# Supplementary material for: ATAC-seq of low-input and cryopreserved primordial germ cells reveals functional enhancers
Source: Development. 2026 May 12;153(9):dev205214. doi: 10.1242/dev.205214 (PMC13245901; doi:10.1242/dev.205214)
Supplement: Table S4. Genomic location of PGC-specific ACRs [file develop-153-205214-TableS4.xlsx]

## Sheet: S.T.3_PGC_specifi_peak_location
Supplementaly table 4, Kawaguchi A., et al.,
Chr.	peak Start	peak End	peak_name	Peak size	direction	fold	p-value	q-value
1	58011	58276	PGC_005_borad_peak_8	115	.	2.24065	13.2353	11.5098
1	64338	65014	PGC_005_borad_peak_10	112	.	2.23837	12.9424	11.2711
1	70109	70287	PGC_005_borad_peak_11	13	.	1.79054	2.60527	1.3107
1	287756	287898	PGC_005_borad_peak_52	109	.	2.48217	12.6039	10.9144
1	300280	300493	PGC_005_borad_peak_55	113	.	2.00677	13.0928	11.3649
1	307525	307834	PGC_005_borad_peak_57	91	.	2.1541	10.8865	9.18743
1	391241	391621	PGC_005_borad_peak_78	94	.	2.09499	11.1017	9.42867
1	402999	403350	PGC_005_borad_peak_82	291	.	2.39101	31.0867	29.1054
1	449114	449427	PGC_005_borad_peak_94	46	.	2.43656	6.15754	4.65172
1	512956	513398	PGC_005_borad_peak_100	27	.	2.06122	4.18871	2.78337
1	514644	514827	PGC_005_borad_peak_101	13	.	1.79548	2.66528	1.36405
1	541331	541532	PGC_005_borad_peak_105	90	.	2.17566	10.6896	9.01696
1	561252	561669	PGC_005_borad_peak_109	50	.	2.05154	6.57649	5.06784
1	564450	564693	PGC_005_borad_peak_110	11	.	1.56906	2.47018	1.18697
1	600444	600680	PGC_005_borad_peak_116	132	.	3.65681	15.0707	13.2998
1	624104	624372	PGC_005_borad_peak_118	23	.	2.03212	3.70294	2.31872
1	682267	682679	PGC_005_borad_peak_122	90	.	3.12434	10.6575	9.05042
1	719222	719420	PGC_005_borad_peak_129	18	.	1.87645	3.17149	1.82584
1	723736	724160	PGC_005_borad_peak_130	65	.	2.72797	8.07656	6.5193
1	766079	766277	PGC_005_borad_peak_133	20	.	2.02032	3.37574	2.00617
1	771945	772154	PGC_005_borad_peak_135	33	.	2.29683	4.76199	3.31387
1	823749	824033	PGC_005_borad_peak_142	67	.	1.90746	8.35864	6.77518
1	839974	840625	PGC_005_borad_peak_144	17	.	1.7335	3.07562	1.73618
1	842996	843633	PGC_005_borad_peak_145	13	.	1.62545	2.67103	1.36945
1	1125617	1125782	PGC_005_borad_peak_191	38	.	2.05828	5.36573	3.8935
1	1213411	1213588	PGC_005_borad_peak_207	41	.	1.97895	5.62805	4.14546
1	1214318	1214768	PGC_005_borad_peak_207	41	.	1.97895	5.62805	4.14546
1	1385333	1386007	PGC_005_borad_peak_223	100	.	2.61831	11.7727	10.0949
1	1503128	1503414	PGC_005_borad_peak_232	22	.	2.0899	3.68451	2.29224
1	1534763	1535196	PGC_005_borad_peak_234	115	.	3.4184	13.2318	11.577
1	2179362	2179614	PGC_005_borad_peak_267	36	.	1.78472	5.11604	3.64706
1	2202270	2202511	PGC_005_borad_peak_273	107	.	2.01009	12.3813	10.7167
1	2219255	2219941	PGC_005_borad_peak_275	36	.	2.31427	5.0549	3.61269
1	2312718	2312920	PGC_005_borad_peak_276	216	.	4.6785	23.524	21.6423
1	2431259	2431359	PGC_005_borad_peak_287	17	.	1.67731	3.0975	1.75776
1	2449185	2449384	PGC_005_borad_peak_293	53	.	1.87386	6.89001	5.34849
1	2462384	2463304	PGC_005_borad_peak_297	22	.	1.62109	3.61883	2.24224
1	2502691	2503279	PGC_005_borad_peak_300	129	.	3.82615	14.7538	12.9775
1	2554196	2554336	PGC_005_borad_peak_305	26	.	1.79896	4.01364	2.6157
1	2729919	2730613	PGC_005_borad_peak_315	24	.	2.08183	3.80667	2.42884
1	2782538	2782570	PGC_005_borad_peak_319	50	.	2.21208	6.50677	5.00093
1	2873361	2873994	PGC_005_borad_peak_325	34	.	2.33585	4.88917	3.42533
1	2936577	2936697	PGC_005_borad_peak_327	22	.	2.08132	3.67427	2.28707
1	2990404	2992263	PGC_005_borad_peak_332	101	.	2.85237	11.7811	10.15
1	3130922	3131331	PGC_005_borad_peak_337	14	.	1.88877	2.82029	1.49602
1	3134170	3134388	PGC_005_borad_peak_338	21	.	2.06434	3.5688	2.18467
1	3157196	3157891	PGC_005_borad_peak_339	58	.	2.63995	7.44108	5.8989
1	3238311	3239603	PGC_005_borad_peak_343	85	.	3.03115	10.1614	8.57152
1	3374371	3374455	PGC_005_borad_peak_348	39	.	1.83284	5.3901	3.93503
1	3640740	3641887	PGC_005_borad_peak_363	131	.	2.91747	14.9299	13.1655
1	3659829	3660047	PGC_005_borad_peak_366	54	.	2.69254	7.0168	5.47117
1	3837758	3838000	PGC_005_borad_peak_374	95	.	3.09274	11.2441	9.54554
1	3865789	3866125	PGC_005_borad_peak_380	265	.	3.13153	28.5246	26.583
1	3991501	3991620	PGC_005_borad_peak_391	20	.	1.84821	3.40818	2.04648
1	4649084	4649162	PGC_005_borad_peak_441	16	.	1.69542	3.00668	1.67535
1	4672511	4674218	PGC_005_borad_peak_448	36	.	1.87347	5.12634	3.66928
1	5014537	5016061	PGC_005_borad_peak_471	66	.	1.78158	8.21502	6.65732
1	5125184	5125840	PGC_005_borad_peak_478	432	.	5.70435	45.4846	43.2732
1	5308080	5308782	PGC_005_borad_peak_486	295	.	4.6782	31.6239	29.5848
1	6095932	6096364	PGC_005_borad_peak_514	352	.	6.06926	37.3654	35.2256
1	6223868	6224237	PGC_005_borad_peak_520	39	.	2.43883	5.459	3.96923
1	6622330	6622547	PGC_005_borad_peak_552	39	.	2.379	5.42035	3.96407
1	6642467	6643678	PGC_005_borad_peak_554	223	.	4.19801	24.188	22.3996
1	6758824	6759005	PGC_005_borad_peak_567	38	.	2.40336	5.29503	3.81651
1	7019608	7020494	PGC_005_borad_peak_588	384	.	4.90183	40.5805	38.4261
1	7078357	7078706	PGC_005_borad_peak_593	19	.	1.9111	3.34845	1.98906
1	7127871	7128135	PGC_005_borad_peak_600	40	.	2.4551	5.56469	4.07252
1	7377525	7378430	PGC_005_borad_peak_625	39	.	2.23386	5.47773	3.98835
1	7422744	7422979	PGC_005_borad_peak_629	81	.	2.96502	9.79608	8.15641
1	7458028	7458439	PGC_005_borad_peak_633	58	.	2.60241	7.40901	5.87884
1	7562678	7563158	PGC_005_borad_peak_643	95	.	3.32357	11.1973	9.52083
1	7585127	7585628	PGC_005_borad_peak_646	318	.	4.54951	33.8013	31.8696
1	7663817	7664211	PGC_005_borad_peak_654	100	.	3.06597	11.6095	10.0211
1	7675376	7675606	PGC_005_borad_peak_655	53	.	2.33943	6.91617	5.39845
1	7678322	7678756	PGC_005_borad_peak_656	40	.	2.22342	5.53341	4.04223
1	7700129	7700884	PGC_005_borad_peak_661	64	.	2.79903	8.06769	6.48197
1	7762522	7762947	PGC_005_borad_peak_669	110	.	3.41764	12.7603	11.0841
1	7936548	7936772	PGC_005_borad_peak_687	91	.	2.49194	10.8195	9.18348
1	8051919	8052565	PGC_005_borad_peak_705	32	.	2.28131	4.68031	3.23668
1	8124457	8124659	PGC_005_borad_peak_711	33	.	2.32309	4.83591	3.37628
1	8673433	8673778	PGC_005_borad_peak_757	64	.	2.89794	8.09711	6.49708
1	8770768	8771107	PGC_005_borad_peak_763	32	.	2.11696	4.69634	3.25581
1	8912470	8913189	PGC_005_borad_peak_774	128	.	3.49889	14.5509	12.8936
1	9224864	9225115	PGC_005_borad_peak_795	112	.	3.53295	12.9196	11.2099
1	9263528	9263820	PGC_005_borad_peak_799	35	.	2.3542	5.02835	3.56239
1	9287166	9287363	PGC_005_borad_peak_801	66	.	2.84286	8.22104	6.6504
1	9370278	9370531	PGC_005_borad_peak_811	134	.	3.73965	15.2411	13.4747
1	9410864	9411271	PGC_005_borad_peak_819	128	.	2.79079	14.6313	12.8957
1	9423940	9424389	PGC_005_borad_peak_821	66	.	2.90369	8.27885	6.68434
1	9560363	9560541	PGC_005_borad_peak_832	154	.	3.72409	17.294	15.4737
1	9812168	9812397	PGC_005_borad_peak_847	35	.	2.36449	5.04003	3.56878
1	9916265	9916931	PGC_005_borad_peak_854	38	.	2.35028	5.31966	3.85166
1	10381123	10381315	PGC_005_borad_peak_880	27	.	2.18265	4.19631	2.78119
1	11140258	11140833	PGC_005_borad_peak_928	93	.	3.27369	11.0455	9.38532
1	11269421	11269807	PGC_005_borad_peak_935	122	.	3.63277	14.0095	12.2823
1	11385671	11386099	PGC_005_borad_peak_942	86	.	2.59025	10.2739	8.66092
1	11630229	11630916	PGC_005_borad_peak_972	729	.	5.97241	75.4248	72.9108
1	12112206	12112824	PGC_005_borad_peak_1013	431	.	6.68844	45.3734	43.1607
1	12132582	12132929	PGC_005_borad_peak_1015	180	.	4.44427	19.8819	18.0021
1	12168445	12168666	PGC_005_borad_peak_1019	51	.	2.20768	6.67427	5.12869
1	12402673	12403060	PGC_005_borad_peak_1043	85	.	3.18764	10.2319	8.57886
1	12825255	12826301	PGC_005_borad_peak_1084	196	.	2.86234	21.5396	19.6455
1	12897475	12897813	PGC_005_borad_peak_1092	72	.	2.99239	8.90873	7.299
1	13264315	13264574	PGC_005_borad_peak_1118	40	.	2.41246	5.57346	4.09844
1	13947691	13947985	PGC_005_borad_peak_1190	35	.	2.08849	4.95414	3.51641
1	14080196	14080418	PGC_005_borad_peak_1205	78	.	3.00322	9.4036	7.80585
1	14368805	14369014	PGC_005_borad_peak_1238	69	.	2.96755	8.52358	6.90753
1	14405530	14406074	PGC_005_borad_peak_1243	542	.	5.85024	56.631	54.2565
1	14517773	14518447	PGC_005_borad_peak_1260	42	.	2.36774	5.6995	4.2099
1	14573637	14574251	PGC_005_borad_peak_1269	416	.	5.17039	43.7977	41.6998
1	15131308	15132012	PGC_005_borad_peak_1318	159	.	3.31693	17.7086	15.9495
1	15626636	15626828	PGC_005_borad_peak_1362	26	.	2.01548	4.02733	2.62744
1	15798689	15798716	PGC_005_borad_peak_1380	15	.	1.75516	2.82255	1.50628
1	15881232	15881702	PGC_005_borad_peak_1392	260	.	3.16728	28.0196	26.0079
1	16003405	16003891	PGC_005_borad_peak_1407	133	.	3.49293	15.0893	13.3559
1	16054782	16055010	PGC_005_borad_peak_1416	20	.	2.0256	3.40062	2.02943
1	16118855	16119188	PGC_005_borad_peak_1427	70	.	1.892	8.54418	7.01822
1	16251104	16251444	PGC_005_borad_peak_1441	49	.	2.50689	6.52834	4.99861
1	16348431	16348792	PGC_005_borad_peak_1453	100	.	3.13717	11.6958	10.0695
1	16543469	16544496	PGC_005_borad_peak_1461	65	.	2.71375	8.14935	6.56174
1	16623728	16624109	PGC_005_borad_peak_1467	67	.	2.91732	8.37965	6.78297
1	16721662	16722133	PGC_005_borad_peak_1472	31	.	2.26358	4.58054	3.14069
1	17377323	17377573	PGC_005_borad_peak_1512	112	.	2.43781	12.9269	11.265
1	17412473	17413107	PGC_005_borad_peak_1516	89	.	3.18229	10.6061	8.96914
1	17477215	17477394	PGC_005_borad_peak_1521	51	.	2.66828	6.6984	5.14942
1	18947918	18948246	PGC_005_borad_peak_1617	28	.	2.1885	4.23378	2.81719
1	19109902	19111244	PGC_005_borad_peak_1629	347	.	5.42567	36.8934	34.788
1	19150352	19151893	PGC_005_borad_peak_1630	229	.	4.14137	24.7831	22.9272
1	19348374	19349407	PGC_005_borad_peak_1642	299	.	4.5908	31.911	29.9659
1	19919300	19919474	PGC_005_borad_peak_1676	135	.	3.73834	15.3201	13.5902
1	20339635	20340734	PGC_005_borad_peak_1698	56	.	2.66606	7.22121	5.69989
1	20462979	20463678	PGC_005_borad_peak_1716	87	.	2.56929	10.3214	8.70272
1	20466976	20467352	PGC_005_borad_peak_1717	77	.	2.42058	9.33313	7.73449
1	20550494	20550798	PGC_005_borad_peak_1724	21	.	2.06321	3.57633	2.19355
1	20901608	20901699	PGC_005_borad_peak_1760	37	.	2.38397	5.26515	3.79677
1	21677986	21678563	PGC_005_borad_peak_1804	344	.	3.67877	36.3504	34.401
1	21772188	21772937	PGC_005_borad_peak_1809	61	.	2.80031	7.68909	6.11908
1	21978456	21979157	PGC_005_borad_peak_1820	64	.	2.88744	8.06264	6.46648
1	22155269	22155444	PGC_005_borad_peak_1833	24	.	2.12523	3.8584	2.45595
1	22280138	22280822	PGC_005_borad_peak_1845	68	.	2.49871	8.41189	6.80894
1	22281925	22282190	PGC_005_borad_peak_1846	144	.	3.17925	16.2484	14.4583
1	22283477	22283783	PGC_005_borad_peak_1847	107	.	2.74793	12.495	10.7824
1	22431829	22431939	PGC_005_borad_peak_1868	15	.	1.89386	2.90603	1.5776
1	22701149	22701348	PGC_005_borad_peak_1895	130	.	2.65768	14.7619	13.0253
1	22796147	22796653	PGC_005_borad_peak_1907	35	.	2.24545	5.04705	3.58073
1	23025434	23025642	PGC_005_borad_peak_1924	285	.	5.52615	30.5443	28.5069
1	23048008	23048225	PGC_005_borad_peak_1927	47	.	2.60279	6.30269	4.76803
1	23337886	23338929	PGC_005_borad_peak_1956	89	.	2.87251	10.5662	8.92993
1	23406062	23406524	PGC_005_borad_peak_1966	33	.	2.24989	4.7966	3.35304
1	23673167	23673552	PGC_005_borad_peak_1994	150	.	3.90866	16.8313	15.0717
1	23727419	23728321	PGC_005_borad_peak_2002	54	.	2.60158	6.97573	5.45568
1	24104138	24104921	PGC_005_borad_peak_2027	14	.	1.87547	2.764	1.44427
1	24159590	24159877	PGC_005_borad_peak_2031	47	.	2.52815	6.22521	4.72843
1	24985404	24985616	PGC_005_borad_peak_2110	47	.	2.35596	6.27969	4.76002
1	25275201	25275359	PGC_005_borad_peak_2140	46	.	2.54942	6.16111	4.64882
1	25513679	25514261	PGC_005_borad_peak_2156	102	.	3.40325	11.961	10.2741
1	25526630	25526974	PGC_005_borad_peak_2158	208	.	4.78379	22.7556	20.8204
1	25537654	25538187	PGC_005_borad_peak_2159	332	.	5.72837	35.3063	33.2599
1	26437190	26437783	PGC_005_borad_peak_2203	441	.	5.36912	46.4005	44.1749
1	26438465	26438636	PGC_005_borad_peak_2204	95	.	2.7434	11.2212	9.54559
1	27144618	27145317	PGC_005_borad_peak_2287	85	.	2.94397	10.1369	8.51748
1	27188276	27188455	PGC_005_borad_peak_2294	32	.	2.30652	4.71963	3.26243
1	27224350	27225428	PGC_005_borad_peak_2303	52	.	2.45338	6.77028	5.2322
1	27334626	27334968	PGC_005_borad_peak_2312	315	.	5.68806	33.5828	31.5458
1	27911359	27913179	PGC_005_borad_peak_2336	37	.	2.32167	5.25864	3.79777
1	27924129	27924771	PGC_005_borad_peak_2339	26	.	2.05708	4.06412	2.67087
1	28226727	28226892	PGC_005_borad_peak_2358	41	.	2.08074	5.62453	4.13364
1	28234536	28235131	PGC_005_borad_peak_2361	314	.	3.93308	33.6052	31.4944
1	28259122	28259335	PGC_005_borad_peak_2363	93	.	3.31	11.0602	9.3646
1	28261183	28261653	PGC_005_borad_peak_2364	165	.	4.12779	18.3239	16.5165
1	28488354	28488790	PGC_005_borad_peak_2380	68	.	2.61939	8.38263	6.86359
1	28696332	28696654	PGC_005_borad_peak_2400	105	.	3.48707	12.2308	10.5173
1	28955931	28956578	PGC_005_borad_peak_2423	157	.	3.78351	17.5839	15.7923
1	29390833	29391635	PGC_005_borad_peak_2452	264	.	5.15625	28.3878	26.4289
1	29432663	29432988	PGC_005_borad_peak_2456	71	.	2.98612	8.8229	7.19906
1	29498842	29499057	PGC_005_borad_peak_2468	44	.	2.47394	5.94553	4.46266
1	29695687	29695992	PGC_005_borad_peak_2489	41	.	2.427	5.57947	4.10392
1	30083155	30083452	PGC_005_borad_peak_2528	41	.	2.45897	5.59971	4.10643
1	30144313	30144707	PGC_005_borad_peak_2530	302	.	3.15492	32.289	30.2139
1	30194149	30194362	PGC_005_borad_peak_2535	36	.	2.13673	5.07056	3.60108
1	30196081	30196430	PGC_005_borad_peak_2536	109	.	3.08434	12.6578	10.9808
1	30247859	30248254	PGC_005_borad_peak_2541	125	.	3.41055	14.2835	12.5764
1	30459085	30459355	PGC_005_borad_peak_2555	48	.	2.55667	6.41995	4.89524
1	30799795	30800171	PGC_005_borad_peak_2593	38	.	2.16196	5.30543	3.8208
1	30808358	30809817	PGC_005_borad_peak_2596	330	.	3.26803	35.0702	33.0388
1	30814611	30815657	PGC_005_borad_peak_2597	624	.	4.29286	64.8149	62.4562
1	30872004	30872448	PGC_005_borad_peak_2610	44	.	2.46013	5.92044	4.42674
1	30926671	30926794	PGC_005_borad_peak_2614	37	.	2.40596	5.27098	3.78938
1	31410287	31410806	PGC_005_borad_peak_2672	27	.	2.18766	4.12472	2.70112
1	31442060	31442408	PGC_005_borad_peak_2674	89	.	3.28557	10.6212	8.9426
1	31797663	31797854	PGC_005_borad_peak_2696	59	.	2.8049	7.48859	5.90708
1	31900816	31901251	PGC_005_borad_peak_2707	53	.	2.14346	6.84997	5.31619
1	31918044	31918844	PGC_005_borad_peak_2711	279	.	3.56267	29.9038	27.9842
1	32292020	32292162	PGC_005_borad_peak_2744	45	.	2.54192	6.04282	4.52781
1	32314385	32315367	PGC_005_borad_peak_2746	347	.	5.13345	36.794	34.7887
1	32369698	32370593	PGC_005_borad_peak_2750	280	.	5.02616	30.1081	28.0929
1	32625986	32626540	PGC_005_borad_peak_2764	113	.	3.13775	12.9592	11.3252
1	32918388	32919661	PGC_005_borad_peak_2782	74	.	2.95131	9.02252	7.4306
1	33037540	33037722	PGC_005_borad_peak_2794	56	.	2.44338	7.16932	5.61407
1	33038969	33039204	PGC_005_borad_peak_2795	65	.	2.89254	8.14998	6.5547
1	33097777	33098055	PGC_005_borad_peak_2798	29	.	2.22388	4.36021	2.93018
1	33123050	33123298	PGC_005_borad_peak_2801	125	.	3.79095	14.3521	12.5799
1	33195757	33196122	PGC_005_borad_peak_2805	56	.	2.70935	7.18566	5.6402
1	33289291	33289518	PGC_005_borad_peak_2815	46	.	2.55342	6.11884	4.602
1	33325601	33325854	PGC_005_borad_peak_2817	38	.	2.37514	5.3825	3.89779
1	33356658	33356936	PGC_005_borad_peak_2821	35	.	2.36312	5.02383	3.55218
1	33542364	33542857	PGC_005_borad_peak_2838	134	.	3.5628	15.2095	13.4953
1	33624679	33625019	PGC_005_borad_peak_2848	78	.	3.0858	9.47384	7.82316
1	33694925	33695884	PGC_005_borad_peak_2851	69	.	2.91147	8.57954	6.99124
1	33817581	33817768	PGC_005_borad_peak_2864	54	.	2.54125	6.99103	5.43652
1	33854531	33854713	PGC_005_borad_peak_2871	29	.	2.05553	4.38722	2.95417
1	34041866	34042654	PGC_005_borad_peak_2889	153	.	3.71379	17.1332	15.3672
1	34187112	34188089	PGC_005_borad_peak_2903	406	.	5.10825	42.8181	40.655
1	34220188	34220923	PGC_005_borad_peak_2911	49	.	2.29663	6.50488	4.99308
1	34263421	34264393	PGC_005_borad_peak_2916	52	.	2.61358	6.77177	5.25191
1	34289423	34289631	PGC_005_borad_peak_2922	43	.	2.10226	5.82034	4.31349
1	34353587	34353766	PGC_005_borad_peak_2927	31	.	2.26793	4.57521	3.13326
1	34415826	34416264	PGC_005_borad_peak_2936	46	.	2.55328	6.14235	4.6277
1	34517572	34517767	PGC_005_borad_peak_2948	23	.	2.0985	3.7489	2.35592
1	34636391	34636632	PGC_005_borad_peak_2956	20	.	2.00591	3.37342	2.01034
1	34639337	34640275	PGC_005_borad_peak_2957	140	.	3.70727	15.7387	14.0034
1	34712216	34712540	PGC_005_borad_peak_2962	138	.	3.66883	15.5929	13.8398
1	34830608	34830768	PGC_005_borad_peak_2970	54	.	2.5777	6.96404	5.45397
1	34967060	34967412	PGC_005_borad_peak_2985	124	.	2.77533	14.1827	12.4408
1	35095920	35096101	PGC_005_borad_peak_3001	29	.	2.16491	4.39714	2.97084
1	35124026	35124197	PGC_005_borad_peak_3006	52	.	2.47093	6.7879	5.24501
1	35219036	35219956	PGC_005_borad_peak_3013	228	.	4.68979	24.6982	22.8291
1	35507828	35508370	PGC_005_borad_peak_3046	429	.	3.64158	45.153	42.9994
1	35522943	35523162	PGC_005_borad_peak_3048	82	.	3.16802	9.90333	8.24846
1	35544848	35545321	PGC_005_borad_peak_3050	50	.	2.31345	6.59514	5.06758
1	35605839	35606134	PGC_005_borad_peak_3063	33	.	2.30353	4.78166	3.33057
1	35613513	35613698	PGC_005_borad_peak_3064	101	.	3.40505	11.8276	10.134
1	35667964	35668245	PGC_005_borad_peak_3069	104	.	3.45245	12.1092	10.4064
1	35789425	35789706	PGC_005_borad_peak_3083	105	.	2.52914	12.277	10.5754
1	35804933	35805127	PGC_005_borad_peak_3085	111	.	2.45995	12.9132	11.1827
1	35821801	35822248	PGC_005_borad_peak_3088	41	.	2.45485	5.65647	4.17
1	35889966	35890158	PGC_005_borad_peak_3101	24	.	2.05102	3.81827	2.42786
1	35896032	35896403	PGC_005_borad_peak_3103	93	.	3.03091	11.032	9.35819
1	35958423	35958768	PGC_005_borad_peak_3108	149	.	3.12684	16.7006	14.9437
1	36036830	36037215	PGC_005_borad_peak_3119	144	.	3.54642	16.1936	14.4514
1	36368102	36368667	PGC_005_borad_peak_3150	79	.	3.11788	9.58284	7.93736
1	36422024	36422212	PGC_005_borad_peak_3152	28	.	2.21184	4.31645	2.89117
1	36591439	36591800	PGC_005_borad_peak_3168	371	.	6.26406	39.2816	37.1365
1	36693471	36693893	PGC_005_borad_peak_3177	32	.	2.29467	4.72859	3.27995
1	36813438	36815041	PGC_005_borad_peak_3191	248	.	3.72091	26.767	24.8963
1	36853585	36853968	PGC_005_borad_peak_3193	218	.	4.76669	23.7391	21.801
1	36931304	36933248	PGC_005_borad_peak_3198	142	.	3.55861	15.9537	14.2142
1	37072763	37073094	PGC_005_borad_peak_3210	16	.	1.73653	3.00485	1.67259
1	37074348	37074661	PGC_005_borad_peak_3211	106	.	2.87058	12.3492	10.6569
1	37154879	37155064	PGC_005_borad_peak_3218	20	.	1.93336	3.43257	2.06589
1	37212492	37213495	PGC_005_borad_peak_3222	257	.	4.05858	27.5722	25.7047
1	37384827	37385010	PGC_005_borad_peak_3231	37	.	2.11684	5.18797	3.72841
1	37686564	37686830	PGC_005_borad_peak_3249	29	.	2.22667	4.36229	2.93081
1	37887201	37889348	PGC_005_borad_peak_3269	65	.	2.49172	8.08463	6.50301
1	37936126	37936515	PGC_005_borad_peak_3277	162	.	3.45032	18.0964	16.2742
1	38073271	38074215	PGC_005_borad_peak_3297	44	.	2.39671	5.94754	4.45931
1	38100723	38100918	PGC_005_borad_peak_3301	24	.	1.95464	3.79858	2.40645
1	38112161	38112478	PGC_005_borad_peak_3303	150	.	2.56389	16.8571	15.0552
1	38113827	38114709	PGC_005_borad_peak_3304	64	.	2.02913	8.06807	6.47795
1	38125631	38126002	PGC_005_borad_peak_3306	634	.	4.33111	65.9465	63.4858
1	38208124	38208593	PGC_005_borad_peak_3316	174	.	2.38583	19.2801	17.4345
1	38231739	38232062	PGC_005_borad_peak_3321	111	.	3.28391	12.8069	11.1127
1	38240220	38240515	PGC_005_borad_peak_3324	39	.	2.39691	5.40972	3.92337
1	38331484	38331900	PGC_005_borad_peak_3330	101	.	2.93166	11.8768	10.1646
1	38380859	38381180	PGC_005_borad_peak_3340	57	.	2.48937	7.26111	5.72199
1	38417854	38418137	PGC_005_borad_peak_3344	45	.	2.50365	6.00844	4.51129
1	38532297	38533947	PGC_005_borad_peak_3362	221	.	3.35897	24.0038	22.1591
1	38540065	38540272	PGC_005_borad_peak_3363	74	.	2.77831	8.99954	7.41832
1	38542010	38542214	PGC_005_borad_peak_3364	48	.	2.54188	6.38872	4.86823
1	38554195	38554548	PGC_005_borad_peak_3366	158	.	4.07058	17.6017	15.8051
1	39061028	39061281	PGC_005_borad_peak_3402	26	.	2.16358	4.11287	2.69913
1	39135923	39136318	PGC_005_borad_peak_3410	77	.	2.96036	9.3066	7.72675
1	39146668	39147373	PGC_005_borad_peak_3411	52	.	2.61963	6.81465	5.29731
1	39502549	39503536	PGC_005_borad_peak_3438	194	.	4.19468	21.2079	19.4306
1	39527057	39527213	PGC_005_borad_peak_3440	60	.	2.67718	7.65142	6.07979
1	39564006	39564393	PGC_005_borad_peak_3445	210	.	4.02176	22.9395	21.066
1	39599181	39599417	PGC_005_borad_peak_3446	34	.	2.30725	4.85977	3.41219
1	39648042	39648425	PGC_005_borad_peak_3454	167	.	2.43576	18.5416	16.7134
1	39897512	39897736	PGC_005_borad_peak_3475	206	.	4.74618	22.5305	20.6064
1	40708047	40708253	PGC_005_borad_peak_3537	31	.	2.27902	4.63968	3.19416
1	40795525	40795836	PGC_005_borad_peak_3545	113	.	2.68199	13.0943	11.3917
1	40867125	40867307	PGC_005_borad_peak_3548	63	.	2.49107	7.92182	6.34455
1	40868256	40869953	PGC_005_borad_peak_3549	190	.	3.67761	20.9454	19.0808
1	40978090	40978439	PGC_005_borad_peak_3568	378	.	6.32906	40.0065	37.864
1	41034628	41035652	PGC_005_borad_peak_3574	285	.	3.863	30.3615	28.5019
1	41374480	41375576	PGC_005_borad_peak_3590	193	.	4.05672	21.1846	19.3958
1	41696208	41696399	PGC_005_borad_peak_3610	87	.	3.23142	10.391	8.72496
1	41753031	41753612	PGC_005_borad_peak_3612	805	.	8.52836	83.1273	80.551
1	42164265	42164625	PGC_005_borad_peak_3638	121	.	3.72053	13.8626	12.1029
1	42191265	42192078	PGC_005_borad_peak_3641	153	.	4.05296	17.1719	15.3749
1	42241797	42242765	PGC_005_borad_peak_3645	236	.	4.2162	25.637	23.6836
1	42698231	42698654	PGC_005_borad_peak_3678	138	.	3.82175	15.6237	13.8719
1	42710942	42711359	PGC_005_borad_peak_3679	48	.	2.55097	6.35777	4.85431
1	43182420	43182702	PGC_005_borad_peak_3703	15	.	1.74052	2.84977	1.52863
1	43212037	43212392	PGC_005_borad_peak_3712	38	.	2.37894	5.36778	3.89048
1	43333995	43334309	PGC_005_borad_peak_3727	59	.	2.19408	7.47364	5.9336
1	43362765	43363207	PGC_005_borad_peak_3733	194	.	3.77202	21.3045	19.48
1	43375810	43376391	PGC_005_borad_peak_3736	140	.	3.79528	15.8292	14.0495
1	43504627	43504887	PGC_005_borad_peak_3746	116	.	2.23416	13.359	11.6028
1	43715051	43715289	PGC_005_borad_peak_3767	26	.	2.10656	4.10983	2.69972
1	44594162	44594338	PGC_005_borad_peak_3823	19	.	2.00705	3.32099	1.95608
1	44628455	44628623	PGC_005_borad_peak_3828	15	.	1.89815	2.84962	1.52113
1	44763694	44763887	PGC_005_borad_peak_3843	17	.	1.89645	3.0389	1.70211
1	44785412	44787058	PGC_005_borad_peak_3848	99	.	2.76129	11.6106	9.95685
1	44797965	44798271	PGC_005_borad_peak_3849	51	.	2.66252	6.65452	5.10602
1	44894250	44894447	PGC_005_borad_peak_3860	36	.	2.04958	5.10235	3.63642
1	44986369	44986563	PGC_005_borad_peak_3878	43	.	2.4349	5.8089	4.30554
1	45158679	45158983	PGC_005_borad_peak_3901	52	.	2.65674	6.82143	5.28567
1	45333527	45333776	PGC_005_borad_peak_3923	63	.	2.20795	7.93929	6.36037
1	45438962	45439467	PGC_005_borad_peak_3939	182	.	4.35279	20.0975	18.2291
1	45449260	45449435	PGC_005_borad_peak_3941	39	.	2.03852	5.46617	3.98036
1	45451200	45451432	PGC_005_borad_peak_3942	94	.	2.33159	11.1497	9.4902
1	45562146	45562767	PGC_005_borad_peak_3952	137	.	3.0467	15.5696	13.7887
1	45624368	45624563	PGC_005_borad_peak_3962	114	.	2.0439	13.1962	11.4948
1	45648598	45648993	PGC_005_borad_peak_3967	20	.	1.816	3.4216	2.05739
1	45657676	45657853	PGC_005_borad_peak_3969	39	.	2.27811	5.39138	3.92502
1	45695900	45696199	PGC_005_borad_peak_3976	311	.	5.14084	33.2746	31.1769
1	46103578	46103757	PGC_005_borad_peak_4011	32	.	2.2748	4.66369	3.22273
1	46384590	46385107	PGC_005_borad_peak_4028	229	.	5.003	24.9336	22.9662
1	46398403	46399325	PGC_005_borad_peak_4030	43	.	2.2334	5.80295	4.32993
1	46721370	46721625	PGC_005_borad_peak_4069	39	.	2.04925	5.39538	3.91703
1	46882026	46882174	PGC_005_borad_peak_4085	26	.	2.17012	4.07161	2.65576
1	46971820	46972095	PGC_005_borad_peak_4093	34	.	2.0043	4.89668	3.45252
1	47176098	47176429	PGC_005_borad_peak_4103	75	.	3.02403	9.19475	7.57777
1	47605960	47606258	PGC_005_borad_peak_4136	104	.	3.49763	12.1853	10.4657
1	47615996	47616204	PGC_005_borad_peak_4137	38	.	2.40344	5.29294	3.81437
1	47910123	47910492	PGC_005_borad_peak_4158	69	.	2.7514	8.57341	6.97164
1	48015706	48015977	PGC_005_borad_peak_4171	21	.	1.87866	3.55677	2.18058
1	48017263	48017449	PGC_005_borad_peak_4172	17	.	1.7156	3.06973	1.7324
1	48044833	48045016	PGC_005_borad_peak_4177	83	.	2.83734	9.91964	8.32296
1	48083928	48084130	PGC_005_borad_peak_4183	62	.	2.80911	7.82144	6.25472
1	48256614	48256704	PGC_005_borad_peak_4209	18	.	1.98183	3.21339	1.85709
1	48273530	48273767	PGC_005_borad_peak_4214	34	.	2.06232	4.87758	3.42479
1	48366284	48366502	PGC_005_borad_peak_4228	29	.	2.16836	4.33513	2.91618
1	48397004	48397169	PGC_005_borad_peak_4232	52	.	2.63065	6.73392	5.20733
1	48458217	48458533	PGC_005_borad_peak_4237	99	.	3.21157	11.6456	9.96876
1	48586764	48587430	PGC_005_borad_peak_4247	94	.	3.2659	11.1395	9.46162
1	48696449	48696857	PGC_005_borad_peak_4253	30	.	2.22903	4.50956	3.08675
1	48719374	48720307	PGC_005_borad_peak_4257	219	.	3.82727	23.8941	21.9844
1	48727129	48727721	PGC_005_borad_peak_4258	165	.	3.90153	18.4063	16.5951
1	49258012	49258232	PGC_005_borad_peak_4301	54	.	2.68734	6.9462	5.40013
1	49280771	49281087	PGC_005_borad_peak_4304	47	.	2.1902	6.30571	4.79289
1	49329762	49330570	PGC_005_borad_peak_4315	36	.	2.20908	5.10774	3.6445
1	49337563	49338394	PGC_005_borad_peak_4317	32	.	2.06526	4.73501	3.28428
1	49341129	49341290	PGC_005_borad_peak_4318	20	.	1.94038	3.38722	2.0244
1	49355938	49356289	PGC_005_borad_peak_4321	30	.	1.81959	4.47319	3.0351
1	49685554	49685708	PGC_005_borad_peak_4359	21	.	1.8845	3.50829	2.13726
1	49732522	49732802	PGC_005_borad_peak_4366	132	.	3.75784	15.0228	13.2838
1	49884155	49884340	PGC_005_borad_peak_4374	27	.	2.19246	4.188	2.76617
1	50121535	50121676	PGC_005_borad_peak_4387	19	.	1.94117	3.26062	1.90901
1	50169135	50169613	PGC_005_borad_peak_4392	73	.	3.00545	8.99493	7.3811
1	50214129	50214477	PGC_005_borad_peak_4393	17	.	1.95476	3.09517	1.74784
1	50241508	50241754	PGC_005_borad_peak_4395	305	.	5.80602	32.6838	30.597
1	50251194	50251570	PGC_005_borad_peak_4396	26	.	2.1758	4.10764	2.69077
1	50281603	50281780	PGC_005_borad_peak_4401	52	.	2.42418	6.77127	5.22767
1	50464986	50465291	PGC_005_borad_peak_4411	28	.	2.19345	4.2477	2.82961
1	50506452	50507071	PGC_005_borad_peak_4412	118	.	3.53594	13.5206	11.8091
1	50529865	50530713	PGC_005_borad_peak_4413	85	.	3.17468	10.1998	8.55225
1	50567762	50567956	PGC_005_borad_peak_4415	33	.	2.31308	4.77239	3.31472
1	50571793	50572357	PGC_005_borad_peak_4416	67	.	2.88716	8.34433	6.75859
1	50615879	50618440	PGC_005_borad_peak_4419	182	.	3.06451	20.0757	18.2615
1	50694876	50695161	PGC_005_borad_peak_4429	14	.	1.85628	2.7184	1.41471
1	50717779	50718266	PGC_005_borad_peak_4434	29	.	2.06982	4.33585	2.91735
1	50750641	50751235	PGC_005_borad_peak_4439	15	.	1.8372	2.87359	1.55191
1	51094855	51095152	PGC_005_borad_peak_4480	24	.	2.02039	3.80207	2.41251
1	51115987	51116085	PGC_005_borad_peak_4484	11	.	1.71218	2.4445	1.16367
1	51161388	51162453	PGC_005_borad_peak_4490	40	.	2.132	5.51975	4.03852
1	51176292	51176795	PGC_005_borad_peak_4493	30	.	2.22378	4.44885	3.01899
1	51336028	51336479	PGC_005_borad_peak_4515	32	.	2.29693	4.68455	3.23115
1	51700228	51700520	PGC_005_borad_peak_4537	67	.	2.91541	8.37718	6.78222
1	51738321	51738521	PGC_005_borad_peak_4538	11	.	1.72627	2.47736	1.19096
1	51949876	51950003	PGC_005_borad_peak_4563	20	.	1.85197	3.3878	2.02558
1	52129277	52130028	PGC_005_borad_peak_4578	15	.	1.84287	2.91186	1.58461
1	52241928	52242162	PGC_005_borad_peak_4591	22	.	2.03027	3.66965	2.29857
1	52244297	52244540	PGC_005_borad_peak_4592	33	.	2.27313	4.82906	3.38337
1	52453509	52453994	PGC_005_borad_peak_4601	51	.	2.62957	6.71573	5.18695
1	52603551	52604364	PGC_005_borad_peak_4609	40	.	2.43558	5.51419	4.03051
1	52656338	52658532	PGC_005_borad_peak_4613	135	.	3.2966	15.3006	13.5606
1	53115436	53115662	PGC_005_borad_peak_4630	21	.	2.05191	3.51066	2.13027
1	53125114	53126333	PGC_005_borad_peak_4631	74	.	2.92159	9.04473	7.46831
1	53517456	53517717	PGC_005_borad_peak_4655	26	.	2.15245	4.02946	2.62201
1	53629117	53629672	PGC_005_borad_peak_4674	29	.	2.21885	4.36135	2.93492
1	53709935	53710346	PGC_005_borad_peak_4682	46	.	2.30164	6.17886	4.66903
1	53826323	53826608	PGC_005_borad_peak_4692	35	.	2.34112	4.964	3.50171
1	53965898	53966332	PGC_005_borad_peak_4705	27	.	2.10197	4.11442	2.70108
1	54028911	54029081	PGC_005_borad_peak_4712	63	.	2.49976	7.95324	6.37242
1	54031762	54033264	PGC_005_borad_peak_4713	160	.	3.13733	17.6804	16.0086
1	54080232	54080736	PGC_005_borad_peak_4717	428	.	6.23007	45.0168	42.8321
1	54091196	54091474	PGC_005_borad_peak_4718	130	.	3.62731	14.7709	13.0728
1	54995200	54996150	PGC_005_borad_peak_4800	171	.	3.93075	19.0166	17.1986
1	54997265	54997455	PGC_005_borad_peak_4801	38	.	2.30009	5.3028	3.82959
1	55402864	55403083	PGC_005_borad_peak_4819	57	.	2.74196	7.32514	5.76952
1	55512917	55513513	PGC_005_borad_peak_4826	22	.	2.08557	3.68778	2.29874
1	55612016	55612237	PGC_005_borad_peak_4832	41	.	2.44669	5.66004	4.17797
1	55630029	55631310	PGC_005_borad_peak_4833	91	.	2.73121	10.8009	9.19254
1	55633965	55634140	PGC_005_borad_peak_4834	57	.	1.95677	7.2761	5.71872
1	56021734	56022078	PGC_005_borad_peak_4855	76	.	3.08296	9.3023	7.66243
1	56154292	56154621	PGC_005_borad_peak_4875	100	.	3.24392	11.7431	10.0811
1	56395517	56396682	PGC_005_borad_peak_4897	302	.	4.13822	32.2522	30.2914
1	56402332	56403870	PGC_005_borad_peak_4899	38	.	2.26018	5.32649	3.85693
1	56415433	56416086	PGC_005_borad_peak_4901	63	.	2.5372	7.93162	6.35991
1	56420738	56420974	PGC_005_borad_peak_4902	33	.	2.3094	4.80528	3.35099
1	56439787	56440532	PGC_005_borad_peak_4903	58	.	2.66829	7.34436	5.82492
1	56499627	56499940	PGC_005_borad_peak_4912	71	.	2.91433	8.69468	7.11154
1	56564035	56564334	PGC_005_borad_peak_4917	93	.	2.96472	11.0268	9.38978
1	56608679	56609298	PGC_005_borad_peak_4925	95	.	3.38578	11.2255	9.5209
1	56705686	56706102	PGC_005_borad_peak_4933	249	.	3.18912	26.9067	24.9521
1	56712437	56713172	PGC_005_borad_peak_4935	280	.	3.60218	30.063	28.0863
1	56713989	56714252	PGC_005_borad_peak_4936	37	.	1.93058	5.19903	3.72496
1	56778962	56779163	PGC_005_borad_peak_4938	118	.	2.11937	13.5225	11.8194
1	56867901	56868764	PGC_005_borad_peak_4950	15	.	1.77122	2.87432	1.55119
1	56894718	56894936	PGC_005_borad_peak_4956	25	.	2.04614	3.94063	2.54077
1	56966010	56966171	PGC_005_borad_peak_4965	74	.	2.20701	9.0791	7.46219
1	57005601	57005760	PGC_005_borad_peak_4967	54	.	2.69553	6.97699	5.42795
1	57222846	57223033	PGC_005_borad_peak_4986	55	.	2.41176	7.03553	5.53151
1	57259740	57261641	PGC_005_borad_peak_4988	81	.	2.89565	9.77164	8.18198
1	57282945	57283785	PGC_005_borad_peak_4990	42	.	2.48269	5.76037	4.26663
1	57463305	57464310	PGC_005_borad_peak_5008	43	.	2.47273	5.80187	4.31207
1	57513679	57513976	PGC_005_borad_peak_5017	42	.	2.38544	5.77566	4.27455
1	57534060	57534491	PGC_005_borad_peak_5021	196	.	4.61572	21.5943	19.688
1	57679515	57680861	PGC_005_borad_peak_5027	179	.	3.82769	19.7847	17.9605
1	57800993	57801296	PGC_005_borad_peak_5033	41	.	2.4241	5.57508	4.10138
1	57927670	57928524	PGC_005_borad_peak_5040	91	.	2.69576	10.733	9.13356
1	57931960	57932495	PGC_005_borad_peak_5041	71	.	2.58233	8.71484	7.15786
1	58135923	58137338	PGC_005_borad_peak_5050	303	.	4.32998	32.3114	30.3069
1	58379126	58379596	PGC_005_borad_peak_5065	358	.	5.66917	37.9188	35.8416
1	58471703	58472707	PGC_005_borad_peak_5071	383	.	4.56587	40.4104	38.3838
1	58548559	58548765	PGC_005_borad_peak_5078	237	.	4.28349	25.7294	23.7348
1	58609816	58610168	PGC_005_borad_peak_5087	141	.	3.78663	15.9118	14.1209
1	58726209	58726473	PGC_005_borad_peak_5094	102	.	3.0683	11.8845	10.231
1	58731909	58732856	PGC_005_borad_peak_5096	312	.	4.79711	33.3501	31.2806
1	59031393	59031896	PGC_005_borad_peak_5117	421	.	6.69627	44.3811	42.127
1	59188504	59189281	PGC_005_borad_peak_5124	112	.	3.25419	12.9383	11.2919
1	59376129	59377519	PGC_005_borad_peak_5141	382	.	4.11836	40.3037	38.2435
1	59398067	59398752	PGC_005_borad_peak_5144	103	.	3.01159	12.0504	10.3806
1	59418322	59418661	PGC_005_borad_peak_5147	78	.	2.98117	9.41898	7.83095
1	59443720	59444037	PGC_005_borad_peak_5149	35	.	2.34981	4.99277	3.52735
1	59499823	59500159	PGC_005_borad_peak_5157	53	.	2.65155	6.88074	5.33131
1	59549263	59549542	PGC_005_borad_peak_5163	40	.	2.42544	5.54504	4.06891
1	59759037	59759236	PGC_005_borad_peak_5181	48	.	2.53213	6.35457	4.83292
1	59767388	59767981	PGC_005_borad_peak_5183	43	.	2.38528	5.85513	4.34959
1	59819628	59820210	PGC_005_borad_peak_5191	126	.	3.19474	14.3955	12.6727
1	59867140	59868300	PGC_005_borad_peak_5199	46	.	2.26983	6.15122	4.64631
1	59889117	59889235	PGC_005_borad_peak_5203	25	.	2.06546	3.93393	2.54033
1	59958703	59959061	PGC_005_borad_peak_5210	220	.	2.99431	23.9505	22.0378
1	59980600	59981555	PGC_005_borad_peak_5215	70	.	2.52433	8.65833	7.04964
1	59984712	59984992	PGC_005_borad_peak_5216	35	.	2.14517	4.9944	3.53683
1	60129301	60129576	PGC_005_borad_peak_5223	56	.	2.63979	7.19321	5.67253
1	60207645	60207935	PGC_005_borad_peak_5234	13	.	1.83633	2.657	1.35514
1	60239731	60240535	PGC_005_borad_peak_5237	320	.	4.15137	34.0634	32.0736
1	60274197	60274617	PGC_005_borad_peak_5241	22	.	1.91614	3.66376	2.29049
1	60279137	60279317	PGC_005_borad_peak_5243	57	.	2.48353	7.32452	5.7545
1	60360068	60360480	PGC_005_borad_peak_5249	84	.	2.24636	10.1605	8.49469
1	60428871	60429382	PGC_005_borad_peak_5261	183	.	3.41441	20.2078	18.379
1	60453539	60454076	PGC_005_borad_peak_5263	79	.	3.11045	9.55405	7.91369
1	60641966	60642310	PGC_005_borad_peak_5275	84	.	3.2382	10.1621	8.48528
1	60667652	60667920	PGC_005_borad_peak_5276	78	.	3.1217	9.53902	7.89226
1	60706274	60706578	PGC_005_borad_peak_5278	168	.	4.27732	18.6994	16.8537
1	60905267	60905420	PGC_005_borad_peak_5287	19	.	1.80216	3.27515	1.922
1	60918463	60918920	PGC_005_borad_peak_5290	104	.	3.22637	12.0703	10.4106
1	60953766	60954102	PGC_005_borad_peak_5297	131	.	3.40009	14.89	13.1303
1	61116970	61117851	PGC_005_borad_peak_5317	21	.	1.91975	3.53701	2.16405
1	61119834	61120237	PGC_005_borad_peak_5318	19	.	1.78262	3.32877	1.97291
1	61145221	61145230	PGC_005_borad_peak_5321	15	.	1.9047	2.88179	1.55149
1	61657837	61658164	PGC_005_borad_peak_5353	59	.	2.65898	7.5475	5.96831
1	61676523	61677140	PGC_005_borad_peak_5355	168	.	3.90259	18.5174	16.8007
1	61718660	61718848	PGC_005_borad_peak_5360	23	.	2.02793	3.69008	2.30735
1	61726834	61727035	PGC_005_borad_peak_5362	14	.	1.71194	2.80679	1.49029
1	61737570	61737924	PGC_005_borad_peak_5366	201	.	2.62003	22.0518	20.181
1	61742791	61743589	PGC_005_borad_peak_5368	42	.	1.54814	5.73077	4.2394
1	61746237	61748049	PGC_005_borad_peak_5369	231	.	2.33481	25.12	23.1706
1	61752997	61753354	PGC_005_borad_peak_5371	147	.	2.0369	16.5603	14.7426
1	61754218	61756279	PGC_005_borad_peak_5372	247	.	2.35036	26.6549	24.707
1	61779660	61779936	PGC_005_borad_peak_5376	51	.	1.91093	6.71021	5.19281
1	61795442	61796352	PGC_005_borad_peak_5378	182	.	3.32534	20.036	18.2305
1	61830399	61831148	PGC_005_borad_peak_5384	82	.	2.38759	9.88513	8.25779
1	61897083	61897118	PGC_005_borad_peak_5388	26	.	1.86265	4.02877	2.62525
1	61946801	61947075	PGC_005_borad_peak_5393	58	.	2.78239	7.45952	5.88939
1	62071081	62071522	PGC_005_borad_peak_5405	26	.	1.91605	4.08782	2.67365
1	62112147	62112351	PGC_005_borad_peak_5413	17	.	1.96929	3.14836	1.79529
1	62273374	62273966	PGC_005_borad_peak_5435	126	.	3.03992	14.3843	12.6948
1	62538613	62539302	PGC_005_borad_peak_5456	76	.	2.28976	9.22573	7.62439
1	62554774	62555253	PGC_005_borad_peak_5460	25	.	1.7678	3.93654	2.53789
1	62563364	62564340	PGC_005_borad_peak_5462	33	.	1.9051	4.79606	3.35051
1	62631136	62631651	PGC_005_borad_peak_5468	35	.	2.36133	5.06282	3.59503
1	62643349	62643699	PGC_005_borad_peak_5469	62	.	2.82095	7.86021	6.28669
1	62645899	62646438	PGC_005_borad_peak_5470	62	.	2.61666	7.7428	6.20135
1	63204926	63205330	PGC_005_borad_peak_5505	32	.	2.30151	4.74769	3.2958
1	63233940	63234256	PGC_005_borad_peak_5508	111	.	3.49522	12.8521	11.1556
1	63243073	63243677	PGC_005_borad_peak_5509	84	.	3.14535	10.071	8.40784
1	63410321	63411143	PGC_005_borad_peak_5519	151	.	3.90511	16.9533	15.1641
1	63779373	63779805	PGC_005_borad_peak_5540	177	.	4.03281	19.5835	17.7784
1	63863691	63864301	PGC_005_borad_peak_5546	189	.	4.39188	20.8516	18.9773
1	64309332	64309611	PGC_005_borad_peak_5571	159	.	4.1115	17.7888	15.9823
1	64314574	64315211	PGC_005_borad_peak_5572	246	.	4.84629	26.6644	24.681
1	64389478	64390761	PGC_005_borad_peak_5584	97	.	3.22314	11.3429	9.71719
1	64463085	64463291	PGC_005_borad_peak_5595	51	.	2.64499	6.73079	5.19602
1	64509575	64509874	PGC_005_borad_peak_5598	249	.	4.69105	26.9751	24.9814
1	64518047	64518226	PGC_005_borad_peak_5599	81	.	3.12004	9.75259	8.11499
1	64535895	64536170	PGC_005_borad_peak_5600	45	.	2.52003	6.05916	4.55697
1	64810000	64810620	PGC_005_borad_peak_5620	271	.	5.38463	29.1348	27.1127
1	64909054	64909376	PGC_005_borad_peak_5627	41	.	2.42195	5.66562	4.18242
1	65072506	65072829	PGC_005_borad_peak_5647	18	.	1.76935	3.14573	1.80162
1	65121503	65121755	PGC_005_borad_peak_5653	30	.	2.24011	4.46794	3.0409
1	65222013	65222180	PGC_005_borad_peak_5665	126	.	3.75554	14.381	12.622
1	65338329	65338605	PGC_005_borad_peak_5677	28	.	2.20128	4.23581	2.81177
1	65549956	65550155	PGC_005_borad_peak_5694	21	.	1.68584	3.50678	2.13421
1	65550962	65551344	PGC_005_borad_peak_5695	97	.	2.55755	11.3992	9.70632
1	65620432	65620815	PGC_005_borad_peak_5703	62	.	2.65452	7.8306	6.27481
1	65642713	65643182	PGC_005_borad_peak_5704	37	.	2.3941	5.24215	3.7653
1	65727644	65728231	PGC_005_borad_peak_5712	321	.	5.7963	34.1912	32.1176
1	65741869	65742140	PGC_005_borad_peak_5714	107	.	3.30713	12.4153	10.7105
1	65877472	65877757	PGC_005_borad_peak_5732	57	.	2.36313	7.34259	5.7728
1	65890089	65890299	PGC_005_borad_peak_5735	117	.	3.46841	13.4402	11.7702
1	66044324	66044644	PGC_005_borad_peak_5745	119	.	3.56919	13.6854	11.9862
1	66057505	66058088	PGC_005_borad_peak_5747	134	.	3.68219	15.203	13.4818
1	66077150	66077361	PGC_005_borad_peak_5753	35	.	2.32849	4.96474	3.51013
1	66132190	66133026	PGC_005_borad_peak_5756	66	.	2.83814	8.21412	6.64377
1	66267250	66267450	PGC_005_borad_peak_5765	29	.	2.22603	4.34277	2.91037
1	66332073	66332780	PGC_005_borad_peak_5769	120	.	3.66233	13.8117	12.0721
1	66349508	66350261	PGC_005_borad_peak_5770	44	.	2.40444	5.97474	4.49785
1	66410129	66410277	PGC_005_borad_peak_5775	37	.	1.94089	5.21363	3.75793
1	66414795	66416426	PGC_005_borad_peak_5777	50	.	2.1675	6.60628	5.09889
1	66461637	66461822	PGC_005_borad_peak_5778	40	.	2.45716	5.50468	4.00723
1	66550345	66550607	PGC_005_borad_peak_5787	52	.	2.16084	6.78258	5.24872
1	66622055	66622340	PGC_005_borad_peak_5791	240	.	4.25411	26.0464	24.0504
1	66689137	66689622	PGC_005_borad_peak_5800	194	.	4.48272	21.2772	19.4098
1	66705618	66705841	PGC_005_borad_peak_5804	268	.	5.31335	28.827	26.8263
1	66718617	66719458	PGC_005_borad_peak_5806	313	.	5.00858	33.3507	31.3156
1	66743170	66743943	PGC_005_borad_peak_5809	121	.	3.25826	13.8802	12.1865
1	66815871	66816049	PGC_005_borad_peak_5812	50	.	2.64391	6.5771	5.03493
1	66859697	66859958	PGC_005_borad_peak_5816	140	.	3.804	15.7548	14.0173
1	66976468	66976656	PGC_005_borad_peak_5820	33	.	2.32206	4.8253	3.36564
1	67020495	67020867	PGC_005_borad_peak_5825	415	.	5.69813	43.5848	41.5564
1	67350325	67350835	PGC_005_borad_peak_5860	36	.	1.74842	5.09197	3.6292
1	67354964	67355578	PGC_005_borad_peak_5862	25	.	1.7277	3.9675	2.56551
1	67496942	67497333	PGC_005_borad_peak_5873	181	.	4.36371	20.0524	18.1975
1	67517446	67517713	PGC_005_borad_peak_5875	21	.	2.05488	3.54559	2.166
1	67523262	67523497	PGC_005_borad_peak_5877	75	.	3.02372	9.15492	7.5392
1	67532822	67533788	PGC_005_borad_peak_5878	178	.	3.81847	19.6306	17.8079
1	67543920	67544100	PGC_005_borad_peak_5880	34	.	2.30569	4.94027	3.48098
1	67556552	67557078	PGC_005_borad_peak_5883	64	.	2.78532	7.95573	6.4051
1	67636759	67636886	PGC_005_borad_peak_5892	67	.	2.9258	8.33432	6.73082
1	67720371	67720743	PGC_005_borad_peak_5903	224	.	3.09975	24.3809	22.4761
1	67963821	67964028	PGC_005_borad_peak_5913	33	.	2.30842	4.76577	3.31069
1	68425528	68425735	PGC_005_borad_peak_5963	53	.	2.49179	6.89942	5.35052
1	68474064	68474261	PGC_005_borad_peak_5970	31	.	2.26241	4.62217	3.18613
1	68735804	68736048	PGC_005_borad_peak_5992	86	.	3.13391	10.2976	8.66795
1	68784488	68784703	PGC_005_borad_peak_5995	23	.	2.10772	3.77377	2.37649
1	68827457	68827815	PGC_005_borad_peak_5997	217	.	4.7747	23.6721	21.7597
1	68836113	68836291	PGC_005_borad_peak_5999	22	.	1.99543	3.68065	2.2997
1	69262412	69262611	PGC_005_borad_peak_6028	249	.	4.90188	26.8726	24.9684
1	69320314	69320536	PGC_005_borad_peak_6032	32	.	2.3063	4.70076	3.24237
1	69479291	69479719	PGC_005_borad_peak_6044	151	.	3.34591	16.9491	15.1576
1	69670571	69670916	PGC_005_borad_peak_6056	65	.	2.87375	8.13432	6.54813
1	69672036	69672215	PGC_005_borad_peak_6057	53	.	2.64071	6.89927	5.37534
1	69727404	69727686	PGC_005_borad_peak_6062	63	.	2.8353	7.92473	6.34956
1	69793876	69794265	PGC_005_borad_peak_6069	140	.	3.04444	15.8161	14.01
1	69928911	69929112	PGC_005_borad_peak_6087	85	.	3.22678	10.2179	8.54909
1	70040344	70040801	PGC_005_borad_peak_6092	240	.	4.89	26.0135	24.0982
1	70085637	70085920	PGC_005_borad_peak_6096	69	.	2.91637	8.56082	6.9735
1	70113644	70113843	PGC_005_borad_peak_6097	26	.	2.15282	4.01808	2.60963
1	70189235	70190210	PGC_005_borad_peak_6104	39	.	2.38578	5.43142	3.96548
1	70295506	70295777	PGC_005_borad_peak_6117	34	.	2.33937	4.91697	3.45248
1	70380530	70380830	PGC_005_borad_peak_6123	28	.	1.95309	4.32029	2.89257
1	70499959	70500485	PGC_005_borad_peak_6130	176	.	4.24805	19.4573	17.6283
1	70656121	70656311	PGC_005_borad_peak_6136	23	.	1.92838	3.73108	2.34509
1	70669194	70669493	PGC_005_borad_peak_6139	296	.	5.53689	31.6442	29.6278
1	70901837	70903193	PGC_005_borad_peak_6152	82	.	2.97001	9.89956	8.25328
1	70911200	70911417	PGC_005_borad_peak_6153	40	.	2.45049	5.56965	4.07445
1	70916460	70916702	PGC_005_borad_peak_6154	95	.	2.05605	11.2266	9.56222
1	71449067	71449909	PGC_005_borad_peak_6200	25	.	1.96218	3.92539	2.52737
1	71451912	71452124	PGC_005_borad_peak_6201	33	.	2.17249	4.81931	3.36245
1	71625780	71625985	PGC_005_borad_peak_6218	30	.	2.2535	4.46511	3.02377
1	72190164	72190349	PGC_005_borad_peak_6272	99	.	3.03214	11.6485	9.94654
1	72551829	72552042	PGC_005_borad_peak_6298	40	.	2.44545	5.52796	4.03862
1	72751471	72751751	PGC_005_borad_peak_6307	48	.	2.61913	6.40269	4.86396
1	72959046	72959905	PGC_005_borad_peak_6320	458	.	5.22291	48.038	45.8523
1	72964289	72965009	PGC_005_borad_peak_6321	55	.	2.27878	7.13221	5.57508
1	73234838	73235715	PGC_005_borad_peak_6331	20	.	2.0135	3.37447	2.00963
1	73275690	73276005	PGC_005_borad_peak_6332	48	.	2.55745	6.38171	4.87535
1	73495130	73496456	PGC_005_borad_peak_6345	148	.	3.61559	16.5604	14.8998
1	73546685	73547772	PGC_005_borad_peak_6348	406	.	4.87571	42.5887	40.6207
1	73764610	73764779	PGC_005_borad_peak_6366	44	.	2.19578	5.98958	4.48484
1	74023208	74024030	PGC_005_borad_peak_6380	170	.	3.69503	18.8047	17.0429
1	74195763	74196214	PGC_005_borad_peak_6394	96	.	3.35752	11.3536	9.66708
1	74230132	74230974	PGC_005_borad_peak_6395	264	.	3.72228	28.3975	26.4366
1	74232268	74232652	PGC_005_borad_peak_6396	30	.	1.86755	4.47687	3.04857
1	74646574	74646791	PGC_005_borad_peak_6414	34	.	2.34902	4.93991	3.47119
1	74674121	74674587	PGC_005_borad_peak_6415	16	.	1.9315	3.00163	1.6627
1	74702686	74702938	PGC_005_borad_peak_6417	52	.	2.69156	6.79596	5.23961
1	74790189	74790734	PGC_005_borad_peak_6418	231	.	4.03051	24.999	23.1549
1	74846205	74846554	PGC_005_borad_peak_6422	159	.	4.20362	17.8267	15.9865
1	74964238	74965151	PGC_005_borad_peak_6430	20	.	1.82001	3.44883	2.08549
1	74968990	74969157	PGC_005_borad_peak_6431	33	.	2.01106	4.76948	3.30963
1	74975832	74976204	PGC_005_borad_peak_6434	73	.	2.50861	8.93818	7.33698
1	74981163	74981296	PGC_005_borad_peak_6435	25	.	1.89517	3.90707	2.51227
1	74988305	74988543	PGC_005_borad_peak_6437	28	.	1.96746	4.27437	2.84963
1	74993179	74993453	PGC_005_borad_peak_6439	18	.	1.78584	3.18412	1.83951
1	75031209	75032051	PGC_005_borad_peak_6453	24	.	1.84554	3.8317	2.43526
1	75038059	75038948	PGC_005_borad_peak_6455	74	.	2.43179	9.08815	7.48026
1	75050520	75050690	PGC_005_borad_peak_6460	29	.	2.16562	4.39226	2.96032
1	75071503	75071970	PGC_005_borad_peak_6467	38	.	1.72723	5.37527	3.89209
1	75076750	75077194	PGC_005_borad_peak_6470	47	.	1.81093	6.22504	4.70251
1	75078623	75079048	PGC_005_borad_peak_6471	43	.	1.74783	5.84372	4.34024
1	75085774	75086063	PGC_005_borad_peak_6474	28	.	1.57979	4.2822	2.86255
1	75101767	75101994	PGC_005_borad_peak_6483	37	.	1.84204	5.17585	3.70303
1	75110595	75111015	PGC_005_borad_peak_6488	15	.	1.51522	2.9152	1.59095
1	75113665	75113784	PGC_005_borad_peak_6490	15	.	1.53511	2.90346	1.57877
1	75130877	75131062	PGC_005_borad_peak_6498	37	.	1.68106	5.2329	3.75398
1	75133623	75133926	PGC_005_borad_peak_6500	24	.	1.54247	3.86475	2.47458
1	75135323	75135332	PGC_005_borad_peak_6501	18	.	1.48538	3.17499	1.82944
1	75137733	75137828	PGC_005_borad_peak_6503	24	.	1.56372	3.86187	2.47323
1	75139582	75139851	PGC_005_borad_peak_6504	21	.	1.53562	3.49664	2.12607
1	75144134	75144297	PGC_005_borad_peak_6507	18	.	1.48486	3.23649	1.88525
1	75147149	75147621	PGC_005_borad_peak_6509	44	.	1.711	5.96986	4.45993
1	75151657	75151839	PGC_005_borad_peak_6512	40	.	1.66895	5.51644	4.02701
1	75661172	75661336	PGC_005_borad_peak_6536	98	.	3.39675	11.5533	9.85549
1	75666043	75666610	PGC_005_borad_peak_6537	71	.	2.96625	8.78356	7.18043
1	75706216	75706414	PGC_005_borad_peak_6542	53	.	2.14186	6.94625	5.39102
1	75713015	75713229	PGC_005_borad_peak_6543	95	.	3.29797	11.1936	9.52792
1	75792589	75792736	PGC_005_borad_peak_6550	99	.	2.44628	11.674	9.99974
1	75831550	75832335	PGC_005_borad_peak_6557	404	.	3.47056	42.5513	40.4969
1	75854456	75854976	PGC_005_borad_peak_6561	41	.	2.47435	5.65275	4.15478
1	75862502	75862827	PGC_005_borad_peak_6562	36	.	2.33212	5.07961	3.61513
1	75875025	75876067	PGC_005_borad_peak_6564	214	.	3.87974	23.3456	21.4862
1	75899607	75899880	PGC_005_borad_peak_6568	100	.	3.39056	11.6963	10.006
1	75952513	75952689	PGC_005_borad_peak_6573	66	.	2.08642	8.26718	6.69251
1	76006265	76006436	PGC_005_borad_peak_6578	43	.	2.49017	5.84736	4.35137
1	76100211	76100479	PGC_005_borad_peak_6582	47	.	2.56673	6.29597	4.78108
1	76142376	76142696	PGC_005_borad_peak_6584	37	.	2.37959	5.235	3.7674
1	76163448	76163628	PGC_005_borad_peak_6587	20	.	2.03087	3.42582	2.05311
1	76190868	76191469	PGC_005_borad_peak_6589	168	.	3.91245	18.5972	16.8653
1	76228556	76228735	PGC_005_borad_peak_6592	26	.	2.15114	4.08276	2.6798
1	76383811	76384389	PGC_005_borad_peak_6596	157	.	2.60197	17.5747	15.7923
1	76405659	76405944	PGC_005_borad_peak_6600	200	.	2.06832	21.8803	20.0411
1	76508299	76508504	PGC_005_borad_peak_6607	46	.	2.55365	6.14428	4.62723
1	76626228	76626422	PGC_005_borad_peak_6613	93	.	3.33554	10.9965	9.30688
1	76826581	76826768	PGC_005_borad_peak_6625	43	.	2.52425	5.86609	4.35111
1	76839345	76840426	PGC_005_borad_peak_6629	284	.	3.6203	30.4071	28.4333
1	76973631	76973942	PGC_005_borad_peak_6644	69	.	2.59433	8.52464	6.9479
1	77011155	77012017	PGC_005_borad_peak_6648	54	.	2.55311	6.96482	5.47384
1	77056380	77056899	PGC_005_borad_peak_6652	271	.	5.2121	29.0936	27.1333
1	77079163	77079343	PGC_005_borad_peak_6656	37	.	2.29625	5.1665	3.71126
1	77081906	77082118	PGC_005_borad_peak_6657	33	.	2.29286	4.75389	3.30761
1	77172810	77172988	PGC_005_borad_peak_6670	91	.	2.6214	10.8083	9.12424
1	77358222	77358554	PGC_005_borad_peak_6692	35	.	1.96499	4.9528	3.51084
1	77420691	77421011	PGC_005_borad_peak_6698	74	.	3.05613	9.05509	7.41907
1	77434565	77434817	PGC_005_borad_peak_6701	18	.	1.98515	3.23552	1.87872
1	77502095	77502712	PGC_005_borad_peak_6710	117	.	3.34174	13.437	11.7856
1	77527901	77528593	PGC_005_borad_peak_6712	86	.	3.17537	10.3038	8.66432
1	77616592	77616828	PGC_005_borad_peak_6714	91	.	3.28892	10.8176	9.14229
1	77783323	77784153	PGC_005_borad_peak_6724	211	.	2.2021	23.1129	21.1814
1	77800380	77800620	PGC_005_borad_peak_6730	35	.	1.49316	4.96769	3.5069
1	78131774	78132223	PGC_005_borad_peak_6747	93	.	3.23467	10.9681	9.31331
1	78135146	78135420	PGC_005_borad_peak_6748	25	.	2.14404	3.98767	2.58252
1	78144182	78144720	PGC_005_borad_peak_6749	107	.	3.47417	12.4479	10.748
1	78205227	78205474	PGC_005_borad_peak_6755	59	.	2.74665	7.52095	5.97091
1	78213653	78214240	PGC_005_borad_peak_6756	100	.	3.42072	11.771	10.0732
1	78221167	78221567	PGC_005_borad_peak_6757	118	.	3.68695	13.6117	11.8589
1	78243171	78243536	PGC_005_borad_peak_6758	53	.	2.68725	6.89962	5.35089
1	78263706	78264625	PGC_005_borad_peak_6762	105	.	3.14048	12.233	10.5869
1	78272104	78272549	PGC_005_borad_peak_6763	74	.	2.99401	9.07101	7.46503
1	78279625	78280001	PGC_005_borad_peak_6764	124	.	3.73096	14.1757	12.4216
1	78409119	78409693	PGC_005_borad_peak_6769	210	.	4.67537	22.9799	21.0727
1	78490394	78490689	PGC_005_borad_peak_6775	35	.	2.32974	4.96228	3.50663
1	78527606	78528053	PGC_005_borad_peak_6779	188	.	2.13193	20.6338	18.8314
1	78595441	78596014	PGC_005_borad_peak_6795	87	.	3.22258	10.3798	8.71902
1	78647670	78648265	PGC_005_borad_peak_6798	26	.	2.17677	4.0967	2.67819
1	78686865	78687270	PGC_005_borad_peak_6803	41	.	2.48134	5.6609	4.15849
1	78692816	78693188	PGC_005_borad_peak_6804	56	.	2.66163	7.21104	5.69119
1	78723845	78725676	PGC_005_borad_peak_6809	101	.	3.08428	11.8212	10.1567
1	79031107	79031365	PGC_005_borad_peak_6826	152	.	3.95972	17.0168	15.2189
1	79526970	79527097	PGC_005_borad_peak_6857	18	.	1.9672	3.15557	1.80463
1	79888551	79888917	PGC_005_borad_peak_6876	31	.	2.28141	4.60745	3.15839
1	79912309	79912476	PGC_005_borad_peak_6878	54	.	2.69802	7.00772	5.45832
1	79951149	79951473	PGC_005_borad_peak_6883	134	.	3.08394	15.2141	13.4581
1	80004064	80004595	PGC_005_borad_peak_6888	157	.	2.99896	17.4905	15.7583
1	80158754	80158986	PGC_005_borad_peak_6896	55	.	2.44423	7.11367	5.57292
1	80170182	80170795	PGC_005_borad_peak_6900	107	.	2.7661	12.4209	10.7726
1	80285721	80286370	PGC_005_borad_peak_6912	425	.	5.05861	44.778	42.5819
1	80340866	80341084	PGC_005_borad_peak_6916	26	.	2.17549	4.07994	2.66108
1	80408155	80409118	PGC_005_borad_peak_6923	105	.	3.21865	12.1798	10.5749
1	80571565	80571753	PGC_005_borad_peak_6943	17	.	1.85471	3.08498	1.74642
1	80576790	80577914	PGC_005_borad_peak_6944	298	.	3.6356	31.8874	29.8433
1	80680907	80681718	PGC_005_borad_peak_6952	184	.	3.99754	20.3295	18.4948
1	80716490	80716785	PGC_005_borad_peak_6956	29	.	2.20842	4.36049	2.93842
1	80729269	80729310	PGC_005_borad_peak_6958	14	.	1.80086	2.80746	1.49289
1	80746485	80747115	PGC_005_borad_peak_6960	56	.	2.53079	7.22757	5.67776
1	80763128	80763368	PGC_005_borad_peak_6962	31	.	2.03096	4.61169	3.17692
1	80765771	80766428	PGC_005_borad_peak_6963	165	.	3.2575	18.3523	16.5039
1	80878540	80878845	PGC_005_borad_peak_6972	40	.	2.43829	5.51881	4.03301
1	80921292	80921482	PGC_005_borad_peak_6975	51	.	2.60582	6.62672	5.10834
1	80950304	80950553	PGC_005_borad_peak_6977	49	.	2.57651	6.50438	4.99403
1	80975001	80975161	PGC_005_borad_peak_6979	21	.	2.06247	3.56074	2.17723
1	81059341	81060358	PGC_005_borad_peak_6985	104	.	3.16901	12.0653	10.4184
1	81115881	81116071	PGC_005_borad_peak_6990	57	.	2.75309	7.2664	5.70201
1	81126333	81126554	PGC_005_borad_peak_6992	300	.	5.31646	32.1096	30.0763
1	81165914	81166325	PGC_005_borad_peak_6996	160	.	3.18075	17.783	16.0099
1	81168581	81169115	PGC_005_borad_peak_6997	67	.	2.75582	8.35833	6.76879
1	81206735	81207701	PGC_005_borad_peak_6999	65	.	2.78508	8.07792	6.51954
1	81209097	81209329	PGC_005_borad_peak_7000	28	.	2.20248	4.22976	2.80449
1	81252548	81253358	PGC_005_borad_peak_7006	316	.	4.53848	33.6896	31.6932
1	81257449	81258082	PGC_005_borad_peak_7007	79	.	2.78408	9.60768	7.98177
1	81353911	81354263	PGC_005_borad_peak_7015	52	.	2.6978	6.79139	5.23094
1	81395702	81396326	PGC_005_borad_peak_7020	266	.	4.6452	28.56	26.605
1	81533833	81534366	PGC_005_borad_peak_7029	19	.	1.99953	3.28945	1.92716
1	81535856	81536249	PGC_005_borad_peak_7030	28	.	2.19912	4.27056	2.84976
1	81704118	81704516	PGC_005_borad_peak_7043	248	.	4.32049	26.8188	24.8171
1	81706815	81707289	PGC_005_borad_peak_7044	193	.	3.42566	21.2282	19.3536
1	81710425	81710750	PGC_005_borad_peak_7045	283	.	4.453	30.4144	28.3892
1	81750208	81751665	PGC_005_borad_peak_7048	105	.	3.08412	12.2406	10.5505
1	81761455	81761754	PGC_005_borad_peak_7050	127	.	3.55921	14.4526	12.7196
1	81823426	81824113	PGC_005_borad_peak_7055	329	.	5.35673	35.0664	32.9495
1	81829936	81830664	PGC_005_borad_peak_7056	43	.	2.46935	5.86103	4.37663
1	81836983	81837282	PGC_005_borad_peak_7057	37	.	2.39745	5.21351	3.73341
1	81848289	81848504	PGC_005_borad_peak_7059	49	.	2.62492	6.47521	4.93824
1	81852503	81852931	PGC_005_borad_peak_7060	80	.	2.85664	9.68509	8.04671
1	81855685	81856485	PGC_005_borad_peak_7061	144	.	3.5134	16.2132	14.4868
1	82016035	82016276	PGC_005_borad_peak_7074	36	.	2.38116	5.1195	3.64302
1	82053781	82053954	PGC_005_borad_peak_7077	20	.	2.0329	3.44205	2.06928
1	82081329	82081602	PGC_005_borad_peak_7081	131	.	3.76604	14.8538	13.1054
1	82118666	82118967	PGC_005_borad_peak_7083	115	.	3.60948	13.2976	11.5672
1	82218039	82218202	PGC_005_borad_peak_7087	92	.	3.28374	10.9456	9.27764
1	82228899	82229063	PGC_005_borad_peak_7088	32	.	2.30213	4.71891	3.2647
1	82276580	82276775	PGC_005_borad_peak_7095	16	.	1.74509	2.98516	1.65451
1	82294086	82294413	PGC_005_borad_peak_7099	25	.	1.96881	3.92635	2.52668
1	82316818	82317011	PGC_005_borad_peak_7101	28	.	2.22926	4.33008	2.89459
1	82323066	82323171	PGC_005_borad_peak_7102	12	.	1.83442	2.6015	1.29692
1	82340463	82340746	PGC_005_borad_peak_7103	17	.	1.95571	3.10851	1.76166
1	82397559	82397801	PGC_005_borad_peak_7109	16	.	1.91961	2.94309	1.60752
1	82403178	82404508	PGC_005_borad_peak_7110	146	.	3.661	16.4181	14.6325
1	82422502	82422950	PGC_005_borad_peak_7111	109	.	3.50343	12.6509	10.9445
1	82462398	82463356	PGC_005_borad_peak_7114	296	.	4.33978	31.5344	29.6745
1	82748856	82749267	PGC_005_borad_peak_7131	84	.	2.85624	10.11	8.45686
1	82750810	82751445	PGC_005_borad_peak_7132	176	.	3.83949	19.5302	17.6744
1	82906597	82906854	PGC_005_borad_peak_7145	28	.	2.19766	4.2334	2.81143
1	83041439	83041940	PGC_005_borad_peak_7160	64	.	2.81594	7.9935	6.42939
1	83070979	83071403	PGC_005_borad_peak_7163	38	.	2.26586	5.35773	3.89226
1	83073620	83073819	PGC_005_borad_peak_7164	53	.	2.22556	6.8944	5.34964
1	83077183	83077670	PGC_005_borad_peak_7165	62	.	2.00662	7.83255	6.29763
1	83095202	83095346	PGC_005_borad_peak_7167	157	.	4.18435	17.6114	15.7729
1	83150209	83150987	PGC_005_borad_peak_7171	96	.	3.34075	11.2954	9.61477
1	83566134	83566405	PGC_005_borad_peak_7195	25	.	2.04236	3.93467	2.53311
1	83578298	83578703	PGC_005_borad_peak_7198	62	.	2.3081	7.86264	6.29708
1	83778975	83779305	PGC_005_borad_peak_7213	213	.	4.56604	23.1736	21.3131
1	83863164	83863836	PGC_005_borad_peak_7217	331	.	5.93405	35.2636	33.1749
1	83905967	83906128	PGC_005_borad_peak_7219	44	.	2.03257	5.94529	4.45407
1	84049012	84049349	PGC_005_borad_peak_7229	125	.	2.99908	14.2513	12.5152
1	84336041	84336839	PGC_005_borad_peak_7251	68	.	2.77603	8.41422	6.84577
1	84591658	84592057	PGC_005_borad_peak_7268	55	.	2.71417	7.0691	5.51434
1	84671913	84672555	PGC_005_borad_peak_7272	73	.	3.0405	8.96591	7.33355
1	85401938	85402168	PGC_005_borad_peak_7316	52	.	2.63573	6.7448	5.2167
1	86446370	86446561	PGC_005_borad_peak_7377	125	.	3.70533	14.3112	12.5733
1	86504821	86505892	PGC_005_borad_peak_7381	98	.	3.34677	11.5347	9.8566
1	86653670	86653858	PGC_005_borad_peak_7393	59	.	2.78354	7.50045	5.93068
1	86739630	86739867	PGC_005_borad_peak_7397	16	.	1.92987	2.98164	1.64208
1	86745091	86745401	PGC_005_borad_peak_7398	52	.	2.57618	6.78185	5.2825
1	86814715	86814920	PGC_005_borad_peak_7404	96	.	3.40769	11.3871	9.67837
1	86864085	86864427	PGC_005_borad_peak_7406	79	.	3.08425	9.60827	7.98082
1	86882043	86882215	PGC_005_borad_peak_7408	27	.	2.18383	4.16084	2.74248
1	87367507	87367825	PGC_005_borad_peak_7430	103	.	3.44405	12.0123	10.3112
1	87481753	87482296	PGC_005_borad_peak_7440	211	.	4.64345	23.0337	21.1497
1	87557379	87557602	PGC_005_borad_peak_7448	56	.	2.65053	7.16588	5.64992
1	87607275	87607509	PGC_005_borad_peak_7454	23	.	1.5243	3.6919	2.30821
1	87618732	87618966	PGC_005_borad_peak_7459	20	.	1.50542	3.45012	2.0851
1	87625475	87625612	PGC_005_borad_peak_7463	25	.	1.56814	3.97236	2.56605
1	87627584	87627785	PGC_005_borad_peak_7464	28	.	1.60027	4.28755	2.86144
1	87666674	87666895	PGC_005_borad_peak_7471	135	.	2.68324	15.3084	13.5343
1	87845845	87846388	PGC_005_borad_peak_7491	151	.	3.54725	16.9122	15.1558
1	87898174	87898908	PGC_005_borad_peak_7499	392	.	3.16597	41.3193	39.2722
1	88473013	88473292	PGC_005_borad_peak_7538	43	.	2.47543	5.80808	4.31803
1	88507726	88508456	PGC_005_borad_peak_7542	116	.	3.07619	13.2995	11.6101
1	88579117	88579464	PGC_005_borad_peak_7548	138	.	3.32049	15.5476	13.8173
1	88904969	88905242	PGC_005_borad_peak_7571	33	.	2.27568	4.81599	3.38326
1	89361143	89361462	PGC_005_borad_peak_7598	38	.	2.41404	5.30889	3.82471
1	89380820	89381312	PGC_005_borad_peak_7600	145	.	2.69254	16.3535	14.5358
1	89451470	89452691	PGC_005_borad_peak_7612	115	.	3.40303	13.2024	11.5433
1	89467879	89468207	PGC_005_borad_peak_7614	60	.	2.63952	7.64362	6.07727
1	89547116	89547323	PGC_005_borad_peak_7621	33	.	2.29361	4.7618	3.3152
1	89586681	89586849	PGC_005_borad_peak_7622	36	.	2.36815	5.11518	3.6469
1	89612903	89613232	PGC_005_borad_peak_7625	49	.	2.26005	6.44899	4.93237
1	89641712	89641954	PGC_005_borad_peak_7631	18	.	1.971	3.16281	1.80979
1	89719747	89719967	PGC_005_borad_peak_7646	21	.	1.50332	3.54663	2.17202
1	89723113	89723329	PGC_005_borad_peak_7648	16	.	1.45189	2.95767	1.63069
1	89726355	89726573	PGC_005_borad_peak_7650	20	.	1.5134	3.45789	2.0886
1	89729712	89730080	PGC_005_borad_peak_7651	21	.	1.52171	3.56437	2.19299
1	89768600	89768887	PGC_005_borad_peak_7655	44	.	2.5096	5.90581	4.4019
1	89857388	89857589	PGC_005_borad_peak_7659	28	.	2.19107	4.24073	2.82349
1	90351645	90351839	PGC_005_borad_peak_7687	93	.	3.32895	11.0439	9.3591
1	90391154	90391361	PGC_005_borad_peak_7690	35	.	2.35716	5.01889	3.55084
1	90682759	90684466	PGC_005_borad_peak_7698	163	.	3.48947	17.9839	16.3
1	90707973	90708244	PGC_005_borad_peak_7699	93	.	3.25858	11.0199	9.36923
1	90758154	90758448	PGC_005_borad_peak_7701	92	.	3.28212	10.9249	9.25857
1	91492072	91492288	PGC_005_borad_peak_7745	52	.	2.65149	6.80891	5.275
1	91495265	91495454	PGC_005_borad_peak_7746	93	.	3.26824	11.0029	9.34278
1	91520015	91520215	PGC_005_borad_peak_7747	38	.	2.40105	5.28776	3.81026
1	91964840	91965371	PGC_005_borad_peak_7787	75	.	2.85692	9.11147	7.5318
1	92040511	92041440	PGC_005_borad_peak_7797	225	.	2.75148	24.4778	22.5116
1	92042223	92042461	PGC_005_borad_peak_7798	167	.	2.61653	18.5641	16.7088
1	92132616	92132831	PGC_005_borad_peak_7809	24	.	2.06285	3.82326	2.43383
1	92252724	92253071	PGC_005_borad_peak_7823	36	.	2.10912	5.10598	3.6532
1	92287118	92287399	PGC_005_borad_peak_7830	47	.	2.30416	6.21874	4.73421
1	92309707	92310633	PGC_005_borad_peak_7835	53	.	2.49898	6.91174	5.38212
1	92325563	92326065	PGC_005_borad_peak_7840	28	.	2.20534	4.28566	2.86257
1	92354303	92354546	PGC_005_borad_peak_7845	36	.	2.20529	5.12516	3.6653
1	92420353	92420808	PGC_005_borad_peak_7856	25	.	2.03028	3.94891	2.55323
1	92445971	92446034	PGC_005_borad_peak_7861	14	.	1.79607	2.81185	1.4974
1	92518011	92518675	PGC_005_borad_peak_7869	67	.	2.02787	8.33226	6.74329
1	92525315	92525342	PGC_005_borad_peak_7871	27	.	1.97392	4.13594	2.72314
1	92555513	92556494	PGC_005_borad_peak_7877	420	.	3.6002	44.1745	42.0448
1	92682482	92682640	PGC_005_borad_peak_7892	26	.	2.16195	4.10024	2.69166
1	93106678	93106811	PGC_005_borad_peak_7918	115	.	3.19982	13.268	11.5343
1	93113530	93113867	PGC_005_borad_peak_7919	106	.	3.17203	12.3121	10.6303
1	93154492	93154978	PGC_005_borad_peak_7926	69	.	2.35704	8.51425	6.91845
1	93155638	93156360	PGC_005_borad_peak_7927	345	.	4.44187	36.592	34.5055
1	93190570	93190821	PGC_005_borad_peak_7929	51	.	2.64597	6.72282	5.18728
1	93247711	93248280	PGC_005_borad_peak_7936	104	.	3.40058	12.1312	10.4479
1	93885048	93885759	PGC_005_borad_peak_7965	263	.	3.1944	28.3829	26.3718
1	94036131	94036319	PGC_005_borad_peak_7973	36	.	2.21695	5.06556	3.60927
1	94037791	94038148	PGC_005_borad_peak_7973	36	.	2.21695	5.06556	3.60927
1	94039851	94040232	PGC_005_borad_peak_7974	73	.	2.82798	8.99417	7.39542
1	94340279	94340483	PGC_005_borad_peak_7988	125	.	3.753	14.3364	12.5787
1	94419800	94420498	PGC_005_borad_peak_7993	253	.	4.91943	27.275	25.3742
1	94479372	94479908	PGC_005_borad_peak_7999	404	.	5.95095	42.5673	40.4979
1	94539289	94539494	PGC_005_borad_peak_8002	110	.	3.47882	12.7634	11.0675
1	94581463	94582200	PGC_005_borad_peak_8005	234	.	4.88844	25.3657	23.4461
1	94694456	94694672	PGC_005_borad_peak_8007	30	.	2.27492	4.53465	3.0845
1	94751825	94752084	PGC_005_borad_peak_8011	20	.	1.94928	3.37325	2.01428
1	94811621	94812170	PGC_005_borad_peak_8014	93	.	2.67664	10.9014	9.30243
1	94995003	94995690	PGC_005_borad_peak_8026	236	.	4.67173	25.5808	23.6523
1	95305941	95306529	PGC_005_borad_peak_8053	308	.	5.69625	32.9162	30.8544
1	95327364	95327800	PGC_005_borad_peak_8056	53	.	2.67801	6.86463	5.31883
1	95343725	95345753	PGC_005_borad_peak_8058	89	.	3.16298	10.5873	8.95287
1	95372978	95373424	PGC_005_borad_peak_8061	416	.	6.69159	43.8543	41.6684
1	95378669	95379091	PGC_005_borad_peak_8062	256	.	5.19293	27.6772	25.698
1	95613934	95614249	PGC_005_borad_peak_8072	102	.	3.37484	11.8866	10.2109
1	95630412	95630679	PGC_005_borad_peak_8075	49	.	2.17203	6.51733	4.98419
1	95669338	95669729	PGC_005_borad_peak_8079	38	.	2.41291	5.33058	3.84827
1	95782179	95782478	PGC_005_borad_peak_8087	38	.	2.22487	5.37387	3.89209
1	95784624	95785975	PGC_005_borad_peak_8088	40	.	2.13796	5.5362	4.06283
1	95825031	95825150	PGC_005_borad_peak_8092	53	.	2.70951	6.88216	5.31989
1	96083943	96083975	PGC_005_borad_peak_8110	33	.	2.3047	4.7575	3.30375
1	96128712	96130071	PGC_005_borad_peak_8117	308	.	4.75682	32.873	30.8356
1	96213590	96213778	PGC_005_borad_peak_8122	26	.	2.17843	4.08527	2.66481
1	96215244	96215514	PGC_005_borad_peak_8123	43	.	2.51812	5.88809	4.37807
1	96220732	96222187	PGC_005_borad_peak_8125	50	.	2.51957	6.56935	5.08782
1	96390157	96390771	PGC_005_borad_peak_8140	156	.	4.01147	17.4225	15.6433
1	96430876	96431194	PGC_005_borad_peak_8147	135	.	3.74994	15.2751	13.5403
1	96537155	96537633	PGC_005_borad_peak_8159	86	.	3.05979	10.2631	8.62881
1	96598587	96599268	PGC_005_borad_peak_8163	544	.	6.97317	56.7268	54.4465
1	96708181	96708569	PGC_005_borad_peak_8169	183	.	4.50791	20.2557	18.3634
1	96784751	96785026	PGC_005_borad_peak_8175	195	.	4.29364	21.4742	19.5653
1	96892396	96892613	PGC_005_borad_peak_8183	42	.	2.49379	5.73271	4.22684
1	96982503	96982716	PGC_005_borad_peak_8190	137	.	3.91262	15.5104	13.7196
1	97026866	97027238	PGC_005_borad_peak_8195	788	.	7.36685	81.3309	78.8319
1	97179291	97179857	PGC_005_borad_peak_8209	68	.	2.29787	8.48036	6.87486
1	97206332	97206825	PGC_005_borad_peak_8211	29	.	2.21671	4.35405	2.92847
1	97221568	97221818	PGC_005_borad_peak_8213	78	.	2.9195	9.38305	7.81198
1	97384041	97384308	PGC_005_borad_peak_8230	120	.	3.5312	13.7703	12.09
1	97400959	97400992	PGC_005_borad_peak_8231	29	.	2.24148	4.41201	2.97462
1	97442360	97443157	PGC_005_borad_peak_8233	191	.	4.14302	20.9548	19.1205
1	97458804	97459235	PGC_005_borad_peak_8235	35	.	2.35073	5.05399	3.59225
1	97472728	97472938	PGC_005_borad_peak_8237	113	.	3.51854	13.0557	11.3564
1	97486509	97487109	PGC_005_borad_peak_8238	229	.	4.76834	24.8819	22.9868
1	97494121	97494423	PGC_005_borad_peak_8239	280	.	5.48292	30.1059	28.0731
1	97495606	97495857	PGC_005_borad_peak_8240	39	.	2.4517	5.46455	3.96725
1	97583933	97584521	PGC_005_borad_peak_8247	32	.	2.28082	4.72914	3.29051
1	97679491	97680779	PGC_005_borad_peak_8251	322	.	4.87423	34.2982	32.2897
1	97693665	97693810	PGC_005_borad_peak_8254	58	.	2.7697	7.45249	5.88819
1	98035185	98035680	PGC_005_borad_peak_8265	63	.	2.84336	7.91222	6.32992
1	98570810	98572700	PGC_005_borad_peak_8317	80	.	2.53555	9.66258	8.04898
1	98601093	98601318	PGC_005_borad_peak_8322	77	.	2.56216	9.29752	7.70704
1	98612530	98612806	PGC_005_borad_peak_8326	96	.	2.95198	11.292	9.63662
1	99036254	99036526	PGC_005_borad_peak_8357	54	.	2.72614	7.03635	5.47361
1	99505670	99505822	PGC_005_borad_peak_8393	24	.	2.11461	3.80534	2.40596
1	99547478	99547799	PGC_005_borad_peak_8398	41	.	2.19047	5.62328	4.128
1	99685410	99685770	PGC_005_borad_peak_8407	76	.	2.98839	9.23696	7.63747
1	99792404	99793125	PGC_005_borad_peak_8412	388	.	6.01585	40.9189	38.8419
1	100103754	100104041	PGC_005_borad_peak_8431	45	.	2.53212	6.04593	4.53727
1	100175784	100176034	PGC_005_borad_peak_8438	32	.	2.30728	4.70257	3.24368
1	100936099	100936717	PGC_005_borad_peak_8472	301	.	3.3531	32.1165	30.1485
1	101161940	101162303	PGC_005_borad_peak_8489	17	.	1.52054	3.08092	1.74706
1	101164261	101164600	PGC_005_borad_peak_8490	16	.	1.51398	2.99689	1.66556
1	101270468	101270746	PGC_005_borad_peak_8504	58	.	2.76484	7.39577	5.82959
1	101781600	101782008	PGC_005_borad_peak_8523	444	.	6.97696	46.7187	44.4898
1	101824023	101824613	PGC_005_borad_peak_8525	268	.	5.21904	28.7846	26.8062
1	101872371	101872882	PGC_005_borad_peak_8527	61	.	2.81814	7.70856	6.13067
1	102192302	102192631	PGC_005_borad_peak_8546	122	.	3.73282	14.0062	12.2471
1	102655367	102655859	PGC_005_borad_peak_8572	327	.	4.03759	34.9009	32.7944
1	102684509	102685180	PGC_005_borad_peak_8574	71	.	2.57401	8.78712	7.19139
1	102907009	102907183	PGC_005_borad_peak_8598	60	.	2.54428	7.58088	6.00401
1	103010128	103010302	PGC_005_borad_peak_8609	50	.	2.6438	6.61853	5.07848
1	103346472	103346683	PGC_005_borad_peak_8629	161	.	4.11549	17.9378	16.1262
1	104142420	104142617	PGC_005_borad_peak_8671	48	.	2.61017	6.3727	4.83767
1	104290301	104290695	PGC_005_borad_peak_8682	349	.	5.90534	37.0315	34.979
1	104500596	104500874	PGC_005_borad_peak_8696	15	.	1.83544	2.85077	1.53306
1	104693988	104694471	PGC_005_borad_peak_8723	33	.	2.28765	4.80864	3.36876
1	104721503	104721560	PGC_005_borad_peak_8729	12	.	1.74257	2.58262	1.2907
1	104830245	104831604	PGC_005_borad_peak_8738	122	.	2.26274	13.9349	12.2262
1	104898341	104898974	PGC_005_borad_peak_8747	54	.	2.08087	6.9699	5.45178
1	104924601	104924820	PGC_005_borad_peak_8750	74	.	3.05872	9.11722	7.48124
1	104954849	104955129	PGC_005_borad_peak_8755	32	.	2.28618	4.71965	3.27555
1	104996404	104997669	PGC_005_borad_peak_8760	44	.	2.49637	5.9123	4.41723
1	105106406	105106749	PGC_005_borad_peak_8769	415	.	6.7277	43.7879	41.5911
1	105153820	105154046	PGC_005_borad_peak_8770	34	.	2.34305	4.89993	3.43218
1	105213912	105214838	PGC_005_borad_peak_8777	44	.	2.54105	5.96851	4.44968
1	105241588	105241765	PGC_005_borad_peak_8780	21	.	2.06423	3.56997	2.186
1	105253662	105253844	PGC_005_borad_peak_8782	58	.	2.79563	7.46186	5.88387
1	105302921	105303153	PGC_005_borad_peak_8792	45	.	2.17767	6.03646	4.54083
1	105304335	105304710	PGC_005_borad_peak_8793	123	.	2.90388	14.0315	12.3482
1	105323945	105324191	PGC_005_borad_peak_8795	18	.	1.98336	3.22643	1.8702
1	105429549	105429806	PGC_005_borad_peak_8806	80	.	3.07655	9.65283	8.03184
1	105670238	105670486	PGC_005_borad_peak_8816	26	.	2.17045	4.10224	2.68869
1	105812154	105814778	PGC_005_borad_peak_8830	76	.	2.60415	9.25015	7.67425
1	105852552	105852937	PGC_005_borad_peak_8832	41	.	2.46857	5.68869	4.19538
1	105918367	105918547	PGC_005_borad_peak_8837	103	.	2.81383	12.0613	10.3739
1	105956157	105956445	PGC_005_borad_peak_8841	32	.	2.27509	4.68189	3.24146
1	106209650	106209995	PGC_005_borad_peak_8868	117	.	3.43697	13.4791	11.752
1	106368596	106369057	PGC_005_borad_peak_8891	79	.	3.03856	9.53091	7.91169
1	106851858	106852254	PGC_005_borad_peak_8926	45	.	2.49487	6.02677	4.53831
1	106874715	106875535	PGC_005_borad_peak_8928	83	.	3.11208	9.96252	8.33005
1	107301722	107302019	PGC_005_borad_peak_8956	42	.	2.4667	5.72368	4.23309
1	107738572	107739160	PGC_005_borad_peak_8988	318	.	5.05035	33.9128	31.8913
1	108115505	108115674	PGC_005_borad_peak_9024	57	.	2.79954	7.38079	5.79595
1	108152263	108152731	PGC_005_borad_peak_9029	182	.	2.80381	20.0915	18.2022
1	108153558	108153745	PGC_005_borad_peak_9030	19	.	1.57437	3.33148	1.97134
1	108156041	108156474	PGC_005_borad_peak_9031	54	.	2.22862	6.9466	5.41114
1	108232087	108232734	PGC_005_borad_peak_9041	54	.	2.3998	6.97297	5.42479
1	108374734	108375450	PGC_005_borad_peak_9055	135	.	3.62436	15.2649	13.5813
1	108536869	108538537	PGC_005_borad_peak_9067	137	.	3.48518	15.4273	13.757
1	108638025	108638265	PGC_005_borad_peak_9073	275	.	5.21893	29.4825	27.5279
1	109351610	109351625	PGC_005_borad_peak_9141	15	.	1.52651	2.91301	1.58878
1	109620658	109620865	PGC_005_borad_peak_9165	29	.	2.10617	4.41646	2.98988
1	109643755	109644011	PGC_005_borad_peak_9167	42	.	2.25042	5.7522	4.26838
1	109743316	109743499	PGC_005_borad_peak_9179	110	.	3.5675	12.8165	11.0886
1	109847129	109847481	PGC_005_borad_peak_9195	92	.	3.2756	10.9478	9.2724
1	109856897	109857205	PGC_005_borad_peak_9197	54	.	2.35015	6.97565	5.44304
1	110007690	110008814	PGC_005_borad_peak_9211	41	.	2.30668	5.63626	4.15047
1	110066496	110066907	PGC_005_borad_peak_9219	39	.	2.27748	5.38316	3.9022
1	110133958	110134034	PGC_005_borad_peak_9227	23	.	2.10208	3.79052	2.39847
1	110222661	110223186	PGC_005_borad_peak_9235	39	.	2.43829	5.47377	3.98571
1	110444870	110445212	PGC_005_borad_peak_9246	77	.	3.03092	9.39156	7.77821
1	110450973	110451161	PGC_005_borad_peak_9248	67	.	2.76236	8.28742	6.70413
1	110595144	110595444	PGC_005_borad_peak_9262	263	.	4.98409	28.242	26.3387
1	110761490	110761729	PGC_005_borad_peak_9274	31	.	2.26707	4.62101	3.18206
1	110789948	110790635	PGC_005_borad_peak_9278	146	.	3.96378	16.4633	14.6796
1	110824389	110825486	PGC_005_borad_peak_9282	119	.	3.48297	13.6572	11.9593
1	111129344	111129604	PGC_005_borad_peak_9307	77	.	2.48871	9.38021	7.78986
1	111178559	111179715	PGC_005_borad_peak_9312	335	.	4.66572	35.4504	33.5835
1	111201307	111201689	PGC_005_borad_peak_9317	71	.	2.46229	8.73021	7.1725
1	111291487	111291883	PGC_005_borad_peak_9328	308	.	4.88703	32.845	30.8267
1	111360516	111361049	PGC_005_borad_peak_9333	174	.	3.21073	19.2656	17.4317
1	111575389	111575828	PGC_005_borad_peak_9360	80	.	3.01083	9.66962	8.06886
1	111666752	111666918	PGC_005_borad_peak_9364	54	.	2.71271	7.01365	5.45651
1	111884053	111884352	PGC_005_borad_peak_9375	349	.	3.36351	37.0645	34.9919
1	112091793	112091858	PGC_005_borad_peak_9386	14	.	1.73364	2.76778	1.45407
1	112143698	112144032	PGC_005_borad_peak_9391	41	.	1.84835	5.66746	4.16929
1	112250881	112251090	PGC_005_borad_peak_9400	58	.	2.78334	7.44201	5.8685
1	112358879	112359202	PGC_005_borad_peak_9409	67	.	2.76323	8.37643	6.77514
1	112364422	112364802	PGC_005_borad_peak_9412	51	.	2.39786	6.67658	5.14678
1	112448317	112448627	PGC_005_borad_peak_9422	169	.	2.44911	18.744	16.9136
1	112470754	112471082	PGC_005_borad_peak_9429	51	.	1.62589	6.68356	5.17716
1	112475861	112477015	PGC_005_borad_peak_9430	100	.	1.84082	11.7714	10.083
1	112539847	112540005	PGC_005_borad_peak_9442	13	.	1.77682	2.65952	1.359
1	112617473	112617713	PGC_005_borad_peak_9454	28	.	2.00369	4.31319	2.89345
1	112621362	112622041	PGC_005_borad_peak_9455	44	.	2.31276	5.97885	4.47461
1	112786726	112787215	PGC_005_borad_peak_9471	110	.	3.45912	12.7836	11.0969
1	113185023	113185994	PGC_005_borad_peak_9503	169	.	3.86784	18.673	16.9381
1	113283293	113283887	PGC_005_borad_peak_9514	519	.	5.0665	54.0582	51.9433
1	113434225	113434505	PGC_005_borad_peak_9534	28	.	1.77569	4.27428	2.85135
1	113845552	113845811	PGC_005_borad_peak_9552	63	.	2.86481	7.9459	6.35561
1	113931310	113931761	PGC_005_borad_peak_9560	41	.	2.21073	5.64922	4.16849
1	113974233	113974513	PGC_005_borad_peak_9564	23	.	2.09777	3.7158	2.3206
1	114120637	114121474	PGC_005_borad_peak_9579	36	.	1.60473	5.11774	3.657
1	114135178	114135538	PGC_005_borad_peak_9582	156	.	3.89326	17.4244	15.6259
1	114147007	114147203	PGC_005_borad_peak_9583	64	.	2.86547	8.00676	6.41877
1	114170833	114171401	PGC_005_borad_peak_9585	30	.	2.21633	4.48986	3.06468
1	114175231	114177002	PGC_005_borad_peak_9586	305	.	3.7635	32.4627	30.5276
1	114360477	114360690	PGC_005_borad_peak_9594	112	.	2.86705	12.9901	11.2777
1	114378139	114379067	PGC_005_borad_peak_9600	21	.	1.76797	3.52257	2.15021
1	114397718	114397789	PGC_005_borad_peak_9606	26	.	1.87926	4.02478	2.61557
1	114405283	114406086	PGC_005_borad_peak_9609	75	.	2.05391	9.20329	7.58684
1	114418301	114418702	PGC_005_borad_peak_9614	31	.	1.81463	4.59528	3.16238
1	114421962	114422194	PGC_005_borad_peak_9615	77	.	2.11785	9.41526	7.7879
1	114427165	114427940	PGC_005_borad_peak_9617	23	.	1.49977	3.72471	2.33782
1	114594653	114594865	PGC_005_borad_peak_9633	22	.	2.08438	3.64947	2.25811
1	114657465	114657667	PGC_005_borad_peak_9637	239	.	3.823	25.9044	23.9405
1	114893410	114893923	PGC_005_borad_peak_9651	195	.	4.38693	21.371	19.5322
1	114961189	114961402	PGC_005_borad_peak_9652	36	.	2.3441	5.08755	3.63188
1	115121897	115122612	PGC_005_borad_peak_9661	90	.	3.29778	10.7146	9.03048
1	115178734	115179289	PGC_005_borad_peak_9667	36	.	2.34231	5.11138	3.65736
1	115230619	115230832	PGC_005_borad_peak_9671	43	.	2.16837	5.84223	4.33109
1	115261001	115261236	PGC_005_borad_peak_9676	179	.	4.17769	19.7016	17.9078
1	115263915	115264128	PGC_005_borad_peak_9677	37	.	2.40306	5.21798	3.73452
1	115295312	115295819	PGC_005_borad_peak_9681	79	.	2.94763	9.53462	7.92072
1	115297195	115297451	PGC_005_borad_peak_9682	49	.	2.59667	6.44663	4.91789
1	115692549	115692764	PGC_005_borad_peak_9704	84	.	2.03926	10.1371	8.47649
1	115952427	115952790	PGC_005_borad_peak_9729	30	.	1.66477	4.51467	3.07965
1	116116004	116116088	PGC_005_borad_peak_9743	29	.	1.64787	4.38268	2.95494
1	116371168	116371416	PGC_005_borad_peak_9761	126	.	3.77454	14.4214	12.6578
1	116788959	116790183	PGC_005_borad_peak_9774	214	.	4.52622	23.3399	21.4473
1	116807069	116807315	PGC_005_borad_peak_9777	75	.	2.99367	9.1782	7.57687
1	116900367	116900902	PGC_005_borad_peak_9783	486	.	5.53135	50.6491	48.641
1	116964522	116965280	PGC_005_borad_peak_9789	75	.	2.06755	9.10804	7.50834
1	117453439	117453982	PGC_005_borad_peak_9820	123	.	3.7017	14.1147	12.369
1	117467528	117467922	PGC_005_borad_peak_9823	35	.	2.32294	4.96565	3.51501
1	117479724	117479901	PGC_005_borad_peak_9827	24	.	2.12766	3.87781	2.47722
1	117511564	117512020	PGC_005_borad_peak_9829	165	.	4.09314	18.3161	16.5285
1	117571959	117572137	PGC_005_borad_peak_9839	34	.	1.90134	4.92097	3.47221
1	117743875	117744107	PGC_005_borad_peak_9851	198	.	4.54272	21.711	19.8424
1	117771305	117771506	PGC_005_borad_peak_9858	167	.	4.28721	18.5938	16.7408
1	117903942	117904472	PGC_005_borad_peak_9868	274	.	5.03641	29.3504	27.4433
1	117967718	117967952	PGC_005_borad_peak_9883	59	.	2.0793	7.4811	5.9152
1	117972999	117974316	PGC_005_borad_peak_9884	118	.	3.06025	13.4535	11.8178
1	118010293	118010413	PGC_005_borad_peak_9886	133	.	3.8489	15.1621	13.3888
1	118012191	118012349	PGC_005_borad_peak_9887	30	.	2.2506	4.47408	3.03529
1	118384360	118384540	PGC_005_borad_peak_9916	42	.	1.91927	5.75161	4.27558
1	118403682	118404517	PGC_005_borad_peak_9918	149	.	3.83587	16.6829	14.9517
1	118631723	118631964	PGC_005_borad_peak_9960	20	.	2.02648	3.43544	2.0655
1	118716426	118716718	PGC_005_borad_peak_9970	49	.	2.51211	6.44933	4.96961
1	118887733	118887929	PGC_005_borad_peak_9982	133	.	3.84751	15.1123	13.3382
1	119007092	119007288	PGC_005_borad_peak_9998	79	.	3.08164	9.55413	7.92336
1	119093771	119094033	PGC_005_borad_peak_10005	14	.	1.87388	2.76246	1.4438
1	119096492	119096795	PGC_005_borad_peak_10006	86	.	3.03342	10.2636	8.61346
1	119128089	119129719	PGC_005_borad_peak_10009	219	.	3.23293	23.8107	21.9491
1	119144937	119145234	PGC_005_borad_peak_10013	146	.	2.5971	16.4008	14.6207
1	119287133	119287356	PGC_005_borad_peak_10032	51	.	2.65637	6.72385	5.18322
1	119297165	119297326	PGC_005_borad_peak_10033	25	.	2.14787	3.99353	2.58634
1	119440687	119440812	PGC_005_borad_peak_10039	49	.	2.62369	6.50332	4.96861
1	119442482	119442956	PGC_005_borad_peak_10040	78	.	2.89407	9.43364	7.8625
1	119665972	119666222	PGC_005_borad_peak_10066	46	.	2.57435	6.1391	4.611
1	119709290	119709483	PGC_005_borad_peak_10072	74	.	2.69801	9.00122	7.42929
1	119777979	119778386	PGC_005_borad_peak_10077	110	.	3.42953	12.6984	11.0237
1	119961074	119961491	PGC_005_borad_peak_10102	22	.	1.95817	3.67261	2.28911
1	119962702	119962930	PGC_005_borad_peak_10103	28	.	2.05484	4.25412	2.83456
1	120022969	120023420	PGC_005_borad_peak_10108	96	.	2.3084	11.2908	9.60444
1	120028368	120028700	PGC_005_borad_peak_10110	330	.	3.45916	35.1586	33.0611
1	120174811	120175234	PGC_005_borad_peak_10124	102	.	3.22028	11.9016	10.2354
1	120562121	120562405	PGC_005_borad_peak_10152	28	.	1.9161	4.23775	2.82139
1	120565457	120565805	PGC_005_borad_peak_10154	116	.	2.51304	13.3626	11.6277
1	120823101	120823334	PGC_005_borad_peak_10185	62	.	2.20018	7.7972	6.23645
1	120900819	120901468	PGC_005_borad_peak_10197	51	.	2.60697	6.64517	5.12553
1	120909481	120909691	PGC_005_borad_peak_10199	105	.	2.9794	12.1107	10.5187
1	120953885	120954203	PGC_005_borad_peak_10209	18	.	1.70309	3.17121	1.82608
1	121131935	121132215	PGC_005_borad_peak_10229	71	.	2.90729	8.73148	7.15442
1	121208919	121209645	PGC_005_borad_peak_10237	39	.	2.42983	5.42978	3.94419
1	121287253	121288922	PGC_005_borad_peak_10247	171	.	3.52195	18.8861	17.1125
1	121445715	121445937	PGC_005_borad_peak_10260	152	.	3.03583	16.9183	15.2958
1	121808996	121809213	PGC_005_borad_peak_10299	14	.	1.87184	2.74885	1.4304
1	122535480	122535943	PGC_005_borad_peak_10346	56	.	2.74951	7.26497	5.69974
1	122536900	122537251	PGC_005_borad_peak_10347	98	.	3.34983	11.4929	9.81134
1	122925274	122926362	PGC_005_borad_peak_10379	249	.	3.64396	26.7926	24.9234
1	122967024	122967527	PGC_005_borad_peak_10387	32	.	2.26821	4.72649	3.29294
1	123012360	123012509	PGC_005_borad_peak_10397	42	.	2.18499	5.76698	4.27522
1	123136320	123136969	PGC_005_borad_peak_10416	195	.	2.8801	21.4069	19.516
1	123137957	123138190	PGC_005_borad_peak_10416	195	.	2.8801	21.4069	19.516
1	123288321	123288540	PGC_005_borad_peak_10432	158	.	4.13426	17.6173	15.8007
1	123289994	123290106	PGC_005_borad_peak_10433	23	.	2.09164	3.7066	2.31491
1	123472554	123472871	PGC_005_borad_peak_10447	102	.	3.42354	11.9757	10.2805
1	123495690	123496110	PGC_005_borad_peak_10453	51	.	2.49194	6.73365	5.19905
1	123654688	123654912	PGC_005_borad_peak_10472	12	.	1.67881	2.57236	1.27622
1	123664824	123665041	PGC_005_borad_peak_10473	62	.	2.85178	7.85189	6.26385
1	123851248	123851393	PGC_005_borad_peak_10478	54	.	2.59004	6.96615	5.4153
1	123852753	123852972	PGC_005_borad_peak_10479	25	.	2.10211	3.97789	2.57236
1	123854925	123855698	PGC_005_borad_peak_10480	146	.	3.84578	16.4235	14.6622
1	124056515	124056808	PGC_005_borad_peak_10501	35	.	2.33899	5.01308	3.55582
1	124070925	124072905	PGC_005_borad_peak_10503	43	.	1.92996	5.78259	4.30159
1	124079634	124079915	PGC_005_borad_peak_10505	21	.	1.92495	3.56467	2.18934
1	124217059	124217420	PGC_005_borad_peak_10522	76	.	3.04055	9.25702	7.63697
1	124228939	124229339	PGC_005_borad_peak_10524	35	.	2.35345	5.06223	3.59957
1	124265642	124265949	PGC_005_borad_peak_10528	30	.	2.2716	4.53409	3.086
1	124308193	124308356	PGC_005_borad_peak_10533	30	.	2.0101	4.43749	3.0012
1	124310259	124310547	PGC_005_borad_peak_10534	82	.	2.71972	9.83824	8.2035
1	124317473	124317715	PGC_005_borad_peak_10535	20	.	2.02491	3.41519	2.04583
1	124381156	124381631	PGC_005_borad_peak_10544	168	.	4.12686	18.5998	16.8088
1	124393569	124393784	PGC_005_borad_peak_10546	31	.	2.27502	4.58504	3.13859
1	124713023	124713419	PGC_005_borad_peak_10577	56	.	2.72805	7.16168	5.60537
1	124747386	124747770	PGC_005_borad_peak_10580	439	.	3.77869	46.1959	43.9246
1	124765954	124766737	PGC_005_borad_peak_10584	265	.	4.98905	28.5901	26.5548
1	124776414	124777860	PGC_005_borad_peak_10585	210	.	3.21162	22.8609	21.0483
1	124803261	124803464	PGC_005_borad_peak_10589	57	.	2.76074	7.30443	5.73729
1	124920325	124920651	PGC_005_borad_peak_10598	59	.	2.80643	7.52034	5.93962
1	124972910	124973418	PGC_005_borad_peak_10601	154	.	4.04991	17.2856	15.4877
1	124988619	124989863	PGC_005_borad_peak_10603	343	.	4.60441	36.3699	34.3858
1	125327936	125328950	PGC_005_borad_peak_10628	21	.	1.97706	3.51344	2.14616
1	125865854	125867306	PGC_005_borad_peak_10660	115	.	2.95656	13.2626	11.597
1	126221457	126221795	PGC_005_borad_peak_10683	28	.	1.92017	4.29426	2.87744
1	126494403	126494572	PGC_005_borad_peak_10698	29	.	2.23075	4.42888	2.99961
1	126876469	126876996	PGC_005_borad_peak_10721	109	.	3.49336	12.6719	10.969
1	126942097	126942795	PGC_005_borad_peak_10725	225	.	4.73856	24.4338	22.5441
1	126959464	126961351	PGC_005_borad_peak_10728	138	.	2.74848	15.5342	13.8458
1	127455747	127456164	PGC_005_borad_peak_10757	45	.	2.5586	6.105	4.58439
1	127472559	127473084	PGC_005_borad_peak_10758	477	.	4.27842	50.0128	47.7091
1	127531430	127531627	PGC_005_borad_peak_10762	35	.	2.34741	5.05661	3.59607
1	127563308	127563922	PGC_005_borad_peak_10764	96	.	3.31202	11.3477	9.68347
1	127897592	127897921	PGC_005_borad_peak_10790	116	.	3.5948	13.3366	11.6126
1	127917340	127917738	PGC_005_borad_peak_10793	74	.	3.00848	9.10281	7.48785
1	128408839	128409025	PGC_005_borad_peak_10832	90	.	3.14205	10.6574	9.04315
1	128572550	128572814	PGC_005_borad_peak_10843	181	.	4.4349	20.0249	18.1511
1	128699589	128700074	PGC_005_borad_peak_10856	302	.	3.87361	32.2688	30.2016
1	128819943	128820203	PGC_005_borad_peak_10869	34	.	2.31009	4.88875	3.43996
1	128946037	128946330	PGC_005_borad_peak_10881	45	.	2.55381	6.05667	4.53594
1	128963316	128963968	PGC_005_borad_peak_10882	99	.	3.32616	11.6463	9.97935
1	129001459	129001799	PGC_005_borad_peak_10886	60	.	2.52187	7.56644	6.03508
1	129087922	129088249	PGC_005_borad_peak_10893	284	.	5.42628	30.4281	28.4072
1	129166132	129166352	PGC_005_borad_peak_10899	79	.	3.01235	9.55647	7.94504
1	129447184	129448120	PGC_005_borad_peak_10927	121	.	3.46064	13.8034	12.1093
1	129806493	129806680	PGC_005_borad_peak_10953	34	.	2.34692	4.90591	3.43621
1	129851562	129851803	PGC_005_borad_peak_10959	107	.	2.20968	12.432	10.7106
1	129916639	129916883	PGC_005_borad_peak_10969	19	.	2.00627	3.32129	1.957
1	129924358	129924680	PGC_005_borad_peak_10971	179	.	3.92042	19.7456	17.9467
1	130032497	130032770	PGC_005_borad_peak_10979	36	.	2.33984	5.13351	3.683
1	130067094	130067332	PGC_005_borad_peak_10982	133	.	3.76223	15.0818	13.3396
1	130102953	130103141	PGC_005_borad_peak_10984	24	.	2.10685	3.81141	2.4167
1	130104595	130104909	PGC_005_borad_peak_10985	31	.	2.21807	4.63056	3.19138
1	130106336	130106621	PGC_005_borad_peak_10986	18	.	1.9319	3.23046	1.87966
1	130396542	130396826	PGC_005_borad_peak_11017	67	.	2.94935	8.36588	6.75149
1	130729434	130729939	PGC_005_borad_peak_11043	250	.	4.30611	27.027	25.0942
1	130736946	130738159	PGC_005_borad_peak_11044	39	.	1.79247	5.45404	3.97845
1	130741490	130741797	PGC_005_borad_peak_11046	591	.	3.80731	61.4965	59.1285
1	130744693	130745250	PGC_005_borad_peak_11047	417	.	3.45285	43.8978	41.7397
1	130747695	130748088	PGC_005_borad_peak_11048	83	.	2.25128	9.98672	8.32814
1	130949084	130949447	PGC_005_borad_peak_11067	82	.	2.78001	9.94925	8.28928
1	131091570	131092338	PGC_005_borad_peak_11077	150	.	3.84674	16.8395	15.0987
1	131107753	131108339	PGC_005_borad_peak_11078	91	.	3.08647	10.8236	9.14121
1	131372106	131372365	PGC_005_borad_peak_11095	42	.	2.23613	5.6934	4.23138
1	131414447	131414619	PGC_005_borad_peak_11102	36	.	2.16058	5.09204	3.62987
1	131742088	131742280	PGC_005_borad_peak_11138	38	.	2.30277	5.32472	3.85167
1	131954860	131955107	PGC_005_borad_peak_11167	57	.	2.39764	7.27773	5.74751
1	132039298	132039485	PGC_005_borad_peak_11174	19	.	1.88933	3.30027	1.94157
1	132068301	132068715	PGC_005_borad_peak_11177	650	.	4.49832	67.3159	65.0115
1	132321281	132322722	PGC_005_borad_peak_11200	199	.	4.18551	21.7927	19.9632
1	132600627	132600829	PGC_005_borad_peak_11224	84	.	2.64728	10.0821	8.44711
1	132829982	132830202	PGC_005_borad_peak_11250	60	.	2.79263	7.58811	6.01815
1	132873338	132873848	PGC_005_borad_peak_11260	32	.	2.28604	4.70768	3.26283
1	132917939	132918346	PGC_005_borad_peak_11267	72	.	2.92753	8.82128	7.23684
1	132944737	132945194	PGC_005_borad_peak_11272	29	.	2.23433	4.43295	2.9971
1	133435100	133435685	PGC_005_borad_peak_11331	96	.	2.80094	11.363	9.66808
1	133463131	133463823	PGC_005_borad_peak_11335	63	.	2.66691	7.95422	6.36763
1	133492332	133492884	PGC_005_borad_peak_11339	305	.	5.17045	32.6111	30.5763
1	133625013	133625845	PGC_005_borad_peak_11350	180	.	3.68123	19.9065	18.0874
1	133627179	133627330	PGC_005_borad_peak_11351	64	.	2.57354	8.00497	6.41929
1	133633396	133633837	PGC_005_borad_peak_11352	58	.	2.57016	7.36667	5.827
1	133683091	133683307	PGC_005_borad_peak_11359	122	.	2.46116	13.9459	12.267
1	133731628	133731803	PGC_005_borad_peak_11369	74	.	2.55488	9.06422	7.43551
1	133870637	133870821	PGC_005_borad_peak_11388	160	.	4.21181	17.9105	16.0704
1	134822424	134822743	PGC_005_borad_peak_11466	68	.	2.38571	8.46655	6.85626
1	134837375	134837614	PGC_005_borad_peak_11468	42	.	2.47942	5.79318	4.29499
1	134843654	134843957	PGC_005_borad_peak_11470	53	.	2.41547	6.85783	5.31432
1	135072086	135072275	PGC_005_borad_peak_11490	44	.	1.60258	5.95375	4.44951
1	135085427	135086674	PGC_005_borad_peak_11494	96	.	1.86662	11.318	9.6573
1	135096915	135097137	PGC_005_borad_peak_11497	169	.	4.28279	18.8466	16.9921
1	135137775	135137966	PGC_005_borad_peak_11503	88	.	3.24143	10.503	8.83564
1	135367518	135368182	PGC_005_borad_peak_11528	169	.	3.42657	18.6985	16.9356
1	135501464	135502190	PGC_005_borad_peak_11547	25	.	2.09891	3.92963	2.54573
1	135705900	135706152	PGC_005_borad_peak_11572	110	.	3.45022	12.709	11.0071
1	135781101	135781590	PGC_005_borad_peak_11577	83	.	3.19276	9.9874	8.32479
1	135898614	135898968	PGC_005_borad_peak_11591	153	.	3.87733	17.0416	15.3053
1	135904590	135904756	PGC_005_borad_peak_11593	129	.	3.79582	14.6805	12.9145
1	135958478	135958671	PGC_005_borad_peak_11597	170	.	4.2927	18.9372	17.0888
1	136264368	136264496	PGC_005_borad_peak_11629	33	.	2.30629	4.83308	3.38897
1	136338526	136338949	PGC_005_borad_peak_11635	72	.	2.93663	8.84021	7.25226
1	136507239	136507412	PGC_005_borad_peak_11663	50	.	2.6258	6.54281	5.00933
1	136673697	136673937	PGC_005_borad_peak_11687	32	.	2.28043	4.69119	3.24888
1	136823400	136824163	PGC_005_borad_peak_11711	17	.	1.83364	3.08733	1.74956
1	136897321	136897470	PGC_005_borad_peak_11719	124	.	2.56194	14.1184	12.4644
1	136936242	136936435	PGC_005_borad_peak_11724	195	.	4.6098	21.4144	19.5085
1	136943901	136944191	PGC_005_borad_peak_11726	21	.	2.05294	3.52552	2.14573
1	136995875	136996151	PGC_005_borad_peak_11732	187	.	4.26999	20.5693	18.7557
1	137031491	137031960	PGC_005_borad_peak_11737	123	.	3.15769	14.0086	12.3326
1	137091059	137091479	PGC_005_borad_peak_11742	99	.	2.74518	11.645	9.99128
1	137311472	137312450	PGC_005_borad_peak_11766	32	.	2.24989	4.7291	3.29698
1	137372428	137373444	PGC_005_borad_peak_11775	142	.	3.91936	16.0565	14.2768
1	137464115	137465882	PGC_005_borad_peak_11787	53	.	1.90284	6.84744	5.34459
1	137477934	137478100	PGC_005_borad_peak_11789	72	.	2.68353	8.8761	7.27553
1	137575195	137576001	PGC_005_borad_peak_11797	20	.	1.95537	3.44813	2.07964
1	137600277	137600792	PGC_005_borad_peak_11801	62	.	2.80122	7.78872	6.21227
1	137684570	137684897	PGC_005_borad_peak_11807	85	.	3.16127	10.1544	8.5093
1	137936308	137936517	PGC_005_borad_peak_11831	47	.	2.05289	6.29159	4.78085
1	137946969	137947445	PGC_005_borad_peak_11833	115	.	3.58529	13.2389	11.5157
1	138054833	138055051	PGC_005_borad_peak_11843	50	.	2.59921	6.55829	5.03941
1	138088760	138089915	PGC_005_borad_peak_11850	80	.	2.86382	9.67421	8.07206
1	138096766	138097107	PGC_005_borad_peak_11852	160	.	3.77862	17.8186	16.0347
1	138138712	138139451	PGC_005_borad_peak_11859	117	.	2.95853	13.4334	11.7142
1	138140586	138140961	PGC_005_borad_peak_11860	226	.	3.88295	24.5067	22.602
1	138342262	138342850	PGC_005_borad_peak_11877	141	.	3.86479	15.9268	14.1701
1	138417880	138418346	PGC_005_borad_peak_11882	100	.	3.34614	11.753	10.0856
1	138533890	138534163	PGC_005_borad_peak_11892	100	.	3.36881	11.7335	10.0549
1	138823267	138823580	PGC_005_borad_peak_11929	24	.	2.1298	3.88153	2.478
1	138927289	138927669	PGC_005_borad_peak_11935	228	.	4.44268	24.8327	22.8978
1	139240909	139241076	PGC_005_borad_peak_11969	26	.	2.15137	4.05011	2.63934
1	139335005	139335237	PGC_005_borad_peak_11976	98	.	2.40384	11.5039	9.86407
1	139881711	139882054	PGC_005_borad_peak_12014	19	.	2.00287	3.29266	1.92823
1	139980523	139981659	PGC_005_borad_peak_12025	153	.	1.8299	17.1618	15.3307
1	140031859	140032119	PGC_005_borad_peak_12040	23	.	1.69981	3.74395	2.3577
1	140053198	140053741	PGC_005_borad_peak_12044	144	.	4.00346	16.2914	14.4849
1	140071422	140071979	PGC_005_borad_peak_12049	224	.	2.53483	24.3651	22.4624
1	140145320	140145394	PGC_005_borad_peak_12065	34	.	1.72132	4.86947	3.43365
1	140149438	140149631	PGC_005_borad_peak_12068	82	.	2.2175	9.91928	8.27795
1	140186446	140186732	PGC_005_borad_peak_12074	25	.	1.74626	3.99201	2.58483
1	140187375	140187424	PGC_005_borad_peak_12075	20	.	1.68456	3.36731	2.00764
1	140192281	140192539	PGC_005_borad_peak_12077	11	.	1.62314	2.39603	1.12312
1	140392170	140392430	PGC_005_borad_peak_12097	145	.	3.94969	16.342	14.5577
1	140593939	140594116	PGC_005_borad_peak_12109	60	.	2.84083	7.63584	6.04241
1	140774733	140774904	PGC_005_borad_peak_12121	48	.	2.58574	6.33138	4.80853
1	140975349	140976010	PGC_005_borad_peak_12135	89	.	3.13804	10.5224	8.90353
1	141138771	141139003	PGC_005_borad_peak_12156	12	.	1.82251	2.5547	1.25454
1	141217656	141217996	PGC_005_borad_peak_12161	43	.	2.48467	5.80791	4.31194
1	141363505	141363684	PGC_005_borad_peak_12169	70	.	3.0172	8.69675	7.0633
1	141606362	141606919	PGC_005_borad_peak_12194	79	.	2.97669	9.56938	7.99034
1	141889158	141889450	PGC_005_borad_peak_12217	88	.	3.20944	10.4689	8.81613
1	141899813	141900275	PGC_005_borad_peak_12219	107	.	3.08365	12.4328	10.7554
1	141940322	141940763	PGC_005_borad_peak_12222	150	.	3.74755	16.7997	15.092
1	141981463	141981763	PGC_005_borad_peak_12225	59	.	2.78159	7.52789	5.95985
1	142182312	142183666	PGC_005_borad_peak_12235	230	.	3.27874	24.8557	23.004
1	142237581	142238110	PGC_005_borad_peak_12240	61	.	2.74122	7.70774	6.1712
1	142769267	142769486	PGC_005_borad_peak_12272	48	.	2.54279	6.32053	4.82059
1	143328287	143328487	PGC_005_borad_peak_12302	52	.	2.68793	6.78626	5.23073
1	143690451	143690904	PGC_005_borad_peak_12328	47	.	2.51736	6.21249	4.72131
1	143845170	143845353	PGC_005_borad_peak_12348	30	.	1.99739	4.52734	3.09481
1	143848035	143848541	PGC_005_borad_peak_12349	173	.	3.1176	19.0569	17.3275
1	143850440	143850918	PGC_005_borad_peak_12350	162	.	3.49065	18.117	16.2885
1	143999373	143999859	PGC_005_borad_peak_12365	46	.	2.51191	6.16968	4.65023
1	144002776	144003094	PGC_005_borad_peak_12367	23	.	2.06145	3.72716	2.33963
1	144121327	144121513	PGC_005_borad_peak_12377	78	.	3.10366	9.4692	7.82731
1	144192960	144193679	PGC_005_borad_peak_12382	56	.	2.33268	7.19644	5.67406
1	144197239	144197647	PGC_005_borad_peak_12383	34	.	1.85932	4.88443	3.43585
1	144219196	144219627	PGC_005_borad_peak_12386	156	.	3.99472	17.3773	15.6018
1	144247970	144248118	PGC_005_borad_peak_12389	22	.	2.05354	3.59019	2.21559
1	144248851	144249234	PGC_005_borad_peak_12390	13	.	1.7894	2.60547	1.31
1	144253199	144253612	PGC_005_borad_peak_12391	93	.	3.28068	10.9773	9.31622
1	144302742	144302991	PGC_005_borad_peak_12398	67	.	1.68684	8.36216	6.78328
1	144370735	144370902	PGC_005_borad_peak_12410	35	.	2.36296	5.01118	3.53844
1	144426666	144426853	PGC_005_borad_peak_12419	69	.	2.5245	8.59009	6.97879
1	144430918	144431252	PGC_005_borad_peak_12421	29	.	2.07762	4.39751	2.9706
1	144450492	144450882	PGC_005_borad_peak_12424	52	.	2.51859	6.75814	5.22605
1	144664203	144664580	PGC_005_borad_peak_12448	89	.	3.14689	10.5681	8.9475
1	144708756	144709376	PGC_005_borad_peak_12452	44	.	2.5017	5.90083	4.40166
1	145058801	145058891	PGC_005_borad_peak_12481	34	.	2.32694	4.94316	3.48807
1	145221402	145221641	PGC_005_borad_peak_12494	110	.	3.50713	12.7522	11.044
1	145278232	145279149	PGC_005_borad_peak_12502	22	.	2.02524	3.67345	2.29224
1	145602605	145602914	PGC_005_borad_peak_12538	32	.	1.81837	4.73932	3.29128
1	145759966	145760307	PGC_005_borad_peak_12548	93	.	3.1623	10.9419	9.32506
1	145801962	145802372	PGC_005_borad_peak_12555	42	.	2.27128	5.71128	4.25089
1	146092425	146092641	PGC_005_borad_peak_12577	57	.	2.78497	7.33903	5.76012
1	146353693	146354242	PGC_005_borad_peak_12606	103	.	2.86441	12.0122	10.3754
1	146358914	146359598	PGC_005_borad_peak_12607	63	.	2.67948	7.92528	6.36402
1	146400859	146401197	PGC_005_borad_peak_12609	81	.	2.94257	9.74001	8.13756
1	146422833	146423521	PGC_005_borad_peak_12613	95	.	1.9592	11.2624	9.58237
1	146474532	146474759	PGC_005_borad_peak_12619	18	.	1.86906	3.2111	1.86163
1	146884990	146885622	PGC_005_borad_peak_12649	403	.	4.5121	42.5333	40.3919
1	146920472	146920969	PGC_005_borad_peak_12651	63	.	2.6628	7.90887	6.37933
1	147136043	147136447	PGC_005_borad_peak_12660	559	.	7.42534	58.3029	55.927
1	147316498	147317029	PGC_005_borad_peak_12678	232	.	4.91145	25.2305	23.2905
1	147548384	147548570	PGC_005_borad_peak_12694	177	.	4.44556	19.6573	17.7688
1	147660041	147660408	PGC_005_borad_peak_12701	86	.	3.09502	10.2236	8.61389
1	147680176	147680645	PGC_005_borad_peak_12705	48	.	2.44512	6.32893	4.81184
1	148067364	148067576	PGC_005_borad_peak_12732	131	.	3.88113	14.9389	13.1464
1	148491947	148492166	PGC_005_borad_peak_12755	27	.	2.20029	4.20639	2.78078
1	148808468	148808976	PGC_005_borad_peak_12784	74	.	3.05134	9.129	7.49585
1	148833088	148833987	PGC_005_borad_peak_12786	95	.	2.15288	11.2128	9.56435
1	148931139	148931422	PGC_005_borad_peak_12796	46	.	2.57731	6.16568	4.63773
1	149008540	149008843	PGC_005_borad_peak_12800	32	.	2.2722	4.65369	3.21364
1	149138664	149139040	PGC_005_borad_peak_12814	25	.	2.14304	3.99848	2.59423
1	149369409	149370577	PGC_005_borad_peak_12831	225	.	4.61413	24.3775	22.5121
1	149816050	149816308	PGC_005_borad_peak_12858	53	.	2.50728	6.92061	5.39354
1	149845347	149845513	PGC_005_borad_peak_12860	57	.	2.76304	7.28517	5.71637
1	149850183	149850658	PGC_005_borad_peak_12861	156	.	4.07606	17.4566	15.6487
1	149997333	149997874	PGC_005_borad_peak_12874	117	.	3.58525	13.5172	11.7975
1	150155246	150155639	PGC_005_borad_peak_12882	26	.	1.89279	4.09836	2.69448
1	150226882	150227488	PGC_005_borad_peak_12886	190	.	4.49757	20.9236	19.0446
1	150354253	150355084	PGC_005_borad_peak_12897	46	.	2.54192	6.14098	4.63123
1	150369313	150369942	PGC_005_borad_peak_12899	129	.	3.70297	14.6862	12.9526
1	150525262	150525556	PGC_005_borad_peak_12903	46	.	2.51226	6.16267	4.64408
1	150667641	150667854	PGC_005_borad_peak_12919	171	.	4.31952	18.97	17.115
1	150705604	150706219	PGC_005_borad_peak_12922	682	.	7.54442	70.6604	68.2379
1	150821469	150823015	PGC_005_borad_peak_12928	115	.	3.29983	13.208	11.5037
1	151083585	151084213	PGC_005_borad_peak_12946	33	.	2.28766	4.77982	3.34279
1	151334811	151335182	PGC_005_borad_peak_12960	27	.	2.20011	4.21162	2.7863
1	151388277	151388694	PGC_005_borad_peak_12964	544	.	4.39188	56.7858	54.4531
1	151390805	151392417	PGC_005_borad_peak_12965	280	.	3.05914	29.9166	28.0247
1	151412736	151412925	PGC_005_borad_peak_12967	96	.	3.39364	11.3512	9.64589
1	151475118	151475633	PGC_005_borad_peak_12968	204	.	4.27666	22.2976	20.4793
1	151632873	151633998	PGC_005_borad_peak_12986	54	.	2.69185	6.98449	5.43702
1	151731368	151731559	PGC_005_borad_peak_12988	32	.	2.29152	4.66785	3.21692
1	151744603	151744872	PGC_005_borad_peak_12989	58	.	2.6388	7.36569	5.85824
1	151955289	151955860	PGC_005_borad_peak_13000	95	.	3.20057	11.1811	9.55475
1	152131855	152132513	PGC_005_borad_peak_13013	112	.	3.58208	12.9662	11.2338
1	152263481	152263577	PGC_005_borad_peak_13023	34	.	2.35412	4.95488	3.48408
1	152655782	152655943	PGC_005_borad_peak_13057	111	.	3.1999	12.8377	11.1222
1	152658059	152658636	PGC_005_borad_peak_13058	395	.	4.92559	41.5781	39.5312
1	152706343	152706558	PGC_005_borad_peak_13061	35	.	2.33897	4.97727	3.51764
1	152982076	152982521	PGC_005_borad_peak_13078	459	.	4.93721	48.2276	45.9882
1	152985469	152985841	PGC_005_borad_peak_13080	390	.	4.97896	41.185	39.0213
1	153010062	153010389	PGC_005_borad_peak_13081	70	.	2.93213	8.62073	7.0276
1	153268732	153269983	PGC_005_borad_peak_13101	85	.	2.90272	10.2547	8.58896
1	153292061	153292790	PGC_005_borad_peak_13104	431	.	5.85431	45.3939	43.1426
1	153449442	153449830	PGC_005_borad_peak_13118	81	.	2.62133	9.77478	8.19681
1	153469445	153470825	PGC_005_borad_peak_13121	210	.	3.82704	22.869	21.0395
1	153487647	153488237	PGC_005_borad_peak_13123	92	.	1.92657	10.9433	9.29506
1	153502510	153504096	PGC_005_borad_peak_13129	77	.	2.4235	9.36733	7.74694
1	153513503	153514704	PGC_005_borad_peak_13130	231	.	4.48235	25.0303	23.1396
1	153724484	153724715	PGC_005_borad_peak_13147	119	.	2.96324	13.5972	11.9195
1	153787976	153788589	PGC_005_borad_peak_13153	90	.	2.49661	10.6023	9.00928
1	153802535	153803612	PGC_005_borad_peak_13157	80	.	2.59392	9.66222	8.05886
1	153890983	153891182	PGC_005_borad_peak_13168	55	.	2.72093	7.07684	5.51936
1	153921100	153921402	PGC_005_borad_peak_13173	42	.	2.50162	5.74413	4.23458
1	154010377	154010937	PGC_005_borad_peak_13181	304	.	4.10362	32.4807	30.4589
1	154185307	154186065	PGC_005_borad_peak_13196	60	.	2.50933	7.65999	6.09208
1	154343987	154344197	PGC_005_borad_peak_13208	43	.	2.49183	5.82309	4.32484
1	154384355	154384605	PGC_005_borad_peak_13214	23	.	1.85835	3.77663	2.39407
1	154710304	154711367	PGC_005_borad_peak_13255	50	.	2.3578	6.46563	5.00639
1	155037066	155037379	PGC_005_borad_peak_13279	17	.	1.95699	3.09789	1.74918
1	155137848	155138080	PGC_005_borad_peak_13289	19	.	1.97972	3.31655	1.96031
1	155168433	155169015	PGC_005_borad_peak_13293	77	.	2.91356	9.32772	7.72652
1	155187785	155188304	PGC_005_borad_peak_13295	176	.	2.72774	19.4781	17.6522
1	155190086	155191581	PGC_005_borad_peak_13296	236	.	3.11903	25.6234	23.6366
1	155277925	155278362	PGC_005_borad_peak_13301	65	.	2.57719	8.15793	6.5891
1	155283803	155284151	PGC_005_borad_peak_13302	35	.	2.3463	4.97427	3.5096
1	155302330	155302938	PGC_005_borad_peak_13306	50	.	2.57127	6.5717	5.05862
1	155305684	155305890	PGC_005_borad_peak_13307	25	.	2.14553	3.9259	2.515
1	155416905	155417264	PGC_005_borad_peak_13315	33	.	2.00759	4.76501	3.31701
1	155468289	155468673	PGC_005_borad_peak_13319	83	.	3.13048	10.0146	8.38108
1	155585022	155585312	PGC_005_borad_peak_13336	36	.	2.1513	5.103	3.64286
1	155655496	155655830	PGC_005_borad_peak_13347	194	.	3.21086	21.3184	19.4321
1	155701288	155701478	PGC_005_borad_peak_13356	18	.	1.73824	3.15547	1.81419
1	155702830	155703525	PGC_005_borad_peak_13357	26	.	1.95888	4.08532	2.67717
1	155793540	155794014	PGC_005_borad_peak_13364	42	.	2.46481	5.77643	4.29041
1	155810371	155811089	PGC_005_borad_peak_13365	30	.	2.25277	4.4873	3.04805
1	156015467	156015781	PGC_005_borad_peak_13383	132	.	3.49459	14.998	13.2905
1	156138583	156138993	PGC_005_borad_peak_13392	18	.	1.9885	3.23736	1.87839
1	156269533	156269998	PGC_005_borad_peak_13408	316	.	4.96413	33.6679	31.6072
1	156280809	156281120	PGC_005_borad_peak_13411	44	.	2.53582	5.99621	4.48231
1	156356683	156357074	PGC_005_borad_peak_13417	56	.	2.68307	7.13588	5.60089
1	156692145	156692310	PGC_005_borad_peak_13442	60	.	2.81431	7.64843	6.07092
1	156698890	156699169	PGC_005_borad_peak_13443	39	.	2.02753	5.40054	3.92155
1	156727801	156728297	PGC_005_borad_peak_13447	45	.	2.5431	6.05091	4.53568
1	156746150	156746342	PGC_005_borad_peak_13448	54	.	2.7168	6.9662	5.40437
1	156984707	156985108	PGC_005_borad_peak_13460	58	.	2.65136	7.4065	5.88055
1	157392587	157392774	PGC_005_borad_peak_13498	39	.	2.417	5.39619	3.91544
1	157438013	157438459	PGC_005_borad_peak_13499	231	.	4.43805	24.9707	23.1845
1	157693569	157694819	PGC_005_borad_peak_13516	303	.	3.68635	32.2694	30.3268
1	157707135	157707420	PGC_005_borad_peak_13517	277	.	5.34054	29.7655	27.7733
1	157805805	157806157	PGC_005_borad_peak_13529	37	.	2.38691	5.18738	3.7118
1	157932999	157933251	PGC_005_borad_peak_13539	38	.	2.38284	5.30914	3.84378
1	158137749	158137893	PGC_005_borad_peak_13551	30	.	2.25043	4.45843	3.01864
1	158269433	158269590	PGC_005_borad_peak_13567	15	.	1.90376	2.87452	1.54422
1	158523538	158523742	PGC_005_borad_peak_13588	34	.	2.32395	4.91167	3.45676
1	158847543	158847782	PGC_005_borad_peak_13618	33	.	2.31917	4.85097	3.39484
1	159445104	159445506	PGC_005_borad_peak_13644	124	.	3.72822	14.1586	12.4018
1	159527381	159527597	PGC_005_borad_peak_13647	59	.	2.78034	7.49534	5.92741
1	159663830	159664292	PGC_005_borad_peak_13654	63	.	2.82128	7.88182	6.30994
1	160081787	160082071	PGC_005_borad_peak_13677	28	.	2.20547	4.27729	2.8534
1	160337836	160338506	PGC_005_borad_peak_13702	35	.	2.33446	5.01104	3.55644
1	160362023	160363214	PGC_005_borad_peak_13704	301	.	4.02389	32.17	30.1822
1	160367211	160367422	PGC_005_borad_peak_13705	20	.	1.76405	3.37349	2.01244
1	160677044	160677347	PGC_005_borad_peak_13724	497	.	5.1092	52.0209	49.7459
1	160679299	160679558	PGC_005_borad_peak_13725	66	.	2.28339	8.20755	6.62088
1	160681286	160681602	PGC_005_borad_peak_13726	307	.	3.89109	32.7116	30.7386
1	160782572	160782956	PGC_005_borad_peak_13732	53	.	2.68763	6.91865	5.37019
1	161056096	161056517	PGC_005_borad_peak_13743	45	.	2.52507	6.02	4.51378
1	161446912	161447201	PGC_005_borad_peak_13769	39	.	2.42509	5.39146	3.90587
1	161866172	161866845	PGC_005_borad_peak_13795	228	.	4.93753	24.7613	22.8109
1	161941021	161941602	PGC_005_borad_peak_13798	290	.	5.14784	31.0983	29.0898
1	161986128	161986523	PGC_005_borad_peak_13804	20	.	2.02742	3.43381	2.06413
1	161989341	161989626	PGC_005_borad_peak_13805	19	.	2.00446	3.32092	1.95777
1	162231502	162231703	PGC_005_borad_peak_13825	52	.	2.40358	6.80153	5.25692
1	162864079	162865189	PGC_005_borad_peak_13853	111	.	2.68261	12.8537	11.1768
1	162866337	162867937	PGC_005_borad_peak_13854	98	.	2.51185	11.4528	9.84917
1	162929582	162929933	PGC_005_borad_peak_13858	65	.	2.87654	8.09896	6.50963
1	163123616	163124054	PGC_005_borad_peak_13874	94	.	3.25558	11.064	9.41718
1	163215362	163215636	PGC_005_borad_peak_13882	47	.	2.57894	6.29254	4.77063
1	163397590	163397813	PGC_005_borad_peak_13894	172	.	4.37778	19.1238	17.2523
1	163718884	163719460	PGC_005_borad_peak_13915	372	.	5.48265	39.2294	37.2504
1	164023394	164023640	PGC_005_borad_peak_13932	65	.	2.81671	8.09126	6.53098
1	164127991	164128177	PGC_005_borad_peak_13941	95	.	3.28681	11.1995	9.54012
1	164171983	164172379	PGC_005_borad_peak_13945	332	.	4.44871	35.3141	33.2573
1	164200446	164200719	PGC_005_borad_peak_13950	92	.	2.77655	10.8817	9.20387
1	164214202	164214571	PGC_005_borad_peak_13952	74	.	2.94606	9.02324	7.44008
1	165427904	165428274	PGC_005_borad_peak_14030	73	.	2.82878	8.91838	7.33351
1	165503976	165504265	PGC_005_borad_peak_14038	25	.	2.1373	3.99948	2.59967
1	165635501	165635663	PGC_005_borad_peak_14053	45	.	2.55728	6.07746	4.55645
1	166153075	166153687	PGC_005_borad_peak_14090	79	.	2.93093	9.56757	7.9446
1	166182442	166182620	PGC_005_borad_peak_14094	124	.	3.69966	14.2255	12.4897
1	166314698	166315099	PGC_005_borad_peak_14101	107	.	3.46546	12.4392	10.7427
1	166511649	166511889	PGC_005_borad_peak_14109	144	.	3.8805	16.1871	14.4294
1	166745136	166745371	PGC_005_borad_peak_14122	41	.	2.49467	5.70184	4.1942
1	166896004	166896546	PGC_005_borad_peak_14128	118	.	3.5916	13.5698	11.8504
1	166924171	166924645	PGC_005_borad_peak_14130	94	.	3.295	11.1062	9.43509
1	166953359	166953578	PGC_005_borad_peak_14134	196	.	4.57329	21.5783	19.6929
1	167289290	167289502	PGC_005_borad_peak_14164	34	.	2.32493	4.8698	3.41152
1	167304561	167305475	PGC_005_borad_peak_14167	327	.	2.98453	34.8204	32.7275
1	167321640	167321923	PGC_005_borad_peak_14170	112	.	2.63266	13.0167	11.2901
1	167530344	167530767	PGC_005_borad_peak_14187	23	.	2.0505	3.72731	2.35035
1	167597277	167597641	PGC_005_borad_peak_14193	34	.	2.34571	4.94334	3.47716
1	167761423	167761627	PGC_005_borad_peak_14209	78	.	2.99103	9.42327	7.83046
1	167785230	167785783	PGC_005_borad_peak_14211	78	.	3.01816	9.49359	7.89297
1	167808494	167809223	PGC_005_borad_peak_14213	18	.	1.83626	3.1905	1.84321
1	168058296	168058496	PGC_005_borad_peak_14230	22	.	2.07437	3.63887	2.25358
1	168149051	168149945	PGC_005_borad_peak_14238	91	.	3.02706	10.6976	9.12405
1	168504872	168505056	PGC_005_borad_peak_14252	14	.	1.87206	2.75537	1.43737
1	169349211	169349508	PGC_005_borad_peak_14338	48	.	1.69199	6.33589	4.81418
1	169373105	169374418	PGC_005_borad_peak_14341	155	.	3.67282	17.298	15.5813
1	169493775	169494024	PGC_005_borad_peak_14351	24	.	2.11112	3.82258	2.43179
1	170038930	170039154	PGC_005_borad_peak_14398	202	.	3.29677	22.1175	20.2384
1	170097968	170098900	PGC_005_borad_peak_14409	122	.	2.97917	13.9506	12.2468
1	170165946	170166445	PGC_005_borad_peak_14420	501	.	5.03557	52.3058	50.116
1	170802035	170802496	PGC_005_borad_peak_14484	109	.	3.51968	12.636	10.9193
1	170948468	170948976	PGC_005_borad_peak_14502	29	.	2.18869	4.41999	2.98596
1	170953418	170953960	PGC_005_borad_peak_14505	64	.	2.52439	7.96931	6.42128
1	170954690	170954705	PGC_005_borad_peak_14506	35	.	2.17729	4.9659	3.51195
1	170976525	170976746	PGC_005_borad_peak_14508	18	.	1.97621	3.17542	1.81975
1	171094888	171095144	PGC_005_borad_peak_14527	34	.	2.05582	4.92558	3.49426
1	171958845	171959034	PGC_005_borad_peak_14590	29	.	2.22568	4.40028	2.97224
1	172049636	172050169	PGC_005_borad_peak_14594	41	.	2.48282	5.7005	4.19974
1	172140411	172140707	PGC_005_borad_peak_14603	29	.	2.22503	4.34494	2.91323
1	172408787	172409422	PGC_005_borad_peak_14631	26	.	2.1531	4.02031	2.61179
1	172464185	172464404	PGC_005_borad_peak_14637	45	.	1.97955	6.00471	4.50079
1	172868251	172868449	PGC_005_borad_peak_14670	18	.	1.91143	3.21319	1.85849
1	173581737	173581965	PGC_005_borad_peak_14712	58	.	2.7602	7.3946	5.83256
1	173666266	173666575	PGC_005_borad_peak_14724	55	.	2.67513	7.09062	5.5594
1	173843475	173843716	PGC_005_borad_peak_14741	115	.	2.3729	13.2466	11.5116
1	174289579	174289818	PGC_005_borad_peak_14785	115	.	3.58855	13.2587	11.5319
1	174770912	174771620	PGC_005_borad_peak_14825	41	.	2.40628	5.60764	4.12897
1	174840119	174840759	PGC_005_borad_peak_14830	29	.	2.22549	4.35331	2.92216
1	174877900	174878899	PGC_005_borad_peak_14834	80	.	2.69661	9.62186	8.00215
1	174913585	174913713	PGC_005_borad_peak_14841	23	.	1.959	3.79418	2.39903
1	175114598	175114992	PGC_005_borad_peak_14869	22	.	1.89599	3.61175	2.24126
1	175117289	175117478	PGC_005_borad_peak_14871	25	.	1.9334	3.91161	2.51924
1	175244627	175245167	PGC_005_borad_peak_14888	26	.	2.08563	4.1051	2.69785
1	175255830	175256049	PGC_005_borad_peak_14890	18	.	1.75601	3.22357	1.87264
1	175304341	175304762	PGC_005_borad_peak_14898	37	.	2.39209	5.19736	3.71945
1	175317028	175318263	PGC_005_borad_peak_14901	25	.	1.83285	3.89866	2.50157
1	175320348	175321487	PGC_005_borad_peak_14902	16	.	1.70494	2.98294	1.65296
1	175936683	175937109	PGC_005_borad_peak_14968	37	.	1.75791	5.20771	3.72949
1	175965698	175966113	PGC_005_borad_peak_14973	38	.	2.37161	5.34046	3.88452
1	175978058	175978690	PGC_005_borad_peak_14975	68	.	2.81088	8.4298	6.85548
1	176377246	176377472	PGC_005_borad_peak_15022	91	.	3.21121	10.7778	9.13691
1	176400520	176400753	PGC_005_borad_peak_15024	47	.	2.58921	6.31923	4.79298
1	176438012	176438497	PGC_005_borad_peak_15028	85	.	2.94271	10.1006	8.50092
1	176447709	176447746	PGC_005_borad_peak_15030	20	.	1.75979	3.37712	2.01596
1	176491405	176491641	PGC_005_borad_peak_15034	93	.	3.32013	10.997	9.31547
1	176739639	176740083	PGC_005_borad_peak_15056	103	.	3.40038	11.9982	10.315
1	176848629	176848878	PGC_005_borad_peak_15066	53	.	2.08655	6.86294	5.33815
1	177276822	177277104	PGC_005_borad_peak_15121	32	.	2.11065	4.67912	3.23275
1	177309046	177309729	PGC_005_borad_peak_15125	254	.	4.06218	27.4196	25.4429
1	177397681	177397973	PGC_005_borad_peak_15132	286	.	5.46166	30.6695	28.6574
1	177687288	177687489	PGC_005_borad_peak_15154	48	.	2.29156	6.40513	4.87826
1	177784010	177784746	PGC_005_borad_peak_15165	51	.	2.59062	6.68287	5.17518
1	177854300	177854622	PGC_005_borad_peak_15171	74	.	2.79321	9.06721	7.46413
1	178051846	178052569	PGC_005_borad_peak_15193	57	.	2.71176	7.28144	5.73524
1	178093969	178094578	PGC_005_borad_peak_15197	151	.	3.52765	16.8309	15.1139
1	178142374	178144035	PGC_005_borad_peak_15201	363	.	3.88209	38.3901	36.3914
1	178475417	178475667	PGC_005_borad_peak_15243	85	.	2.27309	10.2254	8.59055
1	178549407	178549649	PGC_005_borad_peak_15251	38	.	2.27386	5.26265	3.8247
1	178749261	178749551	PGC_005_borad_peak_15269	32	.	1.9966	4.69482	3.25484
1	178800720	178800942	PGC_005_borad_peak_15273	51	.	2.44577	6.72319	5.19237
1	178902316	178902551	PGC_005_borad_peak_15288	55	.	2.7246	7.08076	5.52016
1	179016248	179017059	PGC_005_borad_peak_15296	70	.	2.67423	8.59336	7.04682
1	179024185	179024373	PGC_005_borad_peak_15298	54	.	2.40723	6.96267	5.4096
1	179177919	179178229	PGC_005_borad_peak_15306	27	.	2.18356	4.13261	2.71235
1	179681600	179681833	PGC_005_borad_peak_15369	26	.	2.1572	4.0745	2.66702
1	179853059	179853400	PGC_005_borad_peak_15389	55	.	2.23362	7.11109	5.58962
1	180115369	180115676	PGC_005_borad_peak_15404	23	.	2.08693	3.74384	2.35829
1	180338155	180338551	PGC_005_borad_peak_15422	95	.	3.01177	11.1686	9.51709
1	180408848	180409299	PGC_005_borad_peak_15433	41	.	2.47685	5.67815	4.17956
1	180452663	180452723	PGC_005_borad_peak_15437	56	.	2.71117	7.20009	5.65208
1	180492745	180493112	PGC_005_borad_peak_15441	123	.	3.7209	14.0783	12.3244
1	180520282	180521494	PGC_005_borad_peak_15444	457	.	5.29394	47.9476	45.7674
1	180543139	180543797	PGC_005_borad_peak_15449	41	.	2.43423	5.58998	4.10933
1	180618717	180619876	PGC_005_borad_peak_15460	324	.	4.20961	34.5494	32.4339
1	180655759	180655952	PGC_005_borad_peak_15466	18	.	1.89376	3.19732	1.84842
1	181200909	181201283	PGC_005_borad_peak_15514	23	.	2.1029	3.75914	2.36399
1	181415878	181416368	PGC_005_borad_peak_15532	140	.	3.92644	15.869	14.0815
1	181446678	181447102	PGC_005_borad_peak_15535	161	.	3.52772	17.9331	16.1565
1	181634523	181634755	PGC_005_borad_peak_15547	75	.	3.00701	9.14078	7.52788
1	182211716	182211866	PGC_005_borad_peak_15591	25	.	2.14587	3.96762	2.55991
1	182642582	182643645	PGC_005_borad_peak_15621	290	.	3.72165	30.9398	29.0156
1	182716904	182717108	PGC_005_borad_peak_15630	15	.	1.51869	2.83882	1.52105
1	182734377	182734872	PGC_005_borad_peak_15634	22	.	1.58455	3.64672	2.26242
1	182764941	182765441	PGC_005_borad_peak_15643	78	.	2.14236	9.50293	7.85318
1	182813848	182813857	PGC_005_borad_peak_15653	13	.	1.61333	2.63445	1.33572
1	183463002	183463386	PGC_005_borad_peak_15690	34	.	2.34363	4.91847	3.4517
1	183576712	183577779	PGC_005_borad_peak_15699	74	.	2.60911	8.96275	7.42252
1	183610457	183610742	PGC_005_borad_peak_15702	99	.	2.83648	11.6283	9.96825
1	183660842	183661437	PGC_005_borad_peak_15711	37	.	2.38947	5.24103	3.76737
1	184240838	184241099	PGC_005_borad_peak_15751	52	.	2.70346	6.8542	5.2937
1	184289164	184289437	PGC_005_borad_peak_15756	32	.	2.28604	4.72325	3.27923
1	184367890	184368517	PGC_005_borad_peak_15765	124	.	3.71218	14.218	12.4731
1	184611169	184611415	PGC_005_borad_peak_15781	17	.	1.79705	3.13721	1.794
1	184612546	184612999	PGC_005_borad_peak_15782	157	.	3.37019	17.4758	15.7248
1	184625236	184626339	PGC_005_borad_peak_15785	248	.	3.46953	26.6762	24.8124
1	184641099	184641572	PGC_005_borad_peak_15786	103	.	3.39511	11.9837	10.3016
1	184763964	184765153	PGC_005_borad_peak_15796	425	.	4.52964	44.722	42.555
1	184828232	184828819	PGC_005_borad_peak_15804	90	.	2.5271	10.6527	9.06347
1	184890307	184890488	PGC_005_borad_peak_15815	84	.	2.89835	10.0125	8.41085
1	184904179	184904746	PGC_005_borad_peak_15820	262	.	3.99484	28.2411	26.2761
1	185203506	185203706	PGC_005_borad_peak_15861	121	.	3.51772	13.9147	12.1847
1	185255864	185256180	PGC_005_borad_peak_15868	39	.	2.3837	5.38698	3.9105
1	185415176	185415518	PGC_005_borad_peak_15896	96	.	3.00867	11.3422	9.66397
1	185525105	185525383	PGC_005_borad_peak_15909	40	.	2.4279	5.53929	4.06167
1	185557481	185557738	PGC_005_borad_peak_15915	41	.	2.45264	5.63033	4.14377
1	185599537	185599816	PGC_005_borad_peak_15920	23	.	2.10562	3.76045	2.36357
1	185919479	185919693	PGC_005_borad_peak_15958	17	.	1.80858	3.06057	1.72496
1	186090180	186090427	PGC_005_borad_peak_15974	21	.	2.02828	3.56096	2.1859
1	186149251	186149463	PGC_005_borad_peak_15982	20	.	1.98771	3.43773	2.07435
1	186185548	186185892	PGC_005_borad_peak_15984	26	.	2.15764	4.07343	2.66586
1	186247127	186247944	PGC_005_borad_peak_15993	80	.	2.2648	9.68957	8.09294
1	186251550	186252079	PGC_005_borad_peak_15994	482	.	4.61786	50.5594	48.2891
1	186414686	186414916	PGC_005_borad_peak_16008	39	.	2.44756	5.47538	3.98156
1	186595805	186596030	PGC_005_borad_peak_16032	61	.	2.16909	7.67742	6.11115
1	186600609	186600816	PGC_005_borad_peak_16033	13	.	1.67999	2.6738	1.36737
1	186636464	186637154	PGC_005_borad_peak_16040	291	.	4.00189	31.163	29.146
1	187235599	187235856	PGC_005_borad_peak_16096	128	.	3.77082	14.6249	12.8668
1	188010939	188011143	PGC_005_borad_peak_16140	57	.	2.73449	7.27034	5.71551
1	188060704	188061059	PGC_005_borad_peak_16146	20	.	1.86099	3.38104	2.02799
1	188061919	188062793	PGC_005_borad_peak_16147	201	.	3.93171	22.0095	20.156
1	188135078	188135538	PGC_005_borad_peak_16154	52	.	2.5377	6.7478	5.2272
1	188435628	188436040	PGC_005_borad_peak_16177	33	.	2.18099	4.78575	3.33414
1	188502393	188503107	PGC_005_borad_peak_16182	105	.	3.36891	12.2401	10.5813
1	188672897	188673139	PGC_005_borad_peak_16201	27	.	2.20378	4.22401	2.79741
1	188814976	188815381	PGC_005_borad_peak_16216	179	.	3.43904	19.7589	17.9507
1	188825567	188825786	PGC_005_borad_peak_16218	20	.	2.01982	3.43728	2.07076
1	188880049	188880460	PGC_005_borad_peak_16225	39	.	2.04145	5.42167	3.96182
1	188905685	188906445	PGC_005_borad_peak_16230	51	.	2.2368	6.65289	5.14777
1	188911205	188911390	PGC_005_borad_peak_16231	64	.	2.58295	8.04015	6.4552
1	188931624	188932723	PGC_005_borad_peak_16237	117	.	3.10186	13.4974	11.7867
1	189012040	189012261	PGC_005_borad_peak_16248	16	.	1.86858	2.98244	1.65001
1	189075593	189076093	PGC_005_borad_peak_16259	38	.	1.682	5.33464	3.87646
1	189078841	189079172	PGC_005_borad_peak_16261	87	.	2.23778	10.4486	8.77441
1	189100091	189100405	PGC_005_borad_peak_16265	30	.	2.21215	4.50419	3.07346
1	189215328	189215530	PGC_005_borad_peak_16274	100	.	3.47117	11.7985	10.0764
1	190347862	190348102	PGC_005_borad_peak_16346	38	.	2.42271	5.34507	3.85782
1	190386092	190387064	PGC_005_borad_peak_16351	26	.	2.17268	4.06338	2.64505
1	190644506	190644893	PGC_005_borad_peak_16369	39	.	2.44532	5.48392	3.99214
1	190738620	190738940	PGC_005_borad_peak_16373	190	.	4.20704	20.8014	19.0115
1	190885035	190885272	PGC_005_borad_peak_16385	175	.	4.25518	19.3567	17.5273
1	191158178	191158361	PGC_005_borad_peak_16400	43	.	2.5186	5.8592	4.34698
1	191233925	191234122	PGC_005_borad_peak_16406	92	.	2.96972	10.9229	9.25058
1	191252269	191252513	PGC_005_borad_peak_16407	66	.	2.79832	8.16203	6.61326
1	191367389	191367558	PGC_005_borad_peak_16416	27	.	2.2046	4.21805	2.79037
1	191925588	191926097	PGC_005_borad_peak_16446	197	.	3.42078	21.5075	19.7336
1	192249438	192249654	PGC_005_borad_peak_16469	24	.	1.92805	3.81765	2.42383
1	192251272	192252188	PGC_005_borad_peak_16470	38	.	2.11647	5.35186	3.88641
1	192258139	192259003	PGC_005_borad_peak_16472	227	.	4.0309	24.6607	22.7386
1	192280490	192280938	PGC_005_borad_peak_16473	42	.	2.4221	5.7121	4.21495
1	192303006	192303531	PGC_005_borad_peak_16477	24	.	2.12045	3.86786	2.46954
1	192418206	192418629	PGC_005_borad_peak_16486	81	.	2.17262	9.7365	8.10182
1	192419329	192419627	PGC_005_borad_peak_16487	53	.	1.96034	6.89329	5.34996
1	192420369	192420907	PGC_005_borad_peak_16488	875	.	5.62636	90.0129	87.5229
1	192626629	192626814	PGC_005_borad_peak_16508	72	.	2.99567	8.83105	7.21559
1	192976411	192976593	PGC_005_borad_peak_16540	51	.	2.6207	6.65837	5.13412
1	193124471	193125259	PGC_005_borad_peak_16545	37	.	2.35266	5.18613	3.7311
1	193292639	193293286	PGC_005_borad_peak_16553	149	.	3.98507	16.7598	14.9737
1	193693823	193694077	PGC_005_borad_peak_16563	55	.	2.76046	7.15858	5.58351
1	194013232	194013652	PGC_005_borad_peak_16574	58	.	2.54871	7.42204	5.87684
1	194014430	194014624	PGC_005_borad_peak_16575	18	.	1.85742	3.19328	1.84803
1	194020063	194020273	PGC_005_borad_peak_16577	63	.	2.71865	7.93925	6.3675
1	194026096	194026325	PGC_005_borad_peak_16579	110	.	3.04091	12.8319	11.0776
1	194111670	194111893	PGC_005_borad_peak_16593	118	.	3.00501	13.5766	11.8519
1	194208367	194209952	PGC_005_borad_peak_16607	70	.	2.8252	8.65077	7.06602
1	194216816	194217125	PGC_005_borad_peak_16608	28	.	2.14598	4.274	2.85316
1	194363210	194363269	PGC_005_borad_peak_16636	16	.	1.77143	3.00617	1.67367
1	194497638	194498397	PGC_005_borad_peak_16649	71	.	2.76437	8.71983	7.14119
1	194502039	194502486	PGC_005_borad_peak_16650	27	.	2.09763	4.1431	2.74082
1	194517915	194519267	PGC_005_borad_peak_16651	118	.	3.34363	13.571	11.8635
1	194585352	194585606	PGC_005_borad_peak_16659	38	.	1.97488	5.37076	3.88937
1	194620510	194621083	PGC_005_borad_peak_16665	65	.	2.72726	8.14868	6.56058
1	194622166	194622302	PGC_005_borad_peak_16666	37	.	2.32527	5.22406	3.75158
1	194678793	194679135	PGC_005_borad_peak_16670	185	.	4.57805	20.4455	18.5313
1	194690003	194690204	PGC_005_borad_peak_16672	77	.	2.56033	9.3244	7.70799
1	194765974	194766148	PGC_005_borad_peak_16678	81	.	3.1269	9.75953	8.11874
1	194839959	194840524	PGC_005_borad_peak_16682	215	.	2.85103	23.3395	21.5567
1	194963507	194963837	PGC_005_borad_peak_16697	38	.	2.30676	5.34552	3.85787
1	195142673	195143258	PGC_005_borad_peak_16708	33	.	2.17288	4.84856	3.3949
1	195190917	195191232	PGC_005_borad_peak_16716	97	.	3.42086	11.4232	9.71177
1	195238663	195238782	PGC_005_borad_peak_16720	17	.	1.95307	3.07862	1.73098
1	195299549	195299760	PGC_005_borad_peak_16729	52	.	2.66049	6.78916	5.25002
1	195347977	195348481	PGC_005_borad_peak_16733	31	.	2.26962	4.61781	3.17687
1	195446503	195446688	PGC_005_borad_peak_16744	48	.	2.59075	6.33013	4.80429
1	195468763	195469122	PGC_005_borad_peak_16745	31	.	2.27645	4.58923	3.14197
1	195526678	195527195	PGC_005_borad_peak_16748	104	.	3.30986	12.1021	10.4577
1	195602700	195602951	PGC_005_borad_peak_16750	99	.	3.4186	11.6925	9.99032
1	195653493	195653910	PGC_005_borad_peak_16754	13	.	1.66666	2.63797	1.33647
1	195718357	195718755	PGC_005_borad_peak_16762	38	.	2.1444	5.33958	3.87078
1	195820344	195820612	PGC_005_borad_peak_16778	54	.	1.81051	6.97228	5.42657
1	195850178	195850401	PGC_005_borad_peak_16785	44	.	2.20724	5.9256	4.43467
1	195858286	195858445	PGC_005_borad_peak_16787	19	.	1.80477	3.33866	1.97874
1	195904582	195906139	PGC_005_borad_peak_16792	178	.	2.34863	19.6454	17.8216
1	195932681	195933085	PGC_005_borad_peak_16796	32	.	2.26284	4.68875	3.24014
1	196001475	196001761	PGC_005_borad_peak_16800	28	.	2.18354	4.31755	2.89736
1	196089141	196089377	PGC_005_borad_peak_16806	40	.	2.38837	5.52512	4.03097
1	196115387	196115441	PGC_005_borad_peak_16811	17	.	1.4724	3.10864	1.76963
1	196124220	196125125	PGC_005_borad_peak_16814	63	.	1.90118	7.88161	6.33356
1	196140607	196141131	PGC_005_borad_peak_16818	80	.	2.08872	9.65695	8.03182
1	196412231	196412615	PGC_005_borad_peak_16856	442	.	3.9715	46.2847	44.2197
1	196428858	196429356	PGC_005_borad_peak_16859	622	.	5.28691	64.582	62.294
10	282296	282656	PGC_005_borad_peak_16888	21	.	2.00951	3.47646	2.10634
10	309940	310352	PGC_005_borad_peak_16894	22	.	2.0457	3.61591	2.23832
10	345890	346804	PGC_005_borad_peak_16899	25	.	2.05863	3.99587	2.5914
10	407693	407919	PGC_005_borad_peak_16916	23	.	2.06505	3.78366	2.39941
10	513212	514011	PGC_005_borad_peak_16940	18	.	1.94909	3.21917	1.86421
10	534115	534376	PGC_005_borad_peak_16943	14	.	1.81814	2.72692	1.4193
10	562083	562345	PGC_005_borad_peak_16950	13	.	1.80094	2.63775	1.33158
10	662474	663048	PGC_005_borad_peak_16960	156	.	4.12738	17.514	15.6954
10	748032	748159	PGC_005_borad_peak_16974	29	.	1.99377	4.38196	2.95259
10	754194	754688	PGC_005_borad_peak_16977	41	.	2.05326	5.60493	4.1201
10	765546	770555	PGC_005_borad_peak_16979	90	.	2.12586	10.7229	9.05823
10	924279	925416	PGC_005_borad_peak_16996	168	.	3.51804	18.628	16.8254
10	939114	939326	PGC_005_borad_peak_16998	14	.	1.87469	2.76104	1.44162
10	1376414	1377140	PGC_005_borad_peak_17040	158	.	3.63893	17.5788	15.8042
10	1388341	1388917	PGC_005_borad_peak_17044	146	.	2.43405	16.4725	14.6621
10	1394810	1395042	PGC_005_borad_peak_17046	132	.	2.47806	14.9922	13.2312
10	1406261	1406544	PGC_005_borad_peak_17048	41	.	2.30681	5.67721	4.18616
10	1419942	1420401	PGC_005_borad_peak_17049	70	.	2.5292	8.67948	7.08663
10	1425800	1427039	PGC_005_borad_peak_17050	30	.	1.91058	4.44255	3.01399
10	1529376	1530103	PGC_005_borad_peak_17053	21	.	2.03967	3.51283	2.14106
10	1633715	1634459	PGC_005_borad_peak_17061	34	.	2.01491	4.87756	3.42274
10	1660335	1660627	PGC_005_borad_peak_17065	211	.	2.91978	23.088	21.159
10	1693012	1693192	PGC_005_borad_peak_17068	15	.	1.89478	2.84003	1.51316
10	1716024	1716360	PGC_005_borad_peak_17070	167	.	2.80202	18.6346	16.7977
10	1836519	1836933	PGC_005_borad_peak_17080	48	.	2.57055	6.3995	4.87616
10	2092068	2092350	PGC_005_borad_peak_17098	72	.	2.98519	8.89609	7.28832
10	2140686	2140912	PGC_005_borad_peak_17100	21	.	2.05607	3.53581	2.1547
10	2178537	2178735	PGC_005_borad_peak_17104	66	.	2.86965	8.19652	6.61681
10	2221440	2222204	PGC_005_borad_peak_17107	34	.	2.34001	4.93004	3.46681
10	2257845	2258528	PGC_005_borad_peak_17110	429	.	4.41455	45.0454	42.9132
10	2293055	2293863	PGC_005_borad_peak_17116	62	.	2.34514	7.7901	6.28405
10	2323998	2324520	PGC_005_borad_peak_17119	63	.	2.86338	7.9467	6.35742
10	2346370	2346739	PGC_005_borad_peak_17121	73	.	3.01016	8.99371	7.3782
10	2444473	2444913	PGC_005_borad_peak_17133	53	.	1.9859	6.82701	5.30192
10	2455561	2456126	PGC_005_borad_peak_17135	114	.	2.74828	13.1568	11.4564
10	2553600	2553779	PGC_005_borad_peak_17146	73	.	3.04273	9.01249	7.3813
10	2601815	2602221	PGC_005_borad_peak_17153	30	.	2.01338	4.51465	3.09107
10	2604107	2604145	PGC_005_borad_peak_17154	18	.	1.85162	3.23354	1.87905
10	2605472	2605677	PGC_005_borad_peak_17155	52	.	2.35941	6.79534	5.25217
10	2609843	2610177	PGC_005_borad_peak_17156	18	.	1.82025	3.18258	1.83465
10	2766311	2766472	PGC_005_borad_peak_17178	16	.	1.70095	2.96573	1.63446
10	2794414	2795567	PGC_005_borad_peak_17182	146	.	2.94937	16.4635	14.69
10	2823010	2823150	PGC_005_borad_peak_17187	21	.	2.00995	3.57199	2.1939
10	2863256	2863558	PGC_005_borad_peak_17193	16	.	1.90669	2.97384	1.64667
10	2882192	2882571	PGC_005_borad_peak_17197	15	.	1.85606	2.83342	1.51215
10	3193555	3194109	PGC_005_borad_peak_17216	221	.	4.09431	24.0829	22.1774
10	3280475	3280632	PGC_005_borad_peak_17222	45	.	2.57546	6.11982	4.59006
10	3332503	3333412	PGC_005_borad_peak_17223	100	.	3.19684	11.7048	10.0923
10	3376476	3377327	PGC_005_borad_peak_17228	17	.	1.52583	3.12869	1.78842
10	3390115	3390280	PGC_005_borad_peak_17230	26	.	2.16494	4.03633	2.62105
10	3426528	3426671	PGC_005_borad_peak_17232	32	.	2.31471	4.75049	3.29027
10	3571921	3572161	PGC_005_borad_peak_17238	168	.	3.59623	18.6642	16.8267
10	3671429	3671759	PGC_005_borad_peak_17243	208	.	3.26931	22.7897	20.8662
10	3709674	3710154	PGC_005_borad_peak_17247	34	.	2.2409	4.94265	3.49374
10	3966441	3966507	PGC_005_borad_peak_17261	34	.	2.33794	4.89108	3.4259
10	4109917	4110470	PGC_005_borad_peak_17268	17	.	1.96899	3.14521	1.79205
10	4117461	4118467	PGC_005_borad_peak_17270	332	.	4.25324	35.2358	33.2625
10	4383359	4383646	PGC_005_borad_peak_17287	131	.	3.72411	14.8929	13.1615
10	4718693	4719728	PGC_005_borad_peak_17302	138	.	3.34104	15.6211	13.8903
10	4799553	4799768	PGC_005_borad_peak_17309	49	.	2.45649	6.42335	4.9005
10	4842665	4842938	PGC_005_borad_peak_17314	30	.	2.24636	4.44476	3.0066
10	5143654	5143941	PGC_005_borad_peak_17333	79	.	2.96929	9.56506	7.98848
10	5178265	5178577	PGC_005_borad_peak_17335	61	.	2.85321	7.74851	6.15423
10	5187115	5187700	PGC_005_borad_peak_17337	90	.	3.07969	10.6722	9.07901
10	5245937	5246126	PGC_005_borad_peak_17343	81	.	3.16361	9.83706	8.18141
10	5283926	5284166	PGC_005_borad_peak_17352	123	.	3.26568	14.0338	12.3095
10	5326255	5326360	PGC_005_borad_peak_17365	16	.	1.9115	2.93788	1.612
10	5332119	5332681	PGC_005_borad_peak_17367	123	.	3.30758	14.0598	12.3942
10	5626582	5627148	PGC_005_borad_peak_17381	29	.	2.22029	4.36473	2.93766
10	5995713	5996096	PGC_005_borad_peak_17395	178	.	4.3089	19.696	17.8598
10	6125970	6126278	PGC_005_borad_peak_17403	26	.	2.08362	4.06798	2.66085
10	6179442	6179884	PGC_005_borad_peak_17412	220	.	3.89545	24.0104	22.0987
10	6260005	6260235	PGC_005_borad_peak_17420	125	.	3.72064	14.3072	12.5603
10	6384323	6384624	PGC_005_borad_peak_17425	172	.	4.01514	19.0312	17.2832
10	6444661	6444668	PGC_005_borad_peak_17433	11	.	1.69828	2.47857	1.19689
10	6698055	6698226	PGC_005_borad_peak_17448	51	.	2.6578	6.66269	5.11823
10	6703841	6704043	PGC_005_borad_peak_17450	28	.	2.21881	4.31512	2.88551
10	6860172	6860454	PGC_005_borad_peak_17467	40	.	2.43519	5.52227	4.03876
10	7145135	7145362	PGC_005_borad_peak_17485	26	.	2.16611	4.05387	2.63927
10	7383008	7383186	PGC_005_borad_peak_17496	44	.	2.0568	5.89294	4.40345
10	7685884	7687724	PGC_005_borad_peak_17528	65	.	2.56628	8.058	6.51772
10	7847813	7848013	PGC_005_borad_peak_17545	17	.	1.60944	3.07599	1.73691
10	7856951	7857196	PGC_005_borad_peak_17547	113	.	2.34409	13.036	11.3563
10	7918843	7919221	PGC_005_borad_peak_17557	64	.	2.72562	8.01171	6.48942
10	7961554	7961771	PGC_005_borad_peak_17560	20	.	2.02577	3.41207	2.04176
10	8058037	8059380	PGC_005_borad_peak_17570	242	.	3.55326	26.1046	24.2612
10	8075428	8075967	PGC_005_borad_peak_17572	22	.	1.98002	3.64686	2.26569
10	8158888	8159629	PGC_005_borad_peak_17580	487	.	5.58119	50.8908	48.721
10	8273476	8274389	PGC_005_borad_peak_17583	430	.	5.49375	45.2441	43.016
10	8336672	8337806	PGC_005_borad_peak_17590	302	.	4.73327	32.3277	30.2889
10	8534358	8534575	PGC_005_borad_peak_17602	32	.	2.2833	4.72238	3.27948
10	8558249	8558611	PGC_005_borad_peak_17605	122	.	3.69809	14.0349	12.287
10	8619637	8619773	PGC_005_borad_peak_17619	17	.	1.86156	3.11726	1.77553
10	8656676	8657005	PGC_005_borad_peak_17626	97	.	2.72763	11.412	9.73603
10	8659312	8660419	PGC_005_borad_peak_17627	70	.	2.40276	8.65426	7.04127
10	8672474	8672778	PGC_005_borad_peak_17631	43	.	1.57662	5.85688	4.35021
10	8684841	8685425	PGC_005_borad_peak_17637	229	.	3.37895	24.9361	22.9906
10	8745611	8745946	PGC_005_borad_peak_17649	141	.	3.69815	15.9249	14.1446
10	8979928	8980454	PGC_005_borad_peak_17671	17	.	1.75419	3.09714	1.75732
10	8985265	8985579	PGC_005_borad_peak_17673	36	.	1.97678	5.17071	3.69011
10	9176763	9177030	PGC_005_borad_peak_17700	84	.	2.775	10.148	8.49265
10	9363170	9363727	PGC_005_borad_peak_17711	123	.	3.58087	14.0715	12.3708
10	9464398	9465285	PGC_005_borad_peak_17715	654	.	5.98901	67.7908	65.4213
10	9582934	9583141	PGC_005_borad_peak_17720	45	.	2.54105	6.03566	4.52053
10	9605750	9607054	PGC_005_borad_peak_17722	135	.	3.42828	15.3096	13.5632
10	9701240	9701529	PGC_005_borad_peak_17729	59	.	2.77563	7.46833	5.9012
10	9793622	9793883	PGC_005_borad_peak_17738	85	.	2.71071	10.1293	8.51227
10	9943631	9944014	PGC_005_borad_peak_17757	46	.	2.43302	6.15679	4.63863
10	9969493	9969975	PGC_005_borad_peak_17761	53	.	2.57571	6.95155	5.39891
10	10038624	10039443	PGC_005_borad_peak_17772	74	.	2.5437	8.97367	7.40959
10	10406858	10407146	PGC_005_borad_peak_17801	78	.	2.36188	9.48668	7.8545
10	10582511	10583060	PGC_005_borad_peak_17811	135	.	3.89111	15.3318	13.5461
10	11060595	11061063	PGC_005_borad_peak_17858	73	.	2.97601	8.90305	7.30043
10	11119059	11119339	PGC_005_borad_peak_17862	42	.	2.43393	5.69071	4.20356
10	11202093	11202244	PGC_005_borad_peak_17876	21	.	2.06787	3.56956	2.18299
10	11209318	11209623	PGC_005_borad_peak_17877	19	.	1.99956	3.30125	1.93994
10	11375649	11375995	PGC_005_borad_peak_17901	56	.	2.68622	7.20081	5.66571
10	11387020	11388234	PGC_005_borad_peak_17903	510	.	5.08833	53.2453	51.005
10	11510939	11512038	PGC_005_borad_peak_17914	253	.	4.03695	27.2779	25.3675
10	11867485	11868323	PGC_005_borad_peak_17945	319	.	4.83674	33.9592	31.9998
10	11959601	11960094	PGC_005_borad_peak_17953	36	.	2.06699	5.14803	3.67584
10	11960914	11961222	PGC_005_borad_peak_17954	153	.	3.34996	17.1248	15.3123
10	11973999	11974172	PGC_005_borad_peak_17956	164	.	4.21646	18.3048	16.4728
10	12103187	12103311	PGC_005_borad_peak_17972	21	.	2.04172	3.48091	2.10524
10	12210826	12210880	PGC_005_borad_peak_17981	17	.	1.96217	3.13692	1.78968
10	12229130	12229347	PGC_005_borad_peak_17984	20	.	2.04324	3.46969	2.09197
10	12576656	12577377	PGC_005_borad_peak_18013	29	.	2.12818	4.33091	2.91034
10	12580629	12580862	PGC_005_borad_peak_18014	22	.	2.00247	3.63953	2.25771
10	12755753	12756728	PGC_005_borad_peak_18035	82	.	3.04325	9.88616	8.28573
10	12778314	12779145	PGC_005_borad_peak_18037	266	.	4.01081	28.6446	26.619
10	12801668	12801947	PGC_005_borad_peak_18040	38	.	2.42349	5.37976	3.89405
10	12856501	12857729	PGC_005_borad_peak_18051	153	.	3.91089	17.1027	15.3371
10	12882741	12885397	PGC_005_borad_peak_18054	189	.	2.2505	20.769	18.9531
10	12905823	12906645	PGC_005_borad_peak_18058	36	.	1.70472	5.09375	3.63191
10	12907330	12907630	PGC_005_borad_peak_18059	100	.	2.11203	11.7405	10.026
10	12912384	12915170	PGC_005_borad_peak_18062	35	.	1.56414	5.04092	3.58473
10	12929723	12929910	PGC_005_borad_peak_18066	28	.	2.03482	4.27008	2.85124
10	12946148	12946475	PGC_005_borad_peak_18069	98	.	2.17438	11.5603	9.8736
10	12953856	12954081	PGC_005_borad_peak_18072	21	.	1.4361	3.54381	2.16709
10	12962730	12963696	PGC_005_borad_peak_18075	118	.	2.54305	13.5372	11.819
10	13069151	13069421	PGC_005_borad_peak_18087	89	.	3.28307	10.6659	8.98841
10	13092554	13093554	PGC_005_borad_peak_18090	131	.	3.7141	14.9212	13.1833
10	13103518	13104159	PGC_005_borad_peak_18093	104	.	2.76473	12.1436	10.4295
10	13141672	13143318	PGC_005_borad_peak_18101	88	.	2.1458	10.4977	8.84882
10	13200149	13200203	PGC_005_borad_peak_18109	17	.	1.70474	3.12851	1.78618
10	13216460	13216866	PGC_005_borad_peak_18111	28	.	2.12457	4.23971	2.8194
10	13237301	13238403	PGC_005_borad_peak_18112	253	.	2.62917	27.2531	25.3962
10	13288881	13289345	PGC_005_borad_peak_18121	17	.	1.88307	3.05286	1.71886
10	13293633	13293804	PGC_005_borad_peak_18123	34	.	2.34141	4.91728	3.45173
10	13452387	13452723	PGC_005_borad_peak_18137	44	.	2.21369	5.97118	4.47971
10	13475596	13476135	PGC_005_borad_peak_18140	139	.	3.80339	15.6988	13.9555
10	13558664	13559231	PGC_005_borad_peak_18145	96	.	3.22993	11.2617	9.62889
10	13575746	13576731	PGC_005_borad_peak_18148	51	.	2.44612	6.63302	5.12518
10	13615929	13617290	PGC_005_borad_peak_18149	323	.	4.37165	34.3203	32.3716
10	13667240	13667416	PGC_005_borad_peak_18152	42	.	2.45866	5.7223	4.23684
10	13779590	13779855	PGC_005_borad_peak_18155	247	.	4.54505	26.7043	24.7929
10	13783875	13785033	PGC_005_borad_peak_18156	122	.	3.18587	13.8769	12.2146
10	13869968	13870165	PGC_005_borad_peak_18160	14	.	1.88872	2.81877	1.49439
10	13934186	13934801	PGC_005_borad_peak_18167	119	.	3.62061	13.6974	11.9768
10	13957234	13957553	PGC_005_borad_peak_18169	42	.	2.07605	5.73593	4.23121
10	13982281	13982485	PGC_005_borad_peak_18175	16	.	1.6937	2.93757	1.61105
10	14131997	14132123	PGC_005_borad_peak_18188	29	.	2.23375	4.40636	2.97359
10	14143128	14143669	PGC_005_borad_peak_18189	39	.	2.40041	5.4391	3.97034
10	14193851	14194020	PGC_005_borad_peak_18197	62	.	2.28978	7.81629	6.23719
10	14255066	14255645	PGC_005_borad_peak_18202	367	.	5.03467	38.787	36.736
10	14256686	14257409	PGC_005_borad_peak_18203	35	.	2.10684	4.98109	3.5314
10	14316764	14317716	PGC_005_borad_peak_18216	46	.	2.39826	6.12929	4.61503
10	14416160	14416345	PGC_005_borad_peak_18228	21	.	2.05184	3.52093	2.15025
10	14523423	14523800	PGC_005_borad_peak_18238	158	.	2.88157	17.7307	15.8773
10	14545085	14545884	PGC_005_borad_peak_18241	41	.	2.15143	5.6462	4.15387
10	14548054	14548366	PGC_005_borad_peak_18243	46	.	2.14699	6.17656	4.663
10	14550870	14551015	PGC_005_borad_peak_18244	24	.	1.8964	3.79376	2.40415
10	14580670	14582498	PGC_005_borad_peak_18248	68	.	2.91025	8.45214	6.85727
10	14711937	14712366	PGC_005_borad_peak_18267	74	.	2.34592	9.12177	7.49112
10	14720402	14721219	PGC_005_borad_peak_18269	69	.	2.76675	8.51569	6.92187
10	14727144	14728318	PGC_005_borad_peak_18271	77	.	2.61943	9.30793	7.73387
10	14744866	14745038	PGC_005_borad_peak_18274	22	.	2.07754	3.65159	2.26544
10	14753783	14754025	PGC_005_borad_peak_18276	19	.	1.89794	3.28118	1.92551
10	14766143	14768094	PGC_005_borad_peak_18278	209	.	3.01313	22.8056	20.9647
10	14785600	14786036	PGC_005_borad_peak_18280	62	.	2.50021	7.77501	6.2067
10	14826759	14828044	PGC_005_borad_peak_18282	174	.	3.63155	19.1867	17.4072
10	14830241	14830883	PGC_005_borad_peak_18283	85	.	2.7235	10.2357	8.58047
10	14834521	14835074	PGC_005_borad_peak_18284	41	.	2.29174	5.59301	4.11129
10	14874063	14875023	PGC_005_borad_peak_18289	72	.	2.51085	8.86009	7.28162
10	14876175	14877568	PGC_005_borad_peak_18290	84	.	2.5276	10.0326	8.42104
10	14885702	14886362	PGC_005_borad_peak_18292	91	.	2.83688	10.7824	9.193
10	14890325	14890817	PGC_005_borad_peak_18293	22	.	2.02894	3.62952	2.24755
10	15084401	15084688	PGC_005_borad_peak_18308	77	.	3.08441	9.43147	7.79693
10	15146591	15146848	PGC_005_borad_peak_18312	19	.	1.98083	3.3399	1.98107
10	15168612	15170531	PGC_005_borad_peak_18316	98	.	3.06739	11.4957	9.89316
10	15253278	15254720	PGC_005_borad_peak_18320	220	.	3.01672	23.8378	22.0218
10	15259595	15259880	PGC_005_borad_peak_18321	46	.	2.4914	6.12383	4.60002
10	15266533	15266808	PGC_005_borad_peak_18322	19	.	1.82038	3.31942	1.96025
10	15267860	15268481	PGC_005_borad_peak_18323	248	.	4.1527	26.8638	24.8452
10	15271434	15271837	PGC_005_borad_peak_18324	109	.	2.87948	12.6219	10.9045
10	15293012	15293355	PGC_005_borad_peak_18327	42	.	2.30757	5.69342	4.21659
10	15312427	15313376	PGC_005_borad_peak_18332	519	.	5.48042	54.2019	51.9812
10	15321578	15321717	PGC_005_borad_peak_18334	15	.	1.90744	2.89576	1.56472
10	15346588	15346957	PGC_005_borad_peak_18337	43	.	2.50297	5.86243	4.35939
10	15424401	15424621	PGC_005_borad_peak_18342	109	.	3.54066	12.6485	10.9243
10	15573410	15573893	PGC_005_borad_peak_18353	171	.	3.62476	18.9644	17.1593
10	15576798	15577008	PGC_005_borad_peak_18354	175	.	4.11431	19.4352	17.5884
10	15628534	15628928	PGC_005_borad_peak_18358	45	.	2.24555	6.06278	4.57248
10	15643338	15644820	PGC_005_borad_peak_18360	246	.	4.04804	26.636	24.6616
10	15731872	15732081	PGC_005_borad_peak_18366	174	.	4.305	19.2908	17.4481
10	15739879	15740068	PGC_005_borad_peak_18367	44	.	2.48276	5.89428	4.40425
10	15775149	15775530	PGC_005_borad_peak_18368	88	.	3.26509	10.5095	8.83398
10	15845022	15845180	PGC_005_borad_peak_18372	56	.	1.83358	7.24273	5.67397
10	15856849	15857296	PGC_005_borad_peak_18374	53	.	2.04296	6.93208	5.37031
10	15865743	15866301	PGC_005_borad_peak_18378	282	.	3.10799	30.2069	28.2241
10	15871821	15872068	PGC_005_borad_peak_18379	43	.	1.82866	5.88965	4.39404
10	15875398	15875597	PGC_005_borad_peak_18380	23	.	1.68726	3.71266	2.32428
10	15878482	15878812	PGC_005_borad_peak_18382	47	.	1.93501	6.28094	4.78056
10	15880477	15880917	PGC_005_borad_peak_18383	31	.	1.80607	4.59265	3.15046
10	15906007	15906256	PGC_005_borad_peak_18389	55	.	1.78162	7.14249	5.58955
10	15997709	15998001	PGC_005_borad_peak_18397	40	.	2.4367	5.56816	4.08703
10	16030357	16030564	PGC_005_borad_peak_18398	37	.	2.38279	5.17565	3.70125
10	16069381	16070388	PGC_005_borad_peak_18400	424	.	4.05411	44.4661	42.4738
10	16100680	16100986	PGC_005_borad_peak_18402	393	.	4.54946	41.4369	39.3103
10	16102242	16102919	PGC_005_borad_peak_18403	531	.	5.23093	55.4909	53.1886
10	16119538	16119774	PGC_005_borad_peak_18407	65	.	2.93008	8.20542	6.59318
10	16123373	16123649	PGC_005_borad_peak_18408	223	.	4.84354	24.2418	22.3158
10	16226461	16226676	PGC_005_borad_peak_18416	47	.	2.60279	6.28189	4.74619
10	16255094	16255274	PGC_005_borad_peak_18420	59	.	2.7457	7.49732	5.9469
10	16262412	16262611	PGC_005_borad_peak_18421	123	.	3.47215	14.0267	12.3647
10	16277971	16278379	PGC_005_borad_peak_18424	69	.	2.53136	8.51112	6.9685
10	16282600	16283199	PGC_005_borad_peak_18425	123	.	3.1192	14.0543	12.3287
10	16426632	16426997	PGC_005_borad_peak_18436	20	.	1.90697	3.35901	2.00249
10	16633545	16633730	PGC_005_borad_peak_18451	40	.	2.46627	5.53586	4.03435
10	16770973	16771152	PGC_005_borad_peak_18457	36	.	2.10075	5.11759	3.64879
10	16810384	16810728	PGC_005_borad_peak_18465	148	.	3.48191	16.6826	14.8912
10	16834758	16834923	PGC_005_borad_peak_18470	18	.	1.85083	3.15762	1.8132
10	16850280	16850598	PGC_005_borad_peak_18474	33	.	2.13874	4.77554	3.33338
10	16867600	16868098	PGC_005_borad_peak_18476	47	.	2.46015	6.24031	4.72691
10	17210294	17210502	PGC_005_borad_peak_18498	42	.	2.24073	5.77882	4.28479
10	17269544	17269854	PGC_005_borad_peak_18505	124	.	3.57905	14.1845	12.4911
10	17396275	17398094	PGC_005_borad_peak_18512	25	.	2.15261	4.00074	2.59096
10	17626312	17626995	PGC_005_borad_peak_18528	60	.	1.90393	7.62742	6.06535
10	17838608	17839529	PGC_005_borad_peak_18553	83	.	2.39347	9.904	8.34328
10	17841670	17842801	PGC_005_borad_peak_18554	56	.	2.199	7.19381	5.65827
10	17861642	17861855	PGC_005_borad_peak_18559	23	.	2.10634	3.77595	2.38442
10	17888086	17888682	PGC_005_borad_peak_18563	80	.	3.06329	9.70029	8.06539
10	17908525	17908985	PGC_005_borad_peak_18567	91	.	2.60659	10.7513	9.12132
10	17936048	17936461	PGC_005_borad_peak_18574	42	.	2.03914	5.70983	4.21262
10	17991094	17992785	PGC_005_borad_peak_18579	41	.	2.25252	5.58605	4.12202
10	18008814	18009748	PGC_005_borad_peak_18581	47	.	2.33189	6.26706	4.7693
10	18236291	18236568	PGC_005_borad_peak_18600	89	.	3.24106	10.5916	8.92853
10	18277573	18277769	PGC_005_borad_peak_18601	13	.	1.85844	2.69516	1.38158
10	18283744	18284456	PGC_005_borad_peak_18602	27	.	2.18451	4.17672	2.75914
10	18740515	18740815	PGC_005_borad_peak_18630	24	.	1.88283	3.87282	2.47457
10	18755618	18755857	PGC_005_borad_peak_18633	65	.	2.39316	8.10036	6.50825
10	18767404	18767783	PGC_005_borad_peak_18637	68	.	2.58781	8.4123	6.82761
10	18770510	18770964	PGC_005_borad_peak_18638	87	.	2.91855	10.3552	8.70153
10	18772576	18773082	PGC_005_borad_peak_18639	16	.	1.89557	2.95524	1.62665
10	18779624	18780181	PGC_005_borad_peak_18640	15	.	1.90228	2.86518	1.53508
10	18798014	18798889	PGC_005_borad_peak_18643	326	.	4.63276	34.6198	32.6482
10	18919150	18919357	PGC_005_borad_peak_18661	39	.	2.41035	5.43338	3.95949
10	19073616	19074737	PGC_005_borad_peak_18667	187	.	4.34859	20.6563	18.7493
10	19092952	19093168	PGC_005_borad_peak_18671	11	.	1.40293	2.47158	1.18729
10	19187495	19188154	PGC_005_borad_peak_18682	50	.	2.18265	6.56462	5.07506
10	19271618	19271940	PGC_005_borad_peak_18693	22	.	1.99621	3.65973	2.27725
10	19298664	19298883	PGC_005_borad_peak_18695	134	.	2.903	15.2421	13.4515
10	19357148	19357324	PGC_005_borad_peak_18704	59	.	2.14601	7.45943	5.90983
10	19385600	19386044	PGC_005_borad_peak_18707	13	.	1.78692	2.68101	1.37964
10	19471530	19472472	PGC_005_borad_peak_18716	30	.	1.85162	4.513	3.07936
10	19480838	19481032	PGC_005_borad_peak_18718	20	.	1.86295	3.46035	2.08981
10	19485788	19485972	PGC_005_borad_peak_18720	13	.	1.78571	2.63387	1.33488
10	19551846	19551899	PGC_005_borad_peak_18731	14	.	1.87763	2.77616	1.45598
10	19588029	19588165	PGC_005_borad_peak_18733	19	.	1.99864	3.29696	1.9359
10	19605213	19605513	PGC_005_borad_peak_18736	37	.	2.04922	5.15571	3.70164
10	19786325	19786963	PGC_005_borad_peak_18751	53	.	2.67462	6.89247	5.35028
10	19823312	19823600	PGC_005_borad_peak_18753	108	.	3.53215	12.5963	10.8754
10	19904799	19905071	PGC_005_borad_peak_18761	16	.	1.75961	3.01245	1.67725
10	19911827	19912120	PGC_005_borad_peak_18763	38	.	1.95633	5.32038	3.85116
10	19925873	19926309	PGC_005_borad_peak_18765	17	.	1.67069	3.10042	1.75985
10	19979159	19979321	PGC_005_borad_peak_18771	20	.	1.60956	3.3685	2.00754
10	19982490	19982889	PGC_005_borad_peak_18772	45	.	2.1242	6.0633	4.54247
10	20000260	20000666	PGC_005_borad_peak_18775	54	.	2.13229	6.99465	5.43175
10	20002482	20002624	PGC_005_borad_peak_18776	37	.	1.87282	5.26313	3.78606
10	20015795	20016786	PGC_005_borad_peak_18779	56	.	1.84356	7.19934	5.64006
10	20040381	20040635	PGC_005_borad_peak_18784	24	.	1.50495	3.84097	2.4531
10	20103283	20103674	PGC_005_borad_peak_18794	24	.	1.6282	3.80295	2.41035
10	20123679	20124052	PGC_005_borad_peak_18798	178	.	2.60409	19.6787	17.8721
10	20154318	20154552	PGC_005_borad_peak_18804	38	.	1.57015	5.35979	3.89974
10	20155627	20156351	PGC_005_borad_peak_18805	45	.	1.63493	6.10554	4.59037
10	20160372	20161671	PGC_005_borad_peak_18807	71	.	1.95308	8.7061	7.1262
10	20248900	20249135	PGC_005_borad_peak_18815	32	.	2.28822	4.69629	3.25148
10	20268245	20269520	PGC_005_borad_peak_18819	66	.	2.83603	8.25759	6.69462
11	138860	139036	PGC_005_borad_peak_18836	271	.	5.32441	29.109	27.1107
11	195317	195583	PGC_005_borad_peak_18840	116	.	3.64757	13.3494	11.604
11	338121	339230	PGC_005_borad_peak_18849	31	.	1.91776	4.53139	3.11078
11	380909	382040	PGC_005_borad_peak_18854	34	.	2.31984	4.93764	3.48653
11	414063	414245	PGC_005_borad_peak_18858	61	.	2.20614	7.73309	6.15194
11	423207	423914	PGC_005_borad_peak_18860	298	.	3.29699	31.9188	29.853
11	444910	445065	PGC_005_borad_peak_18865	25	.	1.80416	3.91793	2.52685
11	516694	517684	PGC_005_borad_peak_18873	43	.	2.21607	5.8195	4.31429
11	524283	524995	PGC_005_borad_peak_18874	45	.	1.76133	6.05421	4.56732
11	602196	602464	PGC_005_borad_peak_18886	41	.	2.44412	5.6547	4.1552
11	724218	725280	PGC_005_borad_peak_18893	120	.	2.60309	13.7165	12.086
11	744188	744490	PGC_005_borad_peak_18897	85	.	2.20725	10.2246	8.57954
11	983431	985433	PGC_005_borad_peak_18924	112	.	3.02885	12.9489	11.2994
11	1050992	1051859	PGC_005_borad_peak_18930	55	.	2.67494	7.06245	5.5296
11	1083278	1085293	PGC_005_borad_peak_18935	30	.	1.80699	4.51373	3.08717
11	1088697	1088716	PGC_005_borad_peak_18936	17	.	1.6423	3.13748	1.79374
11	1091931	1092236	PGC_005_borad_peak_18938	103	.	2.69366	12.1014	10.396
11	1096859	1097701	PGC_005_borad_peak_18940	136	.	2.85824	15.3367	13.6291
11	1217664	1218294	PGC_005_borad_peak_18957	109	.	2.31177	12.6089	10.9355
11	1277592	1277910	PGC_005_borad_peak_18966	83	.	2.15325	9.99093	8.35327
11	1351240	1351587	PGC_005_borad_peak_18974	124	.	2.94854	14.1513	12.4488
11	1355802	1355938	PGC_005_borad_peak_18975	25	.	1.98859	3.99323	2.58806
11	1552846	1553076	PGC_005_borad_peak_18993	19	.	2.001	3.29365	1.93067
11	1575960	1576224	PGC_005_borad_peak_18994	28	.	2.19297	4.30612	2.89226
11	1606498	1607187	PGC_005_borad_peak_18997	45	.	2.50989	6.05793	4.56105
11	1648882	1649277	PGC_005_borad_peak_19000	25	.	2.13792	3.94534	2.54098
11	2003665	2003867	PGC_005_borad_peak_19029	26	.	1.77221	4.06516	2.66268
11	2040370	2040769	PGC_005_borad_peak_19030	58	.	2.7688	7.37653	5.80837
11	2102556	2103203	PGC_005_borad_peak_19037	38	.	2.29585	5.33212	3.86359
11	2107382	2107876	PGC_005_borad_peak_19038	78	.	2.82625	9.42092	7.83181
11	2199824	2200008	PGC_005_borad_peak_19048	49	.	2.58254	6.47222	4.95881
11	2251861	2252139	PGC_005_borad_peak_19053	27	.	2.10064	4.16083	2.74304
11	2302278	2303444	PGC_005_borad_peak_19061	42	.	2.42769	5.74395	4.24596
11	2307739	2308470	PGC_005_borad_peak_19062	34	.	2.28994	4.89578	3.45966
11	2316159	2316606	PGC_005_borad_peak_19065	67	.	2.78378	8.28256	6.71979
11	2378645	2378895	PGC_005_borad_peak_19073	57	.	2.46362	7.27963	5.71332
11	2380324	2380660	PGC_005_borad_peak_19074	269	.	4.26351	29.033	26.9915
11	2721539	2721703	PGC_005_borad_peak_19102	21	.	1.83546	3.49302	2.12331
11	2734505	2734697	PGC_005_borad_peak_19105	40	.	1.93184	5.57522	4.08655
11	2766846	2767061	PGC_005_borad_peak_19110	55	.	2.39368	7.0986	5.55344
11	2817496	2818258	PGC_005_borad_peak_19116	22	.	1.89628	3.63283	2.2555
11	2823766	2824430	PGC_005_borad_peak_19118	27	.	1.97327	4.17894	2.77053
11	2829987	2830632	PGC_005_borad_peak_19120	40	.	2.14714	5.56913	4.08819
11	2836177	2836842	PGC_005_borad_peak_19122	24	.	1.87334	3.81371	2.42375
11	2842338	2843045	PGC_005_borad_peak_19124	26	.	1.95588	4.01665	2.61148
11	2845508	2846182	PGC_005_borad_peak_19125	20	.	1.8424	3.36376	2.00123
11	2848545	2849317	PGC_005_borad_peak_19126	30	.	2.00747	4.48912	3.05678
11	2851657	2852351	PGC_005_borad_peak_19127	28	.	1.94674	4.29024	2.87352
11	3590847	3590914	PGC_005_borad_peak_19190	19	.	1.99904	3.27177	1.90825
11	3699515	3700307	PGC_005_borad_peak_19198	547	.	6.07419	57.0802	54.7551
11	3749614	3749965	PGC_005_borad_peak_19206	132	.	3.86393	15.0676	13.287
11	3897282	3898092	PGC_005_borad_peak_19227	36	.	2.35897	5.10758	3.64359
11	3917970	3918184	PGC_005_borad_peak_19229	35	.	2.3492	4.98324	3.51726
11	3946981	3947432	PGC_005_borad_peak_19234	46	.	2.36454	6.19131	4.68632
11	3972005	3972365	PGC_005_borad_peak_19238	26	.	2.1501	4.02773	2.62163
11	3994370	3995410	PGC_005_borad_peak_19241	66	.	2.46578	8.23531	6.65376
11	4052021	4052269	PGC_005_borad_peak_19245	52	.	2.47159	6.71931	5.24919
11	4074019	4074317	PGC_005_borad_peak_19251	73	.	2.83482	8.92154	7.34212
11	4142767	4142985	PGC_005_borad_peak_19267	51	.	2.35973	6.62767	5.10344
11	4233195	4233452	PGC_005_borad_peak_19287	105	.	3.40724	12.2292	10.5512
11	4277493	4277961	PGC_005_borad_peak_19295	120	.	3.41622	13.7954	12.0967
11	4709546	4709845	PGC_005_borad_peak_19315	55	.	2.66103	7.12157	5.59836
11	4792506	4793631	PGC_005_borad_peak_19324	161	.	3.88378	17.8843	16.1529
11	4881683	4882443	PGC_005_borad_peak_19331	272	.	4.87814	29.2379	27.2711
11	4905693	4906218	PGC_005_borad_peak_19333	49	.	2.53603	6.5006	4.96866
11	4908145	4908325	PGC_005_borad_peak_19334	32	.	2.23617	4.66351	3.21885
11	5002759	5003085	PGC_005_borad_peak_19339	34	.	2.30415	4.87897	3.43662
11	5066344	5066849	PGC_005_borad_peak_19347	41	.	2.31606	5.6047	4.11501
11	5069039	5069743	PGC_005_borad_peak_19348	91	.	2.93228	10.7246	9.10321
11	5430558	5431193	PGC_005_borad_peak_19362	162	.	3.87521	18.0417	16.248
11	5447174	5447399	PGC_005_borad_peak_19366	24	.	2.12825	3.88568	2.48339
11	5458539	5458753	PGC_005_borad_peak_19367	26	.	2.17148	4.10162	2.68671
11	5489629	5491018	PGC_005_borad_peak_19370	265	.	4.29997	28.4585	26.529
11	5529321	5530338	PGC_005_borad_peak_19375	267	.	4.63313	28.6618	26.7246
11	5615946	5616190	PGC_005_borad_peak_19388	39	.	2.44499	5.41362	3.91723
11	5867940	5869009	PGC_005_borad_peak_19412	74	.	2.90988	9.04872	7.43756
11	6052224	6053096	PGC_005_borad_peak_19429	107	.	2.63637	12.4196	10.7523
11	6219788	6220080	PGC_005_borad_peak_19449	53	.	1.94837	6.83289	5.32107
11	6316644	6316950	PGC_005_borad_peak_19459	82	.	3.07065	9.86536	8.25563
11	6324265	6325389	PGC_005_borad_peak_19461	260	.	3.40826	28.0824	26.093
11	6349550	6350286	PGC_005_borad_peak_19466	28	.	2.00262	4.2406	2.82087
11	6353402	6353763	PGC_005_borad_peak_19467	44	.	2.20183	5.97315	4.46261
11	6403881	6404200	PGC_005_borad_peak_19482	82	.	2.49101	9.88577	8.27257
11	6408309	6408658	PGC_005_borad_peak_19483	116	.	2.68028	13.3837	11.6677
11	6504891	6505217	PGC_005_borad_peak_19500	50	.	2.38033	6.54717	5.03649
11	6699476	6699774	PGC_005_borad_peak_19521	25	.	2.06292	3.9098	2.5175
11	6729729	6731116	PGC_005_borad_peak_19523	89	.	3.05063	10.622	8.99696
11	6757197	6757538	PGC_005_borad_peak_19530	46	.	2.58393	6.15735	4.62493
11	6778069	6778457	PGC_005_borad_peak_19531	56	.	2.74331	7.24664	5.68586
11	6982431	6982637	PGC_005_borad_peak_19544	79	.	3.12077	9.62077	7.97816
11	7110038	7110293	PGC_005_borad_peak_19553	142	.	3.73287	15.9587	14.2472
11	7114518	7114695	PGC_005_borad_peak_19554	54	.	2.71424	7.00681	5.449
11	7248599	7248919	PGC_005_borad_peak_19561	320	.	5.74837	34.0702	32.02
11	7643162	7643429	PGC_005_borad_peak_19586	61	.	2.76925	7.69293	6.1372
11	7895324	7895663	PGC_005_borad_peak_19611	112	.	3.40566	12.9492	11.2907
11	7982341	7982635	PGC_005_borad_peak_19624	27	.	1.95476	4.16132	2.7584
11	8133031	8133302	PGC_005_borad_peak_19641	37	.	2.18804	5.23377	3.78151
11	8170186	8170406	PGC_005_borad_peak_19646	100	.	3.43706	11.7125	10.0041
11	8397977	8398275	PGC_005_borad_peak_19680	96	.	3.16709	11.2647	9.61752
11	8573129	8573425	PGC_005_borad_peak_19704	45	.	2.10377	6.02398	4.52483
11	8643869	8644713	PGC_005_borad_peak_19714	143	.	3.72628	16.1067	14.3027
11	8813728	8814324	PGC_005_borad_peak_19743	201	.	3.51798	21.991	20.1522
11	8829495	8829794	PGC_005_borad_peak_19744	54	.	2.32748	7.03397	5.48925
11	8830746	8831452	PGC_005_borad_peak_19745	159	.	3.22012	17.704	15.9532
11	8832426	8832829	PGC_005_borad_peak_19746	100	.	2.82747	11.7172	10.0052
11	8984678	8985350	PGC_005_borad_peak_19770	267	.	4.53531	28.7318	26.7459
11	9298138	9298330	PGC_005_borad_peak_19779	23	.	1.95293	3.76384	2.37011
11	9318793	9319059	PGC_005_borad_peak_19781	87	.	3.18925	10.3984	8.74955
11	9350984	9351300	PGC_005_borad_peak_19787	45	.	2.23623	6.03053	4.51462
11	9903576	9903915	PGC_005_borad_peak_19837	25	.	2.02046	3.99532	2.59169
11	9933032	9933227	PGC_005_borad_peak_19845	40	.	1.95135	5.52544	4.03452
11	10015077	10015686	PGC_005_borad_peak_19851	69	.	2.89173	8.54369	6.96341
[truncated: 9,755 more rows]

## Sheet: S.T. PGC-SpecificACR_annotation
Annotation	Number of peaks	Total size (bp)	Log2 Enrichment
TTS	950	75958598	0.158
Exon	1643	132325273	0.148
Intron	5722	563572912	-0.142
Intergenic	2142	181359949	0.076
Promoter	1279	94049341	0.279
PeakID	Chr	Start	End	Strand	Peak Score	Focus Ratio/Region Size	Annotation	Detailed Annotation	Distance to TSS	Nearest PromoterID
PGC_005_peak_66755	4	40399604	40400276	+	1030	NA	TTS (TAGAGALT000000324495)	NA	324	TAGAGALT000000324495
PGC_005_peak_88371	JAENSK010000418.1	12436	13007	+	1015	NA	intron (XM_040656778. intron 2 of 8)	NA	1967	XM_040656781
PGC_005_peak_88015	9	21782167	21782660	+	938	NA	exon (XR_005862267. exon 7 of 7)	NA	5339	DAVISGALT004003601
PGC_005_peak_67793	4	51689199	51689634	+	925	NA	intron (ENSGALT00010013379. intron 1 of 1)	NA	31682	XR_005859646
PGC_005_peak_88573	JAENSK010000483.1	26681	27072	+	913	NA	intron (NM_204331. intron 8 of 12)	NA	8535	INRAGALT00000058421
PGC_005_peak_44188	2	142509005	142509823	+	899	NA	exon (ENSGALT00010023655. exon 1 of 3)	NA	103	ENSGALT00010023655
PGC_005_peak_69534	4	70552719	70553424	+	891	NA	promoter-TSS (ENSGALT00010028295)	NA	-20	ENSGALT00010028302
PGC_005_peak_16488	1	192420332	192420907	+	875	NA	Intergenic	NA	9274	ENSGALT00010008342
PGC_005_peak_87722	9	18367228	18367882	+	861	NA	intron (XR_006930998. intron 2 of 2)	NA	-2911	NONGGAT016544
PGC_005_peak_76641	5	59038351	59039165	+	831	NA	promoter-TSS (ENSGALT00010048677)	NA	-975	ENSGALT00010048677
PGC_005_peak_3612	1	41753032	41753613	+	805	NA	Intergenic	NA	22724	ENSGALT00010032699
PGC_005_peak_90021	W	4141986	4142510	+	796	NA	promoter-TSS (XM_004949296)	NA	-562	XM_004949296
PGC_005_peak_8195	1	97026867	97027238	+	788	NA	intron (ENSGALT00010021075. intron 1 of 3)	NA	2063	ENSGALT00010021071
PGC_005_peak_84820	8	19059103	19059699	+	783	NA	promoter-TSS (XM_025152777)	NA	11	XM_025152773
PGC_005_peak_89857	W	1193679	1194225	+	770	NA	intron (ENSGALT00010027554. intron 3 of 3)	NA	-1675	TAGAGALT000000437145
PGC_005_peak_40534	2	104807562	104808284	+	764	NA	intron (XR_005857563. intron 7 of 7)	NA	13744	DAVISGALT001779501
PGC_005_peak_89934	W	2700175	2700455	+	758	NA	Intergenic	NA	-7585	ENSGALT00010028590
PGC_005_peak_37784	2	71444765	71445193	+	750	NA	exon (TAGAGALT000000012758. exon 1 of 1)	NA	3911	TAGAGALT000000012758
PGC_005_peak_82876	7	33106714	33107226	+	747	NA	intron (NONGGAT016122. intron 2 of 2)	NA	-8755	XR_005861388
PGC_005_peak_54388	3	32432301	32433430	+	741	NA	promoter-TSS (TAGAGALT000000270940)	NA	72	TAGAGALT000000270940
PGC_005_peak_60828	3	102509755	102510317	+	736	NA	Intergenic	NA	-18654	TAGAGALT000000288772
PGC_005_peak_85202	8	23260339	23261066	+	732	NA	exon (XM_040704496. exon 1 of 7)	NA	3877	XM_040704496
PGC_005_peak_972	1	11630230	11630916	+	729	NA	TTS (INRAGALT00000000327)	NA	770	INRAGALT00000000327
PGC_005_peak_63145	4	193701	194010	+	723	NA	intron (ENSGALT00010047251. intron 1 of 1)	NA	-3592	ENSGALT00010047243
PGC_005_peak_66179	4	33517435	33518097	+	721	NA	intron (XM_015276654. intron 4 of 11)	NA	1891	DAVISGALT002678901
PGC_005_peak_85313	8	24602267	24602617	+	710	NA	exon (XR_006940006. exon 2 of 2)	NA	-12729	XR_005862014
PGC_005_peak_55961	3	49539800	49540511	+	699	NA	intron (NONGGAT014718. intron 2 of 5)	NA	749	NONGGAT014718
PGC_005_peak_74223	5	32213764	32214597	+	689	NA	promoter-TSS (ENSGALT00010016896)	NA	-49	ENSGALT00010016896
PGC_005_peak_12922	1	150705583	150706219	+	682	NA	intron (INRAGALT00000005410. intron 1 of 1)	NA	211	INRAGALT00000005408
PGC_005_peak_53680	3	25226224	25226971	+	667	NA	intron (XM_040697080. intron 3 of 9)	NA	3642	DAVISGALT002095301
PGC_005_peak_68441	4	57860415	57861214	+	667	NA	Intergenic	NA	9469	INRAGALT00000026907
PGC_005_peak_24057	13	12410694	12411432	+	660	NA	Intergenic	NA	-5002	XR_001468878
PGC_005_peak_34764	2	35414968	35415401	+	660	NA	Intergenic	NA	-4319	XM_418747
PGC_005_peak_17715	10	9464399	9465285	+	654	NA	intron (XM_046899132. intron 4 of 29)	NA	17036	ENSGALT00010061681
PGC_005_peak_56366	3	53249182	53249520	+	653	NA	promoter-TSS (ENSGALT00010015301)	NA	-300	ENSGALT00010015301
PGC_005_peak_11177	1	132068302	132068784	+	650	NA	intron (NM_001396963. intron 1 of 6)	NA	3823	NM_205221
PGC_005_peak_39590	2	95230965	95231299	+	649	NA	Intergenic	NA	-17287	NR_105521
PGC_005_peak_82550	7	28943231	28944235	+	646	NA	intron (XR_005861359. intron 2 of 29)	NA	19168	DAVISGALT003662501
PGC_005_peak_32519	2	12495419	12496197	+	644	NA	Intergenic	NA	-14181	XR_006936297
PGC_005_peak_76024	5	52152387	52153113	+	643	NA	Intergenic	NA	-4111	ENSGALT00010048766
PGC_005_peak_44512	2	147113342	147114206	+	642	NA	promoter-TSS (ENSGALT00010024430)	NA	-535	ENSGALT00010024430
PGC_005_peak_89935	W	2751961	2752284	+	635	NA	intron (ENSGALT00010028611. intron 1 of 1)	NA	10205	TAGAGALT000000437334
PGC_005_peak_3306	1	38125626	38126007	+	634	NA	TTS (XM_046912676)	NA	-1596	INRAGALT00000001210
PGC_005_peak_2597	1	30814610	30815732	+	624	NA	exon (INRAGALT00000000816. exon 1 of 1)	NA	1442	INRAGALT00000000816
PGC_005_peak_84731	8	17966526	17967093	+	624	NA	intron (ENSGALT00010059268. intron 2 of 2)	NA	-8613	INRAGALT00000034195
PGC_005_peak_66827	4	41524963	41525559	+	623	NA	exon (ENSGALT00010011067. exon 4 of 4)	NA	6520	ENSGALT00010011079
PGC_005_peak_34003	2	27820835	27821401	+	623	NA	intron (XM_001235520. intron 10 of 12)	NA	10787	DAVISGALT001437501
PGC_005_peak_16859	1	196428638	196429356	+	622	NA	promoter-TSS (XR_005841286)	NA	-961	XR_005841285
PGC_005_peak_60517	3	99048118	99048436	+	621	NA	intron (ENSGALT00010009728. intron 1 of 2)	NA	2850	ENSGALT00010009728
PGC_005_peak_70791	4	83498484	83499386	+	604	NA	intron (XM_046939856. intron 1 of 4)	NA	7171	XM_046939856
PGC_005_peak_62736	34	2773833	2774258	+	604	NA	intron (XR_005842357. intron 3 of 3)	NA	-4825	TAGAGALT000000306353
PGC_005_peak_69200	4	67172036	67172691	+	603	NA	Intergenic	NA	18046	NM_001277822
PGC_005_peak_78920	6	25763273	25764074	+	601	NA	Intergenic	NA	-2150	ENSGALT00010056051
PGC_005_peak_74202	5	31994648	31995072	+	600	NA	exon (INRAGALT00000029152. exon 1 of 1)	NA	733	INRAGALT00000029152
PGC_005_peak_57956	3	68817783	68818580	+	598	NA	Intergenic	NA	-22930	XR_005858677
PGC_005_peak_11046	1	130741491	130741807	+	591	NA	promoter-TSS (INRAGALT00000004870)	NA	51	INRAGALT00000004870
PGC_005_peak_65705	4	27696231	27696909	+	586	NA	intron (ENSGALT00010023362. intron 1 of 3)	NA	-20760	ENSGALT00010023366
PGC_005_peak_66779	4	40715268	40715964	+	577	NA	exon (ENSGALT00010010541. exon 1 of 2)	NA	186	ENSGALT00010010541
PGC_005_peak_88341	JAENSK010000416.1	11658	12567	+	575	NA	promoter-TSS (XM_040656764)	NA	-348	XM_040656765
PGC_005_peak_67715	4	50789577	50790061	+	567	NA	Intergenic	NA	-22062	XR_006939209
PGC_005_peak_72356	5	10472179	10472511	+	567	NA	intron (XR_005860130. intron 1 of 6)	NA	29669	TAGAGALT000000350815
PGC_005_peak_87739	9	18564910	18565991	+	565	NA	promoter-TSS (DAVISGALT003987801)	NA	-493	DAVISGALT003987801
PGC_005_peak_38478	2	80837052	80837751	+	565	NA	intron (XM_046929138. intron 1 of 14)	NA	-5108	DAVISGALT001681501
PGC_005_peak_65721	4	27986670	27987282	+	563	NA	Intergenic	NA	-70887	XR_005859511
PGC_005_peak_80102	7	1678483	1679228	+	560	NA	intron (XR_006939884. intron 12 of 16)	NA	-3628	ENSGALT00010036810
PGC_005_peak_56606	3	55429621	55430008	+	559	NA	Intergenic	NA	-14184	XM_015284167
PGC_005_peak_83877	8	8813721	8814214	+	559	NA	TTS (XM_040705252)	NA	-2320	TAGAGALT000000405181
PGC_005_peak_12660	1	147136031	147136449	+	559	NA	intron (XM_040653781. intron 1 of 8)	NA	13868	TAGAGALT000000047155
PGC_005_peak_39431	2	93078265	93078918	+	558	NA	Intergenic	NA	-3728	XR_006938150
PGC_005_peak_51690	3	3341045	3342127	+	558	NA	intron (XM_004940129. intron 41 of 46)	NA	-6847	TAGAGALT000000259804
PGC_005_peak_41976	2	118807973	118808542	+	555	NA	intron (XR_006936523. intron 1 of 1)	NA	4281	XR_006936523
PGC_005_peak_44211	2	142981031	142981429	+	554	NA	Intergenic	NA	-21182	unassigned_transcript_389
PGC_005_peak_63840	4	6517168	6517790	+	554	NA	promoter-TSS (ENSGALT00010047589)	NA	-152	ENSGALT00010047589
PGC_005_peak_61950	32	63188	64207	+	554	NA	promoter-TSS (XM_040654526)	NA	-257	XM_040654526
PGC_005_peak_62750	34	2884777	2885206	+	553	NA	intron (XR_005842361. intron 5 of 5)	NA	4315	XM_040654783
PGC_005_peak_68490	4	58310651	58311410	+	549	NA	exon (DAVISGALT002798101. exon 1 of 1)	NA	577	DAVISGALT002798101
PGC_005_peak_19198	11	3699516	3700307	+	547	NA	intron (ENSGALT00010062372. intron 3 of 4)	NA	-10826	NONGGAT013145
PGC_005_peak_48545	24	3986597	3988029	+	545	NA	intron (XR_003071760. intron 1 of 2)	NA	-9366	ENSGALT00010063830
PGC_005_peak_12964	1	151388262	151388694	+	544	NA	intron (INRAGALT00000005415. intron 4 of 5)	NA	977	ENSGALT00010014789
PGC_005_peak_8163	1	96598556	96599268	+	544	NA	intron (XM_040653486. intron 3 of 30)	NA	10582	DAVISGALT000886601
PGC_005_peak_74215	5	32091854	32093551	+	542	NA	Intergenic	NA	27467	ENSGALT00010016886
PGC_005_peak_1243	1	14405503	14406106	+	542	NA	promoter-TSS (DAVISGALT000418501)	NA	-264	DAVISGALT000418501
PGC_005_peak_41282	2	112314650	112315348	+	540	NA	intron (XR_005857709. intron 1 of 3)	NA	-4084	ENSGALT00010010806
PGC_005_peak_79258	6	29459941	29460519	+	539	NA	intron (NM_205102. intron 3 of 8)	NA	-6692	DAVISGALT003465501
PGC_005_peak_88375	JAENSK010000418.1	34752	36005	+	537	NA	promoter-TSS (XM_046906021)	NA	65	TAGAGALT000000434840
PGC_005_peak_26203	14	14337077	14337377	+	537	NA	promoter-TSS (XR_006931476)	NA	-238	XR_006931476
PGC_005_peak_66374	4	35858649	35859241	+	536	NA	intron (ENSGALT00010020467. intron 2 of 3)	NA	10294	ENSGALT00010020467
PGC_005_peak_70133	4	76771065	76772568	+	536	NA	intron (ENSGALT00010028622. intron 2 of 2)	NA	-1690	ENSGALT00010028215
PGC_005_peak_47385	22	3880700	3881400	+	533	NA	exon (DAVISGALT005097601. exon 1 of 1)	NA	474	DAVISGALT005097601
PGC_005_peak_18403	10	16102243	16102919	+	531	NA	promoter-TSS (ENSGALT00010049629)	NA	-99	ENSGALT00010049629
PGC_005_peak_37601	2	69261291	69262928	+	531	NA	promoter-TSS (ENSGALT00010026473)	NA	-55	ENSGALT00010026473
PGC_005_peak_63800	4	5779726	5780344	+	530	NA	exon (DAVISGALT002555701. exon 1 of 1)	NA	147	DAVISGALT002555701
PGC_005_peak_41703	2	116185776	116186918	+	528	NA	Intergenic	NA	-3519	ENSGALT00010011030
PGC_005_peak_58443	3	75368464	75368934	+	528	NA	Intergenic	NA	-3261	XM_046938424
PGC_005_peak_23920	13	10783027	10783959	+	525	NA	intron (ENSGALT00010041115. intron 3 of 3)	NA	-10321	INRAGALT00000010038
PGC_005_peak_55314	3	42954672	42955629	+	523	NA	intron (XM_040697564. intron 3 of 23)	NA	-15098	DAVISGALT002202101
PGC_005_peak_58308	3	73240104	73240441	+	522	NA	Intergenic	NA	-102213	XR_006938907
PGC_005_peak_41260	2	112108028	112108667	+	521	NA	exon (DAVISGALT001826301. exon 1 of 1)	NA	534	DAVISGALT001826301
PGC_005_peak_21692	12	9796738	9797378	+	521	NA	exon (XM_046900012. exon 2 of 7)	NA	2860	XM_046900012
PGC_005_peak_18332	10	15312428	15313376	+	519	NA	intron (ENSGALT00010049609. intron 1 of 1)	NA	3676	ENSGALT00010049609
PGC_005_peak_23192	13	3276368	3277109	+	519	NA	intron (XM_040647087. intron 2 of 10)	NA	28479	DAVISGALT004393401
PGC_005_peak_70819	4	83717998	83718957	+	518	NA	Intergenic	NA	-24614	ENSGALT00010045111
PGC_005_peak_90380	Z	3320903	3321134	+	516	NA	Intergenic	NA	31003	XR_005843051
PGC_005_peak_41939	2	118277327	118278144	+	513	NA	Intergenic	NA	17368	INRAGALT00000016966
PGC_005_peak_79033	6	26959942	26960638	+	513	NA	intron (NONGGAT016041. intron 2 of 3)	NA	-2830	XM_046943360
PGC_005_peak_87371	9	14330794	14331405	+	513	NA	intron (XM_046898474. intron 1 of 13)	NA	-6025	XM_015291437
PGC_005_peak_76472	5	56821784	56822703	+	511	NA	intron (XR_005860157. intron 1 of 18)	NA	-13141	DAVISGALT003295401
PGC_005_peak_17903	10	11387021	11388283	+	510	NA	promoter-TSS (XR_005862790)	NA	125	XM_004943823
PGC_005_peak_90128	W	7520147	7520772	+	508	NA	intron (INRAGALT00000050721. intron 1 of 1)	NA	306	INRAGALT00000050721
PGC_005_peak_29892	18	6685117	6686055	+	505	NA	promoter-TSS (XM_040649723)	NA	30	XR_005840702
PGC_005_peak_55859	3	48504239	48504882	+	502	NA	intron (XM_046939036. intron 2 of 5)	NA	-3553	XM_040697870
PGC_005_peak_53994	3	27993217	27993895	+	502	NA	intron (XM_046939307. intron 1 of 2)	NA	9595	NONGGAT014661
PGC_005_peak_63774	4	5287595	5288229	+	502	NA	exon (ENSGALT00010047561. exon 4 of 4)	NA	5922	ENSGALT00010047575
PGC_005_peak_14420	1	170165902	170166452	+	501	NA	intron (XM_025146818. intron 2 of 4)	NA	-1462	XM_046900175
PGC_005_peak_68876	4	63360975	63362486	+	500	NA	TTS (ENSGALT00010041432)	NA	1471	ENSGALT00010041432
PGC_005_peak_75212	5	44248570	44249714	+	500	NA	promoter-TSS (DAVISGALT003222701)	NA	-227	DAVISGALT003222701
PGC_005_peak_34808	2	36116557	36116892	+	499	NA	intron (TAGAGALT000000165566. intron 2 of 2)	NA	-1131	ENSGALT00010006314
PGC_005_peak_74264	5	32879393	32880251	+	499	NA	intron (ENSGALT00010016932. intron 6 of 8)	NA	48755	ENSGALT00010016454
PGC_005_peak_41838	2	117381524	117382162	+	499	NA	Intergenic	NA	-12141	XM_429743
PGC_005_peak_57881	3	68123012	68123809	+	498	NA	exon (INRAGALT00000023726. exon 1 of 1)	NA	767	INRAGALT00000023726
PGC_005_peak_25864	14	10919685	10920252	+	498	NA	exon (DAVISGALT004596401. exon 1 of 1)	NA	1225	DAVISGALT004596401
PGC_005_peak_73237	5	20918786	20919946	+	498	NA	exon (XR_005860162. exon 5 of 5)	NA	5227	XR_005860161
PGC_005_peak_13724	1	160677001	160677347	+	497	NA	intron (ENSGALT00010002488. intron 2 of 3)	NA	2218	INRAGALT00000041852
PGC_005_peak_55651	3	46463049	46463773	+	496	NA	intron (XM_040698172. intron 4 of 8)	NA	21998	DAVISGALT002210601
PGC_005_peak_61765	31	851790	853286	+	493	NA	promoter-TSS (XR_005842243)	NA	-72	XM_040654158
PGC_005_peak_71252	4	89758178	89759301	+	493	NA	Intergenic	NA	12722	ENSGALT00010045414
PGC_005_peak_37947	2	73751556	73753074	+	491	NA	exon (TAGAGALT000000175509. exon 1 of 1)	NA	482	TAGAGALT000000175509
PGC_005_peak_48047	23	5585848	5586535	+	490	NA	promoter-TSS (NONGGAT005186)	NA	-229	NONGGAT005186
PGC_005_peak_85249	8	23737864	23738911	+	490	NA	intron (XM_046944882. intron 1 of 17)	NA	-2464	XM_422466
PGC_005_peak_27144	15	8240479	8241138	+	488	NA	Intergenic	NA	-4286	XM_046901098
PGC_005_peak_17580	10	8158889	8159629	+	487	NA	intron (XR_006931130. intron 1 of 9)	NA	16692	DAVISGALT004069501
PGC_005_peak_40401	2	103617660	103618015	+	487	NA	Intergenic	NA	-5462	ENSGALT00010013638
PGC_005_peak_53473	3	23013748	23014131	+	486	NA	TTS (ENSGALT00010051608)	NA	4791	ENSGALT00010051606
PGC_005_peak_9783	1	116899748	116900902	+	486	NA	Intergenic	NA	-21202	XM_425563
PGC_005_peak_87970	9	21376617	21377554	+	485	NA	intron (TAGAGALT000000425300. intron 1 of 4)	NA	542	TAGAGALT000000425300
PGC_005_peak_75014	5	41915066	41916447	+	482	NA	Intergenic	NA	-31838	TAGAGALT000000364066
PGC_005_peak_15994	1	186251525	186252079	+	482	NA	intron (XM_040703653. intron 28 of 30)	NA	-6989	TAGAGALT000000055608
PGC_005_peak_66800	4	41051578	41052677	+	480	NA	exon (XR_006939196. exon 3 of 3)	NA	1579	XR_006939196
PGC_005_peak_47911	23	4383721	4384444	+	478	NA	intron (XM_001233591. intron 5 of 7)	NA	2900	XM_001233591
PGC_005_peak_10758	1	127472560	127473084	+	477	NA	intron (INRAGALT00000004796. intron 1 of 1)	NA	73023	TAGAGALT000000041624
PGC_005_peak_74853	5	39199311	39199968	+	476	NA	intron (XM_046941781. intron 1 of 16)	NA	70098	DAVISGALT003224001
PGC_005_peak_65313	4	22486486	22487106	+	474	NA	intron (XM_015285320. intron 2 of 14)	NA	9929	DAVISGALT002639701
PGC_005_peak_48159	24	135172	135877	+	473	NA	intron (INRAGALT00000019528. intron 1 of 1)	NA	5182	INRAGALT00000019528
PGC_005_peak_39611	2	95648833	95649962	+	472	NA	intron (TAGAGALT000000179526. intron 2 of 2)	NA	-10545	TAGAGALT000000179527
PGC_005_peak_64588	4	14697644	14698712	+	472	NA	intron (XM_046939904. intron 1 of 35)	NA	37528	ENSGALT00010038600
PGC_005_peak_38599	2	82724869	82725299	+	471	NA	promoter-TSS (DAVISGALT001692001)	NA	-512	DAVISGALT001692001
PGC_005_peak_50005	27	769618	770804	+	471	NA	intron (XM_046904315. intron 3 of 4)	NA	-2468	NR_105565
PGC_005_peak_82406	7	27482342	27483084	+	469	NA	exon (NM_001031260. exon 4 of 6)	NA	3528	NM_001031260
PGC_005_peak_88023	9	21864797	21865183	+	468	NA	exon (XM_046898447. exon 3 of 3)	NA	4425	XM_040705584
PGC_005_peak_60485	3	98832799	98833781	+	468	NA	Intergenic	NA	-1183	NONGGAT015131
PGC_005_peak_62946	37	19382	20017	+	466	NA	promoter-TSS (XR_005842455)	NA	5	XR_005842456
PGC_005_peak_43453	2	134621874	134622699	+	466	NA	intron (ENSGALT00010023638. intron 1 of 3)	NA	1954	ENSGALT00010023638
PGC_005_peak_35212	2	40669834	40670378	+	465	NA	exon (ENSGALT00010048201. exon 3 of 3)	NA	3713	NONGGAT014118
PGC_005_peak_71855	5	4879291	4879806	+	464	NA	intron (XM_015286160. intron 2 of 6)	NA	-2722	DAVISGALT002990901
PGC_005_peak_55516	3	45267656	45268141	+	463	NA	TTS (XM_419623)	NA	126	XM_040698155
PGC_005_peak_61953	32	83089	84882	+	462	NA	intron (ENSGALT00010000404. intron 2 of 2)	NA	-2507	XM_040654530
PGC_005_peak_79675	6	33228483	33229356	+	461	NA	intron (XM_040702806. intron 6 of 14)	NA	18714	NONGGAT016054
PGC_005_peak_13078	1	152982044	152982521	+	459	NA	intron (XM_015275343. intron 9 of 9)	NA	-2892	DAVISGALT001098401
PGC_005_peak_6320	1	72959026	72959909	+	458	NA	Intergenic	NA	14261	XR_001468445
PGC_005_peak_20012	11	13024370	13024938	+	457	NA	Intergenic	NA	7214	ENSGALT00010024371
PGC_005_peak_81762	7	19721345	19721651	+	457	NA	TTS (DAVISGALT003615801)	NA	702	DAVISGALT003615801
PGC_005_peak_15444	1	180520283	180521494	+	457	NA	intron (XM_015279608. intron 8 of 17)	NA	-11827	DAVISGALT001221301
PGC_005_peak_72286	5	9742347	9743024	+	457	NA	Intergenic	NA	-8717	XM_046941995
PGC_005_peak_38556	2	82123852	82125138	+	456	NA	Intergenic	NA	-52824	TAGAGALT000000177005
PGC_005_peak_23242	13	3704931	3705699	+	455	NA	TTS (XM_004944784)	NA	681	DAVISGALT004413201
PGC_005_peak_52281	3	10390577	10391914	+	454	NA	intron (ENSGALT00010046456. intron 1 of 2)	NA	87072	ENSGALT00010046460
PGC_005_peak_52930	3	17570059	17570967	+	453	NA	Intergenic	NA	-16411	NR_174020
PGC_005_peak_20408	11	17423174	17423913	+	453	NA	intron (XM_046899749. intron 5 of 8)	NA	5438	XM_015292655
PGC_005_peak_88451	JAENSK010000459.1	89368	90524	+	453	NA	promoter-TSS (XM_046906047)	NA	-36	XM_046906047
PGC_005_peak_75342	5	45308438	45309810	+	452	NA	promoter-TSS (ENSGALT00010044384)	NA	141	ENSGALT00010044380
PGC_005_peak_55119	3	41395688	41396403	+	452	NA	intron (XM_004935512. intron 1 of 12)	NA	-25329	XM_046939473
PGC_005_peak_41647	2	115639748	115640923	+	451	NA	intron (XM_015282758. intron 7 of 12)	NA	-3144	DAVISGALT001828101
PGC_005_peak_68523	4	58656082	58656606	+	450	NA	Intergenic	NA	-4488	ENSGALT00010014140
PGC_005_peak_69676	4	72243047	72244616	+	448	NA	promoter-TSS (INRAGALT00000106281)	NA	-23	INRAGALT00000106281
PGC_005_peak_87959	9	21232579	21233059	+	447	NA	intron (TAGAGALT000000425295. intron 1 of 3)	NA	-39301	XR_003076785
PGC_005_peak_61739	31	705240	705979	+	445	NA	Intergenic	NA	-3315	XM_040653972
PGC_005_peak_60520	3	99059223	99060032	+	445	NA	intron (ENSGALT00010009728. intron 1 of 2)	NA	-8719	ENSGALT00010009729
PGC_005_peak_8523	1	101781596	101782008	+	444	NA	Intergenic	NA	-3263	ENSGALT00010033992
PGC_005_peak_88465	JAENSK010000459.1	147825	148922	+	442	NA	promoter-TSS (XM_040656889)	NA	-252	ENSGALT00010000636
PGC_005_peak_26571	15	2496379	2496728	+	441	NA	promoter-TSS (ENSGALT00010064892)	NA	-217	ENSGALT00010064892
PGC_005_peak_2203	1	26437191	26437783	+	441	NA	intron (XM_025151569. intron 1 of 19)	NA	4149	DAVISGALT000489601
PGC_005_peak_10580	1	124747387	124747771	+	439	NA	intron (TAGAGALT000000041124. intron 1 of 1)	NA	-1529	NM_204129
PGC_005_peak_38553	2	82098633	82098962	+	439	NA	Intergenic	NA	-78522	TAGAGALT000000177005
PGC_005_peak_37984	2	74205124	74205663	+	438	NA	intron (ENSGALT00010002062. intron 2 of 5)	NA	-29527	ENSGALT00010002065
PGC_005_peak_88370	JAENSK010000418.1	8052	9061	+	436	NA	promoter-TSS (XM_040656777)	NA	-283	XM_040656773
PGC_005_peak_45254	20	4163490	4163797	+	435	NA	exon (XM_046902823. exon 10 of 11)	NA	-6651	XM_422895
PGC_005_peak_80653	7	7898673	7899557	+	435	NA	promoter-TSS (DAVISGALT003551401)	NA	-113	DAVISGALT003551401
PGC_005_peak_59180	3	84048002	84048820	+	435	NA	exon (ENSGALT00010005766. exon 2 of 2)	NA	463	ENSGALT00010006026
PGC_005_peak_31461	19	10210136	10210861	+	434	NA	intron (XM_025142097. intron 9 of 18)	NA	-17094	ENSGALT00010072134
PGC_005_peak_60496	3	98932730	98933651	+	434	NA	promoter-TSS (ENSGALT00010009233)	NA	-163	ENSGALT00010009233
PGC_005_peak_56372	3	53314377	53315409	+	433	NA	Intergenic	NA	-9673	XR_003074575
PGC_005_peak_50007	27	836618	837416	+	433	NA	promoter-TSS (XM_025144133)	NA	-179	XM_025144133
PGC_005_peak_478	1	5125185	5125845	+	432	NA	Intergenic	NA	-5468	ENSGALT00010018302
PGC_005_peak_32490	2	12060326	12061471	+	432	NA	promoter-TSS (ENSGALT00010015111)	NA	-175	ENSGALT00010015111
PGC_005_peak_89867	W	1408089	1408496	+	431	NA	intron (ENSGALT00010027552. intron 1 of 2)	NA	23952	TAGAGALT000000437129
PGC_005_peak_13104	1	153292062	153292790	+	431	NA	intron (ENSGALT00010002328. intron 1 of 5)	NA	-4051	ENSGALT00010002014
PGC_005_peak_1013	1	12112181	12112824	+	431	NA	exon (DAVISGALT000471901. exon 1 of 1)	NA	713	DAVISGALT000471901
PGC_005_peak_88521	JAENSK010000462.1	74959	75896	+	431	NA	intron (XM_040656925. intron 4 of 5)	NA	-3465	XR_005843438
PGC_005_peak_74150	5	31170157	31171229	+	430	NA	Intergenic	NA	44454	ENSGALT00010016332
PGC_005_peak_57819	3	67568245	67568587	+	430	NA	intron (NM_001318441. intron 1 of 7)	NA	-5705	XR_005858284
PGC_005_peak_17583	10	8273477	8274755	+	430	NA	intron (XM_040706919. intron 3 of 34)	NA	4645	XM_040706923
PGC_005_peak_23820	13	9828757	9830142	+	430	NA	intron (XM_040647286. intron 21 of 22)	NA	14669	NM_001277713
PGC_005_peak_17110	10	2257846	2258539	+	429	NA	intron (NM_001293209. intron 1 of 8)	NA	-1832	DAVISGALT004028501
PGC_005_peak_37653	2	70047396	70048412	+	428	NA	intron (ENSGALT00010030228. intron 1 of 1)	NA	18884	INRAGALT00000015565
PGC_005_peak_4717	1	54080207	54080778	+	428	NA	intron (ENSGALT00010038111. intron 1 of 3)	NA	2243	ENSGALT00010038111
PGC_005_peak_23826	13	9871255	9873084	+	428	NA	intron (XM_040647286. intron 2 of 22)	NA	3068	XM_040647287
PGC_005_peak_6912	1	80285722	80286451	+	425	NA	TTS (DAVISGALT000782201)	NA	1373	DAVISGALT000782201
PGC_005_peak_15796	1	184763965	184765153	+	425	NA	Intergenic	NA	-8790	XR_006931296
PGC_005_peak_25924	14	11730899	11731361	+	425	NA	intron (INRAGALT00000010855. intron 1 of 4)	NA	-7976	INRAGALT00000010856
PGC_005_peak_61912	31	2203612	2204099	+	424	NA	Intergenic	NA	-1424	TAGAGALT000000297212
PGC_005_peak_22227	12	15329702	15330916	+	424	NA	Intergenic	NA	-2359	ENSGALT00010054406
PGC_005_peak_38557	2	82129638	82130169	+	424	NA	Intergenic	NA	-47416	TAGAGALT000000177005
PGC_005_peak_18400	10	16068931	16070388	+	424	NA	Intergenic	NA	15349	NONGGAT013101
PGC_005_peak_83279	8	2225406	2226031	+	422	NA	intron (XM_046944336. intron 2 of 9)	NA	4085	XM_046944336
PGC_005_peak_68995	4	64834167	64835114	+	422	NA	intron (NM_204361. intron 1 of 22)	NA	5204	NM_204361
PGC_005_peak_5117	1	59031394	59031896	+	421	NA	intron (XM_015287255. intron 4 of 16)	NA	9271	DAVISGALT000652701
PGC_005_peak_37096	2	63471262	63471779	+	421	NA	intron (ENSGALT00010029218. intron 3 of 3)	NA	8749	NONGGAT014172
PGC_005_peak_81193	7	13630427	13631669	+	420	NA	promoter-TSS (DAVISGALT003582401)	NA	-381	DAVISGALT003582401
PGC_005_peak_7877	1	92555141	92556494	+	420	NA	exon (XM_046912885. exon 3 of 10)	NA	-10137	DAVISGALT000845601
PGC_005_peak_72989	5	17053643	17055018	+	420	NA	intron (ENSGALT00010065066. intron 2 of 2)	NA	8205	ENSGALT00010065064
PGC_005_peak_41207	2	111561852	111562932	+	420	NA	intron (XM_046938093. intron 1 of 1)	NA	7999	XM_004939867
PGC_005_peak_36736	2	59523572	59524825	+	419	NA	intron (TAGAGALT000000172451. intron 1 of 3)	NA	290	TAGAGALT000000172451
PGC_005_peak_68436	4	57820215	57820838	+	418	NA	intron (NM_001389428. intron 9 of 12)	NA	12498	DAVISGALT002795501
PGC_005_peak_40409	2	103670784	103671993	+	417	NA	Intergenic	NA	11740	INRAGALT00000016482
PGC_005_peak_11047	1	130744674	130745315	+	417	NA	promoter-TSS (XM_040662094)	NA	149	INRAGALT00000004872
PGC_005_peak_8061	1	95372979	95373424	+	416	NA	intron (XM_040653434. intron 9 of 15)	NA	-9165	INRAGALT00000050890
PGC_005_peak_1269	1	14573327	14574251	+	416	NA	exon (XR_006931716. exon 4 of 5)	NA	6218	XR_006931716
PGC_005_peak_41276	2	112248799	112249228	+	416	NA	Intergenic	NA	-44855	XR_005857709
PGC_005_peak_8769	1	105106407	105106749	+	415	NA	intron (XM_015299818. intron 29 of 29)	NA	-6900	NM_001006258
PGC_005_peak_5825	1	67020412	67020959	+	415	NA	Intergenic	NA	-9502	ENSGALT00010036398
PGC_005_peak_45610	20	7930066	7930933	+	414	NA	intron (XM_040650680. intron 6 of 14)	NA	35815	XR_001469656
PGC_005_peak_68632	4	59901316	59901675	+	413	NA	intron (XM_015285619. intron 2 of 14)	NA	-1453	TAGAGALT000000034192
PGC_005_peak_59228	3	84599436	84599911	+	413	NA	intron (XM_040698528. intron 2 of 39)	NA	9998	XM_040698528
PGC_005_peak_91489	Z	30439426	30439627	+	412	NA	exon (ENSGALT00010031457. exon 2 of 3)	NA	-8904	ENSGALT00010031907
PGC_005_peak_71534	5	1446002	1447086	+	411	NA	intron (NM_001199521. intron 1 of 12)	NA	9477	NM_001199521
PGC_005_peak_78427	6	20298653	20299483	+	410	NA	intron (XR_006939617. intron 1 of 3)	NA	46199	XR_003075791
PGC_005_peak_26214	14	14457705	14458579	+	410	NA	intron (XM_015301934. intron 16 of 31)	NA	23729	NM_001277597
PGC_005_peak_76220	5	54509769	54510951	+	408	NA	promoter-TSS (XM_040701646)	NA	-784	XM_040701646
PGC_005_peak_88150	9	23002859	23003761	+	407	NA	exon (INRAGALT00000035538. exon 1 of 1)	NA	2192	INRAGALT00000035538
PGC_005_peak_2903	1	34187113	34188089	+	406	NA	intron (XM_046938165. intron 7 of 8)	NA	-3236	DAVISGALT000518101
PGC_005_peak_61318	3	107817377	107817883	+	406	NA	Intergenic	NA	11216	ENSGALT00010027740
PGC_005_peak_6348	1	73546587	73547772	+	406	NA	intron (XM_417232. intron 3 of 5)	NA	9415	DAVISGALT000756001
PGC_005_peak_6557	1	75831551	75832355	+	404	NA	intron (XR_003071565. intron 1 of 1)	NA	327	XR_003071565
PGC_005_peak_7999	1	94479348	94479956	+	404	NA	intron (INRAGALT00000003571. intron 2 of 4)	NA	11437	TAGAGALT000000033470
PGC_005_peak_89881	W	1589960	1590163	+	403	NA	intron (ENSGALT00010027715. intron 1 of 1)	NA	-13168	DAVISGALT000003001
PGC_005_peak_12649	1	146884960	146886199	+	403	NA	intron (XM_040653781. intron 2 of 8)	NA	12246	NONGGAT012458
PGC_005_peak_30226	18	10216544	10217688	+	403	NA	intron (XM_040649836. intron 7 of 12)	NA	-4167	DAVISGALT004825001
PGC_005_peak_29232	17	10779439	10780474	+	401	NA	intron (XM_046901667. intron 7 of 8)	NA	-1135	ENSGALT00010070171
PGC_005_peak_59615	3	89107399	89108009	+	401	NA	TTS (DAVISGALT002500401)	NA	3115	DAVISGALT002500401
PGC_005_peak_65038	4	18902805	18903834	+	401	NA	intron (ENSGALT00010039242. intron 1 of 1)	NA	-1309	ENSGALT00010039238
PGC_005_peak_27425	15	11503285	11503660	+	401	NA	Intergenic	NA	-24746	ENSGALT00010001038
PGC_005_peak_78485	6	20819705	20820579	+	401	NA	Intergenic	NA	7345	XM_015288868
PGC_005_peak_78400	6	19968167	19969409	+	401	NA	exon (TAGAGALT000000379105. exon 1 of 2)	NA	294	TAGAGALT000000379105
PGC_005_peak_71836	5	4725973	4726697	+	400	NA	Intergenic	NA	-3515	NM_204257
PGC_005_peak_89065	JAENSK010000634.1	31060	32035	+	400	NA	Intergenic	NA	8094	XR_005843599
PGC_005_peak_82088	7	23879163	23879546	+	399	NA	intron (XR_006939824. intron 5 of 13)	NA	27349	DAVISGALT003642501
PGC_005_peak_59524	3	88088680	88089285	+	398	NA	intron (XM_040697448. intron 5 of 5)	NA	-1881	XM_015284915
PGC_005_peak_28196	17	1457962	1459179	+	397	NA	promoter-TSS (DAVISGALT004688401)	NA	-75	DAVISGALT004688401
PGC_005_peak_28792	17	7206776	7207278	+	396	NA	intron (XR_005840547. intron 19 of 20)	NA	2643	NONGGAT003115
PGC_005_peak_42084	2	120229721	120230401	+	396	NA	promoter-TSS (ENSGALT00010011988)	NA	-112	ENSGALT00010011990
PGC_005_peak_24056	13	12407028	12407496	+	396	NA	Intergenic	NA	-1201	XR_001468878
PGC_005_peak_13058	1	152658028	152658682	+	395	NA	intron (ENSGALT00010002303. intron 1 of 1)	NA	-13227	NONGGAT012961
PGC_005_peak_93729	Z	84558174	84558712	+	395	NA	intron (XR_003072455. intron 1 of 2)	NA	13229	XR_003072455
PGC_005_peak_74435	5	34963167	34963611	+	394	NA	TTS (DAVISGALT003189501)	NA	1351	DAVISGALT003189501
PGC_005_peak_34486	2	32653207	32653739	+	393	NA	Intergenic	NA	-31862	TAGAGALT000000164694
PGC_005_peak_76175	5	54023503	54023976	+	393	NA	intron (XM_040701627. intron 5 of 5)	NA	-13398	TAGAGALT000000368808
PGC_005_peak_43101	2	130632299	130633132	+	393	NA	promoter-TSS (ENSGALT00010033912)	NA	-75	ENSGALT00010033912
PGC_005_peak_18402	10	16100681	16100986	+	393	NA	intron (ENSGALT00010049629. intron 1 of 1)	NA	1649	ENSGALT00010049629
PGC_005_peak_60518	3	99049375	99049902	+	392	NA	intron (ENSGALT00010009728. intron 1 of 2)	NA	4211	ENSGALT00010009728
PGC_005_peak_44531	2	147490430	147491743	+	390	NA	Intergenic	NA	5255	NONGGAT004644
PGC_005_peak_13080	1	152985470	152985841	+	390	NA	exon (DAVISGALT001098401. exon 1 of 1)	NA	481	DAVISGALT001098401
PGC_005_peak_79840	6	35093677	35094121	+	388	NA	intron (XM_004942361. intron 3 of 3)	NA	3487	XM_004942361
PGC_005_peak_8412	1	99792351	99793141	+	388	NA	TTS (NONGGAT012824)	NA	266	INRAGALT00000002367
PGC_005_peak_86508	9	6306842	6307167	+	388	NA	intron (XM_040705805. intron 2 of 3)	NA	-3771	XM_046898586
PGC_005_peak_69565	4	70796990	70797998	+	386	NA	promoter-TSS (ENSGALT00010027933)	NA	12	ENSGALT00010027933
PGC_005_peak_26211	14	14387600	14388155	+	386	NA	TTS (XM_040647803)	NA	1721	XM_040647803
PGC_005_peak_46247	20	13318633	13319082	+	385	NA	exon (XR_001469592. exon 6 of 6)	NA	-14716	ENSGALT00010039714
PGC_005_peak_88347	JAENSK010000416.1	30731	32405	+	385	NA	promoter-TSS (XM_040656768)	NA	87	XM_040656768
PGC_005_peak_588	1	7019431	7020494	+	384	NA	intron (XM_040654620. intron 1 of 10)	NA	-3175	DAVISGALT000392601
PGC_005_peak_5071	1	58471704	58473152	+	383	NA	Intergenic	NA	-22168	NM_001302133
PGC_005_peak_56064	3	50461154	50462809	+	382	NA	exon (INRAGALT00000022989. exon 4 of 4)	NA	4843	NONGGAT015010
PGC_005_peak_24039	13	12314369	12315898	+	382	NA	intron (XR_001468846. intron 1 of 2)	NA	4401	XR_001468846
PGC_005_peak_41704	2	116193447	116195327	+	382	NA	Intergenic	NA	-11559	ENSGALT00010011030
PGC_005_peak_20043	11	13408384	13408777	+	382	NA	intron (XR_006931191. intron 3 of 8)	NA	-3028	ENSGALT00010023684
PGC_005_peak_5141	1	59376043	59377546	+	382	NA	exon (XM_046898844. exon 2 of 5)	NA	-5459	INRAGALT00000100851
PGC_005_peak_78351	6	19605948	19606410	+	381	NA	intron (ENSGALT00010057099. intron 1 of 1)	NA	1850	ENSGALT00010057099
PGC_005_peak_73228	5	20687752	20688322	+	381	NA	intron (ENSGALT00010057117. intron 1 of 2)	NA	585	ENSGALT00010057117
PGC_005_peak_40520	2	104611775	104612291	+	379	NA	intron (ENSGALT00010014085. intron 1 of 5)	NA	4306	ENSGALT00010014085
PGC_005_peak_51956	3	6517081	6517907	+	379	NA	intron (ENSGALT00010047250. intron 2 of 2)	NA	2366	ENSGALT00010047253
PGC_005_peak_88313	JAENSK010000295.1	13537	13813	+	379	NA	TTS (NM_001031331)	NA	-1356	INRAGALT00000038260
PGC_005_peak_77853	6	13563315	13564394	+	379	NA	intron (XR_005860763. intron 7 of 15)	NA	35945	NONGGAT015995
PGC_005_peak_84686	8	17332903	17333489	+	378	NA	intron (XM_046944446. intron 3 of 28)	NA	5902	DAVISGALT003820301
PGC_005_peak_46129	20	12298378	12299623	+	378	NA	intron (ENSGALT00010040066. intron 1 of 1)	NA	-1286	INRAGALT00000018557
PGC_005_peak_3568	1	40977284	40978439	+	378	NA	promoter-TSS (DAVISGALT000556601)	NA	-302	DAVISGALT000556601
PGC_005_peak_23717	13	8941285	8942426	+	377	NA	Intergenic	NA	-4998	XR_006931444
PGC_005_peak_49539	26	1927369	1928475	+	377	NA	Intergenic	NA	-7879	XM_040652711
PGC_005_peak_53053	3	18790840	18792337	+	376	NA	intron (ENSGALT00010042473. intron 1 of 1)	NA	12409	ENSGALT00010042469
PGC_005_peak_28520	17	5020449	5021977	+	376	NA	intron (XR_006931692. intron 1 of 2)	NA	-9784	ENSGALT00010070115
PGC_005_peak_53592	3	24274360	24275210	+	376	NA	TTS (XR_006938702)	NA	-7710	DAVISGALT002102801
PGC_005_peak_87839	9	19564233	19565223	+	375	NA	exon (XM_004943491. exon 15 of 15)	NA	-5929	XR_006930958
PGC_005_peak_45628	20	8089668	8090151	+	375	NA	intron (XM_417402. intron 4 of 10)	NA	-5325	NM_001396446
PGC_005_peak_84733	8	18013375	18013948	+	374	NA	Intergenic	NA	-5760	ENSGALT00010059274
PGC_005_peak_77233	6	6824631	6825545	+	373	NA	intron (XM_046942813. intron 3 of 39)	NA	-7043	DAVISGALT003466601
PGC_005_peak_87033	9	11317418	11318384	+	373	NA	intron (TAGAGALT000000420689. intron 1 of 2)	NA	3525	TAGAGALT000000420689
PGC_005_peak_88245	9	23714754	23715224	+	373	NA	promoter-TSS (XR_005862410)	NA	-718	XR_005862410
PGC_005_peak_13915	1	163718328	163719460	+	372	NA	intron (ENSGALT00010009717. intron 2 of 2)	NA	2510	INRAGALT00000005614
PGC_005_peak_82542	7	28702292	28702826	+	371	NA	intron (XR_005861366. intron 2 of 28)	NA	-22481	XR_005861363
PGC_005_peak_55103	3	40988003	40988396	+	371	NA	intron (XR_006938807. intron 2 of 2)	NA	4541	DAVISGALT002187601
PGC_005_peak_79774	6	34379957	34381329	+	371	NA	TTS (ENSGALT00010007376)	NA	4535	XR_001467318
PGC_005_peak_64384	4	12469970	12470656	+	371	NA	exon (XM_420301. exon 16 of 16)	NA	-1504	INRAGALT00000025543
PGC_005_peak_31754	2	2668145	2669301	+	371	NA	Intergenic	NA	6117	ENSGALT00010066501
PGC_005_peak_3168	1	36591416	36591800	+	371	NA	intron (NM_001012809. intron 4 of 16)	NA	8423	NM_001012809
PGC_005_peak_73800	5	27435741	27436654	+	370	NA	intron (XM_046942638. intron 5 of 8)	NA	-2902	XM_040702038
PGC_005_peak_74157	5	31266676	31267176	+	370	NA	intron (XR_006939360. intron 3 of 4)	NA	2668	DAVISGALT003147901
PGC_005_peak_86925	9	10250654	10250977	+	369	NA	promoter-TSS (ENSGALT00010045430)	NA	45	ENSGALT00010045430
PGC_005_peak_26956	15	6728122	6728571	+	369	NA	intron (XM_003642184. intron 1 of 31)	NA	2032	XM_003642184
PGC_005_peak_18202	10	14255067	14255645	+	367	NA	exon (ENSGALT00010049542. exon 1 of 1)	NA	583	ENSGALT00010049976
PGC_005_peak_55492	3	45077750	45078359	+	367	NA	promoter-TSS (XM_419618)	NA	62	XM_419618
PGC_005_peak_41190	2	111413700	111414011	+	366	NA	intron (ENSGALT00010011449. intron 1 of 3)	NA	13359	ENSGALT00010010707
PGC_005_peak_37786	2	71448523	71449281	+	365	NA	promoter-TSS (TAGAGALT000000012758)	NA	-12	TAGAGALT000000012758
PGC_005_peak_51342	3	62762	63025	+	365	NA	promoter-TSS (INRAGALT00000050791)	NA	-175	INRAGALT00000050790
PGC_005_peak_87302	9	13640881	13641630	+	364	NA	intron (NM_001013611. intron 1 of 3)	NA	1906	NM_001013611
PGC_005_peak_87846	9	19623955	19624281	+	363	NA	intron (XM_040706098. intron 5 of 10)	NA	3672	XM_040706096
PGC_005_peak_15201	1	178142375	178144043	+	363	NA	intron (ENSGALT00010017404. intron 1 of 3)	NA	-11503	ENSGALT00010017707
PGC_005_peak_83896	8	8955344	8955823	+	362	NA	Intergenic	NA	-5710	ENSGALT00010023308
PGC_005_peak_71072	4	86911755	86912719	+	362	NA	intron (ENSGALT00010046105. intron 4 of 5)	NA	16533	ENSGALT00010046109
PGC_005_peak_36720	2	59349588	59350913	+	361	NA	intron (XM_015275862. intron 12 of 13)	NA	-15047	DAVISGALT001585101
PGC_005_peak_82075	7	23744700	23745948	+	361	NA	intron (XR_006939824. intron 4 of 13)	NA	-13653	DAVISGALT003642401
PGC_005_peak_29860	18	6329294	6330682	+	360	NA	intron (XR_006931756. intron 4 of 5)	NA	7805	ENSGALT00010072464
PGC_005_peak_35717	2	46269909	46270681	+	360	NA	exon (DAVISGALT001535301. exon 1 of 1)	NA	3036	DAVISGALT001535301
PGC_005_peak_33424	2	21364334	21365300	+	360	NA	intron (XR_005856521. intron 1 of 1)	NA	32006	unassigned_transcript_237
PGC_005_peak_82737	7	31081949	31083182	+	359	NA	Intergenic	NA	-11931	XM_004943002
PGC_005_peak_39593	2	95256287	95257461	+	358	NA	Intergenic	NA	-43029	NR_105521
PGC_005_peak_72848	5	15622259	15623139	+	358	NA	intron (XM_046941479. intron 6 of 10)	NA	-3323	TAGAGALT000000352805
PGC_005_peak_5065	1	58379127	58379657	+	358	NA	intron (XM_001235203. intron 1 of 2)	NA	3220	XM_001235203
PGC_005_peak_71859	5	4890490	4891714	+	358	NA	promoter-TSS (DAVISGALT002991101)	NA	-812	DAVISGALT002991101
PGC_005_peak_66377	4	35889392	35890251	+	357	NA	exon (ENSGALT00010021259. exon 4 of 4)	NA	10281	ENSGALT00010021266
PGC_005_peak_40539	2	104988025	104988952	+	357	NA	Intergenic	NA	50841	TAGAGALT000000182376
PGC_005_peak_38554	2	82104382	82105606	+	357	NA	Intergenic	NA	-72325	TAGAGALT000000177005
PGC_005_peak_28800	17	7347337	7348547	+	357	NA	intron (XM_046901872. intron 8 of 28)	NA	-4789	DAVISGALT004736201
PGC_005_peak_90807	Z	14391825	14392844	+	357	NA	Intergenic	NA	-51088	XR_005843060
PGC_005_peak_93771	Z	85738852	85740036	+	356	NA	promoter-TSS (DAVISGALT000356401)	NA	-65	DAVISGALT000356401
PGC_005_peak_61763	31	840309	841621	+	356	NA	promoter-TSS (XM_040654153)	NA	-52	XR_005842241
PGC_005_peak_87027	9	11279832	11281785	+	355	NA	Intergenic	NA	-3442	XR_006930944
PGC_005_peak_38059	2	75260951	75261645	+	355	NA	intron (XM_040695597. intron 19 of 41)	NA	-2665	DAVISGALT001658001
PGC_005_peak_38378	2	79596181	79597250	+	354	NA	intron (XM_040696008. intron 5 of 61)	NA	-16308	NONGGAT014194
PGC_005_peak_22097	12	14085952	14086928	+	353	NA	intron (XR_006931330. intron 2 of 10)	NA	-3406	DAVISGALT004334801
PGC_005_peak_514	1	6095933	6096364	+	352	NA	Intergenic	NA	-11422	DAVISGALT000410601
PGC_005_peak_44209	2	142945116	142945652	+	352	NA	intron (XR_006938551. intron 1 of 2)	NA	-2575	ENSGALT00010023699
PGC_005_peak_22313	12	16049595	16050456	+	352	NA	intron (XR_005839161. intron 5 of 9)	NA	-5222	ENSGALT00010054846
PGC_005_peak_67350	4	46904749	46905308	+	351	NA	promoter-TSS (ENSGALT00010010867)	NA	-235	ENSGALT00010010867
PGC_005_peak_71122	4	88000677	88001410	+	351	NA	exon (DAVISGALT002944201. exon 1 of 1)	NA	354	DAVISGALT002944201
PGC_005_peak_76258	5	54902962	54903740	+	351	NA	exon (XM_040702142. exon 1 of 11)	NA	200	XM_046942103
PGC_005_peak_28526	17	5054391	5055147	+	350	NA	exon (XR_006931692. exon 3 of 3)	NA	-20667	ENSGALT00010070116
PGC_005_peak_35603	2	44879360	44879852	+	350	NA	intron (ENSGALT00010048304. intron 1 of 2)	NA	15597	ENSGALT00010048304
PGC_005_peak_82510	7	28378044	28378668	+	350	NA	intron (ENSGALT00010053904. intron 1 of 1)	NA	2634	ENSGALT00010053904
PGC_005_peak_88526	JAENSK010000462.1	91393	92126	+	350	NA	promoter-TSS (XR_006932581)	NA	-168	XR_006932582
PGC_005_peak_22543	12	17907996	17909118	+	350	NA	intron (ENSGALT00010054954. intron 1 of 3)	NA	1523	ENSGALT00010054962
PGC_005_peak_9375	1	111884005	111884379	+	349	NA	intron (XR_001471105. intron 1 of 5)	NA	-2541	XM_025145955
PGC_005_peak_25166	14	4554827	4555918	+	349	NA	exon (XR_006931523. exon 2 of 3)	NA	473	XR_006931527
PGC_005_peak_8682	1	104290301	104290695	+	349	NA	intron (XM_040646819. intron 7 of 16)	NA	11039	DAVISGALT000880001
PGC_005_peak_59245	3	84823640	84824390	+	349	NA	intron (XM_040698528. intron 16 of 39)	NA	-46785	DAVISGALT002403801
PGC_005_peak_88345	JAENSK010000416.1	24349	25506	+	349	NA	promoter-TSS (XM_040656757)	NA	-43	XR_005843357
PGC_005_peak_30767	19	3577192	3578175	+	349	NA	intron (XR_006931814. intron 1 of 2)	NA	-6602	INRAGALT00000012849
PGC_005_peak_61769	31	875834	877152	+	348	NA	Intergenic	NA	-1848	XM_046904785
PGC_005_peak_46311	20	13682555	13683257	+	348	NA	Intergenic	NA	-14136	ENSGALT00010039871
PGC_005_peak_27568	16	193653	194466	+	347	NA	promoter-TSS (XR_005840221)	NA	-701	XR_005840221
PGC_005_peak_90933	Z	17405949	17406707	+	347	NA	Intergenic	NA	-2660	XM_004937240
PGC_005_peak_1629	1	19109903	19111361	+	347	NA	TTS (XR_003076912)	NA	-11419	XM_046934152
PGC_005_peak_2746	1	32314300	32315396	+	347	NA	Intergenic	NA	22782	ENSGALT00010034384
PGC_005_peak_78900	6	25341822	25342666	+	346	NA	intron (XM_421749. intron 3 of 26)	NA	-120715	DAVISGALT003442901
PGC_005_peak_31772	2	3233464	3234088	+	346	NA	intron (XM_040695460. intron 3 of 5)	NA	5116	INRAGALT00000013235
PGC_005_peak_68871	4	63345759	63346297	+	345	NA	Intergenic	NA	-2094	ENSGALT00010041814
PGC_005_peak_91490	Z	30465673	30466386	+	345	NA	intron (ENSGALT00010031457. intron 2 of 2)	NA	-35407	ENSGALT00010031907
PGC_005_peak_7927	1	93155639	93156360	+	345	NA	intron (XM_040653284. intron 3 of 3)	NA	-1500	INRAGALT00000003565
PGC_005_peak_35756	2	46794036	46794710	+	345	NA	intron (ENSGALT00010047942. intron 1 of 1)	NA	-3523	ENSGALT00010047944
PGC_005_peak_66393	4	36185922	36186550	+	344	NA	intron (XM_046940760. intron 2 of 14)	NA	-16833	DAVISGALT002697601
PGC_005_peak_66094	4	32445374	32445930	+	344	NA	promoter-TSS (DAVISGALT002699801)	NA	-22	DAVISGALT002699801
PGC_005_peak_61191	3	106273999	106274788	+	344	NA	intron (XM_040697966. intron 1 of 5)	NA	-1864	DAVISGALT002491201
PGC_005_peak_1804	1	21677426	21678563	+	344	NA	Intergenic	NA	-43063	TAGAGALT000000006475
PGC_005_peak_25299	14	5817603	5818609	+	343	NA	intron (XM_025155172. intron 4 of 9)	NA	-13753	DAVISGALT004520301
PGC_005_peak_90757	Z	13430811	13431340	+	343	NA	exon (NM_001039603. exon 7 of 9)	NA	-7153	DAVISGALT000089101
PGC_005_peak_10603	1	124988620	124989863	+	343	NA	exon (XM_040662494. exon 12 of 12)	NA	25152	DAVISGALT000985101
PGC_005_peak_39684	2	96488460	96489607	+	343	NA	Intergenic	NA	-2653	XM_046925120
PGC_005_peak_90411	Z	5445632	5446001	+	343	NA	Intergenic	NA	-179596	INRAGALT00000058667
PGC_005_peak_75007	5	41771476	41773275	+	342	NA	Intergenic	NA	-18129	DAVISGALT003209501
PGC_005_peak_36798	2	60386653	60387474	+	342	NA	intron (XM_040695833. intron 1 of 3)	NA	9916	XM_004939637
PGC_005_peak_80545	7	7170047	7170430	+	342	NA	intron (XM_040703974. intron 4 of 52)	NA	10498	XM_046944036
PGC_005_peak_37563	2	68882414	68883419	+	341	NA	Intergenic	NA	-15981	ENSGALT00010029385
PGC_005_peak_91495	Z	30728340	30728808	+	341	NA	promoter-TSS (ENSGALT00010031461)	NA	-267	ENSGALT00010031461
PGC_005_peak_24699	14	18422	19156	+	341	NA	promoter-TSS (XR_005839808)	NA	-42	XR_005839808
PGC_005_peak_63177	4	425645	425974	+	340	NA	intron (XR_005859119. intron 1 of 8)	NA	16530	DAVISGALT002515701
PGC_005_peak_21835	12	11362367	11362866	+	340	NA	intron (XM_025154653. intron 1 of 23)	NA	22618	XM_040646724
PGC_005_peak_34067	2	28590116	28591072	+	340	NA	intron (NONGGAT013751. intron 2 of 2)	NA	2292	NONGGAT013751
PGC_005_peak_49263	25	2760545	2761400	+	340	NA	intron (XM_025143645. intron 17 of 18)	NA	6326	XM_046903977
PGC_005_peak_85020	8	20704776	20705376	+	340	NA	exon (INRAGALT00000106250. exon 1 of 1)	NA	-1111	DAVISGALT003831201
PGC_005_peak_28511	17	4887719	4888628	+	339	NA	Intergenic	NA	-23131	XR_003071004
PGC_005_peak_69694	4	72478299	72478569	+	339	NA	Intergenic	NA	-16431	XR_003075177
PGC_005_peak_80947	7	11269318	11270366	+	338	NA	intron (XM_046943915. intron 2 of 37)	NA	8356	ENSGALT00010063967
PGC_005_peak_88481	JAENSK010000461.1	5236	6320	+	338	NA	promoter-TSS (XR_006932574)	NA	122	XM_046906051
PGC_005_peak_34978	2	38221739	38222608	+	338	NA	Intergenic	NA	-26740	XR_005857791
PGC_005_peak_77177	6	6021309	6022443	+	337	NA	Intergenic	NA	8807	INRAGALT00000030522
PGC_005_peak_26617	15	3063884	3065415	+	337	NA	intron (XR_005840122. intron 4 of 7)	NA	-5201	TAGAGALT000000115158
PGC_005_peak_59498	3	87860515	87861199	+	337	NA	exon (XR_005858143. exon 1 of 3)	NA	797	XR_005858143
PGC_005_peak_25575	14	8157707	8158028	+	336	NA	intron (XM_015294533. intron 9 of 10)	NA	10116	unassigned_transcript_1009
PGC_005_peak_38449	2	80493199	80494042	+	336	NA	intron (XM_046924477. intron 13 of 18)	NA	14206	DAVISGALT001670301
PGC_005_peak_76937	6	2662042	2662546	+	336	NA	intron (XM_015288029. intron 2 of 16)	NA	-18101	DAVISGALT003312101
PGC_005_peak_45190	20	3391634	3392163	+	335	NA	exon (DAVISGALT004946601. exon 1 of 1)	NA	509	DAVISGALT004946601
PGC_005_peak_83947	8	9720345	9721250	+	335	NA	TTS (INRAGALT00000033827)	NA	625	INRAGALT00000033827
PGC_005_peak_22608	12	18576878	18577176	+	335	NA	intron (XM_003642022. intron 2 of 9)	NA	3185	XM_003642022
PGC_005_peak_9312	1	111178560	111179734	+	335	NA	intron (NM_001037829. intron 11 of 14)	NA	-17056	INRAGALT00000004268
PGC_005_peak_37107	2	63651758	63652122	+	335	NA	intron (XR_005857623. intron 3 of 5)	NA	-31778	TAGAGALT000000173657
PGC_005_peak_78762	6	23897521	23897759	+	334	NA	intron (XM_421726. intron 19 of 19)	NA	-4925	XM_015288754
PGC_005_peak_28400	17	3839566	3840186	+	333	NA	intron (XM_415522. intron 12 of 21)	NA	-17238	DAVISGALT004711601
PGC_005_peak_39354	2	92152215	92152804	+	333	NA	intron (XM_419104. intron 7 of 10)	NA	18281	NONGGAT013927
PGC_005_peak_48166	24	211962	212414	+	333	NA	TTS (DAVISGALT005147801)	NA	1410	DAVISGALT005147801
PGC_005_peak_13945	1	164171938	164172388	+	332	NA	Intergenic	NA	-3764	ENSGALT00010010168
PGC_005_peak_60477	3	98781438	98782074	+	332	NA	exon (ENSGALT00010008428. exon 1 of 2)	NA	1297	ENSGALT00010008428
PGC_005_peak_89278	MU179260.1	34465	35353	+	332	NA	intron (XM_040656728. intron 2 of 3)	NA	-1236	XM_040656729
PGC_005_peak_83331	8	3029567	3030182	+	332	NA	intron (XR_006940028. intron 4 of 17)	NA	-8466	NONGGAT016330
PGC_005_peak_2159	1	25537620	25538226	+	332	NA	Intergenic	NA	29820	DAVISGALT000482001
PGC_005_peak_17270	10	4116971	4118467	+	332	NA	intron (XM_413756. intron 3 of 9)	NA	7408	XM_413756
PGC_005_peak_79613	6	32830332	32831202	+	332	NA	intron (XM_004942343. intron 1 of 6)	NA	4001	XM_424063
PGC_005_peak_27924	16	2521625	2522175	+	331	NA	promoter-TSS (INRAGALT00000038507)	NA	-125	INRAGALT00000038507
PGC_005_peak_51329	3	18429	18648	+	331	NA	TTS (TAGAGALT000000177789)	NA	2089	TAGAGALT000000177789
PGC_005_peak_7217	1	83863165	83863836	+	331	NA	promoter-TSS (XM_040646589)	NA	-134	XM_015296621
PGC_005_peak_69706	4	72571227	72571849	+	330	NA	Intergenic	NA	-7549	TAGAGALT000000338575
PGC_005_peak_82000	7	22403258	22403950	+	330	NA	Intergenic	NA	-1267	INRAGALT00000032916
PGC_005_peak_87847	9	19627677	19628383	+	330	NA	intron (XM_040706098. intron 7 of 10)	NA	-4380	XM_040706102
PGC_005_peak_10110	1	120028363	120028700	+	330	NA	promoter-TSS (DAVISGALT000955501)	NA	4	DAVISGALT000955501
PGC_005_peak_2596	1	30808359	30809820	+	330	NA	exon (XM_416045. exon 20 of 20)	NA	3242	XR_005860625
PGC_005_peak_29845	18	6188285	6188573	+	329	NA	intron (XR_006931756. intron 3 of 5)	NA	49645	NONGGAT013618
PGC_005_peak_80644	7	7850339	7851299	+	329	NA	intron (XM_015289481. intron 5 of 10)	NA	14488	DAVISGALT003551201
PGC_005_peak_20055	11	13530139	13531175	+	329	NA	promoter-TSS (TAGAGALT000000077737)	NA	-683	TAGAGALT000000077737
PGC_005_peak_7055	1	81823427	81824113	+	329	NA	intron (XM_025143740. intron 1 of 8)	NA	-14335	DAVISGALT000808801
PGC_005_peak_45490	20	6287364	6288320	+	328	NA	intron (XM_417386. intron 10 of 21)	NA	5438	DAVISGALT004964001
PGC_005_peak_81763	7	19737508	19737933	+	328	NA	exon (XM_040703569. exon 13 of 14)	NA	4539	INRAGALT00000032822
PGC_005_peak_37769	2	71303373	71305010	+	328	NA	intron (ENSGALT00010001841. intron 1 of 2)	NA	705	ENSGALT00010001842
PGC_005_peak_8572	1	102655368	102655876	+	327	NA	intron (XM_046940249. intron 2 of 9)	NA	3647	XM_046940260
PGC_005_peak_14167	1	167304562	167305475	+	327	NA	promoter-TSS (XM_046912456)	NA	-34	XM_046912456
PGC_005_peak_23343	13	5080644	5081181	+	327	NA	intron (DAVISGALT004418701. intron 3 of 5)	NA	-7511	NONGGAT002349
PGC_005_peak_22008	12	13331515	13332369	+	326	NA	promoter-TSS (DAVISGALT004332001)	NA	-531	DAVISGALT004332001
PGC_005_peak_84353	8	14159860	14160273	+	326	NA	intron (XM_040704479. intron 8 of 17)	NA	7265	DAVISGALT003797201
PGC_005_peak_45067	20	2179126	2179338	+	326	NA	intron (ENSGALT00010061498. intron 1 of 3)	NA	9998	ENSGALT00010061498
PGC_005_peak_18643	10	18798015	18798896	+	326	NA	exon (ENSGALT00010050317. exon 4 of 4)	NA	1638	ENSGALT00010050338
PGC_005_peak_92843	Z	63159162	63159484	+	326	NA	Intergenic	NA	-36759	DAVISGALT000299901
PGC_005_peak_77922	6	14752242	14752558	+	326	NA	exon (DAVISGALT003453501. exon 1 of 1)	NA	193	DAVISGALT003453501
PGC_005_peak_31571	2	543615	545116	+	326	NA	TTS (XM_046927877)	NA	4880	XM_040696525
PGC_005_peak_27404	15	11234112	11234353	+	326	NA	intron (XM_015294882. intron 4 of 20)	NA	15749	DAVISGALT004672503
PGC_005_peak_26609	15	2928664	2928940	+	325	NA	exon (ENSGALT00010064915. exon 3 of 3)	NA	3420	XR_005840123
PGC_005_peak_72394	5	11086297	11086625	+	325	NA	TTS (INRAGALT00000028413)	NA	1672	INRAGALT00000028413
PGC_005_peak_65441	4	24151895	24152937	+	325	NA	TTS (TAGAGALT000000324124)	NA	-14479	NONGGAT006812
PGC_005_peak_31055	19	6368942	6370101	+	324	NA	intron (XM_015296078. intron 12 of 14)	NA	-2654	XM_003642430
PGC_005_peak_31651	2	1353889	1355113	+	324	NA	intron (ENSGALT00010066483. intron 2 of 3)	NA	-4476	DAVISGALT001304801
PGC_005_peak_45286	20	4465876	4466565	+	324	NA	intron (ENSGALT00010061636. intron 2 of 5)	NA	14064	NONGGAT014339
PGC_005_peak_15460	1	180618718	180619979	+	324	NA	intron (XR_003073473. intron 3 of 8)	NA	4636	XR_003073473
PGC_005_peak_18149	10	13615930	13617290	+	323	NA	intron (ENSGALT00010049959. intron 1 of 2)	NA	5621	ENSGALT00010049956
PGC_005_peak_52903	3	17111296	17111646	+	323	NA	exon (XM_040696871. exon 14 of 14)	NA	-3407	INRAGALT00000103983
PGC_005_peak_24928	14	2444567	2446970	+	323	NA	Intergenic	NA	-9252	DAVISGALT004486501
PGC_005_peak_48393	24	2277274	2278912	+	323	NA	intron (XM_015297949. intron 1 of 7)	NA	-21011	XM_040652023
PGC_005_peak_8251	1	97679492	97680779	+	322	NA	Intergenic	NA	-8107	DAVISGALT000856801
PGC_005_peak_50652	28	597330	599118	+	322	NA	intron (XR_006932226. intron 4 of 7)	NA	-16203	XM_040653590
PGC_005_peak_61744	31	728927	730491	+	322	NA	intron (XM_046904841. intron 1 of 12)	NA	225	XM_046904841
PGC_005_peak_71984	5	6449771	6450440	+	321	NA	intron (XM_015286327. intron 20 of 20)	NA	19658	XM_001231376
PGC_005_peak_86249	9	3634138	3634937	+	321	NA	Intergenic	NA	-25357	XR_005862219
PGC_005_peak_88350	JAENSK010000416.1	37048	38499	+	321	NA	promoter-TSS (XR_005843358)	NA	-85	XR_005843358
PGC_005_peak_5712	1	65727599	65728280	+	321	NA	intron (ENSGALT00010035985. intron 1 of 1)	NA	5653	ENSGALT00010035985
PGC_005_peak_54285	3	30988714	30989073	+	320	NA	intron (NM_001398250. intron 2 of 32)	NA	7952	XM_025148694
PGC_005_peak_19561	11	7248584	7248919	+	320	NA	intron (XM_040707061. intron 9 of 19)	NA	23532	XM_046899446
PGC_005_peak_5237	1	60239653	60240576	+	320	NA	intron (XM_046901482. intron 1 of 14)	NA	-4281	XR_001466654
PGC_005_peak_88343	JAENSK010000416.1	18037	19661	+	320	NA	promoter-TSS (XM_040656756)	NA	82	XM_040656756
PGC_005_peak_51331	3	21887	22396	+	320	NA	promoter-TSS (INRAGALT00000015971)	NA	-125	INRAGALT00000015971
PGC_005_peak_75000	5	41615847	41616173	+	320	NA	Intergenic	NA	-2720	DAVISGALT003210001
PGC_005_peak_33773	2	24448000	24449396	+	319	NA	Intergenic	NA	-16291	ENSGALT00010011943
PGC_005_peak_52144	3	8943601	8943926	+	319	NA	intron (XR_005859064. intron 2 of 4)	NA	-1863	ENSGALT00010047320
PGC_005_peak_17945	10	11867358	11868484	+	319	NA	Intergenic	NA	8535	TAGAGALT000000066377
PGC_005_peak_83833	8	8293801	8294928	+	319	NA	TTS (XR_005862037)	NA	-3462	XR_005862032
PGC_005_peak_65454	4	24270138	24271711	+	319	NA	intron (XM_046940443. intron 10 of 25)	NA	-11781	ENSGALT00010019177
PGC_005_peak_67721	4	50854610	50855765	+	318	NA	intron (XR_006939209. intron 3 of 7)	NA	34817	ENSGALT00010013353
PGC_005_peak_8988	1	107738474	107739236	+	318	NA	intron (XM_015300250. intron 2 of 10)	NA	-13796	XM_046943264
PGC_005_peak_646	1	7585128	7585969	+	318	NA	intron (XM_015298894. intron 2 of 23)	NA	10219	DAVISGALT000402101
PGC_005_peak_41049	2	110139227	110140041	+	317	NA	intron (ENSGALT00010013821. intron 1 of 1)	NA	-2646	ENSGALT00010013834
PGC_005_peak_28478	17	4564063	4564576	+	317	NA	intron (XR_006931685. intron 6 of 10)	NA	8982	ENSGALT00010070107
PGC_005_peak_74354	5	34104389	34104673	+	317	NA	intron (XM_046942483. intron 2 of 10)	NA	1558	XM_046942482
PGC_005_peak_71003	4	85701724	85703077	+	317	NA	TTS (ENSGALT00010045230)	NA	1402	ENSGALT00010045230
PGC_005_peak_31732	2	2404542	2405392	+	316	NA	Intergenic	NA	-1329	ENSGALT00010066765
PGC_005_peak_13408	1	156269496	156269998	+	316	NA	Intergenic	NA	19775	NONGGAT012479
PGC_005_peak_7006	1	81252549	81253364	+	316	NA	Intergenic	NA	-8297	ENSGALT00010015997
PGC_005_peak_72384	5	10853037	10854100	+	315	NA	intron (XM_046941614. intron 10 of 16)	NA	7896	DAVISGALT003029101
PGC_005_peak_2312	1	27334594	27334986	+	315	NA	promoter-TSS (DAVISGALT000494701)	NA	-869	DAVISGALT000494701
PGC_005_peak_64086	4	9758334	9759040	+	314	NA	intron (TAGAGALT000000318977. intron 3 of 4)	NA	-25599	DAVISGALT002562701
PGC_005_peak_22373	12	16483260	16483873	+	314	NA	intron (TAGAGALT000000090687. intron 1 of 1)	NA	906	TAGAGALT000000090689
PGC_005_peak_39548	2	94550719	94552010	+	314	NA	Intergenic	NA	-11397	ENSGALT00010004661
PGC_005_peak_2361	1	28234537	28235131	+	314	NA	Intergenic	NA	24493	ENSGALT00010004618
PGC_005_peak_83894	8	8950693	8951181	+	314	NA	Intergenic	NA	-1064	ENSGALT00010023308
PGC_005_peak_20033	11	13284959	13285594	+	314	NA	intron (XR_006931191. intron 1 of 8)	NA	-36872	DAVISGALT004209901
PGC_005_peak_68510	4	58435383	58436193	+	314	NA	intron (ENSGALT00010014111. intron 2 of 4)	NA	13430	ENSGALT00010014119
PGC_005_peak_59821	3	91520172	91521794	+	313	NA	intron (XR_005858222. intron 2 of 5)	NA	7043	XR_005858222
PGC_005_peak_42500	2	124770185	124772361	+	313	NA	Intergenic	NA	-23128	ENSGALT00010032474
PGC_005_peak_5806	1	66718588	66719458	+	313	NA	intron (XM_046909464. intron 4 of 4)	NA	2289	DAVISGALT000693301
PGC_005_peak_31713	2	2254826	2256038	+	313	NA	intron (XM_040695539. intron 11 of 112)	NA	34825	XM_040695536
PGC_005_peak_35367	2	42254794	42255624	+	313	NA	intron (XM_025147496. intron 26 of 27)	NA	11248	XM_025147083
PGC_005_peak_26199	14	14311541	14312082	+	313	NA	TTS (XM_040647791)	NA	1009	INRAGALT00000048877
PGC_005_peak_5096	1	58731910	58732856	+	312	NA	Intergenic	NA	39695	DAVISGALT000651401
PGC_005_peak_28265	17	2234304	2234941	+	312	NA	intron (XM_415538. intron 3 of 3)	NA	2197	XM_415538
PGC_005_peak_51194	28	4982254	4982719	+	311	NA	Intergenic	NA	-8761	ENSGALT00010069424
PGC_005_peak_47053	22	413889	414313	+	311	NA	intron (XM_015297305. intron 1 of 15)	NA	2703	XM_015297308
PGC_005_peak_48381	24	2206094	2207276	+	311	NA	intron (XM_015297949. intron 2 of 7)	NA	8726	TAGAGALT000000224587
PGC_005_peak_25987	14	12392681	12393847	+	311	NA	intron (XM_015294634. intron 3 of 15)	NA	1532	unassigned_transcript_1015
PGC_005_peak_3976	1	45695849	45696199	+	311	NA	Intergenic	NA	9755	INRAGALT00000001533
PGC_005_peak_90390	Z	3702184	3702559	+	311	NA	Intergenic	NA	-7963	XM_025145062
PGC_005_peak_74006	5	29477067	29478806	+	311	NA	promoter-TSS (TAGAGALT000000360033)	NA	-286	TAGAGALT000000360042
PGC_005_peak_26696	15	4235106	4237299	+	310	NA	intron (XR_005840129. intron 7 of 7)	NA	-7068	DAVISGALT004603801
PGC_005_peak_77627	6	11728673	11730343	+	310	NA	intron (XM_040703204. intron 1 of 43)	NA	4757	XM_040703209
PGC_005_peak_24834	14	1684291	1684840	+	310	NA	intron (XR_005839847. intron 2 of 11)	NA	-1441	INRAGALT00000010408
PGC_005_peak_88474	JAENSK010000460.1	23773	24860	+	310	NA	exon (XM_040656897. exon 2 of 4)	NA	306	TAGAGALT000000435564
PGC_005_peak_58020	3	69635049	69635648	+	310	NA	Intergenic	NA	-12985	ENSGALT00010037090
PGC_005_peak_80795	7	9967707	9969836	+	309	NA	intron (NONGGAT016081. intron 1 of 1)	NA	2693	NONGGAT016081
PGC_005_peak_56073	3	50567274	50568276	+	309	NA	intron (XR_006938894. intron 4 of 6)	NA	-3006	ENSGALT00010016234
PGC_005_peak_91752	Z	37631125	37631424	+	309	NA	promoter-TSS (ENSGALT00010040529)	NA	-124	ENSGALT00010040529
PGC_005_peak_92603	Z	57889779	57890046	+	309	NA	intron (XM_046905326. intron 1 of 28)	NA	3586	NM_001398410
PGC_005_peak_84653	8	17089036	17090030	+	308	NA	intron (XR_006939968. intron 3 of 3)	NA	9562	XR_006939968
PGC_005_peak_25712	14	9569361	9569804	+	308	NA	exon (XR_006931481. exon 8 of 11)	NA	-5305	INRAGALT00000010797
PGC_005_peak_90155	W	8328518	8329809	+	308	NA	exon (TAGAGALT000000415720. exon 1 of 1)	NA	186	TAGAGALT000000415720
PGC_005_peak_21972	12	12959047	12959788	+	308	NA	intron (XM_046899760. intron 2 of 29)	NA	-9212	DAVISGALT004346101
PGC_005_peak_8117	1	96128713	96130071	+	308	NA	intron (XM_046904541. intron 1 of 31)	NA	20813	DAVISGALT000884901
PGC_005_peak_9328	1	111291488	111291888	+	308	NA	Intergenic	NA	5555	ENSGALT00010033940
PGC_005_peak_51288	29	490468	491189	+	308	NA	intron (XM_040653901. intron 3 of 7)	NA	-1374	INRAGALT00000036958
PGC_005_peak_8053	1	95305866	95306529	+	308	NA	intron (XM_040653434. intron 3 of 15)	NA	15802	DAVISGALT000869601
PGC_005_peak_64865	4	17125325	17126163	+	308	NA	intron (XM_046941130. intron 8 of 9)	NA	-15644	ENSGALT00010038679
PGC_005_peak_57485	3	64112328	64112725	+	307	NA	exon (ENSGALT00010036698. exon 4 of 4)	NA	376	XR_003074368
PGC_005_peak_13726	1	160680623	160681645	+	307	NA	promoter-TSS (INRAGALT00000041849)	NA	513	INRAGALT00000041851
PGC_005_peak_56825	3	57515790	57517106	+	307	NA	promoter-TSS (XM_040697947)	NA	-395	XM_040697947
PGC_005_peak_90067	W	5940225	5940474	+	307	NA	intron (ENSGALT00010030225. intron 1 of 1)	NA	-4530	ENSGALT00010029160
PGC_005_peak_47393	22	4110141	4112127	+	306	NA	intron (ENSGALT00010050762. intron 3 of 4)	NA	626	ENSGALT00010050766
PGC_005_peak_11339	1	133492283	133492884	+	305	NA	intron (XM_004938504. intron 11 of 19)	NA	10015	XR_005843653
PGC_005_peak_27525	15	12632642	12633383	+	305	NA	intron (XM_004934490. intron 2 of 27)	NA	-1317	DAVISGALT004678301
PGC_005_peak_9586	1	114175015	114177160	+	305	NA	promoter-TSS (XR_005842232)	NA	85	XR_005842232
PGC_005_peak_4395	1	50241509	50241754	+	305	NA	intron (INRAGALT00000001730. intron 1 of 2)	NA	-1582	DAVISGALT000604301
PGC_005_peak_25697	14	9375123	9375877	+	305	NA	exon (XM_015294579. exon 9 of 14)	NA	4393	DAVISGALT004547101
PGC_005_peak_39521	2	94182958	94184479	+	304	NA	intron (ENSGALT00010004640. intron 1 of 1)	NA	8191	ENSGALT00010004640
PGC_005_peak_37718	2	70814780	70815495	+	304	NA	intron (ENSGALT00010001832. intron 2 of 2)	NA	-9836	ENSGALT00010001831
PGC_005_peak_13181	1	154010378	154010990	+	304	NA	Intergenic	NA	-6197	XM_417002
PGC_005_peak_62783	34	3307197	3307839	+	304	NA	intron (XR_005842378. intron 4 of 5)	NA	7917	XM_040654795
PGC_005_peak_47186	22	2129824	2130586	+	304	NA	promoter-TSS (XM_046903401)	NA	-50	XM_046903401
PGC_005_peak_13516	1	157693419	157694819	+	303	NA	intron (XM_040654991. intron 1 of 10)	NA	-39122	ENSGALT00010002138
PGC_005_peak_5050	1	58135924	58137338	+	303	NA	Intergenic	NA	14494	ENSGALT00010038182
PGC_005_peak_2530	1	30144298	30144709	+	302	NA	intron (XM_025154135. intron 2 of 34)	NA	-3054	XR_006931778
PGC_005_peak_17590	10	8336668	8337806	+	302	NA	intron (XM_004943790. intron 1 of 19)	NA	-3071	XM_040706928
PGC_005_peak_4897	1	56395518	56396840	+	302	NA	promoter-TSS (INRAGALT00000002145)	NA	-797	INRAGALT00000002145
PGC_005_peak_10856	1	128699556	128700192	+	302	NA	Intergenic	NA	-4796	NM_001198651
PGC_005_peak_52130	3	8830653	8831002	+	302	NA	intron (XM_046939371. intron 1 of 7)	NA	164	XM_046939371
PGC_005_peak_56414	3	53730583	53731415	+	301	NA	intron (XR_003074288. intron 4 of 4)	NA	-9598	DAVISGALT002260701
PGC_005_peak_40225	2	101965871	101966103	+	301	NA	intron (XM_046938201. intron 1 of 32)	NA	3273	XM_046938201
PGC_005_peak_31956	2	5812794	5814063	+	301	NA	intron (NM_204317. intron 1 of 10)	NA	8338	unassigned_transcript_222
PGC_005_peak_8472	1	100936100	100936722	+	301	NA	TTS (NONGGAT015911)	NA	497	NONGGAT015911
PGC_005_peak_13704	1	160362024	160364160	+	301	NA	promoter-TSS (ENSGALT00010002232)	NA	-645	ENSGALT00010002231
PGC_005_peak_58142	3	71210326	71210844	+	301	NA	Intergenic	NA	-4512	XM_426188
PGC_005_peak_26259	14	15102649	15104101	+	300	NA	promoter-TSS (INRAGALT00000045228)	NA	-283	INRAGALT00000045228
PGC_005_peak_32435	2	11315842	11317083	+	300	NA	exon (ENSGALT00010015045. exon 1 of 8)	NA	132	ENSGALT00010015045
PGC_005_peak_6992	1	81126267	81126604	+	300	NA	intron (XR_005839141. intron 2 of 10)	NA	3025	NONGGAT000682
PGC_005_peak_59693	3	90115201	90115712	+	300	NA	intron (TAGAGALT000000286342. intron 1 of 2)	NA	-27557	XR_005858679
PGC_005_peak_35604	2	44882472	44883384	+	300	NA	intron (ENSGALT00010048304. intron 1 of 2)	NA	18919	ENSGALT00010048304
PGC_005_peak_67518	4	48728010	48728425	+	300	NA	exon (ENSGALT00010010912. exon 2 of 2)	NA	-1363	XM_015276447
PGC_005_peak_23958	13	11397307	11398393	+	300	NA	intron (XM_046900442. intron 1 of 9)	NA	1544	XM_025154986
PGC_005_peak_32790	2	15123117	15123476	+	299	NA	Intergenic	NA	-29976	ENSGALT00010015223
PGC_005_peak_41965	2	118635677	118636192	+	299	NA	promoter-TSS (ENSGALT00010011828)	NA	-23	ENSGALT00010011828
PGC_005_peak_50903	28	2870446	2871288	+	299	NA	intron (XM_015299948. intron 4 of 9)	NA	4951	XM_015299948
PGC_005_peak_1642	1	19348375	19350149	+	299	NA	Intergenic	NA	9905	INRAGALT00000100684
PGC_005_peak_39221	2	90370589	90371617	+	298	NA	promoter-TSS (ENSGALT00010021054)	NA	12	ENSGALT00010021054
PGC_005_peak_6944	1	80576791	80577914	+	298	NA	intron (XM_046943659. intron 2 of 7)	NA	2452	XM_040645980
PGC_005_peak_69018	4	65008357	65009774	+	298	NA	intron (XM_420705. intron 3 of 5)	NA	16147	XM_420705
PGC_005_peak_72285	5	9740407	9741161	+	298	NA	Intergenic	NA	-10618	XM_046941995
PGC_005_peak_18860	11	423208	423914	+	298	NA	promoter-TSS (DAVISGALT004149601)	NA	-59	DAVISGALT004149601
PGC_005_peak_42795	2	127314943	127315151	+	297	NA	intron (XM_046925701. intron 9 of 12)	NA	-3495	DAVISGALT001876701
PGC_005_peak_28880	17	7940244	7941021	+	297	NA	intron (XM_046901862. intron 3 of 9)	NA	4039	XR_005840570
PGC_005_peak_23463	13	6759662	6761739	+	297	NA	Intergenic	NA	-1408	XM_040647022
PGC_005_peak_42563	2	125284488	125285629	+	297	NA	Intergenic	NA	27941	ENSGALT00010033364
PGC_005_peak_84692	8	17413204	17413767	+	297	NA	intron (XM_046944446. intron 3 of 28)	NA	-2165	DAVISGALT003820701
PGC_005_peak_28687	17	6427956	6428399	+	297	NA	promoter-TSS (ENSGALT00010070133)	NA	-248	ENSGALT00010070133
PGC_005_peak_78948	6	26172794	26174664	+	297	NA	intron (XM_025151802. intron 9 of 35)	NA	15575	XM_025151797
PGC_005_peak_26299	15	94179	94756	+	297	NA	intron (XM_015275695. intron 1 of 33)	NA	-5481	DAVISGALT004582201
PGC_005_peak_80557	7	7253405	7254482	+	297	NA	TTS (DAVISGALT003545201)	NA	1612	DAVISGALT003545201
PGC_005_peak_6139	1	70669195	70669497	+	296	NA	intron (XM_015291006. intron 3 of 10)	NA	18692	XM_004938043
PGC_005_peak_7114	1	82462352	82463361	+	296	NA	TTS (ENSGALT00010016027)	NA	-1277	ENSGALT00010016024
PGC_005_peak_51133	28	4409274	4411014	+	296	NA	intron (XM_046904712. intron 2 of 5)	NA	3976	XM_025144366
PGC_005_peak_20331	11	16934708	16935582	+	296	NA	Intergenic	NA	-19336	NONGGAT013192
PGC_005_peak_89905	W	2119046	2120074	+	296	NA	promoter-TSS (INRAGALT00000056693)	NA	-263	INRAGALT00000056693
PGC_005_peak_85607	8	27433615	27434246	+	296	NA	intron (ENSGALT00010065576. intron 1 of 1)	NA	9485	ENSGALT00010065574
PGC_005_peak_31767	2	3116709	3117837	+	295	NA	Intergenic	NA	11732	XR_006937185
PGC_005_peak_486	1	5308081	5308910	+	295	NA	intron (INRAGALT00000000206. intron 1 of 1)	NA	163	INRAGALT00000000206
PGC_005_peak_81233	7	13984459	13984925	+	295	NA	Intergenic	NA	-18458	XM_421974
PGC_005_peak_24297	13	14543933	14545521	+	295	NA	Intergenic	NA	-1221	ENSGALT00010041611
PGC_005_peak_88687	JAENSK010000547.1	121199	121800	+	295	NA	Intergenic	NA	12122	INRAGALT00000047417
PGC_005_peak_30075	18	8938181	8938780	+	295	NA	intron (ENSGALT00010072495. intron 1 of 1)	NA	408	ENSGALT00010072495
PGC_005_peak_41942	2	118318646	118319299	+	294	NA	Intergenic	NA	58605	INRAGALT00000016966
PGC_005_peak_78336	6	19479403	19480525	+	293	NA	Intergenic	NA	-9616	XM_046943255
PGC_005_peak_65692	4	27531449	27532096	+	293	NA	exon (ENSGALT00010022790. exon 6 of 6)	NA	2815	XR_003075112
PGC_005_peak_21781	12	10705120	10706669	+	293	NA	intron (XM_040646704. intron 1 of 10)	NA	9780	XM_040646704
PGC_005_peak_85422	8	25711305	25712112	+	293	NA	intron (XM_046944198. intron 2 of 18)	NA	-16274	NONGGAT009047
PGC_005_peak_90846	Z	15264004	15264670	+	293	NA	promoter-TSS (ENSGALT00010037149)	NA	-196	ENSGALT00010037149
PGC_005_peak_56162	3	51304035	51304561	+	293	NA	intron (XM_001232231. intron 1 of 8)	NA	-1159	DAVISGALT002240301
PGC_005_peak_85896	8	29559946	29560407	+	292	NA	promoter-TSS (XR_005861965)	NA	-165	XR_005861965
PGC_005_peak_26201	14	14324316	14324885	+	292	NA	TTS (XM_040647796)	NA	-3565	DAVISGALT004574301
PGC_005_peak_68492	4	58315980	58316748	+	292	NA	exon (DAVISGALT002798201. exon 1 of 1)	NA	329	DAVISGALT002798201
PGC_005_peak_92552	Z	56502072	56502332	+	292	NA	intron (XR_005843075. intron 1 of 2)	NA	1234	XR_005843073
PGC_005_peak_77219	6	6661743	6662841	+	291	NA	intron (XM_046942813. intron 1 of 39)	NA	-15068	ENSGALT00010026833
PGC_005_peak_77765	6	12815040	12816014	+	291	NA	intron (ENSGALT00010057503. intron 1 of 2)	NA	-10603	TAGAGALT000000376664
PGC_005_peak_82	1	403000	403378	+	291	NA	exon (XR_006939948. exon 2 of 4)	NA	1476	INRAGALT00000106556
PGC_005_peak_63016	38	246788	247203	+	291	NA	TTS (XM_015273800)	NA	-3519	NM_001351374
PGC_005_peak_74990	5	41414338	41415096	+	291	NA	intron (ENSGALT00010043728. intron 1 of 1)	NA	8124	ENSGALT00010044194
PGC_005_peak_16040	1	186636465	186637154	+	291	NA	promoter-TSS (XM_040703819)	NA	-1	XM_040703797
PGC_005_peak_57246	3	61612277	61612863	+	291	NA	Intergenic	NA	-6152	NONGGAT014753
PGC_005_peak_82152	7	24840554	24840922	+	290	NA	exon (XR_001467646. exon 4 of 4)	NA	-3990	XM_015289777
PGC_005_peak_35715	2	46257718	46258053	+	290	NA	exon (INRAGALT00000102946. exon 1 of 1)	NA	1480	INRAGALT00000102946
PGC_005_peak_54375	3	32336602	32336867	+	290	NA	Intergenic	NA	-5973	TAGAGALT000000270937
PGC_005_peak_13798	1	161940839	161941688	+	290	NA	Intergenic	NA	-9680	TAGAGALT000000048458
PGC_005_peak_45304	20	4665480	4666178	+	289	NA	intron (XR_005841247. intron 1 of 8)	NA	10565	XR_005841247
PGC_005_peak_71649	5	2584250	2585562	+	289	NA	intron (XM_001234166. intron 14 of 20)	NA	-30946	DAVISGALT002987001
PGC_005_peak_77752	6	12751829	12752830	+	289	NA	intron (ENSGALT00010057498. intron 2 of 2)	NA	-11341	ENSGALT00010057467
PGC_005_peak_54589	3	34707319	34707858	+	288	NA	intron (XM_040697411. intron 2 of 13)	NA	13895	DAVISGALT002154001
PGC_005_peak_23334	13	4980614	4980929	+	287	NA	intron (XM_040646802. intron 2 of 29)	NA	-19869	DAVISGALT004418501
PGC_005_peak_37919	2	73316125	73317070	+	287	NA	Intergenic	NA	-12787	DAVISGALT001645801
PGC_005_peak_68287	4	56630605	56631134	+	286	NA	intron (XM_015276340. intron 17 of 26)	NA	-1991	DAVISGALT002782901
PGC_005_peak_37909	2	73191829	73192745	+	286	NA	Intergenic	NA	-44604	INRAGALT00000015582
PGC_005_peak_61771	31	887370	888647	+	286	NA	Intergenic	NA	-1932	XM_040653974
PGC_005_peak_48845	24	6424219	6424407	+	286	NA	intron (ENSGALT00010063711. intron 2 of 2)	NA	8240	ENSGALT00010063715
PGC_005_peak_15132	1	177397630	177398909	+	286	NA	intron (XM_015278040. intron 3 of 9)	NA	-18102	XR_005861712
PGC_005_peak_61711	31	40898	42338	+	285	NA	promoter-TSS (XM_046904801)	NA	14	XM_046904801
PGC_005_peak_58093	3	70721960	70722516	+	285	NA	TTS (ENSGALT00010037119)	NA	-2602	ENSGALT00010037968
PGC_005_peak_3574	1	41034579	41035797	+	285	NA	intron (XM_015283417. intron 2 of 11)	NA	10762	DAVISGALT000557101
PGC_005_peak_45019	20	1566428	1566927	+	285	NA	intron (NM_204338. intron 1 of 1)	NA	2335	NM_204338
PGC_005_peak_61707	31	17580	19151	+	285	NA	promoter-TSS (XM_046904795)	NA	58	XM_046904794
PGC_005_peak_65308	4	22438985	22439657	+	285	NA	intron (XM_015285320. intron 3 of 14)	NA	-1689	DAVISGALT002639501
PGC_005_peak_41832	2	117274823	117275319	+	285	NA	exon (DAVISGALT001838201. exon 1 of 1)	NA	969	DAVISGALT001838201
PGC_005_peak_71040	4	86218049	86218599	+	285	NA	Intergenic	NA	-10211	XR_005859959
PGC_005_peak_54436	3	33201247	33201575	+	285	NA	intron (NM_001031060. intron 9 of 15)	NA	-6745	XM_040697711
PGC_005_peak_89525	MU179272.1	24337	25046	+	285	NA	promoter-TSS (ENSGALT00010001673)	NA	-384	ENSGALT00010001673
PGC_005_peak_1924	1	23025435	23025642	+	285	NA	TTS (INRAGALT00000100691)	NA	-1514	INRAGALT00000100690
PGC_005_peak_68072	4	54552871	54553839	+	284	NA	exon (XM_015276362. exon 8 of 13)	NA	-4589	DAVISGALT002781701
PGC_005_peak_6629	1	76839346	76840426	+	284	NA	exon (XM_046939678. exon 6 of 6)	NA	-7270	INRAGALT00000002885
PGC_005_peak_49433	26	1197360	1198155	+	284	NA	intron (NM_001031392. intron 4 of 10)	NA	1871	NM_001031392
PGC_005_peak_68527	4	58665966	58666401	+	284	NA	intron (ENSGALT00010014140. intron 2 of 8)	NA	5351	ENSGALT00010014140
PGC_005_peak_57131	3	60399129	60400661	+	284	NA	intron (NONGGAT015032. intron 2 of 3)	NA	-2389	DAVISGALT002332301
PGC_005_peak_80124	7	1976114	1976938	+	284	NA	promoter-TSS (XR_005861610)	NA	-88	XR_005861610
PGC_005_peak_61470	3	109557734	109558213	+	284	NA	promoter-TSS (TAGAGALT000000291968)	NA	-572	TAGAGALT000000291968
PGC_005_peak_53916	3	27453069	27453683	+	284	NA	exon (XM_046939303. exon 1 of 5)	NA	-4112	INRAGALT00000104023
PGC_005_peak_26457	15	1676218	1677680	+	283	NA	exon (XR_005840118. exon 2 of 2)	NA	3031	XR_005840118
PGC_005_peak_57310	3	62470823	62471557	+	283	NA	Intergenic	NA	-19221	NM_001044690
PGC_005_peak_7045	1	81710426	81710751	+	283	NA	intron (XM_025143740. intron 1 of 8)	NA	15202	DAVISGALT000808301
PGC_005_peak_65442	4	24155088	24155358	+	282	NA	TTS (DAVISGALT002653401)	NA	-17286	NONGGAT006812
PGC_005_peak_79843	6	35113482	35113992	+	282	NA	intron (XM_046942966. intron 4 of 10)	NA	-11452	INRAGALT00000032030
PGC_005_peak_18378	10	15865744	15866301	+	282	NA	Intergenic	NA	-1215	XR_005862684
PGC_005_peak_67276	4	46141017	46141585	+	282	NA	Intergenic	NA	-12365	TAGAGALT000000330938
PGC_005_peak_28487	17	4636517	4637159	+	282	NA	intron (XR_005840316. intron 1 of 5)	NA	-2016	TAGAGALT000000129334
PGC_005_peak_68244	4	56408217	56409130	+	282	NA	exon (DAVISGALT002842801. exon 1 of 1)	NA	1281	DAVISGALT002842801
PGC_005_peak_75003	5	41667049	41667561	+	282	NA	intron (XM_003641305. intron 1 of 1)	NA	3656	DAVISGALT003210401
PGC_005_peak_92259	Z	48852147	48852392	+	281	NA	TTS (DAVISGALT000252801)	NA	353	DAVISGALT000252901
PGC_005_peak_53489	3	23115989	23116547	+	280	NA	exon (XR_006938992. exon 2 of 4)	NA	8860	XR_005858675
PGC_005_peak_87342	9	13953584	13954351	+	280	NA	Intergenic	NA	-9216	XR_006930907
PGC_005_peak_42008	2	119218426	119219068	+	280	NA	exon (XM_015282788. exon 1 of 2)	NA	1283	XM_015282788
PGC_005_peak_4935	1	56712438	56713205	+	280	NA	Intergenic	NA	-3206	XM_015287480
PGC_005_peak_8239	1	97493995	97494489	+	280	NA	intron (XM_040649923. intron 1 of 29)	NA	-4873	DAVISGALT000884101
PGC_005_peak_12965	1	151390752	151392417	+	280	NA	TTS (XM_015299081)	NA	1636	XM_015299081
PGC_005_peak_2750	1	32369699	32370812	+	280	NA	Intergenic	NA	37275	TAGAGALT000000008785
PGC_005_peak_29032	17	9286453	9287089	+	279	NA	intron (XM_015279836. intron 2 of 10)	NA	-4834	TAGAGALT000000133861
PGC_005_peak_92111	Z	45474443	45474782	+	279	NA	intron (XM_046905665. intron 1 of 1)	NA	-4179	DAVISGALT000226501
PGC_005_peak_84904	8	19826234	19827874	+	278	NA	intron (XM_046944836. intron 23 of 32)	NA	16616	DAVISGALT003829701
PGC_005_peak_37938	2	73560345	73561115	+	278	NA	exon (XM_040696005. exon 2 of 2)	NA	6155	XM_040696005
PGC_005_peak_72153	5	8385737	8387103	+	278	NA	intron (XR_006939426. intron 2 of 11)	NA	-2821	ENSGALT00010058315
PGC_005_peak_38722	2	84401389	84401728	+	278	NA	exon (ENSGALT00010021484. exon 3 of 3)	NA	3688	ENSGALT00010021489
PGC_005_peak_21753	12	10409295	10410161	+	278	NA	intron (XR_006931292. intron 1 of 3)	NA	4831	NONGGAT013323
PGC_005_peak_22216	12	15207800	15208791	+	278	NA	intron (XM_001234078. intron 3 of 5)	NA	-11185	DAVISGALT004340701
PGC_005_peak_37074	2	63098184	63099329	+	278	NA	intron (TAGAGALT000000173636. intron 2 of 2)	NA	1377	TAGAGALT000000173637
PGC_005_peak_87120	9	12006576	12007125	+	278	NA	intron (XR_005862121. intron 1 of 6)	NA	-2600	NR_105479
PGC_005_peak_46606	21	2400748	2401171	+	277	NA	intron (XM_040651299. intron 1 of 24)	NA	2347	XM_040651299
PGC_005_peak_13517	1	157707104	157707499	+	277	NA	intron (XM_040654991. intron 1 of 10)	NA	-52304	ENSGALT00010002138
PGC_005_peak_27147	15	8246930	8247352	+	277	NA	intron (XM_046901098. intron 1 of 10)	NA	2008	NM_001030367
PGC_005_peak_82244	7	25776115	25777152	+	277	NA	intron (XM_004942917. intron 16 of 37)	NA	11999	XM_015290023
PGC_005_peak_43213	2	132040294	132041464	+	277	NA	Intergenic	NA	56416	ENSGALT00010024213
PGC_005_peak_62955	37	59274	60338	+	277	NA	promoter-TSS (XM_046905071)	NA	-137	XM_046905072
PGC_005_peak_52213	3	9694830	9695229	+	276	NA	intron (XM_040698592. intron 1 of 16)	NA	11640	XM_040698591
PGC_005_peak_38468	2	80684865	80685570	+	276	NA	Intergenic	NA	4961	DAVISGALT001679501
PGC_005_peak_9073	1	108638026	108638334	+	275	NA	intron (XM_046940373. intron 4 of 33)	NA	7778	DAVISGALT000928601
PGC_005_peak_79671	6	33215252	33215618	+	275	NA	intron (XM_040702806. intron 6 of 14)	NA	32198	NONGGAT016054
PGC_005_peak_49476	26	1477161	1478315	+	275	NA	intron (NM_204462. intron 1 of 1)	NA	1375	NM_001396277
PGC_005_peak_33691	2	23895711	23896053	+	275	NA	intron (XM_015281917. intron 6 of 15)	NA	-5528	DAVISGALT001421001
PGC_005_peak_42299	2	122513845	122514320	+	275	NA	promoter-TSS (ENSGALT00010032365)	NA	-71	ENSGALT00010032365
PGC_005_peak_9868	1	117903891	117904479	+	274	NA	promoter-TSS (ENSGALT00010007843)	NA	12	ENSGALT00010007843
PGC_005_peak_67387	4	47361937	47362640	+	274	NA	intron (XR_005859275. intron 3 of 5)	NA	21885	DAVISGALT002758901
PGC_005_peak_65456	4	24283193	24283486	+	274	NA	intron (XM_046940443. intron 6 of 25)	NA	-24196	ENSGALT00010019177
PGC_005_peak_41973	2	118780192	118780775	+	273	NA	Intergenic	NA	-23493	XR_006936523
PGC_005_peak_51952	3	6488705	6489833	+	273	NA	intron (ENSGALT00010047958. intron 1 of 4)	NA	-3741	ENSGALT00010047966
PGC_005_peak_52340	3	10791312	10792130	+	272	NA	Intergenic	NA	9963	INRAGALT00000021261
PGC_005_peak_85601	8	27391520	27392078	+	272	NA	intron (ENSGALT00010065574. intron 1 of 3)	NA	-20516	ENSGALT00010065576
PGC_005_peak_19331	11	4881684	4882443	+	272	NA	intron (NM_001277138. intron 2 of 8)	NA	13352	NM_001277138
PGC_005_peak_6652	1	77056381	77056899	+	271	NA	intron (NM_001079496. intron 7 of 10)	NA	7899	NM_001079496
PGC_005_peak_86885	9	9583095	9583836	+	271	NA	exon (XM_046898386. exon 1 of 3)	NA	2929	XM_046898386
PGC_005_peak_83156	8	450447	450839	+	271	NA	intron (ENSGALT00010035127. intron 1 of 20)	NA	1847	ENSGALT00010035127
PGC_005_peak_67413	4	47547360	47548610	+	271	NA	intron (XM_015276462. intron 2 of 24)	NA	5614	DAVISGALT002760401
PGC_005_peak_59310	3	85598333	85598836	+	271	NA	Intergenic	NA	27293	ENSGALT00010005774
PGC_005_peak_18836	11	138799	139104	+	271	NA	intron (XM_046899561. intron 1 of 7)	NA	6300	XM_046899561
PGC_005_peak_63852	4	6723708	6724352	+	270	NA	TTS (DAVISGALT002596501)	NA	945	DAVISGALT002596501
PGC_005_peak_36787	2	60288129	60288565	+	270	NA	intron (XM_046927578. intron 2 of 14)	NA	-2533	INRAGALT00000102586
PGC_005_peak_77061	6	4305927	4306188	+	270	NA	intron (XM_040702944. intron 2 of 8)	NA	13937	DAVISGALT003317901
PGC_005_peak_83926	8	9210425	9211731	+	270	NA	promoter-TSS (XR_005861912)	NA	-505	XR_005861912
PGC_005_peak_80357	7	4994880	4995393	+	269	NA	intron (XR_001467388. intron 2 of 7)	NA	-1798	ENSGALT00010037565
PGC_005_peak_30191	18	9870875	9871878	+	269	NA	intron (XM_015295619. intron 7 of 14)	NA	-7537	DAVISGALT004822401
PGC_005_peak_25437	14	6992711	6993761	+	269	NA	intron (XM_015294500. intron 6 of 12)	NA	4639	XM_015294500
PGC_005_peak_74976	5	41191192	41191593	+	269	NA	intron (XR_005860594. intron 2 of 4)	NA	-11007	XR_006939377
PGC_005_peak_27227	15	9307625	9308048	+	269	NA	intron (XM_046901395. intron 4 of 19)	NA	2765	INRAGALT00000102001
PGC_005_peak_88075	9	22395114	22395852	+	269	NA	exon (XM_046898615. exon 9 of 9)	NA	5815	TAGAGALT000000425878
PGC_005_peak_19074	11	2380302	2380721	+	269	NA	intron (NM_001389362. intron 3 of 5)	NA	4964	DAVISGALT004170701
PGC_005_peak_26879	15	5815036	5815556	+	269	NA	promoter-TSS (XR_006931555)	NA	-216	XR_006931555
PGC_005_peak_5804	1	66705619	66705842	+	268	NA	intron (XM_046909464. intron 3 of 4)	NA	-13235	DAVISGALT000693201
PGC_005_peak_8525	1	101824013	101824659	+	268	NA	exon (ENSGALT00010034025. exon 1 of 2)	NA	325	ENSGALT00010034025
PGC_005_peak_91505	Z	31188667	31189215	+	268	NA	Intergenic	NA	-32667	XR_006932502
PGC_005_peak_74266	5	32888341	32889795	+	268	NA	intron (ENSGALT00010016932. intron 4 of 8)	NA	-42854	DAVISGALT003169801
PGC_005_peak_71608	5	2164555	2165083	+	268	NA	intron (XM_004941317. intron 12 of 39)	NA	-1123	XM_040701521
PGC_005_peak_77644	6	11838819	11839726	+	268	NA	intron (XM_040703217. intron 1 of 5)	NA	2541	XM_040703217
PGC_005_peak_49091	25	1600581	1601739	+	267	NA	intron (NM_001351453. intron 1 of 1)	NA	1134	NM_001351453
PGC_005_peak_83927	8	9229786	9229979	+	267	NA	Intergenic	NA	-13976	DAVISGALT003762201
PGC_005_peak_67718	4	50826361	50826829	+	267	NA	intron (XR_006939209. intron 3 of 7)	NA	14714	XR_006939209
PGC_005_peak_19375	11	5529322	5530338	+	267	NA	promoter-TSS (DAVISGALT004176801)	NA	-722	DAVISGALT004176801
PGC_005_peak_19770	11	8984679	8985350	+	267	NA	intron (XR_005863057. intron 17 of 17)	NA	-31357	NONGGAT001916
PGC_005_peak_50096	27	1740051	1741242	+	266	NA	promoter-TSS (XR_005842041)	NA	72	XR_005842043
PGC_005_peak_7020	1	81395605	81396388	+	266	NA	intron (XM_025143740. intron 1 of 8)	NA	-5082	XR_005839146
PGC_005_peak_83008	7	35191202	35191498	+	266	NA	Intergenic	NA	-7744	ENSGALT00010026612
PGC_005_peak_25048	14	3497845	3498955	+	266	NA	intron (ENSGALT00010055627. intron 1 of 3)	NA	6179	ENSGALT00010055625
PGC_005_peak_31757	2	2810003	2811300	+	266	NA	Intergenic	NA	11075	ENSGALT00010066506
PGC_005_peak_68528	4	58667476	58668593	+	266	NA	intron (ENSGALT00010014140. intron 2 of 8)	NA	7202	ENSGALT00010014140
PGC_005_peak_19370	11	5489599	5491018	+	265	NA	intron (XR_006931240. intron 2 of 9)	NA	-11090	ENSGALT00010062242
PGC_005_peak_51265	29	349504	349782	+	265	NA	TTS (ENSGALT00010001339)	NA	2264	INRAGALT00000044098
PGC_005_peak_77340	6	8538898	8539261	+	265	NA	exon (TAGAGALT000000373512. exon 1 of 2)	NA	4131	TAGAGALT000000373512
PGC_005_peak_48493	24	3461665	3462822	+	265	NA	exon (ENSGALT00010064122. exon 2 of 2)	NA	469	ENSGALT00010064122
PGC_005_peak_10584	1	124765878	124766737	+	265	NA	intron (XM_025148585. intron 1 of 10)	NA	12292	XM_025148585
PGC_005_peak_26209	14	14373859	14375402	+	264	NA	TTS (XM_040647785)	NA	-3173	INRAGALT00000101870
PGC_005_peak_6395	1	74230122	74231306	+	264	NA	exon (ENSGALT00010062774. exon 3 of 3)	NA	9639	ENSGALT00010059550
PGC_005_peak_28470	17	4523366	4524675	+	264	NA	intron (TAGAGALT000000129333. intron 1 of 1)	NA	-3212	XR_005840312
PGC_005_peak_2452	1	29390834	29391651	+	264	NA	intron (XM_015282412. intron 5 of 9)	NA	38648	XM_046902303
PGC_005_peak_25706	14	9527334	9527940	+	264	NA	intron (XR_005839755. intron 4 of 7)	NA	-29647	TAGAGALT000000108483
PGC_005_peak_81041	7	12063981	12064167	+	264	NA	TTS (NM_001398375)	NA	-10758	NM_001389496
PGC_005_peak_22944	13	1363584	1364494	+	263	NA	promoter-TSS (XM_040647066)	NA	-92	XM_040647066
PGC_005_peak_73806	5	27468697	27469830	+	263	NA	exon (DAVISGALT003134304. exon 1 of 1)	NA	241	DAVISGALT003134304
PGC_005_peak_31780	2	3318829	3320291	+	263	NA	intron (TAGAGALT000000156012. intron 1 of 3)	NA	474	TAGAGALT000000156012
PGC_005_peak_36101	2	51381414	51382644	+	263	NA	intron (XM_040695461. intron 4 of 28)	NA	-5995	DAVISGALT001556701
PGC_005_peak_9262	1	110595023	110596049	+	263	NA	intron (ENSGALT00010033859. intron 1 of 1)	NA	-6163	DAVISGALT000934701
PGC_005_peak_7965	1	93885049	93885759	+	263	NA	intron (XM_040651259. intron 1 of 10)	NA	-3825	INRAGALT00000003569
PGC_005_peak_83934	8	9472585	9472796	+	263	NA	Intergenic	NA	-62651	ENSGALT00010035611
PGC_005_peak_89427	MU179266.1	109837	111637	+	262	NA	Intergenic	NA	30192	ENSGALT00010000947
PGC_005_peak_64072	4	9583049	9583633	+	262	NA	exon (XR_005859283. exon 3 of 3)	NA	240	DAVISGALT002561101
PGC_005_peak_15820	1	184904019	184904775	+	262	NA	exon (DAVISGALT001241001. exon 1 of 1)	NA	1381	DAVISGALT001241001
PGC_005_peak_21267	12	5925879	5926511	+	261	NA	Intergenic	NA	-1776	INRAGALT00000009033
PGC_005_peak_88892	JAENSK010000612.1	44170	44928	+	261	NA	promoter-TSS (XR_005843568)	NA	-67	XR_005843568
PGC_005_peak_58898	3	80813413	80814114	+	261	NA	Intergenic	NA	-17882	INRAGALT00000024013
PGC_005_peak_42149	2	120734948	120736664	+	261	NA	intron (XR_005857482. intron 2 of 9)	NA	-5725	DAVISGALT001853101
PGC_005_peak_25841	14	10690890	10691318	+	260	NA	intron (XM_046900663. intron 1 of 18)	NA	-88919	ENSGALT00010046905
PGC_005_peak_1392	1	15881233	15881741	+	260	NA	intron (NM_001031394. intron 2 of 2)	NA	2553	NM_001031394
PGC_005_peak_37670	2	70235991	70237059	+	260	NA	Intergenic	NA	-21944	XR_003073786
PGC_005_peak_60480	3	98785169	98785888	+	260	NA	exon (ENSGALT00010008428. exon 1 of 2)	NA	5069	ENSGALT00010008428
PGC_005_peak_53305	3	21357786	21358193	+	259	NA	exon (XM_004935322. exon 11 of 16)	NA	15006	DAVISGALT002071102
PGC_005_peak_75144	5	43428441	43430341	+	258	NA	intron (XR_006939463. intron 1 of 3)	NA	8757	XR_006939463
PGC_005_peak_25998	14	12481970	12482866	+	258	NA	intron (NM_001006175. intron 13 of 17)	NA	9796	TAGAGALT000000109717
PGC_005_peak_79978	6	35996652	35996945	+	258	NA	TTS (DAVISGALT003505101)	NA	1610	DAVISGALT003505101
PGC_005_peak_78115	6	17271847	17272784	+	258	NA	intron (XM_421626. intron 2 of 21)	NA	1564	XM_040702791
PGC_005_peak_20244	11	15574597	15575119	+	258	NA	intron (XR_003077163. intron 2 of 2)	NA	32961	XR_003077163
PGC_005_peak_66909	4	42447719	42448601	+	258	NA	intron (XM_420520. intron 1 of 11)	NA	16659	DAVISGALT002733901
PGC_005_peak_37679	2	70397518	70398032	+	258	NA	exon (ENSGALT00010030254. exon 8 of 8)	NA	-3278	DAVISGALT001648001
PGC_005_peak_41171	2	111168402	111168938	+	257	NA	Intergenic	NA	5150	ENSGALT00010010682
PGC_005_peak_61478	3	109609746	109610646	+	257	NA	intron (XM_420063. intron 4 of 11)	NA	-1020	ENSGALT00010019805
PGC_005_peak_3222	1	37212493	37213495	+	257	NA	intron (ENSGALT00010035483. intron 2 of 2)	NA	15668	ENSGALT00010035483
PGC_005_peak_26205	14	14349788	14350516	+	257	NA	TTS (XM_040647790)	NA	1978	INRAGALT00000101869
PGC_005_peak_87923	9	20744421	20744797	+	256	NA	Intergenic	NA	-5080	TAGAGALT000000071114
PGC_005_peak_53922	3	27496091	27497095	+	256	NA	intron (XM_419474. intron 2 of 4)	NA	-4297	XM_046939301
PGC_005_peak_71968	5	6189963	6190795	+	256	NA	intron (NM_204851. intron 2 of 15)	NA	5842	DAVISGALT003010701
PGC_005_peak_8062	1	95378624	95379124	+	256	NA	intron (XM_040653434. intron 11 of 15)	NA	-3492	INRAGALT00000050890
PGC_005_peak_47396	22	4241424	4242959	+	255	NA	intron (TAGAGALT000000214561. intron 1 of 3)	NA	182	TAGAGALT000000214561
PGC_005_peak_45121	20	2670779	2671013	+	255	NA	intron (XM_015296796. intron 3 of 8)	NA	16853	DAVISGALT004938501
PGC_005_peak_83929	8	9243917	9245100	+	255	NA	Intergenic	NA	-3254	TAGAGALT000000405203
PGC_005_peak_61706	31	6134	7623	+	255	NA	promoter-TSS (XM_040654024)	NA	384	XM_040654020
PGC_005_peak_23356	13	5258706	5259205	+	255	NA	Intergenic	NA	-11304	DAVISGALT004419001
PGC_005_peak_79587	6	32518034	32519232	+	255	NA	exon (XM_421809. exon 3 of 3)	NA	13064	XM_421809
PGC_005_peak_38294	2	78261042	78261639	+	255	NA	intron (XM_046926754. intron 2 of 22)	NA	-1697	DAVISGALT001676601
PGC_005_peak_15125	1	177309027	177309729	+	254	NA	intron (XM_417136. intron 10 of 18)	NA	25998	XM_417136
PGC_005_peak_51277	29	421852	422314	+	254	NA	TTS (INRAGALT00000038234)	NA	4973	XM_046904741
PGC_005_peak_37206	2	64831219	64831770	+	254	NA	exon (INRAGALT00000015295. exon 1 of 1)	NA	-1417	INRAGALT00000015296
PGC_005_peak_17914	10	11510940	11512038	+	253	NA	TTS (NONGGAT013086)	NA	1859	NONGGAT013087
PGC_005_peak_7993	1	94419801	94420499	+	253	NA	promoter-TSS (ENSGALT00010020357)	NA	22	ENSGALT00010020357
PGC_005_peak_58866	3	80469302	80469786	+	253	NA	intron (NM_001012879. intron 1 of 6)	NA	2589	NM_001012879
PGC_005_peak_53179	3	20190425	20191049	+	253	NA	exon (XM_419417. exon 27 of 72)	NA	141655	XM_040697421
PGC_005_peak_22399	12	16599651	16600127	+	253	NA	intron (TAGAGALT000000090741. intron 1 of 1)	NA	874	TAGAGALT000000090741
PGC_005_peak_90814	Z	14541996	14542619	+	253	NA	intron (NM_204696. intron 1 of 2)	NA	13368	DAVISGALT000093601
PGC_005_peak_18112	10	13237254	13238610	+	253	NA	Intergenic	NA	-1537	XM_046898912
PGC_005_peak_87083	9	11658292	11659237	+	252	NA	exon (XR_006930838. exon 4 of 11)	NA	3828	ENSGALT00010045134
PGC_005_peak_21751	12	10343067	10345120	+	252	NA	exon (XR_006931293. exon 3 of 3)	NA	-10585	XR_005839373
PGC_005_peak_52432	3	11921742	11922307	+	252	NA	TTS (ENSGALT00010046570)	NA	-5520	ENSGALT00010046214
PGC_005_peak_26646	15	3575445	3577528	+	251	NA	intron (XM_025155705. intron 2 of 8)	NA	-3404	XM_025155708
PGC_005_peak_60752	3	101493104	101493959	+	251	NA	Intergenic	NA	6033	XM_040698307
PGC_005_peak_50222	27	2969583	2970704	+	251	NA	exon (XM_046904447. exon 1 of 10)	NA	1991	XM_046904447
PGC_005_peak_61345	3	108120903	108121725	+	250	NA	Intergenic	NA	-4753	NM_001135785
PGC_005_peak_46905	21	5645061	5645972	+	250	NA	intron (XM_025142536. intron 2 of 7)	NA	5238	XM_040651192
PGC_005_peak_23481	13	7139216	7139830	+	250	NA	promoter-TSS (XR_005839588)	NA	-224	XR_001468822
PGC_005_peak_11043	1	130729302	130729950	+	250	NA	promoter-TSS (INRAGALT00000004868)	NA	-32	INRAGALT00000004868
PGC_005_peak_68454	4	58045083	58046676	+	249	NA	intron (XM_015276153. intron 1 of 10)	NA	1847	DAVISGALT002793701
PGC_005_peak_85837	8	29033529	29034431	+	249	NA	Intergenic	NA	18300	ENSGALT00010058346
PGC_005_peak_6028	1	69262396	69262710	+	249	NA	intron (XM_416460. intron 1 of 12)	NA	-1613	DAVISGALT000709201
PGC_005_peak_5598	1	64509544	64509891	+	249	NA	TTS (XR_003071195)	NA	-4795	DAVISGALT000686701
PGC_005_peak_33214	2	19258046	19258741	+	249	NA	Intergenic	NA	-6651	XM_015282011
PGC_005_peak_28147	17	1143507	1144378	+	249	NA	intron (XM_025141403. intron 8 of 8)	NA	5142	INRAGALT00000102146
PGC_005_peak_10379	1	122925191	122926362	+	249	NA	promoter-TSS (DAVISGALT000971701)	NA	-529	DAVISGALT000971701
PGC_005_peak_4933	1	56705687	56706102	+	249	NA	exon (XM_040658837. exon 1 of 15)	NA	-1143	INRAGALT00000002210
PGC_005_peak_31313	19	9078078	9078800	+	249	NA	TTS (XM_040650537)	NA	11669	XM_046902772
PGC_005_peak_15785	1	184624990	184626339	+	248	NA	promoter-TSS (ENSGALT00010022277)	NA	-543	ENSGALT00010022273
PGC_005_peak_74318	5	33582053	33582375	+	248	NA	intron (XR_005860596. intron 2 of 2)	NA	13075	ENSGALT00010016545
PGC_005_peak_51083	28	4028322	4029021	+	248	NA	intron (XM_015300121. intron 1 of 2)	NA	2005	XM_015300121
PGC_005_peak_7043	1	81704114	81704516	+	248	NA	intron (XM_025143740. intron 1 of 8)	NA	8929	DAVISGALT000808301
PGC_005_peak_3191	1	36813423	36815126	+	248	NA	intron (XM_015283004. intron 3 of 18)	NA	2523	DAVISGALT000533801
PGC_005_peak_90134	W	7666492	7666914	+	248	NA	intron (ENSGALT00010031354. intron 1 of 3)	NA	5895	TAGAGALT000000437857
PGC_005_peak_18323	10	15267861	15268524	+	248	NA	intron (XR_005862678. intron 13 of 13)	NA	6509	XR_005862676
PGC_005_peak_50095	27	1685910	1686829	+	248	NA	intron (XR_213687. intron 2 of 11)	NA	-20366	TAGAGALT000000244509
PGC_005_peak_78471	6	20776291	20777266	+	247	NA	Intergenic	NA	-7198	INRAGALT00000052036
PGC_005_peak_39203	2	90126309	90126672	+	247	NA	intron (XM_040676617. intron 2 of 8)	NA	-7442	XM_040676626
PGC_005_peak_57580	3	65381969	65382529	+	247	NA	Intergenic	NA	-18563	XM_004940298
PGC_005_peak_64531	4	14215019	14215411	+	247	NA	intron (XM_004940821. intron 9 of 9)	NA	-8727	INRAGALT00000025613
PGC_005_peak_83855	8	8692443	8693098	+	247	NA	promoter-TSS (ENSGALT00010035060)	NA	-64	ENSGALT00010035052
PGC_005_peak_5372	1	61754219	61756284	+	247	NA	intron (XM_046939260. intron 1 of 17)	NA	-9269	DAVISGALT000667801
PGC_005_peak_37699	2	70664113	70664698	+	247	NA	intron (ENSGALT00010030246. intron 1 of 7)	NA	-5206	ENSGALT00010030247
PGC_005_peak_18155	10	13779517	13779990	+	247	NA	intron (XM_025154074. intron 22 of 26)	NA	-7428	NONGGAT013131
PGC_005_peak_85506	8	26614971	26615347	+	247	NA	Intergenic	NA	-22738	XM_046944264
PGC_005_peak_93690	Z	83562991	83563882	+	246	NA	intron (XR_006932333. intron 2 of 2)	NA	2202	ENSGALT00010003213
PGC_005_peak_77274	6	7586445	7588348	+	246	NA	intron (NONGGAT015909. intron 1 of 2)	NA	-4554	DAVISGALT003470501
PGC_005_peak_22788	12	20099026	20099742	+	246	NA	promoter-TSS (INRAGALT00000010308)	NA	-14	XR_001471250
PGC_005_peak_33588	2	23045288	23045790	+	246	NA	exon (NONGGAT014066. exon 2 of 2)	NA	591	NONGGAT014066
PGC_005_peak_5572	1	64314486	64315298	+	246	NA	Intergenic	NA	30560	NM_001278118
PGC_005_peak_18360	10	15643329	15644820	+	246	NA	intron (XR_005862677. intron 2 of 13)	NA	32560	ENSGALT00010049627
PGC_005_peak_53777	3	26253293	26254991	+	245	NA	exon (DAVISGALT002093601. exon 1 of 1)	NA	119	DAVISGALT002093601
PGC_005_peak_83150	8	235187	235985	+	244	NA	intron (ENSGALT00010035117. intron 13 of 15)	NA	-3785	ENSGALT00010035150
PGC_005_peak_88339	JAENSK010000416.1	5340	6518	+	244	NA	promoter-TSS (XM_040656762)	NA	-222	XM_040656762
PGC_005_peak_85839	8	29042017	29044426	+	244	NA	Intergenic	NA	27541	ENSGALT00010058346
PGC_005_peak_51467	3	1442558	1442872	+	244	NA	intron (XR_006938997. intron 6 of 6)	NA	-7812	DAVISGALT001979901
PGC_005_peak_46804	21	4350240	4350595	+	244	NA	intron (XM_417619. intron 3 of 9)	NA	3221	DAVISGALT005050401
PGC_005_peak_37741	2	71078423	71079103	+	244	NA	TTS (ENSGALT00010001842)	NA	359	ENSGALT00010001840
PGC_005_peak_92769	Z	61553368	61553737	+	244	NA	Intergenic	NA	-3514	DAVISGALT000288501
PGC_005_peak_38563	2	82201249	82202040	+	244	NA	Intergenic	NA	-10856	INRAGALT00000015737
PGC_005_peak_80868	7	10324386	10324720	+	243	NA	exon (XR_005861505. exon 4 of 4)	NA	3069	XM_040704154
PGC_005_peak_51275	29	410023	410434	+	243	NA	intron (ENSGALT00010001357. intron 2 of 2)	NA	-3449	XM_046904742
PGC_005_peak_69294	4	68086191	68087701	+	243	NA	intron (XM_015285463. intron 1 of 34)	NA	-16611	XM_046940887
PGC_005_peak_58197	3	71670607	71671128	+	242	NA	exon (INRAGALT00000023767. exon 1 of 1)	NA	264	INRAGALT00000023767
PGC_005_peak_28446	17	4231466	4231796	+	242	NA	intron (XM_046901864. intron 2 of 11)	NA	-5714	TAGAGALT000000129299
PGC_005_peak_21998	12	13278084	13278966	+	242	NA	intron (XM_046899760. intron 28 of 29)	NA	6013	INRAGALT00000101681
PGC_005_peak_17570	10	8058038	8059812	+	242	NA	promoter-TSS (INRAGALT00000007233)	NA	-314	INRAGALT00000007233
PGC_005_peak_40952	2	109193534	109194407	+	242	NA	exon (TAGAGALT000000183152. exon 2 of 2)	NA	2779	TAGAGALT000000183152
PGC_005_peak_83885	8	8882490	8883794	+	241	NA	intron (ENSGALT00010035066. intron 1 of 2)	NA	9335	DAVISGALT003762901
PGC_005_peak_68090	4	54734197	54734641	+	241	NA	Intergenic	NA	-71845	INRAGALT00000026851
PGC_005_peak_32053	2	7031514	7032156	+	241	NA	intron (ENSGALT00010066938. intron 3 of 3)	NA	8450	ENSGALT00010066938
PGC_005_peak_77592	6	11361833	11362146	+	241	NA	intron (XM_004942017. intron 4 of 12)	NA	4020	XM_421568
PGC_005_peak_46556	21	1806294	1806583	+	241	NA	intron (XR_005841406. intron 10 of 18)	NA	12756	DAVISGALT005028301
PGC_005_peak_38312	2	78422254	78422589	+	241	NA	intron (XM_040695732. intron 6 of 23)	NA	3327	DAVISGALT001678201
PGC_005_peak_52805	3	15855539	15856546	+	241	NA	intron (INRAGALT00000021405. intron 1 of 2)	NA	5419	INRAGALT00000021405
PGC_005_peak_47286	22	2804487	2805843	+	241	NA	exon (XM_046903421. exon 4 of 45)	NA	2206	unassigned_transcript_1268
PGC_005_peak_63386	4	1949501	1949914	+	240	NA	exon (XM_001232273. exon 3 of 3)	NA	2581	XM_001232273
PGC_005_peak_6092	1	70040218	70040801	+	240	NA	intron (XM_046943894. intron 3 of 12)	NA	-17241	NONGGAT012725
PGC_005_peak_49030	25	1011487	1012037	+	240	NA	intron (NM_001396028. intron 2 of 3)	NA	2059	NM_001396028
PGC_005_peak_5791	1	66622056	66622340	+	240	NA	TTS (XM_040671611)	NA	-1556	INRAGALT00000100220
PGC_005_peak_27157	15	8317582	8320270	+	240	NA	intron (XR_005840030. intron 9 of 18)	NA	16602	XM_040648123
PGC_005_peak_44033	2	140220743	140221647	+	240	NA	Intergenic	NA	-51415	XR_003074183
PGC_005_peak_37767	2	71295530	71295835	+	240	NA	intron (ENSGALT00010001841. intron 1 of 2)	NA	9214	ENSGALT00010001842
PGC_005_peak_24277	13	14271271	14271563	+	240	NA	intron (XM_040647227. intron 6 of 11)	NA	28095	DAVISGALT004455501
PGC_005_peak_43233	2	132256540	132258848	+	239	NA	promoter-TSS (TAGAGALT000000048447)	NA	-719	TAGAGALT000000048447
PGC_005_peak_52433	3	11926415	11927537	+	239	NA	intron (ENSGALT00010046570. intron 1 of 2)	NA	-8243	ENSGALT00010046536
PGC_005_peak_42387	2	123674287	123675748	+	239	NA	exon (TAGAGALT000000186439. exon 2 of 2)	NA	-2200	ENSGALT00010032419
PGC_005_peak_9637	1	114657442	114657667	+	239	NA	intron (XR_006934864. intron 1 of 80)	NA	-3488	XM_046919519
PGC_005_peak_83254	8	1862704	1863222	+	238	NA	intron (XR_006939957. intron 3 of 25)	NA	-19290	NONGGAT016326
PGC_005_peak_90941	Z	17471321	17472407	+	238	NA	promoter-TSS (XM_040655364)	NA	-23	NM_204708
PGC_005_peak_48508	24	3640988	3641707	+	238	NA	Intergenic	NA	-4064	DAVISGALT005168301
PGC_005_peak_46349	20	14153558	14154922	+	238	NA	Intergenic	NA	-2424	INRAGALT00000018633
PGC_005_peak_32003	2	6355295	6355542	+	238	NA	exon (XR_003074113. exon 2 of 2)	NA	-4703	XM_046921624
PGC_005_peak_82837	7	32715528	32716463	+	238	NA	exon (INRAGALT00000033129. exon 1 of 1)	NA	412	INRAGALT00000033129
PGC_005_peak_30623	19	1608215	1609387	+	237	NA	promoter-TSS (TAGAGALT000000145802)	NA	-142	TAGAGALT000000145802
PGC_005_peak_51967	3	6690034	6690347	+	237	NA	intron (ENSGALT00010048012. intron 1 of 2)	NA	5645	ENSGALT00010048022
PGC_005_peak_64783	4	16448164	16448493	+	237	NA	promoter-TSS (XM_001234243)	NA	-91	XM_001234243
PGC_005_peak_5078	1	58548524	58548765	+	237	NA	Intergenic	NA	-18292	ENSGALT00010038186
PGC_005_peak_3645	1	42241762	42242807	+	236	NA	exon (DAVISGALT000550901. exon 1 of 1)	NA	748	DAVISGALT000550901
PGC_005_peak_45999	20	11064415	11064955	+	236	NA	exon (ENSGALT00010039931. exon 1 of 3)	NA	-1669	ENSGALT00010039934
PGC_005_peak_37675	2	70337542	70337890	+	236	NA	intron (ENSGALT00010030243. intron 6 of 6)	NA	13270	ENSGALT00010030263
PGC_005_peak_13296	1	155190069	155191581	+	236	NA	exon (ENSGALT00010002383. exon 2 of 2)	NA	3677	ENSGALT00010002384
PGC_005_peak_76205	5	54442532	54443270	+	236	NA	promoter-TSS (XM_040701639)	NA	-63	XM_040701639
PGC_005_peak_8026	1	94994977	94996342	+	236	NA	Intergenic	NA	-7826	INRAGALT00000003579
PGC_005_peak_53270	3	21096601	21098581	+	236	NA	intron (ENSGALT00010051835. intron 2 of 2)	NA	11766	ENSGALT00010051838
PGC_005_peak_66726	4	39972713	39973672	+	235	NA	intron (XM_046940098. intron 9 of 39)	NA	6257	DAVISGALT002803501
PGC_005_peak_40913	2	108558550	108558845	+	235	NA	intron (XM_004939849. intron 1 of 17)	NA	12114	DAVISGALT001804201
PGC_005_peak_36704	2	59230202	59231176	+	234	NA	Intergenic	NA	-26284	ENSGALT00010020504
PGC_005_peak_63789	4	5393143	5393901	+	234	NA	intron (ENSGALT00010047659. intron 2 of 2)	NA	-44930	XR_001464177
PGC_005_peak_70115	4	76548086	76548487	+	234	NA	Intergenic	NA	-5946	NONGGAT015349
PGC_005_peak_86595	9	7316059	7317168	+	234	NA	intron (XM_040705461. intron 8 of 17)	NA	-3209	DAVISGALT003919601
PGC_005_peak_87696	9	17821160	17822008	+	234	NA	intron (XR_006930994. intron 2 of 9)	NA	13702	ENSGALT00010045389
PGC_005_peak_69177	4	66814090	66814895	+	233	NA	exon (ENSGALT00010041554. exon 2 of 2)	NA	4813	ENSGALT00010041554
PGC_005_peak_61697	30	651864	652255	+	233	NA	promoter-TSS (XM_003643385)	NA	-146	XM_046904772
PGC_005_peak_43750	2	137247113	137248092	+	233	NA	intron (XM_046938292. intron 17 of 40)	NA	34416	XM_003640865
PGC_005_peak_37093	2	63435523	63436432	+	233	NA	intron (TAGAGALT000000173653. intron 2 of 2)	NA	1930	INRAGALT00000015223
PGC_005_peak_23265	13	4004659	4004865	+	233	NA	TTS (NONGGAT013385)	NA	3004	NONGGAT013385
PGC_005_peak_66434	4	36645886	36646585	+	233	NA	intron (ENSGALT00010021276. intron 1 of 3)	NA	-4468	DAVISGALT002694301
PGC_005_peak_51465	3	1395359	1395573	+	233	NA	intron (XR_005858964. intron 3 of 5)	NA	-22972	TAGAGALT000000258939
PGC_005_peak_68344	4	57123204	57123753	+	233	NA	intron (TAGAGALT000000334008. intron 1 of 2)	NA	44274	TAGAGALT000000334008
PGC_005_peak_69577	4	70903501	70904537	+	232	NA	Intergenic	NA	32821	ENSGALT00010027958
PGC_005_peak_87376	9	14362432	14363509	+	232	NA	Intergenic	NA	7277	ENSGALT00010045207
PGC_005_peak_12678	1	147316383	147317035	+	232	NA	Intergenic	NA	9294	ENSGALT00010014660
PGC_005_peak_61330	3	108031288	108031694	+	231	NA	promoter-TSS (XR_001466206)	NA	-395	XR_001466206
PGC_005_peak_5369	1	61746218	61748073	+	231	NA	intron (XM_046939260. intron 1 of 17)	NA	-1163	DAVISGALT000667801
PGC_005_peak_54847	3	38197196	38198171	+	231	NA	exon (INRAGALT00000104058. exon 2 of 2)	NA	9768	XM_015284407
PGC_005_peak_13130	1	153513504	153514777	+	231	NA	intron (ENSGALT00010002345. intron 1 of 3)	NA	-13741	ENSGALT00010002343
PGC_005_peak_42730	2	126785341	126786163	+	231	NA	intron (ENSGALT00010033543. intron 2 of 3)	NA	5162	DAVISGALT001870901
PGC_005_peak_77844	6	13423618	13423989	+	231	NA	intron (XR_005860763. intron 9 of 15)	NA	7627	ENSGALT00010057627
PGC_005_peak_47176	22	1863279	1864888	+	231	NA	intron (ENSGALT00010050415. intron 2 of 3)	NA	9663	ENSGALT00010050661
PGC_005_peak_13499	1	157437972	157439195	+	231	NA	exon (TAGAGALT000000048305. exon 1 of 1)	NA	587	TAGAGALT000000048305
PGC_005_peak_59870	3	92131378	92132146	+	231	NA	intron (ENSGALT00010009391. intron 3 of 3)	NA	19157	ENSGALT00010009391
PGC_005_peak_52677	3	14596609	14597028	+	230	NA	Intergenic	NA	-23826	ENSGALT00010046281
PGC_005_peak_65393	4	23555063	23555917	+	230	NA	exon (DAVISGALT002641901. exon 1 of 1)	NA	3214	DAVISGALT002641901
PGC_005_peak_49767	26	4299274	4300248	+	230	NA	intron (XR_005841912. intron 1 of 26)	NA	-8230	XM_015298997
PGC_005_peak_54299	3	31234558	31234834	+	230	NA	intron (XM_040698539. intron 63 of 73)	NA	5194	DAVISGALT002144301
PGC_005_peak_28503	17	4823257	4824209	+	230	NA	Intergenic	NA	-8391	NONGGAT013581
PGC_005_peak_4028	1	46384587	46385114	+	229	NA	exon (ENSGALT00010033137. exon 1 of 1)	NA	2095	ENSGALT00010033137
PGC_005_peak_34490	2	32691416	32692114	+	229	NA	intron (TAGAGALT000000164694. intron 1 of 3)	NA	6430	TAGAGALT000000164694
PGC_005_peak_17637	10	8684801	8685425	+	229	NA	intron (XM_046899192. intron 1 of 1)	NA	2910	DAVISGALT004057401
PGC_005_peak_1630	1	19150307	19151893	+	229	NA	intron (INRAGALT00000000507. intron 1 of 2)	NA	902	INRAGALT00000000506
PGC_005_peak_79761	6	34242269	34242882	+	229	NA	intron (TAGAGALT000000386420. intron 4 of 5)	NA	-5204	XR_003075965
PGC_005_peak_80001	7	57135	57569	+	229	NA	promoter-TSS (XR_005861639)	NA	80	XR_005861638
PGC_005_peak_8238	1	97486450	97487126	+	229	NA	promoter-TSS (DAVISGALT000884001)	NA	-63	DAVISGALT000884001
PGC_005_peak_22086	12	13953613	13955679	+	228	NA	intron (XM_004944666. intron 12 of 38)	NA	22035	XM_015293287
PGC_005_peak_90490	Z	8330314	8330592	+	228	NA	intron (XM_015277448. intron 8 of 17)	NA	23013	XM_040656597
PGC_005_peak_3013	1	35219037	35220050	+	228	NA	Intergenic	NA	-4064	NM_001391913
PGC_005_peak_68842	4	62823031	62823310	+	228	NA	intron (ENSGALT00010041771. intron 2 of 8)	NA	27616	ENSGALT00010041771
PGC_005_peak_11935	1	138927259	138927689	+	228	NA	exon (DAVISGALT001066901. exon 1 of 1)	NA	135	DAVISGALT001066901
PGC_005_peak_13795	1	161866173	161866959	+	228	NA	Intergenic	NA	-12002	TAGAGALT000000048456
PGC_005_peak_28745	17	6791723	6792479	+	228	NA	intron (XM_046901867. intron 3 of 32)	NA	9757	XM_046901865
PGC_005_peak_86128	9	2416364	2417237	+	228	NA	intron (NM_001305060. intron 1 of 8)	NA	23634	XR_005862352
PGC_005_peak_21145	12	4515693	4515960	+	227	NA	intron (ENSGALT00010068464. intron 1 of 3)	NA	-7599	INRAGALT00000008954
PGC_005_peak_16472	1	192258140	192259008	+	227	NA	intron (XM_046902783. intron 14 of 34)	NA	4918	DAVISGALT001274901
PGC_005_peak_55712	3	47062117	47062581	+	227	NA	intron (TAGAGALT000000275546. intron 3 of 4)	NA	-24416	DAVISGALT002213701
PGC_005_peak_43436	2	134484581	134485068	+	227	NA	intron (NM_001030951. intron 1 of 7)	NA	15008	NM_001030951
PGC_005_peak_65012	4	18468551	18469510	+	226	NA	promoter-TSS (XM_046941145)	NA	-77	XM_046941145
PGC_005_peak_29986	18	7857231	7857536	+	226	NA	promoter-TSS (XR_005840713)	NA	-507	XR_005840714
PGC_005_peak_44361	2	144897444	144897763	+	226	NA	exon (ENSGALT00010023787. exon 3 of 3)	NA	5977	ENSGALT00010023787
PGC_005_peak_11860	1	138140181	138140961	+	226	NA	intron (XM_040662650. intron 2 of 34)	NA	23111	DAVISGALT001054701
PGC_005_peak_80686	7	8326126	8327363	+	226	NA	intron (XR_005861502. intron 3 of 5)	NA	14833	DAVISGALT003550101
PGC_005_peak_57406	3	63228739	63229179	+	226	NA	intron (XM_046938528. intron 42 of 44)	NA	7999	NONGGAT015038
PGC_005_peak_77580	6	11155154	11155725	+	225	NA	exon (XR_006939696. exon 8 of 8)	NA	5421	XR_006939704
PGC_005_peak_7797	1	92040505	92041440	+	225	NA	intron (XM_416658. intron 4 of 9)	NA	-3780	XR_005846692
PGC_005_peak_12831	1	149369386	149370578	+	225	NA	Intergenic	NA	-10302	ENSGALT00010014696
PGC_005_peak_83859	8	8702221	8703152	+	225	NA	Intergenic	NA	9380	ENSGALT00010035060
PGC_005_peak_67279	4	46159919	46160657	+	225	NA	intron (TAGAGALT000000330939. intron 1 of 5)	NA	6593	TAGAGALT000000330940
PGC_005_peak_24289	13	14502673	14503848	+	225	NA	Intergenic	NA	-17709	ENSGALT00010041209
PGC_005_peak_80070	7	1059613	1060682	+	225	NA	intron (XM_046944007. intron 4 of 14)	NA	-31944	ENSGALT00010036781
PGC_005_peak_10725	1	126942091	126942878	+	225	NA	intron (ENSGALT00010007201. intron 2 of 2)	NA	-15853	XM_040651544
PGC_005_peak_45183	20	3282076	3283291	+	224	NA	intron (XM_040650805. intron 1 of 32)	NA	-27638	DAVISGALT004946501
PGC_005_peak_62960	37	92221	93017	+	224	NA	promoter-TSS (INRAGALT00000056139)	NA	58	INRAGALT00000056139
PGC_005_peak_12049	1	140071315	140071979	+	224	NA	promoter-TSS (XM_040651054)	NA	-216	XM_040651054
PGC_005_peak_46514	21	1425367	1425648	+	224	NA	promoter-TSS (NM_001012695)	NA	-92	NM_001012695
PGC_005_peak_87635	9	17121636	17122563	+	224	NA	intron (NM_001305103. intron 1 of 20)	NA	6459	NM_001305103
PGC_005_peak_83968	8	9863020	9863944	+	224	NA	intron (TAGAGALT000000405210. intron 1 of 2)	NA	-13225	INRAGALT00000033848
PGC_005_peak_87753	9	18802019	18802732	+	224	NA	Intergenic	NA	-15581	ENSGALT00010045397
PGC_005_peak_88486	JAENSK010000461.1	25136	25577	+	224	NA	promoter-TSS (TAGAGALT000000435634)	NA	-217	TAGAGALT000000435634
PGC_005_peak_42630	2	125929914	125930151	+	224	NA	intron (NM_001001754. intron 23 of 32)	NA	9264	DAVISGALT001866901
PGC_005_peak_5903	1	67720344	67720793	+	224	NA	intron (TAGAGALT000000021908. intron 1 of 4)	NA	2704	TAGAGALT000000021909
PGC_005_peak_39181	2	89893624	89894180	+	224	NA	Intergenic	NA	-6577	XR_005857745
PGC_005_peak_83343	8	3254121	3254552	+	224	NA	intron (XR_006940028. intron 1 of 17)	NA	-27955	TAGAGALT000000401748
PGC_005_peak_32213	2	8824454	8825612	+	224	NA	promoter-TSS (DAVISGALT001365401)	NA	-237	DAVISGALT001365401
PGC_005_peak_80651	7	7883227	7883993	+	224	NA	exon (DAVISGALT003551301. exon 1 of 1)	NA	1199	DAVISGALT003551301
PGC_005_peak_19996	11	12807062	12807526	+	224	NA	exon (XR_006931167. exon 17 of 17)	NA	45814	XR_006931188
PGC_005_peak_37236	2	65119359	65120077	+	223	NA	exon (DAVISGALT001624801. exon 1 of 1)	NA	1611	DAVISGALT001624801
PGC_005_peak_63771	4	5269047	5270586	+	223	NA	intron (ENSGALT00010047563. intron 1 of 2)	NA	-5140	ENSGALT00010047566
PGC_005_peak_73818	5	27587005	27587391	+	223	NA	exon (XM_001231964. exon 2 of 15)	NA	-4038	DAVISGALT003135801
PGC_005_peak_75044	5	42463850	42464321	+	223	NA	intron (XR_006939456. intron 1 of 2)	NA	5627	XR_006939456
PGC_005_peak_48951	25	547015	547683	+	223	NA	promoter-TSS (INRAGALT00000019733)	NA	-401	INRAGALT00000019733
PGC_005_peak_554	1	6642468	6644290	+	223	NA	intron (XM_040700782. intron 8 of 17)	NA	-15268	DAVISGALT000387201
PGC_005_peak_81633	7	17594202	17595831	+	223	NA	intron (XM_046943594. intron 5 of 15)	NA	14812	NM_001006519
PGC_005_peak_18408	10	16123349	16123649	+	223	NA	Intergenic	NA	-21017	ENSGALT00010049629
PGC_005_peak_72266	5	9636935	9637778	+	222	NA	Intergenic	NA	-7048	ENSGALT00010058372
PGC_005_peak_49090	25	1567229	1568112	+	222	NA	TTS (NM_001277927)	NA	2224	NM_001277927
PGC_005_peak_61751	31	771763	773150	+	222	NA	promoter-TSS (XM_040654167)	NA	60	XM_040654165
PGC_005_peak_85089	8	21393436	21393913	+	222	NA	Intergenic	NA	-22297	NM_001396618
PGC_005_peak_48300	24	1368374	1369502	+	222	NA	intron (XM_025143331. intron 1 of 22)	NA	3276	XM_025143331
PGC_005_peak_36126	2	51646164	51646528	+	221	NA	Intergenic	NA	-2831	XM_046938358
PGC_005_peak_74216	5	32105971	32106397	+	221	NA	Intergenic	NA	13985	ENSGALT00010016886
PGC_005_peak_22665	12	19047063	19048221	+	221	NA	intron (XM_040646741. intron 1 of 7)	NA	3008	XM_040646741
PGC_005_peak_3362	1	38532298	38533947	+	221	NA	intron (DAVISGALT000543401. intron 1 of 1)	NA	-3727	ENSGALT00010034878
PGC_005_peak_19958	11	11805741	11806352	+	221	NA	exon (TAGAGALT000000077625. exon 2 of 2)	NA	-11411	DAVISGALT004225501
PGC_005_peak_17216	10	3193556	3194109	+	221	NA	exon (DAVISGALT004034801. exon 1 of 1)	NA	268	DAVISGALT004034801
PGC_005_peak_90727	Z	12451598	12452131	+	221	NA	Intergenic	NA	6195	XR_005843257
PGC_005_peak_59090	3	82997817	82998398	+	221	NA	intron (XM_040697810. intron 19 of 30)	NA	-1447	DAVISGALT002434101
PGC_005_peak_59449	3	87327367	87328180	+	221	NA	Intergenic	NA	-22409	NM_001024584
PGC_005_peak_53653	3	24762848	24763500	+	221	NA	TTS (NONGGAT014944)	NA	2135	TAGAGALT000000268205
PGC_005_peak_56867	3	58131957	58132421	+	221	NA	Intergenic	NA	-13247	XM_015284427
PGC_005_peak_38863	2	86351481	86351980	+	221	NA	Intergenic	NA	-11797	ENSGALT00010020867
PGC_005_peak_64994	4	18252454	18252904	+	220	NA	promoter-TSS (DAVISGALT002623901)	NA	-225	DAVISGALT002623901
PGC_005_peak_17412	10	6179411	6180016	+	220	NA	intron (XM_040706827. intron 3 of 29)	NA	6123	DAVISGALT004050501
PGC_005_peak_18320	10	15253159	15255689	+	220	NA	intron (ENSGALT00010050076. intron 1 of 2)	NA	1081	ENSGALT00010050076
PGC_005_peak_62737	34	2793960	2794579	+	220	NA	promoter-TSS (XR_003072636)	NA	-10	XR_003072636
PGC_005_peak_40374	2	103391777	103392127	+	220	NA	exon (DAVISGALT001785001. exon 1 of 1)	NA	1198	DAVISGALT001785001
PGC_005_peak_24730	14	538151	538538	+	220	NA	intron (XR_006931508. intron 8 of 16)	NA	-2222	ENSGALT00010054977
PGC_005_peak_67176	4	45105486	45106268	+	220	NA	intron (XM_046941302. intron 1 of 13)	NA	8425	XM_046941302
PGC_005_peak_5210	1	59958704	59959071	+	220	NA	promoter-TSS (DAVISGALT000654701)	NA	-40	DAVISGALT000654701
PGC_005_peak_90256	Z	836761	837522	+	219	NA	exon (XM_040655974. exon 22 of 27)	NA	-9797	DAVISGALT000015601
PGC_005_peak_73536	5	23924168	23924826	+	219	NA	promoter-TSS (ENSGALT00010057623)	NA	69	ENSGALT00010057623
PGC_005_peak_91856	Z	40613596	40613913	+	219	NA	promoter-TSS (DAVISGALT000195601)	NA	-832	DAVISGALT000195601
PGC_005_peak_4257	1	48719375	48720418	+	219	NA	Intergenic	NA	-7570	NONGGAT000347
PGC_005_peak_44470	2	146551756	146552148	+	219	NA	intron (XM_040695022. intron 2 of 16)	NA	10036	DAVISGALT001946601
PGC_005_peak_31714	2	2263180	2263881	+	219	NA	intron (XM_040695539. intron 8 of 112)	NA	26727	XM_040695536
PGC_005_peak_58315	3	73304099	73304717	+	219	NA	Intergenic	NA	-38077	XR_006938907
PGC_005_peak_21746	12	10285131	10286317	+	219	NA	intron (XR_005839373. intron 3 of 3)	NA	-3512	DAVISGALT004314601
PGC_005_peak_60119	3	94867881	94868906	+	219	NA	Intergenic	NA	-78469	ENSGALT00010009457
PGC_005_peak_22920	13	1241185	1241703	+	219	NA	TTS (XM_040647056)	NA	2966	TAGAGALT000000092343
PGC_005_peak_19908	11	10887307	10888460	+	219	NA	intron (XR_005839077. intron 2 of 2)	NA	12061	DAVISGALT004199301
PGC_005_peak_84687	8	17338208	17338578	+	219	NA	intron (XM_046944446. intron 3 of 28)	NA	-1293	XR_001467866
PGC_005_peak_84209	8	12652912	12653326	+	219	NA	intron (XR_005861930. intron 6 of 6)	NA	2123	INRAGALT00000034003
PGC_005_peak_46629	21	2748884	2749821	+	219	NA	intron (XM_015296843. intron 2 of 36)	NA	-8041	TAGAGALT000000205953
PGC_005_peak_10009	1	119128080	119129719	+	219	NA	intron (NM_001030803. intron 2 of 10)	NA	-18395	XR_005849308
PGC_005_peak_46383	21	305051	305270	+	218	NA	TTS (TAGAGALT000000203570)	NA	2691	TAGAGALT000000203570
PGC_005_peak_53448	3	22829693	22829951	+	218	NA	promoter-TSS (ENSGALT00010051881)	NA	-296	ENSGALT00010051881
PGC_005_peak_85693	8	28035430	28035739	+	218	NA	exon (XM_040704476. exon 5 of 19)	NA	8581	XM_046944211
PGC_005_peak_91764	Z	37805361	37805662	+	218	NA	intron (XM_424841. intron 8 of 20)	NA	10295	DAVISGALT000202601
PGC_005_peak_20552	11	18559948	18560191	+	218	NA	promoter-TSS (DAVISGALT004248801)	NA	-456	DAVISGALT004248801
PGC_005_peak_3193	1	36853586	36853979	+	218	NA	intron (XM_015283004. intron 6 of 18)	NA	-23146	DAVISGALT000533901
PGC_005_peak_81945	7	21934489	21935308	+	218	NA	TTS (INRAGALT00000032901)	NA	-1078	DAVISGALT003623701
PGC_005_peak_39255	2	90675801	90676547	+	218	NA	intron (ENSGALT00010021874. intron 2 of 3)	NA	20373	ENSGALT00010021874
PGC_005_peak_40408	2	103665202	103665932	+	217	NA	Intergenic	NA	-7285	ENSGALT00010013643
PGC_005_peak_83841	8	8506063	8506654	+	217	NA	intron (XM_040705294. intron 7 of 7)	NA	-25885	DAVISGALT003767001
PGC_005_peak_58153	3	71263563	71264033	+	217	NA	TTS (ENSGALT00010010639)	NA	3780	NONGGAT014786
PGC_005_peak_52945	3	17819431	17820589	+	217	NA	intron (XR_005859004. intron 1 of 3)	NA	13600	INRAGALT00000021550
PGC_005_peak_85055	8	21084967	21086025	+	217	NA	intron (XM_046944860. intron 15 of 30)	NA	13167	DAVISGALT003837201
PGC_005_peak_5997	1	68827458	68827858	+	217	NA	intron (XM_015291284. intron 2 of 21)	NA	-9389	DAVISGALT000708901
PGC_005_peak_60817	3	102266600	102267376	+	216	NA	intron (XR_005858381. intron 3 of 3)	NA	-1322	INRAGALT00000024617
PGC_005_peak_67117	4	44557234	44558164	+	216	NA	exon (XR_006939298. exon 6 of 12)	NA	-11845	NONGGAT006982
PGC_005_peak_41225	2	111670052	111670390	+	216	NA	Intergenic	NA	-6499	TAGAGALT000000183792
PGC_005_peak_276	1	2312557	2313132	+	216	NA	intron (NM_001199320. intron 6 of 16)	NA	-35203	DAVISGALT000379001
PGC_005_peak_21512	12	8042554	8043606	+	216	NA	intron (ENSGALT00010068764. intron 1 of 1)	NA	11745	ENSGALT00010068764
PGC_005_peak_62800	34	3403929	3404244	+	216	NA	promoter-TSS (XM_015273172)	NA	-90	XM_015273172
PGC_005_peak_91580	Z	33105119	33105457	+	216	NA	intron (XM_025145270. intron 1 of 5)	NA	-5547	DAVISGALT000174401
PGC_005_peak_66739	4	40139886	40140229	+	216	NA	exon (DAVISGALT002804201. exon 1 of 1)	NA	183	DAVISGALT002804201
PGC_005_peak_63947	4	8470109	8470785	+	215	NA	intron (XM_046939892. intron 1 of 12)	NA	2852	DAVISGALT002572401
PGC_005_peak_44498	2	146881910	146882652	+	215	NA	TTS (XR_005857569)	NA	23216	XR_005857569
PGC_005_peak_49689	26	3493621	3493965	+	215	NA	exon (TAGAGALT000000239318. exon 1 of 1)	NA	4264	TAGAGALT000000239318
PGC_005_peak_19989	11	12698507	12699073	+	215	NA	intron (XR_005862941. intron 2 of 12)	NA	3855	TAGAGALT000000077696
PGC_005_peak_25289	14	5707318	5707832	+	215	NA	Intergenic	NA	7652	TAGAGALT000000105302
PGC_005_peak_37831	2	71991605	71992156	+	215	NA	intron (ENSGALT00010001660. intron 2 of 6)	NA	-8646	ENSGALT00010001659
PGC_005_peak_83147	8	202420	202802	+	215	NA	intron (ENSGALT00010035117. intron 13 of 15)	NA	-13934	DAVISGALT003712901
PGC_005_peak_59109	3	83326627	83326910	+	215	NA	TTS (DAVISGALT002438301)	NA	1271	DAVISGALT002438301
PGC_005_peak_43871	2	138461261	138462492	+	215	NA	intron (ENSGALT00010024020. intron 1 of 3)	NA	1397	ENSGALT00010024023
PGC_005_peak_60751	3	101487817	101488085	+	215	NA	Intergenic	NA	-6551	XM_040697898
PGC_005_peak_83131	7	36368257	36369017	+	215	NA	promoter-TSS (XR_001471251)	NA	-59	XR_001471251
PGC_005_peak_73905	5	28399925	28400739	+	215	NA	intron (XM_421192. intron 4 of 5)	NA	5602	XM_421192
PGC_005_peak_22781	12	20020793	20021568	+	215	NA	intron (XM_004944732. intron 3 of 20)	NA	-5482	DAVISGALT004377701
PGC_005_peak_79940	6	35786379	35787158	+	215	NA	exon (XR_005860757. exon 4 of 4)	NA	834	DAVISGALT003501201
PGC_005_peak_82266	7	25922809	25923182	+	214	NA	intron (XM_040704373. intron 8 of 12)	NA	7436	NONGGAT008638
PGC_005_peak_26673	15	3953832	3954962	+	214	NA	exon (XM_040648344. exon 2 of 9)	NA	22721	XM_040648344
PGC_005_peak_24754	14	930815	931209	+	214	NA	TTS (XR_006931509)	NA	596	ENSGALT00010055004
PGC_005_peak_59275	3	85094909	85096162	+	214	NA	intron (XM_040698528. intron 28 of 39)	NA	9709	DAVISGALT002403901
PGC_005_peak_6564	1	75875026	75876067	+	214	NA	TTS (NM_001146142)	NA	5549	NM_001146142
PGC_005_peak_22510	12	17603200	17603549	+	214	NA	intron (ENSGALT00010054947. intron 1 of 1)	NA	1134	ENSGALT00010054939
PGC_005_peak_34774	2	35639378	35639800	+	214	NA	promoter-TSS (XM_040695817)	NA	-248	XM_040695817
PGC_005_peak_9774	1	116788875	116790183	+	214	NA	TTS (DAVISGALT000978601)	NA	3146	DAVISGALT000978601
PGC_005_peak_68162	4	55654984	55655927	+	214	NA	intron (XR_006939095. intron 1 of 2)	NA	-11341	DAVISGALT002793001
PGC_005_peak_35801	2	47207115	47207524	+	213	NA	promoter-TSS (XM_040690115)	NA	-874	XM_040690115
PGC_005_peak_75652	5	48278326	48279302	+	213	NA	intron (XM_046942492. intron 2 of 7)	NA	-1570	XM_040701263
PGC_005_peak_52436	3	11940111	11941098	+	213	NA	intron (ENSGALT00010046536. intron 1 of 2)	NA	2603	ENSGALT00010046563
PGC_005_peak_47019	21	6767539	6767862	+	213	NA	exon (XM_004947545. exon 3 of 10)	NA	5397	XM_004947545
PGC_005_peak_7213	1	83778976	83779394	+	213	NA	Intergenic	NA	-1782	INRAGALT00000003138
PGC_005_peak_23546	13	7858087	7859608	+	212	NA	intron (XR_001468808. intron 6 of 7)	NA	-3747	NR_035324
PGC_005_peak_36415	2	55348498	55349497	+	212	NA	Intergenic	NA	4930	XR_003074199
PGC_005_peak_77671	6	12075955	12076461	+	212	NA	intron (XM_025151711. intron 3 of 12)	NA	13207	XM_004942034
PGC_005_peak_66013	4	31670026	31670490	+	212	NA	intron (XM_420436. intron 19 of 22)	NA	-8072	DAVISGALT002677001
PGC_005_peak_66375	4	35860978	35861569	+	211	NA	intron (ENSGALT00010020467. intron 2 of 3)	NA	12622	ENSGALT00010020467
PGC_005_peak_17065	10	1660336	1660627	+	211	NA	exon (XM_046898972. exon 3 of 16)	NA	3816	XM_046898972
PGC_005_peak_50705	28	1363508	1364207	+	211	NA	intron (XM_046904533. intron 2 of 5)	NA	-3694	XM_040653592
PGC_005_peak_42505	2	124797702	124798823	+	211	NA	promoter-TSS (XR_005857505)	NA	-48	XR_005857506
PGC_005_peak_21476	12	7545910	7546334	+	211	NA	intron (XM_040646762. intron 2 of 37)	NA	-21727	DAVISGALT004299901
PGC_005_peak_6724	1	77783324	77784153	+	211	NA	exon (XR_005840299. exon 3 of 3)	NA	-2622	INRAGALT00000036025
PGC_005_peak_50955	28	3268793	3269449	+	211	NA	intron (XM_418220. intron 12 of 13)	NA	4797	XM_003642860
PGC_005_peak_7440	1	87481754	87482695	+	211	NA	exon (DAVISGALT000821501. exon 1 of 1)	NA	292	DAVISGALT000821501
PGC_005_peak_62599	34	1633220	1633727	+	211	NA	intron (NM_205242. intron 3 of 89)	NA	-5721	TAGAGALT000000306670
PGC_005_peak_10585	1	124776415	124777860	+	210	NA	intron (XM_025148585. intron 1 of 10)	NA	-4852	NM_001397663
PGC_005_peak_42464	2	124512420	124512873	+	210	NA	Intergenic	NA	10066	NONGGAT013991
PGC_005_peak_31760	2	2842871	2844753	+	210	NA	intron (NONGGAT003645. intron 1 of 1)	NA	11248	NONGGAT003647
PGC_005_peak_32554	2	12763112	12764175	+	210	NA	exon (XM_418566. exon 1 of 1)	NA	2317	XM_418566
PGC_005_peak_52537	3	13089066	13089900	+	210	NA	intron (XR_005858753. intron 2 of 16)	NA	-22488	ENSGALT00010046647
PGC_005_peak_13121	1	153469446	153470933	+	210	NA	intron (XM_040651602. intron 4 of 5)	NA	15256	XM_015277350
PGC_005_peak_87875	9	19805800	19806794	+	210	NA	intron (XM_040706085. intron 1 of 16)	NA	-4305	DAVISGALT004015301
PGC_005_peak_3445	1	39564000	39564781	+	210	NA	intron (ENSGALT00010035732. intron 2 of 3)	NA	3227	ENSGALT00010034893
PGC_005_peak_83961	8	9836604	9837385	+	210	NA	intron (TAGAGALT000000405210. intron 2 of 2)	NA	-6262	DAVISGALT003762401
PGC_005_peak_90143	W	7906689	7907446	+	210	NA	exon (TAGAGALT000000437948. exon 1 of 2)	NA	101	TAGAGALT000000437948
PGC_005_peak_6769	1	78409120	78409693	+	210	NA	intron (NM_205406. intron 6 of 8)	NA	-4466	INRAGALT00000100277
PGC_005_peak_62798	34	3399968	3401103	+	209	NA	promoter-TSS (XM_040654958)	NA	-391	XM_040654958
PGC_005_peak_78347	6	19585193	19585512	+	209	NA	intron (XR_005860753. intron 1 of 1)	NA	22677	ENSGALT00010057099
PGC_005_peak_71113	4	87807565	87807956	+	209	NA	intron (XR_006939229. intron 1 of 3)	NA	18305	XR_006939229
PGC_005_peak_18278	10	14766144	14768348	+	209	NA	promoter-TSS (TAGAGALT000000067611)	NA	-877	TAGAGALT000000067611
PGC_005_peak_22483	12	17358539	17360429	+	209	NA	Intergenic	NA	10918	ENSGALT00010054910
PGC_005_peak_85223	8	23462246	23462857	+	209	NA	intron (ENSGALT00010065400. intron 1 of 2)	NA	3148	ENSGALT00010065400
PGC_005_peak_92911	Z	64248727	64249910	+	209	NA	intron (XM_001234273. intron 1 of 16)	NA	4793	XM_046905913
PGC_005_peak_47436	22	4585096	4585794	+	209	NA	intron (XM_015273247. intron 3 of 10)	NA	-1790	INRAGALT00000043739
PGC_005_peak_2158	1	25526631	25526979	+	208	NA	Intergenic	NA	18702	DAVISGALT000482001
PGC_005_peak_24930	14	2457074	2457681	+	208	NA	Intergenic	NA	-1081	XR_213138
PGC_005_peak_39910	2	98957930	98958401	+	208	NA	intron (XM_015282548. intron 1 of 32)	NA	-1532	NONGGAT014248
PGC_005_peak_17243	10	3671430	3671759	+	208	NA	intron (XM_015278878. intron 4 of 8)	NA	2192	XM_015278878
PGC_005_peak_41861	2	117528025	117529052	+	208	NA	promoter-TSS (NONGGAT014273)	NA	-739	NONGGAT014273
PGC_005_peak_44594	2	147941031	147941552	+	208	NA	intron (XM_040696113. intron 1 of 1)	NA	277	XM_040696113
PGC_005_peak_49825	26	4777531	4778276	+	208	NA	TTS (NM_001389352)	NA	-1715	XR_001470193
PGC_005_peak_86416	9	5205770	5206023	+	208	NA	intron (XR_005862256. intron 1 of 7)	NA	4401	XR_005862252
PGC_005_peak_30925	19	5162071	5162787	+	208	NA	intron (XR_005840997. intron 1 of 2)	NA	6578	ENSGALT00010072176
PGC_005_peak_32915	2	16238310	16239622	+	208	NA	intron (XM_025148368. intron 19 of 33)	NA	29969	XM_040695887
PGC_005_peak_24589	13	17103921	17104308	+	208	NA	promoter-TSS (ENSGALT00010041045)	NA	-13	ENSGALT00010041045
PGC_005_peak_39392	2	92619758	92621135	+	207	NA	exon (TAGAGALT000000179222. exon 3 of 3)	NA	10023	TAGAGALT000000179222
PGC_005_peak_47627	23	1730841	1731607	+	207	NA	promoter-TSS (INRAGALT00000019269)	NA	-274	INRAGALT00000019269
PGC_005_peak_47530	23	555958	558122	+	207	NA	intron (NM_001031774. intron 2 of 3)	NA	3410	NM_001031774
PGC_005_peak_49983	27	588210	588596	+	207	NA	Intergenic	NA	2550	XM_001234239
PGC_005_peak_37712	2	70757902	70758151	+	207	NA	intron (ENSGALT00010001830. intron 2 of 2)	NA	-40323	XR_005857575
PGC_005_peak_73582	5	24577010	24577684	+	207	NA	intron (XM_015287120. intron 2 of 30)	NA	15537	XM_046942106
PGC_005_peak_82378	7	27285867	27287996	+	207	NA	intron (XM_040703547. intron 10 of 60)	NA	-5788	DAVISGALT003664801
PGC_005_peak_33430	2	21401652	21402692	+	207	NA	intron (XR_005856521. intron 1 of 1)	NA	-5349	unassigned_transcript_237
PGC_005_peak_90046	W	5146062	5146664	+	207	NA	Intergenic	NA	27090	TAGAGALT000000438356
PGC_005_peak_45615	20	7986755	7987185	+	206	NA	intron (XM_040650680. intron 12 of 14)	NA	15770	ENSGALT00010061401
PGC_005_peak_60749	3	101478670	101479484	+	206	NA	exon (XM_015285061. exon 1 of 5)	NA	137	XM_015285061
PGC_005_peak_27212	15	9137121	9138050	+	206	NA	exon (XM_040648157. exon 1 of 11)	NA	665	XM_040648157
PGC_005_peak_67339	4	46759863	46761637	+	206	NA	TTS (DAVISGALT002750901)	NA	592	DAVISGALT002750901
PGC_005_peak_85604	8	27424062	27425378	+	206	NA	TTS (ENSGALT00010065578)	NA	11985	ENSGALT00010065580
PGC_005_peak_73003	5	17150453	17150912	+	206	NA	promoter-TSS (DAVISGALT003066701)	NA	-860	DAVISGALT003066701
PGC_005_peak_76219	5	54500502	54501618	+	206	NA	Intergenic	NA	2888	ENSGALT00010049530
PGC_005_peak_29540	18	3050818	3052957	+	206	NA	intron (TAGAGALT000000136258. intron 2 of 3)	NA	5568	TAGAGALT000000136258
PGC_005_peak_29195	17	10612060	10612522	+	206	NA	intron (XM_046901702. intron 9 of 10)	NA	-8173	INRAGALT00000012187
PGC_005_peak_51455	3	1265081	1265590	+	206	NA	intron (XR_006938997. intron 2 of 6)	NA	-4808	DAVISGALT001979601
PGC_005_peak_76212	5	54469217	54469909	+	206	NA	Intergenic	NA	-1642	ENSGALT00010049541
PGC_005_peak_3475	1	39897308	39897771	+	206	NA	intron (XM_015283301. intron 27 of 59)	NA	40912	XM_046898971
PGC_005_peak_50885	28	2762297	2762561	+	205	NA	Intergenic	NA	19047	TAGAGALT000000253523
PGC_005_peak_81333	7	14811878	14813529	+	205	NA	TTS (DAVISGALT003605701)	NA	4632	DAVISGALT003605701
PGC_005_peak_25853	14	10780215	10781286	+	205	NA	promoter-TSS (XM_046900659)	NA	-34	XM_046900659
PGC_005_peak_23957	13	11391811	11392938	+	205	NA	intron (XM_046900442. intron 1 of 9)	NA	-3491	XM_046900441
PGC_005_peak_73180	5	19658729	19659501	+	205	NA	Intergenic	NA	-2080	TAGAGALT000000355083
PGC_005_peak_33074	2	17686681	17687425	+	205	NA	exon (XR_006938617. exon 1 of 2)	NA	-2839	XR_006938619
PGC_005_peak_92707	Z	60483543	60484043	+	205	NA	intron (XM_040655977. intron 1 of 78)	NA	7295	XM_040655977
PGC_005_peak_69839	4	73836593	73836908	+	204	NA	Intergenic	NA	-3364	XR_005859610
PGC_005_peak_25742	14	9817482	9818154	+	204	NA	exon (ENSGALT00010056039. exon 3 of 3)	NA	-10744	DAVISGALT004548401
PGC_005_peak_87034	9	11322405	11322833	+	204	NA	intron (NONGGAT016513. intron 1 of 2)	NA	-1193	TAGAGALT000000420688
PGC_005_peak_42531	2	124960439	124961085	+	204	NA	Intergenic	NA	14690	ENSGALT00010032487
PGC_005_peak_49361	26	482854	484671	+	204	NA	exon (XM_003642732. exon 4 of 18)	NA	21612	XM_004934826
PGC_005_peak_92411	Z	53689944	53691024	+	204	NA	intron (XR_005842997. intron 4 of 4)	NA	13751	XR_005842998
PGC_005_peak_49982	27	577988	578424	+	204	NA	Intergenic	NA	2523	XM_040653242
PGC_005_peak_91301	Z	24971793	24972064	+	204	NA	Intergenic	NA	-8512	XR_003072425
PGC_005_peak_12968	1	151474976	151475708	+	204	NA	intron (INRAGALT00000005415. intron 3 of 5)	NA	27979	INRAGALT00000005416
PGC_005_peak_68725	4	60985748	60986487	+	204	NA	exon (XR_001466354. exon 3 of 6)	NA	-4547	XR_001466362
PGC_005_peak_21955	12	12739773	12741287	+	204	NA	intron (XM_046899953. intron 1 of 6)	NA	20866	DAVISGALT004351901
PGC_005_peak_80155	7	2523601	2524535	+	203	NA	intron (XM_015289324. intron 1 of 15)	NA	299	XM_040704089
PGC_005_peak_79237	6	29266510	29267269	+	203	NA	intron (XR_003075754. intron 27 of 29)	NA	5003	DAVISGALT003485501
PGC_005_peak_39241	2	90533858	90534441	+	203	NA	Intergenic	NA	-1739	ENSGALT00010021081
PGC_005_peak_39895	2	98864193	98864924	+	203	NA	intron (XM_015282548. intron 3 of 32)	NA	-22979	DAVISGALT001763901
PGC_005_peak_19946	11	11579521	11580557	+	203	NA	intron (XM_046899477. intron 1 of 15)	NA	7721	XM_046899477
PGC_005_peak_83524	8	5236130	5236790	+	203	NA	exon (DAVISGALT003756601. exon 1 of 1)	NA	547	DAVISGALT003756601
PGC_005_peak_61547	3	110168417	110168870	+	202	NA	intron (ENSGALT00010027520. intron 1 of 2)	NA	18004	INRAGALT00000024936
PGC_005_peak_70498	4	80297914	80298372	+	202	NA	intron (XM_025149997. intron 1 of 20)	NA	9976	DAVISGALT002916001
PGC_005_peak_61368	3	108476059	108476903	+	202	NA	Intergenic	NA	8443	ENSGALT00010027765
PGC_005_peak_23371	13	5542764	5543012	+	202	NA	Intergenic	NA	-1291	DAVISGALT004407901
PGC_005_peak_33714	2	24058030	24059935	+	202	NA	intron (XM_046925894. intron 16 of 20)	NA	-53563	DAVISGALT001421601
PGC_005_peak_37701	2	70671826	70672058	+	202	NA	intron (ENSGALT00010030246. intron 1 of 7)	NA	11239	ENSGALT00010030246
PGC_005_peak_16147	1	188061920	188062793	+	201	NA	intron (NM_001397866. intron 7 of 8)	NA	-20499	DAVISGALT001253901
PGC_005_peak_86465	9	5796326	5797223	+	201	NA	intron (XM_040705896. intron 1 of 17)	NA	-2076	DAVISGALT003960001
PGC_005_peak_5366	1	61737568	61737924	+	201	NA	intron (TAGAGALT000000020185. intron 4 of 4)	NA	1540	TAGAGALT000000020185
PGC_005_peak_32425	2	11268949	11270453	+	201	NA	Intergenic	NA	-17374	ENSGALT00010015043
PGC_005_peak_51425	3	925185	925689	+	201	NA	exon (XR_005858959. exon 3 of 4)	NA	-33184	XM_040698499
PGC_005_peak_66053	4	31983040	31983689	+	201	NA	promoter-TSS (XR_006939114)	NA	-113	XR_006939114
PGC_005_peak_78232	6	18142935	18144488	+	201	NA	intron (XR_001467164. intron 1 of 2)	NA	-3415	XR_001467162
PGC_005_peak_19743	11	8813200	8814324	+	201	NA	intron (TAGAGALT000000076400. intron 1 of 4)	NA	-17612	INRAGALT00000007978
PGC_005_peak_51943	3	6417770	6418702	+	201	NA	intron (ENSGALT00010047958. intron 1 of 4)	NA	-29533	NONGGAT014604
PGC_005_peak_21984	12	13128476	13128964	+	201	NA	intron (XM_046899760. intron 5 of 29)	NA	26322	DAVISGALT004347201
PGC_005_peak_69249	4	67647694	67648719	+	201	NA	intron (NONGGAT015567. intron 1 of 4)	NA	1598	NONGGAT015567
PGC_005_peak_25141	14	4371441	4371777	+	201	NA	TTS (NM_001079495)	NA	-2146	NM_001030632
PGC_005_peak_49979	27	557551	557936	+	200	NA	Intergenic	NA	2549	XM_025144137
PGC_005_peak_59583	3	88808154	88810634	+	200	NA	Intergenic	NA	-8427	XR_005858152
PGC_005_peak_48682	24	5170559	5170817	+	200	NA	exon (XM_015298228. exon 25 of 25)	NA	833	DAVISGALT005183701
PGC_005_peak_20089	11	14007855	14008095	+	200	NA	intron (NM_001030574. intron 8 of 8)	NA	-3242	DAVISGALT004231401
PGC_005_peak_53534	3	23553040	23553526	+	200	NA	Intergenic	NA	-12390	TAGAGALT000000267984
PGC_005_peak_45988	20	10991000	10993153	+	200	NA	exon (XM_417477. exon 12 of 12)	NA	-17582	ENSGALT00010039777
PGC_005_peak_20019	11	13082384	13084051	+	200	NA	Intergenic	NA	-22881	ENSGALT00010023669
PGC_005_peak_23874	13	10282368	10282887	+	200	NA	promoter-TSS (ENSGALT00010041476)	NA	-23	ENSGALT00010041476
PGC_005_peak_25624	14	8567305	8567610	+	200	NA	intron (XR_005839980. intron 1 of 4)	NA	-2681	DAVISGALT004571401
PGC_005_peak_11200	1	132321282	132322722	+	199	NA	intron (XM_040657314. intron 15 of 26)	NA	-4300	DAVISGALT001023301
PGC_005_peak_30079	18	8989502	8989774	+	199	NA	TTS (ENSGALT00010072496)	NA	5758	ENSGALT00010072496
PGC_005_peak_30852	19	4522625	4523776	+	199	NA	intron (XM_015295635. intron 11 of 22)	NA	14251	XM_040649981
PGC_005_peak_60172	3	95509855	95510243	+	199	NA	intron (XR_005858967. intron 6 of 11)	NA	-14532	ENSGALT00010009545
PGC_005_peak_45957	20	10772030	10772492	+	199	NA	intron (XM_015296587. intron 16 of 16)	NA	-6960	XM_015296588
PGC_005_peak_73461	5	23233350	23233766	+	199	NA	exon (DAVISGALT003094101. exon 1 of 1)	NA	295	DAVISGALT003094101
PGC_005_peak_70116	4	76550145	76550646	+	199	NA	Intergenic	NA	-3837	NONGGAT015349
PGC_005_peak_67468	4	48151009	48151486	+	199	NA	intron (XR_005859606. intron 1 of 7)	NA	11639	XR_005859606
PGC_005_peak_80344	7	4856347	4857302	+	199	NA	intron (XM_015289168. intron 8 of 16)	NA	4386	XR_005861420
PGC_005_peak_92841	Z	62995544	62996746	+	199	NA	intron (XM_424906. intron 3 of 10)	NA	-4347	DAVISGALT000299401
PGC_005_peak_86555	9	6849662	6850207	+	199	NA	intron (XR_005862189. intron 2 of 12)	NA	14026	unassigned_transcript_810
PGC_005_peak_21738	12	10218442	10219558	+	199	NA	intron (ENSGALT00010054223. intron 1 of 1)	NA	728	ENSGALT00010054223
PGC_005_peak_20727	12	313331	315045	+	198	NA	Intergenic	NA	-6890	DAVISGALT004253101
PGC_005_peak_84902	8	19812987	19814748	+	198	NA	intron (XM_046944836. intron 18 of 32)	NA	-7579	DAVISGALT003829401
PGC_005_peak_90345	Z	2144709	2144999	+	198	NA	TTS (NM_001030626)	NA	8928	XR_005843333
PGC_005_peak_43225	2	132186560	132187122	+	198	NA	Intergenic	NA	8942	ENSGALT00010019236
PGC_005_peak_65933	4	30694273	30695235	+	198	NA	exon (XM_046939907. exon 1 of 7)	NA	2064	XM_046939907
PGC_005_peak_65024	4	18634863	18636659	+	198	NA	TTS (INRAGALT00000025735)	NA	411	INRAGALT00000025736
PGC_005_peak_90038	W	4734157	4736671	+	198	NA	intron (ENSGALT00010029521. intron 1 of 1)	NA	-7129	TAGAGALT000000438283
PGC_005_peak_9851	1	117743819	117744107	+	198	NA	Intergenic	NA	55959	NONGGAT001004
PGC_005_peak_25070	14	3917409	3918074	+	198	NA	intron (ENSGALT00010055092. intron 2 of 2)	NA	7810	ENSGALT00010055092
PGC_005_peak_39468	2	93612223	93612451	+	198	NA	Intergenic	NA	-19276	XM_419111
PGC_005_peak_86450	9	5654050	5656608	+	198	NA	promoter-TSS (ENSGALT00010064112)	NA	-338	ENSGALT00010064112
PGC_005_peak_52775	3	15484378	15485510	+	197	NA	Intergenic	NA	-17352	DAVISGALT002041001
PGC_005_peak_68172	4	55715513	55715976	+	197	NA	intron (XM_040699341. intron 16 of 16)	NA	-4549	INRAGALT00000104815
PGC_005_peak_16446	1	191925589	191927239	+	197	NA	intron (NONGGAT013070. intron 1 of 1)	NA	-10080	DAVISGALT001272601
PGC_005_peak_29867	18	6385811	6387471	+	197	NA	Intergenic	NA	-4510	NONGGAT003284
PGC_005_peak_83397	8	3851772	3853980	+	197	NA	intron (XM_004943150. intron 6 of 9)	NA	9896	XM_004943152
PGC_005_peak_92100	Z	45205936	45206211	+	197	NA	intron (NM_001080716. intron 1 of 8)	NA	-1339	DAVISGALT000223501
PGC_005_peak_28435	17	4119251	4119415	+	197	NA	intron (XM_003642274. intron 2 of 22)	NA	-2552	DAVISGALT004713201
PGC_005_peak_87991	9	21609721	21610105	+	196	NA	intron (XR_005862357. intron 3 of 6)	NA	32172	XR_005862357
PGC_005_peak_80327	7	4689726	4691626	+	196	NA	intron (XM_040703385. intron 7 of 9)	NA	-9926	XR_005861337
PGC_005_peak_72080	5	7541397	7541614	+	196	NA	intron (XM_015286358. intron 1 of 13)	NA	-4513	DAVISGALT003005801
PGC_005_peak_31874	2	4693655	4694045	+	196	NA	intron (XM_040695552. intron 10 of 36)	NA	6597	XR_003074184
PGC_005_peak_67598	4	49336580	49337881	+	196	NA	intron (XM_004941163. intron 2 of 10)	NA	-11236	XM_015276436
PGC_005_peak_1084	1	12825256	12826301	+	196	NA	exon (XM_046944978. exon 1 of 18)	NA	9602	XM_046944978
PGC_005_peak_61741	31	716958	718069	+	196	NA	promoter-TSS (XR_005842273)	NA	-858	XR_005842274
PGC_005_peak_54955	3	39490924	39492473	+	196	NA	Intergenic	NA	4207	INRAGALT00000022426
PGC_005_peak_5021	1	57534057	57534491	+	196	NA	intron (XM_040650506. intron 1 of 33)	NA	-11065	DAVISGALT000664801
PGC_005_peak_14134	1	166953163	166954248	+	196	NA	intron (XM_040657654. intron 2 of 16)	NA	-1290	DAVISGALT001143801
PGC_005_peak_26309	15	194641	195110	+	196	NA	Intergenic	NA	19270	INRAGALT00000011115
PGC_005_peak_83134	8	16439	17289	+	196	NA	promoter-TSS (INRAGALT00000033438)	NA	-246	INRAGALT00000033446
PGC_005_peak_8175	1	96784526	96785026	+	195	NA	intron (ENSGALT00010021024. intron 1 of 3)	NA	-3088	TAGAGALT000000033614
PGC_005_peak_9651	1	114893375	114893940	+	195	NA	intron (XR_006934864. intron 7 of 80)	NA	-43876	NONGGAT012870
PGC_005_peak_11724	1	136936243	136936441	+	195	NA	intron (XM_025146696. intron 4 of 8)	NA	11317	TAGAGALT000000044619
PGC_005_peak_59578	3	88776812	88777241	+	195	NA	Intergenic	NA	-9254	NONGGAT015114
PGC_005_peak_66334	4	35143630	35144487	+	195	NA	exon (XM_046940422. exon 1 of 10)	NA	5975	XM_046940422
PGC_005_peak_31442	19	10099883	10100660	+	195	NA	intron (XM_046902764. intron 1 of 8)	NA	157	XM_015302263
PGC_005_peak_52133	3	8837649	8838345	+	195	NA	intron (NM_001012564. intron 8 of 8)	NA	-3268	XM_015278122
PGC_005_peak_91133	Z	21827022	21827332	+	194	NA	intron (XM_015277621. intron 17 of 29)	NA	21325	INRAGALT00000059071
PGC_005_peak_85439	8	25824583	25825541	+	194	NA	intron (XM_046944198. intron 1 of 18)	NA	-7099	DAVISGALT003854301
PGC_005_peak_82342	7	26758184	26758557	+	194	NA	intron (NM_204631. intron 1 of 20)	NA	-1916	DAVISGALT003669701
PGC_005_peak_79305	6	29844267	29845021	+	194	NA	intron (ENSGALT00010056320. intron 2 of 3)	NA	-3697	ENSGALT00010056326
PGC_005_peak_13347	1	155655497	155655830	+	194	NA	intron (XM_015277008. intron 3 of 7)	NA	-20474	XM_040706708
PGC_005_peak_3733	1	43362766	43363212	+	194	NA	exon (ENSGALT00010033717. exon 2 of 2)	NA	-7791	ENSGALT00010033710
PGC_005_peak_65624	4	26037774	26038522	+	194	NA	TTS (XR_005859505)	NA	19949	XR_003075023
PGC_005_peak_58334	3	73624534	73625631	+	194	NA	TTS (DAVISGALT002361401)	NA	-2643	DAVISGALT002361301
PGC_005_peak_73251	5	21108143	21108386	+	194	NA	exon (ENSGALT00010057136. exon 2 of 2)	NA	2163	ENSGALT00010057136
PGC_005_peak_83949	8	9730999	9731774	+	194	NA	Intergenic	NA	1264	INRAGALT00000033824
PGC_005_peak_28595	17	5620808	5622153	+	194	NA	intron (NONGGAT013567. intron 4 of 5)	NA	-1676	NR_031470
PGC_005_peak_3438	1	39502550	39503536	+	194	NA	intron (NM_205171. intron 9 of 10)	NA	-6564	DAVISGALT000543001
PGC_005_peak_5800	1	66689131	66689622	+	194	NA	intron (XM_046909464. intron 2 of 4)	NA	3119	DAVISGALT000693201
PGC_005_peak_42688	2	126431662	126431930	+	193	NA	promoter-TSS (DAVISGALT001870401)	NA	-687	DAVISGALT001870401
PGC_005_peak_3590	1	41374443	41375576	+	193	NA	promoter-TSS (ENSGALT00010033567)	NA	-415	ENSGALT00010033567
PGC_005_peak_28570	17	5497478	5498151	+	193	NA	exon (XR_006931666. exon 2 of 4)	NA	1466	XR_006931666
PGC_005_peak_7044	1	81706816	81707289	+	193	NA	intron (XM_025143740. intron 1 of 8)	NA	11666	DAVISGALT000808301
PGC_005_peak_34748	2	35266692	35267794	+	193	NA	intron (NONGGAT013788. intron 1 of 1)	NA	3388	NONGGAT013788
PGC_005_peak_41902	2	117880579	117881040	+	193	NA	intron (XM_015282876. intron 2 of 5)	NA	-3581	DAVISGALT001839701
PGC_005_peak_64442	4	13336868	13338374	+	192	NA	intron (XM_015278596. intron 13 of 13)	NA	-19795	INRAGALT00000025570
PGC_005_peak_46902	21	5607241	5607689	+	192	NA	TTS (XM_004947511)	NA	-8908	XM_040651189
PGC_005_peak_38884	2	86585190	86585820	+	192	NA	intron (ENSGALT00010021609. intron 1 of 1)	NA	61673	XR_005857548
PGC_005_peak_75435	5	46084929	46086310	+	191	NA	Intergenic	NA	-39916	XM_046941810
PGC_005_peak_45293	20	4535766	4536101	+	191	NA	intron (ENSGALT00010061636. intron 3 of 5)	NA	-13151	ENSGALT00010061640
PGC_005_peak_66482	4	37082424	37083953	+	191	NA	intron (XM_040699628. intron 5 of 36)	NA	14948	DAVISGALT002715401
PGC_005_peak_36710	2	59260770	59261704	+	191	NA	Intergenic	NA	-17758	ENSGALT00010021074
PGC_005_peak_21335	12	6333109	6335198	+	191	NA	promoter-TSS (TAGAGALT000000086052)	NA	-269	TAGAGALT000000086051
PGC_005_peak_86668	9	7773570	7774304	+	191	NA	TTS (XR_005862199)	NA	-10279	INRAGALT00000106321
PGC_005_peak_91148	Z	22071264	22071863	+	191	NA	Intergenic	NA	-2895	TAGAGALT000000445870
PGC_005_peak_36701	2	59217990	59218805	+	191	NA	Intergenic	NA	-13992	ENSGALT00010020504
PGC_005_peak_73899	5	28345393	28346037	+	191	NA	intron (XM_040701538. intron 7 of 28)	NA	-4155	DAVISGALT003138901
PGC_005_peak_21949	12	12562852	12563421	+	191	NA	intron (XM_046899957. intron 4 of 8)	NA	2588	DAVISGALT004350601
PGC_005_peak_57702	3	66551747	66552138	+	191	NA	intron (XM_040698323. intron 2 of 35)	NA	1501	XM_040698326
PGC_005_peak_82820	7	32537236	32537805	+	191	NA	intron (XM_025152211. intron 11 of 13)	NA	4229	DAVISGALT003689501
PGC_005_peak_8233	1	97441851	97443210	+	191	NA	intron (XM_040649923. intron 2 of 29)	NA	5625	DAVISGALT000883701
PGC_005_peak_84128	8	11697228	11697408	+	191	NA	intron (XM_040704733. intron 1 of 12)	NA	1381	XM_046944579
PGC_005_peak_3549	1	40868246	40869968	+	190	NA	promoter-TSS (TAGAGALT000000011043)	NA	-346	TAGAGALT000000011043
PGC_005_peak_12886	1	150226883	150227580	+	190	NA	Intergenic	NA	-14496	XR_005840010
PGC_005_peak_16373	1	190738582	190739688	+	190	NA	Intergenic	NA	-1866	ENSGALT00010022138
PGC_005_peak_56196	3	51719007	51719922	+	190	NA	Intergenic	NA	-5292	XM_040698461
PGC_005_peak_93171	Z	69808970	69810114	+	190	NA	intron (XR_005842969. intron 1 of 4)	NA	-3297	DAVISGALT000323501
PGC_005_peak_41376	2	113221885	113222383	+	190	NA	intron (XM_015282718. intron 1 of 6)	NA	-27596	DAVISGALT001828701
PGC_005_peak_59472	3	87586816	87587017	+	190	NA	intron (NM_001278025. intron 2 of 10)	NA	4978	NM_001278025
PGC_005_peak_51857	3	5220099	5220706	+	190	NA	intron (XM_040697783. intron 6 of 18)	NA	-30807	DAVISGALT002033501
PGC_005_peak_64562	4	14449829	14450915	+	190	NA	intron (ENSGALT00010039076. intron 2 of 2)	NA	32411	NONGGAT006756
PGC_005_peak_77941	6	15308877	15309148	+	190	NA	exon (DAVISGALT003372401. exon 1 of 1)	NA	1455	DAVISGALT003372401
PGC_005_peak_5546	1	63863660	63864301	+	189	NA	Intergenic	NA	-6239	ENSGALT00010035925
PGC_005_peak_30316	18	10719927	10721003	+	189	NA	exon (TAGAGALT000000142498. exon 2 of 2)	NA	1589	INRAGALT00000012709
PGC_005_peak_56885	3	58275837	58276485	+	189	NA	intron (XM_040697915. intron 1 of 29)	NA	-3508	DAVISGALT002309301
PGC_005_peak_59711	3	90380558	90381722	+	189	NA	Intergenic	NA	-28861	DAVISGALT002439801
PGC_005_peak_88761	JAENSK010000584.1	110630	110860	+	189	NA	exon (XM_040657196. exon 10 of 11)	NA	-4043	ENSGALT00010001003
PGC_005_peak_18054	10	12882742	12885397	+	189	NA	intron (TAGAGALT000000066960. intron 2 of 3)	NA	-10414	ENSGALT00010038781
PGC_005_peak_29720	18	4930317	4931446	+	189	NA	TTS (XM_046901981)	NA	-3032	NM_205233
PGC_005_peak_92530	Z	56155835	56156169	+	189	NA	Intergenic	NA	-2377	DAVISGALT000271701
PGC_005_peak_85658	8	27745188	27746069	+	189	NA	intron (XM_046944716. intron 5 of 32)	NA	-1008	INRAGALT00000034453
PGC_005_peak_92684	Z	59785663	59787515	+	189	NA	Intergenic	NA	81070	TAGAGALT000000456341
PGC_005_peak_40933	2	108945172	108946030	+	189	NA	promoter-TSS (ENSGALT00010013795)	NA	-272	ENSGALT00010013795
PGC_005_peak_36902	2	61052731	61052998	+	189	NA	intron (XM_040683590. intron 5 of 9)	NA	17395	XM_040683599
PGC_005_peak_48649	24	4935722	4938699	+	189	NA	TTS (TAGAGALT000000225906)	NA	322	ENSGALT00010064147
PGC_005_peak_85456	8	25897354	25899538	+	189	NA	intron (XM_046944198. intron 1 of 18)	NA	6887	XM_046944204
PGC_005_peak_65866	4	29663698	29664931	+	189	NA	promoter-TSS (INRAGALT00000026128)	NA	-240	INRAGALT00000026128
PGC_005_peak_88160	9	23043012	23043326	+	189	NA	TTS (XM_015291825)	NA	3877	XM_015291825
PGC_005_peak_58649	3	77810233	77810512	+	189	NA	intron (ENSGALT00010011169. intron 3 of 5)	NA	8042	ENSGALT00010010500
PGC_005_peak_92202	Z	47438318	47438684	+	189	NA	intron (ENSGALT00010025722. intron 1 of 3)	NA	1890	ENSGALT00010025722
PGC_005_peak_56276	3	52290419	52291636	+	189	NA	intron (XM_015284205. intron 1 of 3)	NA	16995	XM_046939747
PGC_005_peak_77286	6	7767700	7768525	+	189	NA	intron (XM_040702354. intron 14 of 16)	NA	-14166	DAVISGALT003470701
PGC_005_peak_52013	3	7568143	7570093	+	189	NA	intron (XM_025148544. intron 2 of 11)	NA	-1310	XR_003074687
PGC_005_peak_49896	26	5305759	5306223	+	189	NA	Intergenic	NA	-2065	DAVISGALT005275001
PGC_005_peak_33835	2	25235474	25235761	+	189	NA	intron (NONGGAT014069. intron 1 of 2)	NA	-21414	XR_006938634
PGC_005_peak_71599	5	2080207	2081238	+	188	NA	intron (XM_004941317. intron 2 of 39)	NA	5354	XM_015286246
PGC_005_peak_90884	Z	16510922	16511186	+	188	NA	promoter-TSS (ENSGALT00010037204)	NA	-767	ENSGALT00010037204
PGC_005_peak_91885	Z	41129900	41130575	+	188	NA	Intergenic	NA	-3584	ENSGALT00010024953
PGC_005_peak_35377	2	42451884	42452427	+	188	NA	intron (XM_046937860. intron 3 of 5)	NA	-29607	DAVISGALT001502701
PGC_005_peak_75485	5	46967378	46967851	+	188	NA	intron (ENSGALT00010044448. intron 2 of 2)	NA	-4266	ENSGALT00010044015
PGC_005_peak_93185	Z	70850137	70850609	+	188	NA	intron (ENSGALT00010018359. intron 2 of 2)	NA	12811	ENSGALT00010018361
PGC_005_peak_71985	5	6478878	6480433	+	188	NA	intron (XM_015286325. intron 13 of 20)	NA	3188	DAVISGALT002997301
PGC_005_peak_76648	5	59139067	59139366	+	188	NA	exon (XR_005860216. exon 4 of 4)	NA	1602	ENSGALT00010048679
PGC_005_peak_6779	1	78527607	78528198	+	188	NA	Intergenic	NA	5030	TAGAGALT000000028038
PGC_005_peak_46936	21	6077286	6079040	+	187	NA	Intergenic	NA	8283	NONGGAT004985
PGC_005_peak_58763	3	79350490	79350919	+	187	NA	promoter-TSS (ENSGALT00010011281)	NA	-82	ENSGALT00010011281
PGC_005_peak_40109	2	100807138	100807340	+	187	NA	intron (NM_204477. intron 8 of 16)	NA	6686	XM_015277933
PGC_005_peak_11732	1	136995835	136996252	+	187	NA	intron (XM_046941106. intron 2 of 26)	NA	8223	XR_005845978
PGC_005_peak_47812	23	3517005	3517848	+	187	NA	promoter-TSS (DAVISGALT005125601)	NA	-290	DAVISGALT005125601
PGC_005_peak_87969	9	21372350	21372609	+	187	NA	Intergenic	NA	-4064	TAGAGALT000000425300
PGC_005_peak_83869	8	8774632	8775311	+	187	NA	Intergenic	NA	-4389	XM_040704892
PGC_005_peak_36708	2	59252532	59253370	+	187	NA	Intergenic	NA	-26044	ENSGALT00010021074
PGC_005_peak_18667	10	19073615	19075045	+	187	NA	intron (XM_015292098. intron 20 of 20)	NA	-4720	DAVISGALT004142501
PGC_005_peak_55561	3	45527957	45528587	+	187	NA	intron (XM_015284313. intron 1 of 19)	NA	-2367	ENSGALT00010016054
PGC_005_peak_81118	7	12769384	12770636	+	187	NA	Intergenic	NA	22364	ENSGALT00010064022
PGC_005_peak_79288	6	29739211	29739674	+	186	NA	intron (XM_025151747. intron 2 of 13)	NA	8964	XM_025151747
PGC_005_peak_37349	2	66629626	66630035	+	186	NA	intron (ENSGALT00010029358. intron 1 of 1)	NA	1528	ENSGALT00010029358
PGC_005_peak_61414	3	109070049	109070583	+	186	NA	intron (NM_001031102. intron 2 of 11)	NA	-24161	NM_204128
PGC_005_peak_21997	12	13274990	13275269	+	186	NA	intron (XM_046899760. intron 26 of 29)	NA	4924	NONGGAT013273
PGC_005_peak_24053	13	12397217	12397976	+	186	NA	intron (XR_006931399. intron 1 of 8)	NA	7517	XR_006931400
PGC_005_peak_43383	2	133947662	133948833	+	186	NA	intron (XR_005856833. intron 2 of 2)	NA	3363	DAVISGALT001896501
PGC_005_peak_30943	19	5295844	5296656	+	186	NA	exon (XM_040650370. exon 1 of 8)	NA	256	XM_040650370
PGC_005_peak_38897	2	86742230	86742794	+	185	NA	Intergenic	NA	-2248	TAGAGALT000000177783
PGC_005_peak_39627	2	95898369	95898783	+	185	NA	Intergenic	NA	3850	TAGAGALT000000179543
PGC_005_peak_32726	2	14476248	14476871	+	185	NA	Intergenic	NA	-2666	TAGAGALT000000158990
PGC_005_peak_56387	3	53477757	53478128	+	185	NA	Intergenic	NA	-4026	ENSGALT00010015308
PGC_005_peak_75206	5	44182070	44183099	+	185	NA	intron (XM_004941876. intron 2 of 16)	NA	11684	XM_004941876
PGC_005_peak_83884	8	8878415	8879225	+	185	NA	intron (ENSGALT00010035066. intron 1 of 2)	NA	5013	DAVISGALT003762901
PGC_005_peak_16670	1	194678792	194679150	+	185	NA	intron (XM_015281017. intron 4 of 13)	NA	6502	DAVISGALT001297501
PGC_005_peak_26877	15	5805946	5806180	+	185	NA	intron (NM_001389518. intron 8 of 11)	NA	-3024	XM_040648432
PGC_005_peak_32183	2	8549992	8550925	+	185	NA	Intergenic	NA	-1962	XM_046918528
PGC_005_peak_64275	4	11562731	11563037	+	185	NA	promoter-TSS (ENSGALT00010038476)	NA	-734	ENSGALT00010038476
PGC_005_peak_45112	20	2594742	2595137	+	184	NA	exon (DAVISGALT004935501. exon 1 of 1)	NA	470	DAVISGALT004935501
PGC_005_peak_34031	2	28183703	28184101	+	184	NA	TTS (XM_040695713)	NA	10988	XR_005857451
PGC_005_peak_29878	18	6535288	6535503	+	184	NA	intron (XR_005840694. intron 2 of 5)	NA	2705	XR_005840696
PGC_005_peak_58761	3	79344700	79345658	+	184	NA	intron (ENSGALT00010010559. intron 1 of 1)	NA	893	ENSGALT00010010559
PGC_005_peak_20271	11	16099728	16100418	+	184	NA	Intergenic	NA	-5899	INRAGALT00000050300
PGC_005_peak_50805	28	2004274	2004809	+	184	NA	exon (XM_040653655. exon 18 of 18)	NA	-2212	XM_046904577
PGC_005_peak_36702	2	59220280	59220965	+	184	NA	Intergenic	NA	-16217	ENSGALT00010020504
PGC_005_peak_8319	1	98583714	98584207	+	184	NA	promoter-TSS (ENSGALT00010020391)	NA	51	ENSGALT00010020391
PGC_005_peak_27891	16	2285839	2287068	+	184	NA	exon (NM_001017412. exon 6 of 6)	NA	-1107	NM_001024582
PGC_005_peak_6952	1	80680631	80681731	+	184	NA	intron (XM_416564. intron 5 of 5)	NA	-2679	INRAGALT00000100933
PGC_005_peak_84818	8	19051151	19052242	+	183	NA	intron (ENSGALT00010059277. intron 1 of 1)	NA	2750	ENSGALT00010059277
PGC_005_peak_53586	3	24217523	24218255	+	183	NA	intron (XR_005858376. intron 8 of 10)	NA	1866	TAGAGALT000000268089
PGC_005_peak_24679	13	17636775	17637664	+	183	NA	exon (XR_006931393. exon 2 of 2)	NA	2867	XR_006931393
PGC_005_peak_72127	5	7941152	7941669	+	183	NA	intron (XM_046941604. intron 4 of 16)	NA	-1527	NONGGAT015746
PGC_005_peak_8169	1	96708182	96708569	+	183	NA	intron (XM_040653486. intron 15 of 30)	NA	-11989	DAVISGALT000887201
PGC_005_peak_5261	1	60428872	60429389	+	183	NA	intron (XM_015286843. intron 1 of 3)	NA	-17577	DAVISGALT000661501
PGC_005_peak_41498	2	114402827	114404064	+	183	NA	intron (TAGAGALT000000184348. intron 1 of 3)	NA	3947	TAGAGALT000000184348
PGC_005_peak_35632	2	45230102	45230850	+	183	NA	intron (ENSGALT00010047850. intron 1 of 1)	NA	-8398	ENSGALT00010048332
PGC_005_peak_22927	13	1282869	1283902	+	183	NA	exon (XM_040647062. exon 1 of 1)	NA	-1131	ENSGALT00010026775
PGC_005_peak_28329	17	2934963	2935808	+	183	NA	intron (XM_015279278. intron 12 of 47)	NA	-1318	TAGAGALT000000128952
PGC_005_peak_82300	7	26363029	26364254	+	183	NA	intron (XM_015289993. intron 1 of 19)	NA	-5131	DAVISGALT003653501
PGC_005_peak_36699	2	59207972	59208978	+	183	NA	Intergenic	NA	-4070	ENSGALT00010020504
PGC_005_peak_47110	22	1341835	1342610	+	183	NA	exon (INRAGALT00000055568. exon 1 of 1)	NA	113	INRAGALT00000055568
PGC_005_peak_29029	17	9246169	9246805	+	183	NA	intron (NONGGAT003170. intron 1 of 1)	NA	1898	NONGGAT003170
PGC_005_peak_91979	Z	42982761	42983034	+	183	NA	Intergenic	NA	3326	ENSGALT00010025083
PGC_005_peak_29223	17	10742199	10742492	+	182	NA	intron (XM_046901667. intron 2 of 8)	NA	-38746	ENSGALT00010070171
PGC_005_peak_9029	1	108152261	108152814	+	182	NA	TTS (DAVISGALT000911801)	NA	879	DAVISGALT000911801
PGC_005_peak_67845	4	52264801	52265030	+	182	NA	intron (XR_005859598. intron 2 of 3)	NA	-7274	ENSGALT00010013393
PGC_005_peak_35160	2	40319736	40320016	+	182	NA	intron (NM_001397323. intron 1 of 4)	NA	-2301	DAVISGALT001485001
PGC_005_peak_80261	7	3834187	3834737	+	182	NA	exon (ENSGALT00010036867. exon 1 of 2)	NA	473	ENSGALT00010036867
PGC_005_peak_3939	1	45438950	45439467	+	182	NA	intron (XM_015283990. intron 13 of 20)	NA	-1633	INRAGALT00000001527
PGC_005_peak_42015	2	119300679	119301500	+	182	NA	TTS (XR_003073982)	NA	357	XR_003073983
PGC_005_peak_50831	28	2234738	2234986	+	182	NA	Intergenic	NA	-2167	XM_040653532
PGC_005_peak_49477	26	1481475	1482095	+	182	NA	intron (NM_204462. intron 1 of 1)	NA	730	NM_204462
PGC_005_peak_27485	15	12328670	12329416	+	182	NA	intron (NM_204173. intron 4 of 8)	NA	7209	XM_015294831
PGC_005_peak_76662	5	59236643	59238223	+	182	NA	promoter-TSS (ENSGALT00010049015)	NA	-830	ENSGALT00010049014
PGC_005_peak_4419	1	50615880	50618492	+	182	NA	intron (ENSGALT00010037678. intron 1 of 2)	NA	-2363	INRAGALT00000001740
PGC_005_peak_67035	4	43727004	43727653	+	182	NA	exon (NM_001012579. exon 7 of 7)	NA	-10253	XR_005859875
PGC_005_peak_51907	3	5842446	5843495	+	182	NA	TTS (NM_204732)	NA	5952	NM_204732
PGC_005_peak_92220	Z	48079883	48080311	+	182	NA	exon (INRAGALT00000059823. exon 2 of 2)	NA	1788	INRAGALT00000059822
PGC_005_peak_5378	1	61794794	61796622	+	182	NA	intron (XM_046939260. intron 2 of 17)	NA	-30665	DAVISGALT000667901
PGC_005_peak_52190	3	9379496	9379854	+	182	NA	intron (XM_046939160. intron 2 of 23)	NA	-6054	XM_040698582
PGC_005_peak_10843	1	128572540	128572814	+	181	NA	exon (XM_046945008. exon 12 of 12)	NA	-5500	XM_040661528
PGC_005_peak_31062	19	6415647	6416887	+	181	NA	TTS (NONGGAT003496)	NA	1117	NONGGAT003496
PGC_005_peak_91045	Z	19903795	19904305	+	181	NA	Intergenic	NA	11617	TAGAGALT000000445164
PGC_005_peak_48646	24	4919248	4920120	+	181	NA	promoter-TSS (TAGAGALT000000225906)	NA	-222	TAGAGALT000000225906
PGC_005_peak_38450	2	80507529	80508188	+	181	NA	intron (XM_046924477. intron 8 of 18)	NA	6793	DAVISGALT001670501
PGC_005_peak_70829	4	83856975	83858880	+	181	NA	exon (ENSGALT00010045876. exon 4 of 4)	NA	32589	ENSGALT00010045122
PGC_005_peak_83415	8	3956031	3957221	+	181	NA	intron (XM_025153038. intron 4 of 6)	NA	-2051	DAVISGALT003725001
PGC_005_peak_90160	W	8507710	8507900	+	181	NA	Intergenic	NA	-1612	TAGAGALT000000048432
PGC_005_peak_5873	1	67496943	67497333	+	181	NA	intron (ENSGALT00010036036. intron 1 of 1)	NA	13624	INRAGALT00000002525
PGC_005_peak_71529	5	1312338	1312823	+	181	NA	intron (NM_001199521. intron 10 of 12)	NA	29017	DAVISGALT002980401
PGC_005_peak_79081	6	27751554	27752194	+	181	NA	intron (XM_025151647. intron 7 of 7)	NA	3352	DAVISGALT003475301
PGC_005_peak_11350	1	133625014	133625845	+	180	NA	intron (XM_416912. intron 11 of 15)	NA	-15363	XM_001233981
PGC_005_peak_29067	17	9796952	9797911	+	180	NA	intron (XM_025141327. intron 2 of 22)	NA	3014	DAVISGALT004755901
PGC_005_peak_41338	2	112841722	112842470	+	180	NA	TTS (ENSGALT00010010881)	NA	21894	ENSGALT00010010881
PGC_005_peak_32207	2	8765782	8766200	+	180	NA	promoter-TSS (XR_006937705)	NA	-603	XR_006937705
PGC_005_peak_35787	2	47082104	47083561	+	180	NA	intron (ENSGALT00010047982. intron 2 of 3)	NA	1423	ENSGALT00010047982
PGC_005_peak_77552	6	10708515	10708892	+	180	NA	intron (XM_003641459. intron 2 of 17)	NA	-18103	DAVISGALT003351001
PGC_005_peak_59227	3	84594655	84594895	+	180	NA	intron (XM_040698528. intron 1 of 39)	NA	5100	XM_040698528
PGC_005_peak_92582	Z	57260553	57261020	+	180	NA	Intergenic	NA	-4637	NM_001397210
PGC_005_peak_1015	1	12132518	12132954	+	180	NA	TTS (DAVISGALT000472101)	NA	2878	DAVISGALT000472101
PGC_005_peak_48920	25	418794	420599	+	180	NA	promoter-TSS (XM_025143589)	NA	-419	XM_025143592
PGC_005_peak_92998	Z	66023235	66023560	+	180	NA	Intergenic	NA	4456	XM_025145024
PGC_005_peak_32951	2	16577398	16577704	+	179	NA	intron (XM_040673575. intron 1 of 8)	NA	6538	XM_040673575
PGC_005_peak_25855	14	10792739	10793294	+	179	NA	intron (ENSGALT00010047086. intron 1 of 2)	NA	-12300	XM_046900659
PGC_005_peak_10971	1	129924278	129924697	+	179	NA	Intergenic	NA	-5660	ENSGALT00010007328
PGC_005_peak_85831	8	29019308	29019662	+	179	NA	Intergenic	NA	3805	ENSGALT00010058346
PGC_005_peak_77301	6	8102457	8104043	+	179	NA	promoter-TSS (INRAGALT00000030529)	NA	-156	INRAGALT00000030529
PGC_005_peak_44547	2	147704746	147705112	+	179	NA	intron (XM_015283175. intron 3 of 12)	NA	-2809	TAGAGALT000000192899
PGC_005_peak_85201	8	23258662	23259572	+	179	NA	exon (XM_040704496. exon 1 of 7)	NA	2292	XM_040704496
PGC_005_peak_87703	9	17952584	17952835	+	179	NA	intron (XR_005862171. intron 7 of 13)	NA	20155	TAGAGALT000000424299
PGC_005_peak_51255	29	107126	107432	+	179	NA	intron (ENSGALT00010001299. intron 1 of 5)	NA	-6601	XM_040653881
PGC_005_peak_32245	2	9324979	9325902	+	179	NA	TTS (DAVISGALT001367701)	NA	3011	DAVISGALT001367701
PGC_005_peak_52262	3	10205564	10206398	+	179	NA	exon (NM_205224. exon 9 of 9)	NA	-6607	INRAGALT00000103959
PGC_005_peak_9676	1	115260865	115261260	+	179	NA	promoter-TSS (DAVISGALT001004001)	NA	-862	DAVISGALT001004001
PGC_005_peak_5027	1	57679489	57681429	+	179	NA	intron (XM_025156051. intron 31 of 33)	NA	-11645	DAVISGALT000666101
PGC_005_peak_16216	1	188814977	188816427	+	179	NA	intron (XM_046902272. intron 1 of 13)	NA	18476	DAVISGALT001249001
PGC_005_peak_87938	9	20961557	20962014	+	179	NA	exon (XR_006930974. exon 8 of 9)	NA	-5642	XR_005862481
PGC_005_peak_91122	Z	21635312	21635771	+	179	NA	intron (XM_015277621. intron 1 of 29)	NA	128	XM_015277621
PGC_005_peak_87351	9	14118067	14119256	+	179	NA	exon (DAVISGALT003964701. exon 1 of 1)	NA	1279	DAVISGALT003964701
PGC_005_peak_22187	12	14790877	14791246	+	179	NA	TTS (INRAGALT00000009619)	NA	3282	INRAGALT00000009619
PGC_005_peak_65017	4	18526159	18526488	+	179	NA	Intergenic	NA	-10360	XR_001466242
PGC_005_peak_90095	W	6692452	6693209	+	178	NA	TTS (XM_025144598)	NA	572	TAGAGALT000000438841
PGC_005_peak_24728	14	523829	524922	+	178	NA	intron (XR_006931508. intron 10 of 16)	NA	11747	ENSGALT00010054977
PGC_005_peak_18798	10	20123652	20124052	+	178	NA	intron (XM_003641868. intron 12 of 18)	NA	-1882	XM_046899209
PGC_005_peak_17395	10	5995706	5996096	+	178	NA	intron (XM_015278995. intron 1 of 11)	NA	-1519	DAVISGALT004061701
PGC_005_peak_52383	3	11322527	11323115	+	178	NA	intron (XR_003074419. intron 2 of 5)	NA	6706	XR_005858509
PGC_005_peak_76587	5	58131195	58132157	+	178	NA	intron (XM_046942620. intron 1 of 11)	NA	6883	XM_046942620
PGC_005_peak_16792	1	195904583	195906139	+	178	NA	intron (NONGGAT001440. intron 1 of 1)	NA	489	NONGGAT001440
PGC_005_peak_5878	1	67532823	67533788	+	178	NA	intron (ENSGALT00010036036. intron 1 of 1)	NA	-1337	ENSGALT00010036043
PGC_005_peak_42869	2	128215503	128215763	+	178	NA	TTS (INRAGALT00000017321)	NA	1090	INRAGALT00000017321
PGC_005_peak_29717	18	4911018	4911749	+	178	NA	exon (NONGGAT003262. exon 1 of 2)	NA	729	NONGGAT003262
PGC_005_peak_29855	18	6291902	6292992	+	178	NA	intron (XR_006931756. intron 4 of 5)	NA	-3235	ENSGALT00010072463
PGC_005_peak_22498	12	17449831	17450850	+	178	NA	intron (XM_040646317. intron 4 of 27)	NA	7213	DAVISGALT004355801
PGC_005_peak_27919	16	2481794	2482223	+	178	NA	exon (XR_005840230. exon 1 of 3)	NA	201	XR_005840230
PGC_005_peak_5540	1	63779332	63780371	+	177	NA	Intergenic	NA	-6891	ENSGALT00010035922
PGC_005_peak_12694	1	147548382	147548580	+	177	NA	intron (XM_040653798. intron 8 of 8)	NA	5301	DAVISGALT001132301
PGC_005_peak_79572	6	32371090	32372194	+	176	NA	TTS (ENSGALT00010007160)	NA	9055	ENSGALT00010007160
PGC_005_peak_62640	34	1844046	1844844	+	176	NA	intron (XM_046905032. intron 8 of 12)	NA	9869	XM_001232506
PGC_005_peak_24337	13	14951443	14951760	+	176	NA	TTS (ENSGALT00010041227)	NA	2291	ENSGALT00010041227
PGC_005_peak_20147	11	14501343	14502485	+	176	NA	intron (ENSGALT00010024508. intron 2 of 10)	NA	39457	ENSGALT00010023730
PGC_005_peak_33366	2	20740101	20740709	+	176	NA	intron (XM_040695697. intron 3 of 11)	NA	-3637	XM_040695701
PGC_005_peak_7132	1	82750811	82751445	+	176	NA	intron (XM_046905133. intron 6 of 11)	NA	6855	DAVISGALT000793201
PGC_005_peak_66243	4	34235859	34237051	+	176	NA	exon (TAGAGALT000000327110. exon 3 of 3)	NA	9141	XM_046941097
PGC_005_peak_13295	1	155187786	155188304	+	176	NA	exon (ENSGALT00010002383. exon 2 of 2)	NA	1682	ENSGALT00010002368
PGC_005_peak_79445	6	31096187	31096968	+	176	NA	intron (TAGAGALT000000385058. intron 1 of 2)	NA	4237	XR_001467241
PGC_005_peak_33230	2	19509725	19510105	+	176	NA	intron (XM_040680860. intron 7 of 30)	NA	16034	DAVISGALT001379101
PGC_005_peak_16385	1	190885023	190885280	+	175	NA	Intergenic	NA	-4483	ENSGALT00010022142
PGC_005_peak_22916	13	1208063	1208415	+	175	NA	TTS (TAGAGALT000000092350)	NA	-2099	XM_040647055
PGC_005_peak_54526	3	34245276	34245553	+	175	NA	intron (NONGGAT014972. intron 2 of 3)	NA	6075	NONGGAT014972
PGC_005_peak_92393	Z	53255334	53255777	+	175	NA	exon (ENSGALT00010034847. exon 6 of 6)	NA	10881	TAGAGALT000000454580
PGC_005_peak_29434	18	1779829	1780064	+	175	NA	intron (XM_415585. intron 51 of 68)	NA	12410	unassigned_transcript_1123
PGC_005_peak_35594	2	44748925	44749178	+	175	NA	exon (DAVISGALT001522101. exon 1 of 1)	NA	1732	DAVISGALT001522101
PGC_005_peak_42244	2	121872678	121873065	+	175	NA	exon (DAVISGALT001860301. exon 1 of 1)	NA	164	DAVISGALT001860301
PGC_005_peak_39000	2	88125025	88126176	+	175	NA	intron (XM_046929826. intron 1 of 18)	NA	-5024	XM_040696423
PGC_005_peak_54958	3	39509858	39510925	+	175	NA	exon (INRAGALT00000022436. exon 1 of 1)	NA	262	INRAGALT00000022436
PGC_005_peak_73820	5	27604452	27605238	+	175	NA	intron (XM_015287595. intron 1 of 13)	NA	9643	XM_015287595
PGC_005_peak_82933	7	34421591	34422958	+	175	NA	intron (NM_001293305. intron 12 of 25)	NA	-4837	DAVISGALT003682601
PGC_005_peak_53678	3	25212456	25213075	+	175	NA	TTS (TAGAGALT000000268407)	NA	-2657	DAVISGALT002095201
PGC_005_peak_84202	8	12565376	12565975	+	175	NA	promoter-TSS (DAVISGALT003791101)	NA	-961	DAVISGALT003791101
PGC_005_peak_18354	10	15576799	15577109	+	175	NA	intron (XR_005862677. intron 3 of 13)	NA	27474	ENSGALT00010049625
PGC_005_peak_55946	3	49433197	49434279	+	175	NA	Intergenic	NA	-21612	TAGAGALT000000276323
PGC_005_peak_75867	5	50486927	50487467	+	175	NA	intron (XR_005860211. intron 1 of 11)	NA	3679	XR_005860211
PGC_005_peak_30813	19	4029161	4030566	+	175	NA	intron (XM_015295990. intron 1 of 14)	NA	17835	NONGGAT013643
PGC_005_peak_32536	2	12661008	12661505	+	175	NA	intron (XR_006936298. intron 1 of 7)	NA	-15759	ENSGALT00010015469
PGC_005_peak_83412	8	3917008	3917429	+	175	NA	Intergenic	NA	-1603	XR_005861864
PGC_005_peak_3316	1	38208125	38208635	+	174	NA	promoter-TSS (INRAGALT00000001212)	NA	792	INRAGALT00000001213
PGC_005_peak_52360	3	11060257	11061692	+	174	NA	intron (ENSGALT00010046518. intron 2 of 2)	NA	-7649	ENSGALT00010046512
PGC_005_peak_65171	4	20458708	20459924	+	174	NA	Intergenic	NA	-5267	DAVISGALT002633901
PGC_005_peak_21705	12	9919274	9920325	+	174	NA	TTS (NM_001006139)	NA	3083	ENSGALT00010068522
PGC_005_peak_18282	10	14826755	14828044	+	174	NA	exon (ENSGALT00010050038. exon 2 of 3)	NA	2561	ENSGALT00010050038
PGC_005_peak_53214	3	20572812	20573723	+	174	NA	intron (XM_001234269. intron 3 of 6)	NA	-4258	DAVISGALT002068701
PGC_005_peak_47862	23	3941274	3942626	+	174	NA	Intergenic	NA	-6053	XM_417758
PGC_005_peak_62808	34	3459588	3461080	+	174	NA	promoter-TSS (XR_005842432)	NA	-107	XR_005842432
PGC_005_peak_82098	7	24103940	24104414	+	174	NA	intron (XM_046943625. intron 13 of 23)	NA	29848	DAVISGALT003649501
PGC_005_peak_23367	13	5481471	5482869	+	174	NA	promoter-TSS (ENSGALT00010030139)	NA	-545	ENSGALT00010030139
PGC_005_peak_87303	9	13645486	13647165	+	174	NA	intron (NM_001013611. intron 1 of 3)	NA	6976	NM_001013611
PGC_005_peak_83317	8	2564594	2566182	+	174	NA	intron (TAGAGALT000000401631. intron 1 of 4)	NA	658	TAGAGALT000000401631
PGC_005_peak_9333	1	111360452	111361049	+	174	NA	Intergenic	NA	-24613	DAVISGALT000926501
PGC_005_peak_40680	2	106464939	106465423	+	174	NA	intron (XM_046928345. intron 19 of 21)	NA	-15929	NR_105578
PGC_005_peak_50552	27	5142961	5143404	+	174	NA	exon (INRAGALT00000020607. exon 2 of 4)	NA	2624	INRAGALT00000020607
PGC_005_peak_18366	10	15731873	15732118	+	174	NA	Intergenic	NA	-13245	XR_006931068
PGC_005_peak_89888	W	1760363	1762178	+	174	NA	intron (TAGAGALT000000437060. intron 1 of 1)	NA	-4441	DAVISGALT000002301
PGC_005_peak_93622	Z	82208591	82209006	+	174	NA	TTS (TAGAGALT000000460540)	NA	2498	TAGAGALT000000460071
PGC_005_peak_78634	6	22926978	22928329	+	174	NA	exon (ENSGALT00010055678. exon 2 of 2)	NA	620	DAVISGALT003419101
PGC_005_peak_66111	4	32672499	32674054	+	174	NA	intron (XM_040699152. intron 35 of 56)	NA	-40596	DAVISGALT002701801
PGC_005_peak_74845	5	39113797	39114783	+	173	NA	intron (XM_040701026. intron 3 of 22)	NA	-9200	XM_046941781
PGC_005_peak_12349	1	143847472	143848904	+	173	NA	Intergenic	NA	-4302	ENSGALT00010014577
PGC_005_peak_64131	4	10426998	10427315	+	173	NA	TTS (TAGAGALT000000319011)	NA	158	TAGAGALT000000319011
PGC_005_peak_56632	3	55770856	55771923	+	173	NA	intron (ENSGALT00010015389. intron 2 of 2)	NA	5985	ENSGALT00010015389
PGC_005_peak_31397	19	9649444	9650732	+	173	NA	intron (XM_425413. intron 2 of 19)	NA	-5283	XM_004946781
PGC_005_peak_71449	5	318344	318696	+	173	NA	TTS (DAVISGALT002969701)	NA	-1100	XM_015286106
PGC_005_peak_76682	5	59353430	59354821	+	173	NA	Intergenic	NA	11014	NONGGAT015878
PGC_005_peak_39778	2	97639195	97639499	+	173	NA	intron (XM_046938004. intron 49 of 51)	NA	-5978	ENSGALT00010005023
PGC_005_peak_46308	20	13666190	13666616	+	173	NA	intron (ENSGALT00010039871. intron 1 of 3)	NA	2362	ENSGALT00010039869
PGC_005_peak_34901	2	37351693	37352561	+	173	NA	Intergenic	NA	-19342	XM_046919407
PGC_005_peak_45678	20	8478038	8480062	+	173	NA	TTS (unassigned_transcript_1224)	NA	379	unassigned_transcript_1225
PGC_005_peak_25886	14	11272485	11273101	+	173	NA	intron (XM_046900795. intron 2 of 17)	NA	4582	DAVISGALT004599801
PGC_005_peak_49329	26	237130	237687	+	173	NA	intron (XM_015298722. intron 4 of 13)	NA	4456	INRAGALT00000019809
PGC_005_peak_30315	18	10714455	10714804	+	173	NA	TTS (NM_001001467)	NA	-1064	DAVISGALT004833501
PGC_005_peak_31678	2	1820460	1822079	+	173	NA	intron (XM_015281047. intron 2 of 12)	NA	-6426	DAVISGALT001308401
PGC_005_peak_88686	JAENSK010000547.1	93720	93885	+	172	NA	Intergenic	NA	5845	unassigned_transcript_1469
PGC_005_peak_17425	10	6383978	6384971	+	172	NA	intron (XM_046899269. intron 6 of 20)	NA	17946	DAVISGALT004051701
PGC_005_peak_23761	13	9327250	9327533	+	172	NA	intron (XR_006931445. intron 2 of 3)	NA	7879	XR_006931445
PGC_005_peak_76656	5	59192729	59194203	+	172	NA	intron (ENSGALT00010048682. intron 2 of 2)	NA	5978	INRAGALT00000030308
PGC_005_peak_29665	18	4490867	4491875	+	172	NA	intron (XR_001469322. intron 3 of 4)	NA	18142	XR_001469322
PGC_005_peak_21568	12	8778439	8778638	+	172	NA	exon (XM_040646073. exon 1 of 14)	NA	3069	XM_040646069
PGC_005_peak_54199	3	30027531	30029028	+	172	NA	intron (NM_001379241. intron 17 of 23)	NA	-5037	XM_040696866
PGC_005_peak_52675	3	14581688	14582025	+	172	NA	Intergenic	NA	-8864	ENSGALT00010046281
PGC_005_peak_22574	12	18156855	18157284	+	172	NA	intron (XM_414435. intron 3 of 23)	NA	-1120	DAVISGALT004358601
PGC_005_peak_30088	18	9048449	9049540	+	172	NA	exon (XR_005840735. exon 4 of 16)	NA	263	ENSGALT00010072497
PGC_005_peak_13894	1	163397565	163397834	+	172	NA	exon (XM_040653603. exon 3 of 4)	NA	8233	DAVISGALT001121101
PGC_005_peak_87974	9	21455134	21455329	+	172	NA	TTS (NONGGAT016473)	NA	741	NONGGAT016473
PGC_005_peak_20826	12	1510894	1511451	+	172	NA	TTS (XM_015292793)	NA	274	XM_040646457
PGC_005_peak_36901	2	61020671	61021169	+	172	NA	intron (XM_040683590. intron 6 of 9)	NA	9833	DAVISGALT001596601
PGC_005_peak_79280	6	29658599	29658862	+	171	NA	TTS (XM_046943273)	NA	23184	NM_001277382
PGC_005_peak_63504	4	3115233	3116305	+	171	NA	intron (ENSGALT00010046961. intron 1 of 3)	NA	-8823	ENSGALT00010046959
PGC_005_peak_42715	2	126647574	126648490	+	171	NA	intron (XM_046920516. intron 4 of 7)	NA	5113	TAGAGALT000000187550
PGC_005_peak_55069	3	40575245	40576137	+	171	NA	promoter-TSS (XR_005858274)	NA	-78	XR_005858274
PGC_005_peak_83246	8	1788757	1789447	+	171	NA	intron (XR_006939957. intron 15 of 25)	NA	-6340	ENSGALT00010034576
PGC_005_peak_21688	12	9781685	9782774	+	171	NA	exon (XM_040646405. exon 1 of 7)	NA	3548	INRAGALT00000009364
PGC_005_peak_4800	1	54995010	54996330	+	171	NA	intron (XR_005844033. intron 1 of 4)	NA	20580	TAGAGALT000000017869
PGC_005_peak_18353	10	15573411	15573918	+	171	NA	intron (XR_005862677. intron 3 of 13)	NA	24184	ENSGALT00010049625
PGC_005_peak_76271	5	55051766	55052524	+	171	NA	intron (XM_040701531. intron 2 of 8)	NA	4129	XM_046942191
PGC_005_peak_46304	20	13657741	13658528	+	171	NA	intron (ENSGALT00010039871. intron 1 of 3)	NA	10631	ENSGALT00010039869
PGC_005_peak_27009	15	7120173	7120450	+	171	NA	exon (DAVISGALT004634801. exon 1 of 1)	NA	485	DAVISGALT004634801
PGC_005_peak_10247	1	121287254	121288922	+	171	NA	exon (ENSGALT00010008494. exon 2 of 2)	NA	4184	INRAGALT00000004610
PGC_005_peak_66551	4	37919660	37922180	+	171	NA	intron (XR_006939184. intron 1 of 11)	NA	-4426	ENSGALT00010021367
PGC_005_peak_12919	1	150667559	150667921	+	171	NA	intron (ENSGALT00010014750. intron 1 of 2)	NA	8005	TAGAGALT000000047336
PGC_005_peak_57530	3	64719653	64721553	+	171	NA	Intergenic	NA	14856	ENSGALT00010036767
PGC_005_peak_87725	9	18389662	18390779	+	171	NA	promoter-TSS (XR_005862181)	NA	-33	XR_005862181
PGC_005_peak_20825	12	1509866	1510183	+	170	NA	TTS (ENSGALT00010068613)	NA	1422	XM_040646457
PGC_005_peak_27005	15	7103833	7104106	+	170	NA	intron (ENSGALT00010065001. intron 1 of 1)	NA	822	ENSGALT00010065001
PGC_005_peak_82545	7	28859021	28860158	+	170	NA	intron (XR_005861359. intron 5 of 29)	NA	-31274	NONGGAT016113
PGC_005_peak_87084	9	11662547	11663258	+	170	NA	promoter-TSS (ENSGALT00010045134)	NA	-310	ENSGALT00010045134
PGC_005_peak_92760	Z	61505367	61506201	+	170	NA	promoter-TSS (TAGAGALT000000456644)	NA	74	TAGAGALT000000456644
PGC_005_peak_73339	5	21691476	21693659	+	170	NA	intron (NM_204801. intron 2 of 8)	NA	-4865	INRAGALT00000055606
PGC_005_peak_34656	2	34322071	34322423	+	170	NA	Intergenic	NA	-3641	NM_204458
PGC_005_peak_83902	8	9013958	9014422	+	170	NA	Intergenic	NA	-2473	XM_040705253
PGC_005_peak_50830	28	2215789	2216718	+	170	NA	intron (NM_001389647. intron 2 of 24)	NA	9372	NONGGAT014573
PGC_005_peak_11597	1	135958381	135958671	+	170	NA	TTS (ENSGALT00010038739)	NA	18956	DAVISGALT001042401
PGC_005_peak_53798	3	26387640	26388240	+	170	NA	intron (XM_040698186. intron 1 of 5)	NA	9704	XM_040698185
PGC_005_peak_71038	4	86104350	86104692	+	170	NA	promoter-TSS (TAGAGALT000000343030)	NA	-13	ENSGALT00010045239
PGC_005_peak_65502	4	24431266	24431457	+	170	NA	intron (XM_046940443. intron 3 of 25)	NA	-27725	DAVISGALT002653801
PGC_005_peak_6380	1	74023209	74024048	+	170	NA	Intergenic	NA	-21414	DAVISGALT000734801
PGC_005_peak_69658	4	72015115	72017658	+	169	NA	intron (ENSGALT00010028016. intron 2 of 2)	NA	28344	INRAGALT00000005629
PGC_005_peak_11528	1	135367519	135368210	+	169	NA	exon (INRAGALT00000005011. exon 3 of 3)	NA	-5962	XR_001464015
PGC_005_peak_31934	2	5469840	5471537	+	169	NA	intron (XM_015281250. intron 1 of 27)	NA	37572	XM_015281251
PGC_005_peak_11497	1	135096914	135097137	+	169	NA	Intergenic	NA	-7191	XM_040653067
PGC_005_peak_9422	1	112448318	112448633	+	169	NA	exon (XR_006933445. exon 3 of 3)	NA	2519	XR_006933444
PGC_005_peak_35901	2	48597471	48598242	+	169	NA	exon (TAGAGALT000000169741. exon 1 of 2)	NA	6568	TAGAGALT000000169741
PGC_005_peak_20294	11	16438203	16439295	+	169	NA	promoter-TSS (DAVISGALT004220801)	NA	-30	DAVISGALT004220801
PGC_005_peak_9503	1	113185024	113185994	+	169	NA	intron (XM_040665351. intron 2 of 17)	NA	33473	XM_003640483
PGC_005_peak_45199	20	3547368	3548803	+	169	NA	intron (XM_040650805. intron 11 of 32)	NA	-9103	XR_001469709
PGC_005_peak_46779	21	4095731	4096495	+	169	NA	promoter-TSS (NM_001395911)	NA	-34	XM_040651111
PGC_005_peak_82079	7	23799177	23800040	+	168	NA	intron (XR_006939824. intron 4 of 13)	NA	-37034	NONGGAT016107
PGC_005_peak_37802	2	71667588	71667861	+	168	NA	Intergenic	NA	-18798	XR_003073787
PGC_005_peak_6589	1	76190861	76191748	+	168	NA	Intergenic	NA	-2924	XM_025142810
PGC_005_peak_43229	2	132228095	132228698	+	168	NA	promoter-TSS (ENSGALT00010024221)	NA	96	ENSGALT00010024220
PGC_005_peak_69644	4	71807398	71808253	+	168	NA	intron (TAGAGALT000000338557. intron 2 of 3)	NA	2033	DAVISGALT000749701
PGC_005_peak_40206	2	101739455	101739927	+	168	NA	exon (INRAGALT00000016392. exon 1 of 1)	NA	357	INRAGALT00000016392
PGC_005_peak_44943	20	735957	736284	+	168	NA	intron (XM_046902958. intron 9 of 14)	NA	-4178	XM_015296291
PGC_005_peak_81672	7	18236838	18237286	+	168	NA	exon (ENSGALT00010064619. exon 2 of 2)	NA	806	ENSGALT00010064616
PGC_005_peak_54406	3	32894088	32895632	+	168	NA	Intergenic	NA	-14742	TAGAGALT000000270967
PGC_005_peak_5355	1	61676524	61677367	+	168	NA	intron (XM_015286437. intron 5 of 12)	NA	-3118	DAVISGALT000667301
PGC_005_peak_5278	1	60706265	60706606	+	168	NA	promoter-TSS (TAGAGALT000000019854)	NA	72	TAGAGALT000000019854
PGC_005_peak_74380	5	34392182	34392889	+	168	NA	exon (DAVISGALT003185501. exon 1 of 1)	NA	1560	DAVISGALT003185501
PGC_005_peak_77729	6	12599099	12601906	+	168	NA	intron (XM_040703125. intron 13 of 41)	NA	-1831	DAVISGALT003355501
PGC_005_peak_16996	10	924144	925416	+	168	NA	exon (DAVISGALT004020301. exon 1 of 1)	NA	1017	DAVISGALT004020301
PGC_005_peak_53112	3	19565513	19566072	+	168	NA	intron (ENSGALT00010046446. intron 4 of 4)	NA	6885	TAGAGALT000000266551
PGC_005_peak_52241	3	9989280	9990224	+	168	NA	exon (INRAGALT00000021214. exon 1 of 1)	NA	1253	INRAGALT00000021214
PGC_005_peak_46778	21	4092574	4092890	+	168	NA	exon (XM_040651113. exon 1 of 13)	NA	337	XM_040651113
PGC_005_peak_17238	10	3571920	3572161	+	168	NA	Intergenic	NA	11354	XR_001464380
PGC_005_peak_50147	27	2487734	2487914	+	167	NA	exon (XM_046904335. exon 4 of 7)	NA	2474	XM_015299308
PGC_005_peak_37696	2	70655850	70656825	+	167	NA	exon (ENSGALT00010030243. exon 2 of 7)	NA	2862	ENSGALT00010030251
PGC_005_peak_7798	1	92042211	92042483	+	167	NA	intron (XM_416658. intron 4 of 9)	NA	-5155	XR_005846692
PGC_005_peak_62763	34	3155590	3156543	+	167	NA	promoter-TSS (XR_005842371)	NA	156	XR_005842369
PGC_005_peak_23213	13	3402011	3403114	+	167	NA	intron (XM_040647087. intron 2 of 10)	NA	-4321	DAVISGALT004393501
PGC_005_peak_17070	10	1715973	1716365	+	167	NA	intron (NM_001277458. intron 2 of 15)	NA	2086	XM_040706257
PGC_005_peak_91720	Z	36830216	36830596	+	167	NA	intron (ENSGALT00010040307. intron 1 of 3)	NA	5722	ENSGALT00010040307
PGC_005_peak_3454	1	39647976	39648462	+	167	NA	exon (ENSGALT00010034903. exon 2 of 2)	NA	3424	ENSGALT00010034903
PGC_005_peak_9858	1	117771306	117771506	+	167	NA	Intergenic	NA	28516	NONGGAT001004
PGC_005_peak_89792	W	47041	47724	+	167	NA	Intergenic	NA	17946	INRAGALT00000056586
PGC_005_peak_57822	3	67586026	67587118	+	167	NA	promoter-TSS (DAVISGALT002345401)	NA	44	DAVISGALT002345401
PGC_005_peak_77652	6	11943284	11944388	+	167	NA	intron (XM_421584. intron 1 of 3)	NA	-1438	TAGAGALT000000375640
PGC_005_peak_65161	4	20308106	20310408	+	167	NA	Intergenic	NA	2340	XR_003075187
PGC_005_peak_37600	2	69249690	69250196	+	167	NA	Intergenic	NA	12111	ENSGALT00010026473
PGC_005_peak_51341	3	61107	61477	+	167	NA	exon (ENSGALT00010045722. exon 2 of 2)	NA	1051	INRAGALT00000050791
PGC_005_peak_28599	17	5644363	5645598	+	167	NA	Intergenic	NA	-2971	NM_001007843
PGC_005_peak_22886	13	868954	870268	+	167	NA	TTS (NM_001396877)	NA	222	XM_040647051
PGC_005_peak_61169	3	106054375	106055422	+	167	NA	intron (XM_003641072. intron 32 of 39)	NA	21605	DAVISGALT002496901
PGC_005_peak_62795	34	3374790	3375652	+	166	NA	exon (XR_005842427. exon 3 of 8)	NA	11399	XR_005842427
PGC_005_peak_66652	4	39119470	39120065	+	166	NA	intron (XM_046939932. intron 3 of 7)	NA	3080	XM_046939931
PGC_005_peak_35012	2	38532415	38533030	+	166	NA	TTS (XR_005857801)	NA	-4532	XR_005857793
PGC_005_peak_83871	8	8784991	8785665	+	166	NA	exon (XM_040704892. exon 3 of 3)	NA	-4386	XM_040704894
PGC_005_peak_68240	4	56371648	56371910	+	166	NA	intron (XM_040699350. intron 4 of 51)	NA	-1921	DAVISGALT002842701
PGC_005_peak_38532	2	81809426	81809992	+	166	NA	promoter-TSS (ENSGALT00010021217)	NA	-199	ENSGALT00010021217
PGC_005_peak_47335	22	3209018	3209766	+	166	NA	intron (XM_040651579. intron 1 of 8)	NA	2104	XM_040651578
PGC_005_peak_70704	4	82541733	82542045	+	166	NA	Intergenic	NA	-3395	XM_015286010
PGC_005_peak_43910	2	138798443	138799137	+	166	NA	TTS (DAVISGALT001926901)	NA	2182	DAVISGALT001926901
PGC_005_peak_65478	4	24383077	24383339	+	166	NA	intron (XM_046940443. intron 3 of 25)	NA	-50481	ENSGALT00010022663
PGC_005_peak_33050	2	17509357	17509837	+	166	NA	TTS (DAVISGALT001375901)	NA	605	DAVISGALT001376001
PGC_005_peak_79549	6	32175122	32176783	+	166	NA	exon (XM_040702920. exon 1 of 8)	NA	1423	XM_015288891
PGC_005_peak_76094	5	53021894	53022286	+	166	NA	intron (XM_421414. intron 2 of 10)	NA	13551	XM_421414
PGC_005_peak_41510	2	114496675	114497919	+	166	NA	intron (NM_001031573. intron 3 of 6)	NA	7638	XM_040686491
PGC_005_peak_45721	20	8949578	8950628	+	166	NA	intron (XR_213475. intron 2 of 3)	NA	4322	ENSGALT00010061433
PGC_005_peak_73569	5	24474883	24475592	+	166	NA	intron (XM_025150548. intron 13 of 18)	NA	-6684	DAVISGALT003108401
PGC_005_peak_45931	20	10621733	10623088	+	165	NA	intron (NM_001396987. intron 1 of 22)	NA	430	NM_001396985
PGC_005_peak_78098	6	17118002	17118343	+	165	NA	TTS (DAVISGALT003383001)	NA	1820	DAVISGALT003383001
PGC_005_peak_2364	1	28260956	28261711	+	165	NA	Intergenic	NA	-2006	ENSGALT00010004615
PGC_005_peak_6963	1	80765761	80766428	+	165	NA	Intergenic	NA	-2918	NM_001389447
PGC_005_peak_9829	1	117511565	117512624	+	165	NA	intron (ENSGALT00010008241. intron 5 of 5)	NA	-25671	ENSGALT00010007838
PGC_005_peak_79999	7	17258	17744	+	165	NA	promoter-TSS (XR_005861637)	NA	32	XR_005861636
PGC_005_peak_75568	5	47623276	47624439	+	165	NA	promoter-TSS (DAVISGALT003247201)	NA	-671	DAVISGALT003247201
PGC_005_peak_90415	Z	5924762	5925645	+	165	NA	promoter-TSS (TAGAGALT000000075297)	NA	-92	TAGAGALT000000075297
PGC_005_peak_31139	19	7154217	7155288	+	165	NA	intron (XM_040650011. intron 13 of 18)	NA	-4071	XM_040650469
PGC_005_peak_72212	5	9101655	9102580	+	165	NA	promoter-TSS (DAVISGALT003009301)	NA	-757	DAVISGALT003009301
PGC_005_peak_22420	12	16722779	16723457	+	165	NA	intron (NM_001006142. intron 2 of 8)	NA	5910	DAVISGALT004367501
PGC_005_peak_55698	3	46939401	46939709	+	165	NA	TTS (DAVISGALT002212901)	NA	2609	DAVISGALT002212901
PGC_005_peak_69890	4	74301658	74302085	+	165	NA	exon (DAVISGALT002891801. exon 1 of 1)	NA	1892	DAVISGALT002891801
PGC_005_peak_79684	6	33305889	33306933	+	165	NA	intron (XM_423886. intron 6 of 9)	NA	-3325	INRAGALT00000031927
PGC_005_peak_24548	13	16838419	16839879	+	165	NA	intron (XR_005839495. intron 2 of 3)	NA	3513	INRAGALT00000010263
PGC_005_peak_82670	7	30422667	30423528	+	165	NA	intron (XM_046944127. intron 3 of 35)	NA	-9222	TAGAGALT000000398918
PGC_005_peak_47584	23	1330999	1332542	+	165	NA	TTS (NM_001198655)	NA	5258	NM_001198655
PGC_005_peak_44356	2	144878701	144879430	+	165	NA	exon (INRAGALT00000017791. exon 1 of 1)	NA	233	INRAGALT00000017791
PGC_005_peak_75695	5	48815638	48816992	+	165	NA	Intergenic	NA	11731	NM_001122648
PGC_005_peak_4258	1	48727130	48727873	+	165	NA	promoter-TSS (NONGGAT000347)	NA	35	NONGGAT000347
PGC_005_peak_66247	4	34293216	34294500	+	164	NA	exon (NM_001302193. exon 2 of 2)	NA	3979	NM_001302193
PGC_005_peak_22236	12	15396025	15397007	+	164	NA	intron (XM_004944679. intron 3 of 5)	NA	-31191	ENSGALT00010054817
PGC_005_peak_17956	10	11974000	11974172	+	164	NA	Intergenic	NA	-16127	XR_005862833
PGC_005_peak_64441	4	13326456	13326778	+	164	NA	intron (XM_015278596. intron 9 of 13)	NA	-8791	INRAGALT00000025570
PGC_005_peak_47139	22	1495223	1496306	+	164	NA	promoter-TSS (ENSGALT00010050361)	NA	-1	ENSGALT00010050361
PGC_005_peak_65515	4	24466909	24467166	+	164	NA	intron (XM_046940443. intron 3 of 25)	NA	7951	DAVISGALT002653801
PGC_005_peak_21943	12	12464786	12465697	+	164	NA	promoter-TSS (NONGGAT013265)	NA	-646	NONGGAT013265
PGC_005_peak_26714	15	4350740	4352934	+	164	NA	intron (XM_040648343. intron 3 of 8)	NA	22382	DAVISGALT004604101
PGC_005_peak_74052	5	30226207	30227540	+	164	NA	Intergenic	NA	-6411	TAGAGALT000000360346
PGC_005_peak_91166	Z	22426974	22427215	+	164	NA	intron (XM_025144707. intron 1 of 14)	NA	1032	XM_025144707
PGC_005_peak_85853	8	29116444	29117473	+	164	NA	Intergenic	NA	-10247	XR_001467895
PGC_005_peak_37106	2	63619948	63621948	+	164	NA	promoter-TSS (TAGAGALT000000173658)	NA	-786	TAGAGALT000000173657
PGC_005_peak_26580	15	2565402	2565767	+	164	NA	intron (XR_006931545. intron 1 of 4)	NA	-8227	INRAGALT00000011185
PGC_005_peak_52037	3	7917949	7918212	+	164	NA	intron (NM_001031040. intron 1 of 5)	NA	5557	NM_001031040
PGC_005_peak_30148	18	9613787	9614362	+	163	NA	exon (INRAGALT00000012617. exon 1 of 2)	NA	426	INRAGALT00000012617
PGC_005_peak_21537	12	8305289	8306450	+	163	NA	intron (NONGGAT013316. intron 4 of 17)	NA	2681	DAVISGALT004318101
PGC_005_peak_82815	7	32391711	32393186	+	163	NA	TTS (DAVISGALT003686901)	NA	2480	DAVISGALT003686901
PGC_005_peak_7698	1	90682697	90684658	+	163	NA	intron (XR_005842405. intron 1 of 9)	NA	5465	INRAGALT00000003447
PGC_005_peak_27786	16	1306387	1307017	+	163	NA	intron (INRAGALT00000056129. intron 2 of 2)	NA	2897	INRAGALT00000036013
PGC_005_peak_92678	Z	59561633	59561888	+	163	NA	intron (TAGAGALT000000456336. intron 1 of 3)	NA	-26093	TAGAGALT000000456338
PGC_005_peak_33220	2	19353274	19353622	+	163	NA	intron (NM_001319010. intron 13 of 29)	NA	-13108	DAVISGALT001377401
PGC_005_peak_85274	8	24184286	24185468	+	163	NA	intron (XM_040705228. intron 1 of 14)	NA	3171	XM_040705228
PGC_005_peak_25256	14	5341088	5342077	+	163	NA	intron (XM_015294424. intron 6 of 34)	NA	12718	INRAGALT00000010616
PGC_005_peak_37709	2	70735083	70735540	+	163	NA	intron (ENSGALT00010001830. intron 2 of 2)	NA	-17608	XR_005857575
PGC_005_peak_52102	3	8536224	8537092	+	163	NA	intron (XM_046939073. intron 4 of 9)	NA	-3225	DAVISGALT001991401
PGC_005_peak_12350	1	143850401	143850918	+	162	NA	Intergenic	NA	-1831	ENSGALT00010014577
PGC_005_peak_27328	15	10588519	10589236	+	162	NA	Intergenic	NA	-4157	ENSGALT00010001123
PGC_005_peak_71763	5	3850427	3850762	+	162	NA	exon (XM_040702058. exon 5 of 18)	NA	-1141	DAVISGALT002993501
PGC_005_peak_37917	2	73309514	73309778	+	162	NA	Intergenic	NA	-5836	DAVISGALT001645801
PGC_005_peak_75442	5	46159677	46160118	+	162	NA	TTS (XM_040701053)	NA	-19942	TAGAGALT000000365908
PGC_005_peak_74434	5	34962030	34962351	+	162	NA	exon (DAVISGALT003189501. exon 1 of 1)	NA	152	DAVISGALT003189501
PGC_005_peak_28918	17	8355066	8355633	+	162	NA	promoter-TSS (NR_031468)	NA	-408	NR_031468
PGC_005_peak_87454	9	15013178	15014104	+	162	NA	Intergenic	NA	7704	TAGAGALT000000422427
PGC_005_peak_71214	4	89315572	89317277	+	162	NA	Intergenic	NA	-5121	NM_001396848
PGC_005_peak_65200	4	20889816	20890160	+	162	NA	exon (DAVISGALT002631901. exon 1 of 1)	NA	1246	DAVISGALT002631901
PGC_005_peak_19362	11	5430506	5431193	+	162	NA	intron (ENSGALT00010062549. intron 1 of 2)	NA	-5364	XR_006931244
PGC_005_peak_51248	29	51197	52478	+	162	NA	intron (ENSGALT00010001297. intron 3 of 3)	NA	-2063	ENSGALT00010001310
PGC_005_peak_83967	8	9859594	9859963	+	162	NA	intron (TAGAGALT000000405210. intron 1 of 2)	NA	-9521	INRAGALT00000033848
PGC_005_peak_3277	1	37936127	37936515	+	162	NA	Intergenic	NA	-4282	TAGAGALT000000010405
PGC_005_peak_58779	3	79479690	79480803	+	162	NA	Intergenic	NA	20779	ENSGALT00010011288
PGC_005_peak_37877	2	72570319	72572283	+	162	NA	intron (XM_025147686. intron 1 of 14)	NA	4671	ENSGALT00010001854
PGC_005_peak_83900	8	9004813	9005281	+	161	NA	Intergenic	NA	-3287	XM_040705147
PGC_005_peak_8629	1	103346473	103346683	+	161	NA	intron (ENSGALT00010034128. intron 3 of 4)	NA	8568	ENSGALT00010033485
PGC_005_peak_56874	3	58228109	58229383	+	161	NA	promoter-TSS (DAVISGALT002308501)	NA	-654	DAVISGALT002308501
PGC_005_peak_71618	5	2273397	2274001	+	161	NA	Intergenic	NA	34496	NONGGAT015727
PGC_005_peak_74937	5	40516045	40517422	+	161	NA	promoter-TSS (ENSGALT00010016786)	NA	-139	ENSGALT00010016786
PGC_005_peak_33003	2	17083789	17084118	+	161	NA	intron (XM_046938245. intron 1 of 20)	NA	2765	DAVISGALT001400101
PGC_005_peak_76225	5	54529836	54530913	+	161	NA	intron (XM_046942469. intron 1 of 2)	NA	3043	ENSGALT00010049518
PGC_005_peak_72411	5	11245110	11245997	+	161	NA	intron (XM_046942008. intron 3 of 25)	NA	-11379	DAVISGALT003033201
PGC_005_peak_15535	1	181446649	181448012	+	161	NA	intron (ENSGALT00010017846. intron 1 of 3)	NA	-9639	ENSGALT00010017524
PGC_005_peak_73531	5	23884588	23885123	+	161	NA	intron (ENSGALT00010057632. intron 1 of 1)	NA	5495	DAVISGALT003104701
PGC_005_peak_40000	2	99850366	99850692	+	161	NA	TTS (TAGAGALT000000180854)	NA	-8301	DAVISGALT001751901
PGC_005_peak_22609	12	18578167	18578872	+	161	NA	intron (XM_003642022. intron 1 of 9)	NA	1693	XM_003642022
PGC_005_peak_37747	2	71131342	71131931	+	161	NA	intron (ENSGALT00010001838. intron 2 of 2)	NA	40377	ENSGALT00010001844
PGC_005_peak_84271	8	13104769	13105064	+	161	NA	intron (XM_046944432. intron 2 of 8)	NA	-2941	XM_025152829
PGC_005_peak_19324	11	4792507	4793713	+	161	NA	intron (XM_046899430. intron 3 of 16)	NA	-28227	XR_003077317
PGC_005_peak_37084	2	63213317	63213671	+	161	NA	intron (XM_015275986. intron 5 of 22)	NA	28964	XM_015275986
PGC_005_peak_28450	17	4268700	4270109	+	161	NA	Intergenic	NA	-11766	ENSGALT00010070302
PGC_005_peak_26386	15	962020	962654	+	161	NA	TTS (NM_001012793)	NA	682	DAVISGALT004586201
PGC_005_peak_65631	4	26161108	26163425	+	161	NA	Intergenic	NA	6048	INRAGALT00000026077
PGC_005_peak_77297	6	8043967	8044636	+	161	NA	intron (ENSGALT00010026840. intron 1 of 3)	NA	11111	ENSGALT00010026840
PGC_005_peak_11852	1	138096762	138097133	+	160	NA	exon (DAVISGALT001054501. exon 1 of 1)	NA	1481	DAVISGALT001054501
PGC_005_peak_33431	2	21403740	21403979	+	160	NA	intron (XR_005856521. intron 1 of 1)	NA	-7036	unassigned_transcript_237
PGC_005_peak_35635	2	45244855	45246266	+	160	NA	intron (ENSGALT00010048340. intron 1 of 2)	NA	2153	ENSGALT00010048340
PGC_005_peak_88340	JAENSK010000416.1	8056	8420	+	160	NA	intron (XM_040656762. intron 2 of 8)	NA	2087	XM_040656762
PGC_005_peak_11388	1	133870618	133870883	+	160	NA	exon (XM_416914. exon 9 of 9)	NA	136	INRAGALT00000101069
PGC_005_peak_85845	8	29083993	29084729	+	160	NA	Intergenic	NA	22350	XR_001467895
PGC_005_peak_28231	17	1867272	1868162	+	160	NA	exon (XM_040649191. exon 1 of 16)	NA	-2730	DAVISGALT004686203
PGC_005_peak_33389	2	20922847	20923257	+	160	NA	exon (XR_006938637. exon 3 of 3)	NA	-10416	NONGGAT013736
PGC_005_peak_4713	1	54031740	54033265	+	160	NA	intron (XR_001466922. intron 2 of 2)	NA	17161	XR_001466922
PGC_005_peak_53871	3	26987315	26988224	+	160	NA	promoter-TSS (INRAGALT00000106576)	NA	-563	INRAGALT00000106576
PGC_005_peak_44347	2	144760364	144760710	+	160	NA	intron (XM_046919380. intron 2 of 37)	NA	5214	NM_001396551
PGC_005_peak_6996	1	81165847	81166354	+	160	NA	intron (XR_005839141. intron 2 of 10)	NA	-36640	NONGGAT000681
PGC_005_peak_72436	5	11554550	11556120	+	160	NA	promoter-TSS (ENSGALT00010064500)	NA	-909	ENSGALT00010064500
PGC_005_peak_76450	5	56696155	56696908	+	160	NA	promoter-TSS (NONGGAT015712)	NA	-801	NONGGAT015712
PGC_005_peak_68709	4	60852675	60853361	+	160	NA	intron (XM_040699954. intron 1 of 13)	NA	-2716	XM_025150393
PGC_005_peak_51544	3	2064335	2064611	+	160	NA	intron (XM_046939203. intron 1 of 1)	NA	-11363	XM_040697745
PGC_005_peak_79373	6	30472628	30473805	+	159	NA	intron (XR_005860898. intron 2 of 2)	NA	-15294	ENSGALT00010007013
PGC_005_peak_90367	Z	2814260	2814480	+	159	NA	intron (XM_015277424. intron 2 of 11)	NA	-17857	ENSGALT00010030482
PGC_005_peak_5571	1	64309236	64309730	+	159	NA	Intergenic	NA	25151	NM_001278118
PGC_005_peak_82910	7	34004476	34005765	+	159	NA	intron (TAGAGALT000000399300. intron 4 of 5)	NA	31086	ENSGALT00010026974
PGC_005_peak_87124	9	12041621	12042085	+	159	NA	intron (XR_005862121. intron 1 of 6)	NA	11741	XR_005862121
PGC_005_peak_19745	11	8830645	8831452	+	159	NA	promoter-TSS (INRAGALT00000007978)	NA	-326	INRAGALT00000007978
PGC_005_peak_77060	6	4287164	4288927	+	159	NA	intron (XM_040702944. intron 2 of 8)	NA	10609	DAVISGALT003317801
PGC_005_peak_39699	2	96667139	96667478	+	159	NA	intron (XM_040696644. intron 2 of 16)	NA	-5518	DAVISGALT001740801
PGC_005_peak_56266	3	52247967	52248373	+	159	NA	intron (XM_419710. intron 3 of 5)	NA	-1365	DAVISGALT002253901
PGC_005_peak_44904	20	457872	458393	+	159	NA	intron (NONGGAT004649. intron 1 of 1)	NA	716	NONGGAT004649
PGC_005_peak_30916	19	5050608	5051298	+	159	NA	intron (XR_005840997. intron 1 of 2)	NA	-12524	DAVISGALT004862901
PGC_005_peak_6422	1	74846195	74846554	+	159	NA	TTS (XM_046904297)	NA	16747	XM_015292279
PGC_005_peak_92094	Z	45076036	45076544	+	159	NA	intron (ENSGALT00010025604. intron 2 of 2)	NA	1269	ENSGALT00010025604
PGC_005_peak_1318	1	15131309	15132309	+	159	NA	intron (XM_040659047. intron 21 of 35)	NA	16525	XM_040659351
PGC_005_peak_48262	24	969539	970838	+	159	NA	promoter-TSS (DAVISGALT005154401)	NA	-764	DAVISGALT005154401
PGC_005_peak_80296	7	4332343	4333318	+	159	NA	intron (XM_015289303. intron 40 of 53)	NA	11601	NONGGAT016161
PGC_005_peak_91985	Z	43032129	43032656	+	159	NA	intron (NM_204700. intron 5 of 5)	NA	4092	NM_204700
PGC_005_peak_20621	11	18990461	18991293	+	159	NA	exon (ENSGALT00010023455. exon 2 of 2)	NA	12052	ENSGALT00010023455
PGC_005_peak_33259	2	19712825	19713794	+	159	NA	exon (TAGAGALT000000160643. exon 1 of 1)	NA	2169	TAGAGALT000000160643
PGC_005_peak_27668	16	641974	642213	+	158	NA	promoter-TSS (XR_006931662)	NA	-501	XR_006931661
PGC_005_peak_71842	5	4773748	4774030	+	158	NA	TTS (DAVISGALT002987801)	NA	1486	DAVISGALT002987801
PGC_005_peak_90912	Z	17033370	17033932	+	158	NA	promoter-TSS (XR_001463935)	NA	-426	XR_001463935
PGC_005_peak_65051	4	19074285	19074467	+	158	NA	intron (TAGAGALT000000322851. intron 1 of 1)	NA	-2606	INRAGALT00000025752
PGC_005_peak_80272	7	4109499	4111837	+	158	NA	intron (XM_040703739. intron 14 of 15)	NA	50002	DAVISGALT003525601
PGC_005_peak_3366	1	38553677	38554552	+	158	NA	intron (DAVISGALT000543401. intron 1 of 1)	NA	17265	ENSGALT00010034878
PGC_005_peak_18238	10	14523424	14523805	+	158	NA	intron (XM_015292082. intron 1 of 4)	NA	10008	NM_001001604
PGC_005_peak_88589	JAENSK010000484.1	85774	86176	+	158	NA	intron (NM_001044672. intron 15 of 21)	NA	-5140	XM_040656955
PGC_005_peak_10432	1	123288227	123288563	+	158	NA	Intergenic	NA	-17456	ENSGALT00010007100
PGC_005_peak_60034	3	94030405	94030578	+	158	NA	intron (XR_006938902. intron 1 of 3)	NA	1985	XR_006938902
PGC_005_peak_54216	3	30185238	30185557	+	158	NA	Intergenic	NA	7625	INRAGALT00000021958
PGC_005_peak_32993	2	17026408	17027332	+	158	NA	intron (XM_046938245. intron 1 of 20)	NA	-6260	XM_015282029
PGC_005_peak_22431	12	16837500	16839195	+	158	NA	exon (DAVISGALT004368301. exon 1 of 1)	NA	828	DAVISGALT004368301
PGC_005_peak_62764	34	3175983	3176612	+	158	NA	intron (XR_005842372. intron 4 of 4)	NA	4329	INRAGALT00000042249
PGC_005_peak_75825	5	50090155	50090865	+	158	NA	intron (XM_046942586. intron 1 of 33)	NA	-5276	XM_004936386
PGC_005_peak_17040	10	1376415	1377140	+	158	NA	intron (XM_004943630. intron 3 of 11)	NA	11746	INRAGALT00000007040
PGC_005_peak_56914	3	58543225	58543732	+	158	NA	intron (XM_040697915. intron 12 of 29)	NA	-4612	INRAGALT00000045622
PGC_005_peak_22853	13	647848	649188	+	158	NA	Intergenic	NA	6921	XR_006931453
PGC_005_peak_2423	1	28955738	28956631	+	157	NA	TTS (DAVISGALT000498201)	NA	1734	DAVISGALT000498201
PGC_005_peak_78137	6	17432933	17433680	+	157	NA	intron (XM_015288521. intron 1 of 20)	NA	4228	XM_015288521
PGC_005_peak_56891	3	58306419	58307394	+	157	NA	exon (DAVISGALT002309901. exon 1 of 1)	NA	694	DAVISGALT002309901
PGC_005_peak_45093	20	2510789	2511105	+	157	NA	promoter-TSS (INRAGALT00000018013)	NA	366	INRAGALT00000018012
PGC_005_peak_55168	3	41857218	41857600	+	157	NA	intron (XM_046939019. intron 8 of 34)	NA	-30977	XR_005859078
PGC_005_peak_15782	1	184612547	184613004	+	157	NA	intron (ENSGALT00010022273. intron 4 of 4)	NA	12170	ENSGALT00010022277
PGC_005_peak_6888	1	80003689	80004765	+	157	NA	promoter-TSS (DAVISGALT000778701)	NA	11	DAVISGALT000778701
PGC_005_peak_7167	1	83095203	83095498	+	157	NA	intron (XM_015295398. intron 8 of 16)	NA	-15863	XM_015295341
PGC_005_peak_27322	15	10503243	10504958	+	157	NA	Intergenic	NA	-2461	INRAGALT00000011483
PGC_005_peak_47172	22	1803562	1805920	+	157	NA	exon (ENSGALT00010050642. exon 2 of 3)	NA	5325	ENSGALT00010050644
PGC_005_peak_6596	1	76383764	76384426	+	157	NA	promoter-TSS (unassigned_transcript_73)	NA	80	unassigned_transcript_73
PGC_005_peak_22091	12	13977037	13977369	+	157	NA	promoter-TSS (INRAGALT00000009587)	NA	-522	XM_015293287
PGC_005_peak_58716	3	78836934	78837553	+	157	NA	intron (NM_204657. intron 3 of 10)	NA	20333	XM_046938414
PGC_005_peak_77091	6	4855040	4856951	+	157	NA	intron (ENSGALT00010027086. intron 1 of 3)	NA	32630	ENSGALT00010027087
PGC_005_peak_71260	4	89991192	89991473	+	157	NA	intron (ENSGALT00010045448. intron 1 of 2)	NA	-10857	ENSGALT00010045428
PGC_005_peak_43870	2	138459928	138460334	+	157	NA	promoter-TSS (ENSGALT00010024023)	NA	-233	ENSGALT00010024020
PGC_005_peak_60748	3	101472241	101473624	+	157	NA	intron (XR_005858567. intron 1 of 5)	NA	422	XR_005858565
PGC_005_peak_50364	27	3910125	3910404	+	157	NA	intron (XM_040653326. intron 1 of 21)	NA	4197	XM_040653326
PGC_005_peak_40332	2	103044875	103045542	+	157	NA	intron (ENSGALT00010013588. intron 2 of 3)	NA	18002	XM_004939795
PGC_005_peak_67215	4	45417884	45418828	+	157	NA	intron (XM_040700216. intron 15 of 47)	NA	-15443	DAVISGALT002740501
PGC_005_peak_73082	5	18449342	18449704	+	157	NA	intron (XM_040700645. intron 2 of 17)	NA	3215	DAVISGALT003073601
PGC_005_peak_72697	5	13957102	13957934	+	157	NA	TTS (XM_046941625)	NA	8939	DAVISGALT003050801
PGC_005_peak_89435	MU179266.1	146465	147597	+	156	NA	Intergenic	NA	-2381	ENSGALT00010000957
PGC_005_peak_83103	7	35925055	35925467	+	156	NA	TTS (XM_015290186)	NA	634	ENSGALT00010026395
PGC_005_peak_49544	26	1991325	1992488	+	156	NA	intron (XR_005841887. intron 2 of 3)	NA	-5581	DAVISGALT005245501
PGC_005_peak_85599	8	27377262	27378642	+	156	NA	intron (ENSGALT00010065574. intron 1 of 3)	NA	16987	NONGGAT009062
PGC_005_peak_20745	12	571991	572609	+	156	NA	Intergenic	NA	-11692	ENSGALT00010068386
PGC_005_peak_79005	6	26679825	26680141	+	156	NA	exon (XR_006939777. exon 1 of 5)	NA	4107	XR_005860962
PGC_005_peak_82365	7	27133491	27134571	+	156	NA	intron (XM_040703547. intron 1 of 60)	NA	4177	DAVISGALT003664101
PGC_005_peak_8140	1	96390158	96391311	+	156	NA	exon (XM_046904536. exon 2 of 31)	NA	-4679	INRAGALT00000003622
PGC_005_peak_47974	23	4954161	4955217	+	156	NA	Intergenic	NA	-4944	XR_005841652
PGC_005_peak_86720	9	8127240	8127474	+	156	NA	intron (XM_046898617. intron 1 of 15)	NA	4003	XM_046898617
PGC_005_peak_90557	Z	9123788	9124384	+	156	NA	exon (NM_001389568. exon 11 of 11)	NA	-4051	NM_204378
PGC_005_peak_46363	21	67631	68117	+	156	NA	promoter-TSS (DAVISGALT005008701)	NA	-65	DAVISGALT005008701
PGC_005_peak_12861	1	149850173	149850862	+	156	NA	intron (ENSGALT00010014969. intron 3 of 6)	NA	34752	INRAGALT00000005402
PGC_005_peak_51880	3	5586255	5586963	+	156	NA	intron (XM_040697783. intron 17 of 18)	NA	-2590	DAVISGALT002035201
PGC_005_peak_87663	9	17463505	17463958	+	156	NA	intron (XR_005862177. intron 3 of 6)	NA	10145	ENSGALT00010045370
PGC_005_peak_32395	2	10679598	10681306	+	156	NA	exon (DAVISGALT001349201. exon 1 of 1)	NA	1036	DAVISGALT001349201
PGC_005_peak_9582	1	114135179	114135538	+	156	NA	Intergenic	NA	-8069	XM_040654050
PGC_005_peak_78599	6	22720088	22721997	+	156	NA	intron (TAGAGALT000000380707. intron 2 of 3)	NA	2314	TAGAGALT000000380707
PGC_005_peak_16960	10	662475	663048	+	156	NA	TTS (XR_006931083)	NA	245	XR_005862723
PGC_005_peak_68606	4	59595881	59598537	+	156	NA	exon (TAGAGALT000000334729. exon 1 of 2)	NA	431	INRAGALT00000026983
PGC_005_peak_41048	2	110133226	110133541	+	156	NA	intron (ENSGALT00010013821. intron 1 of 1)	NA	-4588	ENSGALT00010014454
PGC_005_peak_87201	9	12675735	12676395	+	156	NA	intron (XR_005862223. intron 6 of 10)	NA	3812	INRAGALT00000035127
PGC_005_peak_12386	1	144219197	144219671	+	156	NA	intron (XM_025146739. intron 6 of 21)	NA	-32997	XM_046913900
PGC_005_peak_24304	13	14669663	14669876	+	155	NA	TTS (ENSGALT00010041628)	NA	1009	ENSGALT00010041630
PGC_005_peak_36999	2	62234885	62235644	+	155	NA	intron (XM_046917540. intron 4 of 14)	NA	-15604	XR_003073739
PGC_005_peak_20867	12	1761105	1763213	+	155	NA	Intergenic	NA	16306	ENSGALT00010068422
PGC_005_peak_91595	Z	33838548	33839304	+	155	NA	intron (XM_429157. intron 2 of 28)	NA	7860	NONGGAT016601
PGC_005_peak_48433	24	2749719	2750620	+	155	NA	Intergenic	NA	23885	ENSGALT00010064075
PGC_005_peak_14341	1	169373055	169374852	+	155	NA	intron (XR_005847667. intron 3 of 5)	NA	6752	XR_005847667
PGC_005_peak_69781	4	73397549	73398870	+	155	NA	intron (NONGGAT015587. intron 1 of 2)	NA	2923	NONGGAT015587
PGC_005_peak_48281	24	1177158	1177845	+	155	NA	intron (XM_015298110. intron 3 of 4)	NA	-7689	TAGAGALT000000224059
PGC_005_peak_66667	4	39240393	39240915	+	155	NA	intron (XM_040699645. intron 1 of 4)	NA	-2378	DAVISGALT002720401
PGC_005_peak_33985	2	27526250	27526785	+	155	NA	intron (XM_046937772. intron 11 of 24)	NA	17186	INRAGALT00000014018
PGC_005_peak_43538	2	135297749	135297952	+	155	NA	Intergenic	NA	-12766	XR_005857641
PGC_005_peak_24725	14	453567	453923	+	155	NA	intron (XR_006931508. intron 13 of 16)	NA	-2395	DAVISGALT004493001
PGC_005_peak_83867	8	8764283	8764960	+	155	NA	exon (XM_040705250. exon 4 of 4)	NA	-4090	INRAGALT00000036627
PGC_005_peak_72694	5	13926678	13927163	+	155	NA	exon (INRAGALT00000105200. exon 1 of 1)	NA	389	INRAGALT00000105200
PGC_005_peak_34497	2	32727244	32728702	+	155	NA	Intergenic	NA	-19381	DAVISGALT001454701
PGC_005_peak_26616	15	3054322	3054951	+	155	NA	intron (XR_005840122. intron 4 of 7)	NA	4812	TAGAGALT000000115158
PGC_005_peak_52146	3	8954540	8955286	+	155	NA	intron (XR_005859064. intron 1 of 4)	NA	2692	XR_005859064
PGC_005_peak_65013	4	18476205	18476576	+	154	NA	Intergenic	NA	-7437	XM_046941145
PGC_005_peak_54103	3	29447528	29448223	+	154	NA	intron (XM_046939078. intron 3 of 6)	NA	3743	DAVISGALT002125901
PGC_005_peak_84791	8	18575043	18575342	+	154	NA	intron (NONGGAT016371. intron 3 of 3)	NA	-3970	XM_046944463
PGC_005_peak_77246	6	7005675	7006426	+	154	NA	intron (XM_046942813. intron 6 of 39)	NA	12672	NM_001044654
PGC_005_peak_49628	26	2750182	2751361	+	154	NA	intron (XR_006932137. intron 13 of 16)	NA	-4972	XR_001470233
PGC_005_peak_76764	6	843186	843356	+	154	NA	intron (XR_005860687. intron 8 of 9)	NA	-3090	XR_001462213
PGC_005_peak_85166	8	22595546	22596580	+	154	NA	intron (XM_001235270. intron 6 of 12)	NA	33694	NONGGAT016297
PGC_005_peak_10601	1	124972911	124973418	+	154	NA	Intergenic	NA	-17303	ENSGALT00010007171
PGC_005_peak_832	1	9560363	9560541	+	154	NA	exon (XM_040654804. exon 14 of 17)	NA	-10692	DAVISGALT000398901
PGC_005_peak_39951	2	99374209	99375060	+	154	NA	intron (XR_001465352. intron 3 of 3)	NA	2327	XR_001465352
PGC_005_peak_71726	5	3400684	3400983	+	154	NA	Intergenic	NA	4401	XM_046942136
PGC_005_peak_51120	28	4340855	4341078	+	154	NA	intron (XM_015300053. intron 7 of 8)	NA	-2636	NM_001012847
PGC_005_peak_20578	11	18729937	18730734	+	153	NA	intron (XM_046899383. intron 1 of 14)	NA	2902	XM_040707006
PGC_005_peak_53278	3	21146394	21147102	+	153	NA	intron (TAGAGALT000000266831. intron 5 of 5)	NA	-29587	ENSGALT00010051587
PGC_005_peak_65283	4	21959290	21959815	+	153	NA	Intergenic	NA	80906	NONGGAT015463
PGC_005_peak_11591	1	135898615	135899281	+	153	NA	intron (ENSGALT00010039349. intron 2 of 6)	NA	-2321	ENSGALT00010038707
PGC_005_peak_83566	8	5580486	5581782	+	153	NA	promoter-TSS (XM_046898200)	NA	46	XM_046898203
PGC_005_peak_55229	3	42286166	42286647	+	153	NA	intron (XM_040697491. intron 1 of 20)	NA	10508	XM_040697491
PGC_005_peak_80687	7	8350660	8351240	+	153	NA	intron (XR_005861502. intron 3 of 5)	NA	39039	DAVISGALT003550101
PGC_005_peak_59959	3	93172391	93173808	+	153	NA	exon (INRAGALT00000104555. exon 1 of 1)	NA	148	INRAGALT00000104555
PGC_005_peak_3641	1	42191249	42192078	+	153	NA	promoter-TSS (DAVISGALT000550501)	NA	-129	DAVISGALT000550501
PGC_005_peak_2889	1	34041867	34042654	+	153	NA	intron (NM_001199607. intron 2 of 9)	NA	8871	NM_001199607
PGC_005_peak_79458	6	31272902	31273594	+	153	NA	Intergenic	NA	9701	NONGGAT016050
PGC_005_peak_25733	14	9723454	9725318	+	153	NA	Intergenic	NA	14308	INRAGALT00000010802
PGC_005_peak_87269	9	13386580	13386876	+	153	NA	TTS (DAVISGALT003952201)	NA	3259	DAVISGALT003952201
PGC_005_peak_80965	7	11415234	11416234	+	153	NA	intron (XM_421942. intron 13 of 14)	NA	8051	XR_003076307
PGC_005_peak_92090	Z	45018827	45019967	+	153	NA	intron (ENSGALT00010025587. intron 2 of 2)	NA	-2398	ENSGALT00010025588
PGC_005_peak_60809	3	102143188	102144348	+	153	NA	Intergenic	NA	14891	XR_005858380
PGC_005_peak_66711	4	39729992	39730625	+	153	NA	intron (XM_046940095. intron 7 of 31)	NA	30288	DAVISGALT002801301
PGC_005_peak_82875	7	33104484	33105742	+	153	NA	intron (NONGGAT016122. intron 2 of 2)	NA	8569	XR_006939928
PGC_005_peak_55016	3	40022402	40023601	+	153	NA	intron (XM_015284385. intron 2 of 6)	NA	-2589	DAVISGALT002178201
PGC_005_peak_18051	10	12856449	12857731	+	153	NA	intron (NM_001285869. intron 17 of 21)	NA	10376	NM_001285869
PGC_005_peak_63764	4	5247294	5248970	+	153	NA	intron (ENSGALT00010047563. intron 1 of 2)	NA	467	ENSGALT00010047563
PGC_005_peak_17954	10	11960915	11961243	+	153	NA	Intergenic	NA	-29134	XR_005862833
PGC_005_peak_36706	2	59240428	59241303	+	153	NA	Intergenic	NA	-36460	ENSGALT00010020504
PGC_005_peak_55697	3	46936979	46938270	+	153	NA	intron (TAGAGALT000000275547. intron 1 of 3)	NA	4166	TAGAGALT000000275547
PGC_005_peak_32614	2	13428255	13428677	+	152	NA	intron (TAGAGALT000000158635. intron 1 of 2)	NA	-5196	DAVISGALT001386701
PGC_005_peak_47386	22	3885462	3886949	+	152	NA	intron (XM_040651595. intron 3 of 4)	NA	5629	DAVISGALT005097601
PGC_005_peak_54089	3	29236998	29237376	+	152	NA	intron (NM_001008459. intron 7 of 11)	NA	-4219	DAVISGALT002118301
PGC_005_peak_34321	2	31191135	31192600	+	152	NA	exon (DAVISGALT001442901. exon 2 of 2)	NA	1639	DAVISGALT001442901
PGC_005_peak_21172	12	4810654	4811530	+	152	NA	intron (TAGAGALT000000085272. intron 3 of 4)	NA	-19251	XM_425154
PGC_005_peak_87921	9	20730052	20731833	+	152	NA	intron (ENSGALT00010003597. intron 2 of 2)	NA	5655	ENSGALT00010003597
PGC_005_peak_6826	1	79031108	79031365	+	152	NA	TTS (TAGAGALT000000028151)	NA	7732	TAGAGALT000000028151
PGC_005_peak_45776	20	9488807	9489365	+	152	NA	intron (XM_025142351. intron 1 of 21)	NA	-5406	DAVISGALT004974401
PGC_005_peak_30624	19	1615619	1616344	+	152	NA	intron (XM_040650198. intron 2 of 6)	NA	7038	TAGAGALT000000145802
PGC_005_peak_22522	12	17697480	17698475	+	152	NA	intron (XR_006931294. intron 1 of 14)	NA	-3469	XM_015293209
PGC_005_peak_48284	24	1215144	1216564	+	152	NA	exon (XR_006932095. exon 5 of 6)	NA	22708	XM_025143338
PGC_005_peak_88433	JAENSK010000459.1	15400	16443	+	152	NA	promoter-TSS (TAGAGALT000000071070)	NA	41	TAGAGALT000000071068
PGC_005_peak_20332	11	16937938	16938385	+	152	NA	Intergenic	NA	-16320	NONGGAT013192
PGC_005_peak_46204	20	12894275	12894816	+	152	NA	exon (XM_025142326. exon 3 of 3)	NA	5558	INRAGALT00000018573
PGC_005_peak_83250	8	1841012	1841268	+	152	NA	intron (NONGGAT016326. intron 2 of 3)	NA	2533	NONGGAT016326
PGC_005_peak_82814	7	32388479	32388893	+	151	NA	TTS (DAVISGALT003686801)	NA	-1282	DAVISGALT003686901
PGC_005_peak_91762	Z	37751039	37752585	+	151	NA	intron (XM_424841. intron 3 of 20)	NA	7478	DAVISGALT000202401
PGC_005_peak_7491	1	87845646	87846388	+	151	NA	exon (XM_040698177. exon 4 of 10)	NA	9812	XM_040698177
PGC_005_peak_20338	11	16964017	16964511	+	151	NA	intron (NONGGAT013192. intron 1 of 1)	NA	9783	NONGGAT013192
PGC_005_peak_46823	21	4520377	4521251	+	151	NA	intron (NM_205065. intron 9 of 10)	NA	7538	DAVISGALT005046501
PGC_005_peak_6044	1	69479292	69479719	+	151	NA	intron (TAGAGALT000000022904. intron 1 of 2)	NA	41890	NONGGAT000548
PGC_005_peak_77670	6	12072091	12072817	+	151	NA	intron (XM_025151711. intron 2 of 12)	NA	9453	XM_004942034
PGC_005_peak_67667	4	50276876	50277898	+	151	NA	exon (XM_040699742. exon 4 of 34)	NA	-2216	DAVISGALT002778901
PGC_005_peak_91484	Z	30299062	30299825	+	151	NA	intron (INRAGALT00000016175. intron 1 of 1)	NA	120	INRAGALT00000016175
PGC_005_peak_31189	19	7727102	7727792	+	151	NA	intron (XM_046902411. intron 4 of 6)	NA	2411	unassigned_transcript_1202
PGC_005_peak_92300	Z	50484527	50484956	+	151	NA	Intergenic	NA	-16224	XR_003072434
PGC_005_peak_37972	2	74020225	74020647	+	151	NA	intron (XM_046934446. intron 5 of 13)	NA	-10923	DAVISGALT001655501
PGC_005_peak_60920	3	103757018	103758357	+	151	NA	intron (XM_040698001. intron 8 of 13)	NA	21537	TAGAGALT000000288804
PGC_005_peak_93216	Z	71289612	71289847	+	151	NA	promoter-TSS (DAVISGALT000326801)	NA	-385	DAVISGALT000326801
PGC_005_peak_67343	4	46865081	46865787	+	151	NA	intron (ENSGALT00010010861. intron 1 of 1)	NA	7375	ENSGALT00010010863
PGC_005_peak_5519	1	63410322	63411143	+	151	NA	exon (ENSGALT00010035907. exon 2 of 2)	NA	241	DAVISGALT000683701
PGC_005_peak_15197	1	178093885	178095251	+	151	NA	Intergenic	NA	17813	INRAGALT00000006420
PGC_005_peak_38321	2	78629372	78631699	+	151	NA	intron (ENSGALT00010002130. intron 2 of 6)	NA	-10084	ENSGALT00010002136
PGC_005_peak_90002	W	3705557	3706077	+	151	NA	TTS (TAGAGALT000000437508)	NA	743	TAGAGALT000000437508
PGC_005_peak_78104	6	17199087	17199758	+	150	NA	exon (XM_046943041. exon 33 of 38)	NA	381	DAVISGALT003383901
PGC_005_peak_11077	1	131091408	131092446	+	150	NA	intron (XM_046903913. intron 4 of 7)	NA	-19373	TAGAGALT000000042735
PGC_005_peak_28791	17	7202499	7203419	+	150	NA	intron (NONGGAT003114. intron 1 of 1)	NA	572	NONGGAT003114
PGC_005_peak_58828	3	79982866	79983189	+	150	NA	TTS (XR_005858699)	NA	-1901	ENSGALT00010010598
PGC_005_peak_65482	4	24392330	24392563	+	150	NA	intron (XM_046940443. intron 3 of 25)	NA	-59719	ENSGALT00010022663
PGC_005_peak_1994	1	23672641	23673640	+	150	NA	intron (NM_001007849. intron 6 of 6)	NA	-5054	INRAGALT00000000662
PGC_005_peak_70020	4	75794900	75795876	+	150	NA	intron (XM_015285734. intron 2 of 7)	NA	-9001	DAVISGALT002900401
PGC_005_peak_90007	W	3799292	3799862	+	150	NA	intron (TAGAGALT000000437536. intron 1 of 2)	NA	864	TAGAGALT000000437536
PGC_005_peak_47371	22	3419628	3421835	+	150	NA	promoter-TSS (XM_046903378)	NA	-12	XM_046903379
PGC_005_peak_48549	24	4036177	4037158	+	150	NA	intron (TAGAGALT000000225365. intron 1 of 2)	NA	13704	TAGAGALT000000225365
PGC_005_peak_52269	3	10264784	10265285	+	150	NA	exon (XM_046939645. exon 2 of 7)	NA	-3474	XM_419341
PGC_005_peak_3303	1	38112162	38112943	+	150	NA	exon (XR_005841383. exon 3 of 3)	NA	-1606	INRAGALT00000001205
PGC_005_peak_91504	Z	31186966	31187948	+	150	NA	Intergenic	NA	-31183	XR_006932502
PGC_005_peak_46999	21	6557051	6557473	+	150	NA	intron (XM_046903181. intron 6 of 26)	NA	4768	XM_046903179
PGC_005_peak_58061	3	70331727	70332503	+	150	NA	intron (INRAGALT00000023762. intron 1 of 2)	NA	5568	INRAGALT00000023762
PGC_005_peak_82766	7	31884448	31884785	+	150	NA	intron (XR_005861415. intron 2 of 73)	NA	-12835	DAVISGALT003701601
PGC_005_peak_39728	2	96931517	96931812	+	150	NA	promoter-TSS (DAVISGALT001746701)	NA	-12	DAVISGALT001746701
PGC_005_peak_67922	4	52931000	52932352	+	150	NA	TTS (DAVISGALT002772601)	NA	1580	DAVISGALT002772601
PGC_005_peak_80111	7	1839232	1841632	+	150	NA	intron (XR_005861574. intron 4 of 18)	NA	14107	INRAGALT00000032189
PGC_005_peak_27741	16	1041018	1041227	+	150	NA	promoter-TSS (XR_006931649)	NA	-486	XR_006931649
PGC_005_peak_69213	4	67325287	67326600	+	150	NA	intron (ENSGALT00010042021. intron 2 of 2)	NA	5141	INRAGALT00000027172
PGC_005_peak_53677	3	25203614	25203880	+	150	NA	intron (XM_040697080. intron 2 of 9)	NA	5460	XM_040697081
PGC_005_peak_12222	1	141940115	141940850	+	150	NA	intron (ENSGALT00010014561. intron 1 of 2)	NA	-22604	NONGGAT012443
PGC_005_peak_29987	18	7859971	7860589	+	150	NA	intron (NM_001278006. intron 1 of 3)	NA	2390	XR_005840713
PGC_005_peak_26408	15	1254053	1256281	+	150	NA	intron (XM_046901078. intron 1 of 18)	NA	-28604	NM_001396318
PGC_005_peak_37759	2	71251042	71251729	+	149	NA	intron (ENSGALT00010001841. intron 1 of 2)	NA	-12334	ENSGALT00010001847
PGC_005_peak_92941	Z	64858944	64860108	+	149	NA	intron (XM_025144951. intron 4 of 18)	NA	-1324	DAVISGALT000308001
PGC_005_peak_16553	1	193292640	193293286	+	149	NA	Intergenic	NA	16397	XM_046942400
PGC_005_peak_90334	Z	1960831	1961704	+	149	NA	Intergenic	NA	17583	TAGAGALT000000439919
PGC_005_peak_83952	8	9745268	9745930	+	149	NA	TTS (XM_015301679)	NA	2259	INRAGALT00000033828
PGC_005_peak_70531	4	80697350	80697763	+	149	NA	intron (NM_204578. intron 1 of 10)	NA	6379	NM_204578
PGC_005_peak_89077	JAENSK010000636.1	9338	9747	+	149	NA	Intergenic	NA	5452	XM_040657310
PGC_005_peak_79187	6	28632410	28633015	+	149	NA	promoter-TSS (DAVISGALT003471701)	NA	-451	DAVISGALT003471701
PGC_005_peak_85410	8	25636232	25637111	+	149	NA	intron (XM_046944204. intron 2 of 16)	NA	-7385	XM_040704466
PGC_005_peak_87208	9	12703689	12704131	+	149	NA	Intergenic	NA	3957	TAGAGALT000000421228
PGC_005_peak_76466	5	56795552	56796986	+	149	NA	intron (XR_005860157. intron 1 of 18)	NA	33697	DAVISGALT003295301
PGC_005_peak_90353	Z	2399965	2401387	+	149	NA	intron (XM_414696. intron 1 of 7)	NA	5825	NONGGAT011622
PGC_005_peak_53770	3	26197846	26198496	+	149	NA	exon (DAVISGALT002089501. exon 1 of 1)	NA	1028	DAVISGALT002089501
PGC_005_peak_9918	1	118403599	118404522	+	149	NA	intron (XM_025146572. intron 6 of 8)	NA	11975	XM_040670000
PGC_005_peak_3108	1	35958390	35958768	+	149	NA	Intergenic	NA	3195	INRAGALT00000100730
PGC_005_peak_93373	Z	75648063	75648876	+	149	NA	promoter-TSS (XR_005842864)	NA	-523	XR_005842864
PGC_005_peak_42409	2	123950090	123951293	+	149	NA	exon (INRAGALT00000017155. exon 1 of 1)	NA	869	INRAGALT00000017155
PGC_005_peak_47779	23	2963926	2964415	+	148	NA	intron (XM_040651652. intron 1 of 25)	NA	2548	XM_040651652
PGC_005_peak_51411	3	810386	810708	+	148	NA	exon (INRAGALT00000020968. exon 1 of 1)	NA	-2110	INRAGALT00000020967
PGC_005_peak_70594	4	81296752	81297887	+	148	NA	TTS (ENSGALT00010044980)	NA	14123	ENSGALT00010044980
PGC_005_peak_44526	2	147341385	147341732	+	148	NA	intron (XM_046926908. intron 6 of 7)	NA	1770	XM_040696086
PGC_005_peak_49986	27	598425	598800	+	148	NA	Intergenic	NA	2565	XM_003643860
PGC_005_peak_6345	1	73494834	73497160	+	148	NA	intron (XR_005845083. intron 4 of 5)	NA	-7924	XM_001232070
PGC_005_peak_48948	25	537330	537954	+	148	NA	promoter-TSS (INRAGALT00000043118)	NA	-249	INRAGALT00000043118
PGC_005_peak_85304	8	24470309	24470527	+	148	NA	intron (NM_205186. intron 2 of 18)	NA	-1526	XR_005862012
PGC_005_peak_36737	2	59532787	59533883	+	148	NA	intron (TAGAGALT000000172451. intron 1 of 3)	NA	9427	TAGAGALT000000172451
PGC_005_peak_83875	8	8805696	8806407	+	148	NA	intron (TAGAGALT000000405181. intron 1 of 1)	NA	-3214	TAGAGALT000000405184
PGC_005_peak_45743	20	9108426	9109603	+	148	NA	intron (XM_046903023. intron 1 of 5)	NA	-4123	XR_005841351
PGC_005_peak_52298	3	10515605	10516587	+	148	NA	intron (ENSGALT00010046456. intron 2 of 2)	NA	4023	DAVISGALT002004401
PGC_005_peak_23751	13	9219538	9219940	+	148	NA	exon (ENSGALT00010031025. exon 1 of 3)	NA	468	ENSGALT00010031027
PGC_005_peak_67283	4	46191975	46192777	+	148	NA	intron (TAGAGALT000000330939. intron 1 of 5)	NA	30117	ENSGALT00010010817
PGC_005_peak_18465	10	16810268	16810728	+	148	NA	promoter-TSS (DAVISGALT004123301)	NA	-425	DAVISGALT004123301
PGC_005_peak_56915	3	58546068	58546438	+	148	NA	intron (XM_025149398. intron 13 of 29)	NA	-1837	INRAGALT00000045622
PGC_005_peak_28505	17	4851200	4852062	+	148	NA	Intergenic	NA	9745	ENSGALT00010070112
PGC_005_peak_75441	5	46134170	46134542	+	148	NA	intron (XM_025150786. intron 3 of 12)	NA	8352	XM_040701053
PGC_005_peak_45267	20	4308895	4309551	+	148	NA	Intergenic	NA	-18958	ENSGALT00010061255
PGC_005_peak_57963	3	68867370	68868492	+	147	NA	intron (XR_006938913. intron 2 of 3)	NA	-21193	DAVISGALT002349301
PGC_005_peak_73193	5	20012853	20013927	+	147	NA	exon (XM_046942069. exon 8 of 11)	NA	1447	DAVISGALT003099501
PGC_005_peak_35678	2	45791902	45792428	+	147	NA	intron (NONGGAT014131. intron 1 of 3)	NA	3710	NONGGAT014131
PGC_005_peak_64396	4	12685630	12685958	+	147	NA	intron (XR_006939085. intron 4 of 6)	NA	41290	XR_006939085
PGC_005_peak_77277	6	7630111	7630540	+	147	NA	intron (XM_040702354. intron 9 of 16)	NA	11354	XM_040702357
PGC_005_peak_67635	4	49719629	49720707	+	147	NA	intron (XM_046940813. intron 4 of 28)	NA	4381	DAVISGALT002762901
PGC_005_peak_66299	4	34799421	34799777	+	147	NA	intron (TAGAGALT000000327652. intron 1 of 1)	NA	12943	TAGAGALT000000327654
PGC_005_peak_74981	5	41212771	41213188	+	147	NA	TTS (XR_006939378)	NA	10580	XR_006939377
PGC_005_peak_5371	1	61752977	61753373	+	147	NA	intron (XM_046939260. intron 1 of 17)	NA	-7193	DAVISGALT000667801
PGC_005_peak_52188	3	9368048	9369022	+	147	NA	intron (XM_046939160. intron 2 of 23)	NA	4465	XM_040698584
PGC_005_peak_20321	11	16787855	16788144	+	147	NA	Intergenic	NA	-3401	ENSGALT00010024650
PGC_005_peak_80921	7	10835580	10835855	+	147	NA	intron (NM_001038692. intron 21 of 34)	NA	15972	DAVISGALT003561301
PGC_005_peak_65914	4	30347851	30348372	+	147	NA	intron (ENSGALT00010020821. intron 1 of 1)	NA	13692	XR_005859935
PGC_005_peak_87277	9	13424495	13425416	+	147	NA	intron (XM_025153365. intron 1 of 4)	NA	-2237	XM_015291403
PGC_005_peak_26385	15	958674	959315	+	147	NA	intron (XM_025155717. intron 7 of 7)	NA	-2661	DAVISGALT004586201
PGC_005_peak_60750	3	101484666	101485345	+	147	NA	Intergenic	NA	-3605	XM_040697898
PGC_005_peak_50663	28	883082	883924	+	147	NA	Intergenic	NA	8232	XR_005842108
PGC_005_peak_63506	4	3175153	3175544	+	147	NA	intron (NM_001031116. intron 3 of 8)	NA	2657	unassigned_transcript_519
PGC_005_peak_9278	1	110789949	110790635	+	146	NA	TTS (ENSGALT00010035189)	NA	10633	ENSGALT00010035181
PGC_005_peak_17044	10	1388342	1388917	+	146	NA	intron (XM_004943630. intron 2 of 11)	NA	2507	XM_025153817
PGC_005_peak_45475	20	6059321	6060497	+	146	NA	intron (XM_025142163. intron 6 of 16)	NA	6066	XM_025142175
PGC_005_peak_10480	1	123854879	123855698	+	146	NA	intron (XM_416838. intron 1 of 16)	NA	-6610	DAVISGALT000991801
PGC_005_peak_61581	3	110510043	110510847	+	146	NA	intron (XM_015285156. intron 2 of 6)	NA	-10382	INRAGALT00000024929
PGC_005_peak_10013	1	119144898	119145277	+	146	NA	intron (NM_001030803. intron 1 of 10)	NA	-2207	XR_005849308
PGC_005_peak_88139	9	22954765	22955198	+	146	NA	intron (XM_426718. intron 2 of 13)	NA	3379	XM_426718
PGC_005_peak_7110	1	82403047	82404508	+	146	NA	Intergenic	NA	-8753	INRAGALT00000003076
PGC_005_peak_80841	7	10196608	10197889	+	146	NA	intron (NONGGAT008443. intron 1 of 1)	NA	5926	NONGGAT008443
PGC_005_peak_59674	3	89914699	89915193	+	146	NA	Intergenic	NA	16170	ENSGALT00010005849
PGC_005_peak_17182	10	2794299	2795669	+	146	NA	intron (XM_046898997. intron 1 of 3)	NA	10132	XM_046898997
PGC_005_peak_30057	18	8651305	8652049	+	145	NA	exon (XM_040649794. exon 11 of 11)	NA	15926	INRAGALT00000012605
PGC_005_peak_12097	1	140392127	140392455	+	145	NA	Intergenic	NA	-6618	XM_001231424
PGC_005_peak_60860	3	103067259	103068078	+	145	NA	promoter-TSS (ENSGALT00010027608)	NA	-167	ENSGALT00010027613
PGC_005_peak_72427	5	11360690	11361404	+	145	NA	promoter-TSS (ENSGALT00010064818)	NA	152	ENSGALT00010064821
PGC_005_peak_63455	4	2522855	2524527	+	145	NA	intron (ENSGALT00010047358. intron 1 of 1)	NA	19337	ENSGALT00010047360
PGC_005_peak_77173	6	5983836	5984106	+	145	NA	exon (INRAGALT00000030516. exon 1 of 1)	NA	2270	INRAGALT00000030516
PGC_005_peak_81276	7	14231078	14231528	+	145	NA	promoter-TSS (ENSGALT00010064443)	NA	36	ENSGALT00010064452
PGC_005_peak_43255	2	132438627	132439767	+	145	NA	Intergenic	NA	34742	NONGGAT014318
PGC_005_peak_63537	4	3451799	3452892	+	145	NA	exon (NM_001398064. exon 8 of 8)	NA	-11318	ENSGALT00010047001
PGC_005_peak_84022	8	10500633	10501212	+	145	NA	intron (XR_003076395. intron 4 of 103)	NA	5019	XM_040704908
PGC_005_peak_42695	2	126504573	126505424	+	145	NA	TTS (TAGAGALT000000187490)	NA	329	ENSGALT00010032609
PGC_005_peak_72595	5	13255765	13256453	+	145	NA	Intergenic	NA	-2754	NM_001030339
PGC_005_peak_7600	1	89380821	89381372	+	145	NA	TTS (ENSGALT00010017249)	NA	-1860	XM_015295857
PGC_005_peak_45312	20	4764046	4765499	+	145	NA	intron (TAGAGALT000000196082. intron 2 of 3)	NA	-7377	TAGAGALT000000196083
PGC_005_peak_60753	3	101499177	101499887	+	144	NA	promoter-TSS (XM_040698307)	NA	32	XM_040698307
PGC_005_peak_67475	4	48243685	48244588	+	144	NA	intron (XR_005859606. intron 3 of 7)	NA	6055	XR_005859608
PGC_005_peak_3119	1	36036628	36037217	+	144	NA	TTS (DAVISGALT000529401)	NA	1298	DAVISGALT000529401
PGC_005_peak_49031	25	1018679	1019091	+	144	NA	intron (TAGAGALT000000231503. intron 1 of 3)	NA	1025	TAGAGALT000000231503
PGC_005_peak_73550	5	24167528	24168023	+	144	NA	intron (XM_040701153. intron 18 of 24)	NA	-1361	DAVISGALT003107801
PGC_005_peak_14109	1	166511587	166511893	+	144	NA	TTS (INRAGALT00000005696)	NA	1848	INRAGALT00000005696
PGC_005_peak_59694	3	90117335	90118002	+	144	NA	intron (TAGAGALT000000286342. intron 1 of 2)	NA	29594	TAGAGALT000000286343
PGC_005_peak_53436	3	22749692	22750121	+	144	NA	Intergenic	NA	-2427	INRAGALT00000021680
PGC_005_peak_73266	5	21219842	21220200	+	144	NA	Intergenic	NA	8525	INRAGALT00000028841
PGC_005_peak_36751	2	59720688	59721002	+	144	NA	exon (TAGAGALT000000172454. exon 2 of 6)	NA	8202	TAGAGALT000000172456
PGC_005_peak_1846	1	22281926	22282190	+	144	NA	promoter-TSS (XM_004937520)	NA	-506	XM_004937520
PGC_005_peak_76156	5	53874027	53874438	+	144	NA	intron (XM_004936442. intron 1 of 8)	NA	-4093	DAVISGALT003282301
PGC_005_peak_12044	1	140053199	140053741	+	144	NA	Intergenic	NA	-1129	XM_046903550
PGC_005_peak_67227	4	45547437	45548104	+	144	NA	intron (XM_420551. intron 3 of 13)	NA	26238	NONGGAT015281
PGC_005_peak_46269	20	13423196	13424867	+	144	NA	TTS (XR_005841361)	NA	2965	unassigned_transcript_1251
PGC_005_peak_7061	1	81855628	81856485	+	144	NA	intron (DAVISGALT000808801. intron 2 of 2)	NA	6957	DAVISGALT000808901
PGC_005_peak_57243	3	61581845	61582470	+	143	NA	promoter-TSS (XM_015275092)	NA	-555	XM_015275092
PGC_005_peak_76198	5	54382738	54383361	+	143	NA	intron (XM_046941857. intron 1 of 25)	NA	-13351	DAVISGALT003289901
[truncated: 8,557 more rows]
