# Supplementary material for: ATAC-seq of low-input and cryopreserved primordial germ cells reveals functional enhancers
Source: Development. 2026 May 12;153(9):dev205214. doi: 10.1242/dev.205214 (PMC13245901; doi:10.1242/dev.205214)
Supplement: Table S4. Genomic location of PGC-specific ACRs [file develop-153-205214-TableS5.xlsx]

## Sheet: Sheet1
Chr.	Start	End	PeakID	Chr.	Start	End	Annotation_ID		Strand	Distance_between_PGCACR_to_Gene	in_2500bp?	All_unique_genelist_within2500bp_ACR	Unique_only_annotated_genelist_within2500bp_ACR__"in this list, we removed unknown features, such as INGRAxxx or DAVISGALGxxx"
1	58012	58276	PGC_005_borad_peak_8	1	51034	60654	RNF212B	.	-	0	within_2500bp	5S_rRNA	5S_rRNA
1	64339	65014	PGC_005_borad_peak_10	1	60807	79345	CARMIL3	.	-	0	within_2500bp	A2ML3	A2ML3
1	70110	70287	PGC_005_borad_peak_11	1	60807	79345	CARMIL3	.	-	0	within_2500bp	A2ML4	A2ML4
1	287757	287898	PGC_005_borad_peak_52	1	130936	295852	CLC2DL4	.	-	0	within_2500bp	A4GALT	A4GALT
1	287757	287898	PGC_005_borad_peak_52	1	261563	396399	LOC107055489	.	+	0	within_2500bp	AADAC	AADAC
1	287757	287898	PGC_005_borad_peak_52	1	287254	289345	TAGAGALG000000004910	.	+	0	within_2500bp	AAK1	AAK1
1	300281	300493	PGC_005_borad_peak_55	1	261563	396399	LOC107055489	.	+	0	within_2500bp	AAR2	AAR2
1	307526	307834	PGC_005_borad_peak_57	1	261563	396399	LOC107055489	.	+	0	within_2500bp	AASS	AASS
1	391242	391621	PGC_005_borad_peak_78	1	261563	396399	LOC107055489	.	+	0	within_2500bp	AATF	AATF
1	391242	391621	PGC_005_borad_peak_78	1	390460	392025	TAGAGALG000000038870	.	-	0	within_2500bp	AATK	AATK
1	403000	403350	PGC_005_borad_peak_82	1	396279	417775	LOC124418405	.	-	0	within_2500bp	ABAT	ABAT
1	403000	403350	PGC_005_borad_peak_82	1	401712	407625	INRAGALG00000105353	.	+	0	within_2500bp	ABCA12	ABCA12
1	449115	449427	PGC_005_borad_peak_94	1	445320	453573	LOC430443	.	-	0	within_2500bp	ABCA13	ABCA13
1	512957	513398	PGC_005_borad_peak_100	1	514290	516013	ENSGALG00010007616	.	-	893	within_2500bp	ABCA3	ABCA3
1	514645	514827	PGC_005_borad_peak_101	1	514290	516013	ENSGALG00010007616	.	-	0	within_2500bp	ABCA4	ABCA4
1	541332	541532	PGC_005_borad_peak_105	1	539689	541508	ACRL	.	-	0	within_2500bp	ABCA7	ABCA7
1	561253	561669	PGC_005_borad_peak_109	1	556358	558414	ENSGALG00010007620	.	-	2840	distant_over_2500bp	ABCB10	ABCB10
1	564451	564693	PGC_005_borad_peak_110	1	565903	848673	SHANK3	.	+	1211	within_2500bp	ABCB5	ABCB5
1	600445	600680	PGC_005_borad_peak_116	1	565903	848673	SHANK3	.	+	0	within_2500bp	ABCB7	ABCB7
1	624105	624372	PGC_005_borad_peak_118	1	565903	848673	SHANK3	.	+	0	within_2500bp	ABCC4	ABCC4
1	682268	682679	PGC_005_borad_peak_122	1	565903	848673	SHANK3	.	+	0	within_2500bp	ABCC9	ABCC9
1	682268	682679	PGC_005_borad_peak_122	1	651543	840567	NONGGAG000002	.	-	0	within_2500bp	ABHD12	ABHD12
1	719223	719420	PGC_005_borad_peak_129	1	565903	848673	SHANK3	.	+	0	within_2500bp	ABI2	ABI2
1	719223	719420	PGC_005_borad_peak_129	1	651543	840567	NONGGAG000002	.	-	0	within_2500bp	ABL1	ABL1
1	723737	724160	PGC_005_borad_peak_130	1	565903	848673	SHANK3	.	+	0	within_2500bp	ABL2	ABL2
1	723737	724160	PGC_005_borad_peak_130	1	651543	840567	NONGGAG000002	.	-	0	within_2500bp	ABLIM1	ABLIM1
1	766080	766277	PGC_005_borad_peak_133	1	565903	848673	SHANK3	.	+	0	within_2500bp	ABLIM2	ABLIM2
1	766080	766277	PGC_005_borad_peak_133	1	651543	840567	NONGGAG000002	.	-	0	within_2500bp	ABLIM3	ABLIM3
1	766080	766277	PGC_005_borad_peak_133	1	765202	804161	TAGAGALG000000001259	.	+	0	within_2500bp	ABTB1	ABTB1
1	771946	772154	PGC_005_borad_peak_135	1	565903	848673	SHANK3	.	+	0	within_2500bp	ACACA	ACACA
1	771946	772154	PGC_005_borad_peak_135	1	651543	840567	NONGGAG000002	.	-	0	within_2500bp	ACACB	ACACB
1	771946	772154	PGC_005_borad_peak_135	1	765202	804161	TAGAGALG000000001259	.	+	0	within_2500bp	ACAN	ACAN
1	823750	824033	PGC_005_borad_peak_142	1	565903	848673	SHANK3	.	+	0	within_2500bp	ACAP3	ACAP3
1	823750	824033	PGC_005_borad_peak_142	1	651543	840567	NONGGAG000002	.	-	0	within_2500bp	ACBD4	ACBD4
1	839975	840625	PGC_005_borad_peak_144	1	565903	848673	SHANK3	.	+	0	within_2500bp	ACBD6	ACBD6
1	839975	840625	PGC_005_borad_peak_144	1	651543	840567	NONGGAG000002	.	-	0	within_2500bp	ACE	ACE
1	839975	840625	PGC_005_borad_peak_144	1	833902	840372	INRAGALG00000100002	.	+	0	within_2500bp	ACOT11	ACOT11
1	842997	843633	PGC_005_borad_peak_145	1	565903	848673	SHANK3	.	+	0	within_2500bp	ACP1	ACP1
1	842997	843633	PGC_005_borad_peak_145	1	842094	846151	ENSGALG00010007621	.	-	0	within_2500bp	ACRL	ACRL
1	842997	843633	PGC_005_borad_peak_145	1	843257	848673	LOC121109250	.	+	0	within_2500bp	ACSBG2	ACSBG2
1	1125618	1125782	PGC_005_borad_peak_191	1	1119023	1180429	SBF1	.	-	0	within_2500bp	ACSF2	ACSF2
1	1213412	1213588	PGC_005_borad_peak_207	1	1207607	1217623	IRF5	.	+	0	within_2500bp	ACSF3	ACSF3
1	1214319	1214768	PGC_005_borad_peak_207-2	1	1207607	1217623	IRF5	.	+	0	within_2500bp	ACSL1	ACSL1
1	1385334	1386007	PGC_005_borad_peak_223	1	1382052	1382150	MIR183	.	-	3185	distant_over_2500bp	ACSL3	ACSL3
1	1503129	1503414	PGC_005_borad_peak_232	1	1503314	1507083	CPA1	.	+	0	within_2500bp	ACSM4	ACSM4
1	1534764	1535196	PGC_005_borad_peak_234	1	1522136	1541139	COPG2	.	-	0	within_2500bp	ACSS2	ACSS2
1	2179363	2179614	PGC_005_borad_peak_267	1	1959620	2369443	EXOC4	.	-	0	within_2500bp	ACTN4	ACTN4
1	2202271	2202511	PGC_005_borad_peak_273	1	1959620	2369443	EXOC4	.	-	0	within_2500bp	ACTR10L	ACTR10L
1	2202271	2202511	PGC_005_borad_peak_273	1	2201043	2204145	LOC101750035	.	+	0	within_2500bp	ACTR2	ACTR2
1	2219256	2219941	PGC_005_borad_peak_275	1	1959620	2369443	EXOC4	.	-	0	within_2500bp	ACTR3B	ACTR3B
1	2312719	2312920	PGC_005_borad_peak_276	1	1959620	2369443	EXOC4	.	-	0	within_2500bp	ACVR2A	ACVR2A
1	2431260	2431359	PGC_005_borad_peak_287	1	2439375	2442768	LOC107053701	.	-	8017	distant_over_2500bp	ACVR2B	ACVR2B
1	2449186	2449384	PGC_005_borad_peak_293	1	2446475	2449796	LOC121109359	.	-	0	within_2500bp	ACYP2	ACYP2
1	2462385	2463304	PGC_005_borad_peak_297	1	2460010	2464431	LOC121109268	.	-	0	within_2500bp	ADA	ADA
1	2502692	2503279	PGC_005_borad_peak_300	1	2473663	2511212	LOC112532931	.	-	0	within_2500bp	ADAL	ADAL
1	2554197	2554336	PGC_005_borad_peak_305	1	2511430	2721092	CHCHD3	.	+	0	within_2500bp	ADAM12	ADAM12
1	2729920	2730613	PGC_005_borad_peak_315	1	2511430	2721092	CHCHD3	.	+	8829	distant_over_2500bp	ADAM17	ADAM17
1	2782539	2782570	PGC_005_borad_peak_319	1	2753141	2792945	TAGAGALG000000009395	.	+	0	within_2500bp	ADAM19	ADAM19
1	2782539	2782570	PGC_005_borad_peak_319	1	2780913	2783004	TAGAGALG000000056223	.	-	0	within_2500bp	ADAM22	ADAM22
1	2873362	2873994	PGC_005_borad_peak_325	1	2830488	3284922	TAGAGALG000000017379	.	+	0	within_2500bp	ADAM8	ADAM8
1	2873362	2873994	PGC_005_borad_peak_325	1	2830516	3284954	PLXNA4	.	+	0	within_2500bp	ADAMTS10	ADAMTS10
1	2936578	2936697	PGC_005_borad_peak_327	1	2830488	3284922	TAGAGALG000000017379	.	+	0	within_2500bp	ADAMTS12	ADAMTS12
1	2936578	2936697	PGC_005_borad_peak_327	1	2830516	3284954	PLXNA4	.	+	0	within_2500bp	ADAMTS17	ADAMTS17
1	2990405	2992263	PGC_005_borad_peak_332	1	2830488	3284922	TAGAGALG000000017379	.	+	0	within_2500bp	ADAMTS19	ADAMTS19
1	2990405	2992263	PGC_005_borad_peak_332	1	2830516	3284954	PLXNA4	.	+	0	within_2500bp	ADAMTS2	ADAMTS2
1	3130923	3131331	PGC_005_borad_peak_337	1	2830488	3284922	TAGAGALG000000017379	.	+	0	within_2500bp	ADAMTS20	ADAMTS20
1	3130923	3131331	PGC_005_borad_peak_337	1	2830516	3284954	PLXNA4	.	+	0	within_2500bp	ADAMTS9	ADAMTS9
1	3134171	3134388	PGC_005_borad_peak_338	1	2830488	3284922	TAGAGALG000000017379	.	+	0	within_2500bp	ADAMTSL1	ADAMTSL1
1	3134171	3134388	PGC_005_borad_peak_338	1	2830516	3284954	PLXNA4	.	+	0	within_2500bp	ADAMTSL2L	ADAMTSL2L
1	3157197	3157891	PGC_005_borad_peak_339	1	2830488	3284922	TAGAGALG000000017379	.	+	0	within_2500bp	ADAMTSL3	ADAMTSL3
1	3157197	3157891	PGC_005_borad_peak_339	1	2830516	3284954	PLXNA4	.	+	0	within_2500bp	ADAMTSL5	ADAMTSL5
1	3238312	3239603	PGC_005_borad_peak_343	1	2830488	3284922	TAGAGALG000000017379	.	+	0	within_2500bp	ADAP1	ADAP1
1	3238312	3239603	PGC_005_borad_peak_343	1	2830516	3284954	PLXNA4	.	+	0	within_2500bp	ADARB2	ADARB2
1	3374372	3374455	PGC_005_borad_peak_348	1	3359337	3443166	TAGAGALG000000082880	.	+	0	within_2500bp	ADCK1	ADCK1
1	3374372	3374455	PGC_005_borad_peak_348	1	3372750	3375716	LOC121109278	.	-	0	within_2500bp	ADCY3	ADCY3
1	3640741	3641887	PGC_005_borad_peak_363	1	3637220	3677378	PODXL	.	+	0	within_2500bp	ADCY6	ADCY6
1	3659830	3660047	PGC_005_borad_peak_366	1	3637220	3677378	PODXL	.	+	0	within_2500bp	ADCY7	ADCY7
1	3837759	3838000	PGC_005_borad_peak_374	1	3786494	3924972	ENSGALG00010007653	.	-	0	within_2500bp	ADCYAP1R1	ADCYAP1R1
1	3865790	3866125	PGC_005_borad_peak_380	1	3786494	3924972	ENSGALG00010007653	.	-	0	within_2500bp	ADD3	ADD3
1	3865790	3866125	PGC_005_borad_peak_380	1	3856597	3968684	ENSGALG00010007769	.	+	0	within_2500bp	ADGRA3	ADGRA3
1	3991502	3991620	PGC_005_borad_peak_391	1	3984798	3986853	DAVISGALG000003828	.	+	4650	distant_over_2500bp	ADGRB3	ADGRB3
1	4649085	4649162	PGC_005_borad_peak_441	1	4647682	4650995	LOC121109373	.	-	0	within_2500bp	ADGRD2	ADGRD2
1	4672512	4674218	PGC_005_borad_peak_448	1	4672195	4684309	LOC121109309	.	-	0	within_2500bp	ADGRG1	ADGRG1
1	5014538	5016061	PGC_005_borad_peak_471	1	5010556	5039662	GATA3	.	+	0	within_2500bp	ADGRG3	ADGRG3
1	5014538	5016061	PGC_005_borad_peak_471	1	5015330	5016503	TAGAGALG000000025601	.	-	0	within_2500bp	ADGRL2	ADGRL2
1	5125185	5125840	PGC_005_borad_peak_478	1	5105399	5120047	ENSGALG00010007688	.	-	5139	distant_over_2500bp	ADGRL3	ADGRL3
1	5308081	5308782	PGC_005_borad_peak_486	1	5308331	5308970	INRAGALG00000000105	.	+	0	within_2500bp	ADGRL4	ADGRL4
1	6095933	6096364	PGC_005_borad_peak_514	1	6083810	6084726	DAVISGALG000004106	.	-	11208	distant_over_2500bp	ADGRV1	ADGRV1
1	6223869	6224237	PGC_005_borad_peak_520	1	6210441	6212104	DAVISGALG000004111	.	-	11766	distant_over_2500bp	ADK	ADK
1	6622331	6622547	PGC_005_borad_peak_552	1	6621626	6732265	USP6NL	.	-	0	within_2500bp	ADMP	ADMP
1	6642468	6643678	PGC_005_borad_peak_554	1	6621626	6732265	USP6NL	.	-	0	within_2500bp	ADPRH	ADPRH
1	6758825	6759005	PGC_005_borad_peak_567	1	6759969	6766152	LOC121107961	.	-	965	within_2500bp	ADPRHL	ADPRHL
1	7019609	7020494	PGC_005_borad_peak_588	1	6978362	7205166	CAMK1D	.	+	0	within_2500bp	ADRB3	ADRB3
1	7078358	7078706	PGC_005_borad_peak_593	1	6978362	7205166	CAMK1D	.	+	0	within_2500bp	ADRM1	ADRM1
1	7078358	7078706	PGC_005_borad_peak_593	1	7078299	7082638	NONGGAG007005	.	+	0	within_2500bp	AEN	AEN
1	7127872	7128135	PGC_005_borad_peak_600	1	6978362	7205166	CAMK1D	.	+	0	within_2500bp	AFAP1L1	AFAP1L1
1	7377526	7378430	PGC_005_borad_peak_625	1	7379568	7427704	BEND7	.	-	1139	within_2500bp	AFDN	AFDN
1	7422745	7422979	PGC_005_borad_peak_629	1	7379568	7427704	BEND7	.	-	0	within_2500bp	AFF1	AFF1
1	7458029	7458439	PGC_005_borad_peak_633	1	7458557	7816662	FRMD4A	.	-	119	within_2500bp	AFF2	AFF2
1	7562679	7563158	PGC_005_borad_peak_643	1	7458557	7816662	FRMD4A	.	-	0	within_2500bp	AFF3	AFF3
1	7585128	7585628	PGC_005_borad_peak_646	1	7458557	7816662	FRMD4A	.	-	0	within_2500bp	AFF4	AFF4
1	7663818	7664211	PGC_005_borad_peak_654	1	7458557	7816662	FRMD4A	.	-	0	within_2500bp	AFG1L	AFG1L
1	7663818	7664211	PGC_005_borad_peak_654	1	7657669	7670698	TAGAGALG000000072669	.	+	0	within_2500bp	AGAP1	AGAP1
1	7675377	7675606	PGC_005_borad_peak_655	1	7458557	7816662	FRMD4A	.	-	0	within_2500bp	AGAP3	AGAP3
1	7678323	7678756	PGC_005_borad_peak_656	1	7458557	7816662	FRMD4A	.	-	0	within_2500bp	AGBL1	AGBL1
1	7700130	7700884	PGC_005_borad_peak_661	1	7458557	7816662	FRMD4A	.	-	0	within_2500bp	AGMO	AGMO
1	7700130	7700884	PGC_005_borad_peak_661	1	7691330	7707943	LOC121108054	.	+	0	within_2500bp	AGO1	AGO1
1	7700130	7700884	PGC_005_borad_peak_661	1	7700637	7702685	DAVISGALG000004025	.	-	0	within_2500bp	AGPAT2	AGPAT2
1	7762523	7762947	PGC_005_borad_peak_669	1	7458557	7816662	FRMD4A	.	-	0	within_2500bp	AGPAT3	AGPAT3
1	7936549	7936772	PGC_005_borad_peak_687	1	7880752	7943918	FAM107B	.	-	0	within_2500bp	AGPAT4	AGPAT4
1	8051920	8052565	PGC_005_borad_peak_705	1	8049147	8059758	DCLRE1C	.	-	0	within_2500bp	AGRN	AGRN
1	8124458	8124659	PGC_005_borad_peak_711	1	8128861	8130883	INRAGALG00000000148	.	+	4203	distant_over_2500bp	AGT	AGT
1	8673434	8673778	PGC_005_borad_peak_757	1	8556892	8712572	ENSGALG00010007725	.	+	0	within_2500bp	AHNAK2	AHNAK2
1	8770769	8771107	PGC_005_borad_peak_763	1	8774866	8883875	ENSGALG00010007729	.	+	3760	distant_over_2500bp	AHR1A	AHR1A
1	8912471	8913189	PGC_005_borad_peak_774	1	8899180	9041982	SEMA3D	.	+	0	within_2500bp	AHR1B	AHR1B
1	9224865	9225115	PGC_005_borad_peak_795	1	9120636	9218828	ENSGALG00010007808	.	+	6038	distant_over_2500bp	AHRR	AHRR
1	9263529	9263820	PGC_005_borad_peak_799	1	9256416	9275769	LOC112532981	.	-	0	within_2500bp	AHSA2	AHSA2
1	9287167	9287363	PGC_005_borad_peak_801	1	9286629	9576166	SEMA3A	.	+	0	within_2500bp	AIFM3	AIFM3
1	9370279	9370531	PGC_005_borad_peak_811	1	9286629	9576166	SEMA3A	.	+	0	within_2500bp	AIG1	AIG1
1	9370279	9370531	PGC_005_borad_peak_811	1	9360821	9384695	TAGAGALG000000013593	.	-	0	within_2500bp	AIM1	AIM1
1	9410865	9411271	PGC_005_borad_peak_819	1	9286629	9576166	SEMA3A	.	+	0	within_2500bp	AIM1L	AIM1L
1	9423941	9424389	PGC_005_borad_peak_821	1	9286629	9576166	SEMA3A	.	+	0	within_2500bp	AJAP1	AJAP1
1	9560364	9560541	PGC_005_borad_peak_832	1	9286629	9576166	SEMA3A	.	+	0	within_2500bp	AK4	AK4
1	9812169	9812397	PGC_005_borad_peak_847	1	9710323	9843704	SEMA3E	.	+	0	within_2500bp	AK8	AK8
1	9916266	9916931	PGC_005_borad_peak_854	1	9916072	9917139	TAGAGALG000000079794	.	+	0	within_2500bp	AK9	AK9
1	10381124	10381315	PGC_005_borad_peak_880	1	10348337	10369914	ENSGALG00010010676	.	-	11211	distant_over_2500bp	AKAP11	AKAP11
1	11140259	11140833	PGC_005_borad_peak_928	1	11082339	11140214	ENSGALG00010010694	.	+	46	within_2500bp	AKAP12	AKAP12
1	11269422	11269807	PGC_005_borad_peak_935	1	11250326	11372449	SEMA3C	.	+	0	within_2500bp	AKAP13	AKAP13
1	11269422	11269807	PGC_005_borad_peak_935	1	11266836	11274221	DAVISGALG000004039	.	+	0	within_2500bp	AKAP14	AKAP14
1	11385672	11386099	PGC_005_borad_peak_942	1	11387200	11388026	INRAGALG00000000179	.	-	1102	within_2500bp	AKAP6	AKAP6
1	11630230	11630916	PGC_005_borad_peak_972	1	11629802	11630661	INRAGALG00000000192	.	+	0	within_2500bp	AKNA	AKNA
1	12112207	12112824	PGC_005_borad_peak_1013	1	11891815	12618645	MAGI2	.	+	0	within_2500bp	AKR1D1	AKR1D1
1	12112207	12112824	PGC_005_borad_peak_1013	1	12112047	12113215	DAVISGALG000004719	.	-	0	within_2500bp	AKT3	AKT3
1	12132583	12132929	PGC_005_borad_peak_1015	1	11891815	12618645	MAGI2	.	+	0	within_2500bp	ALCAM	ALCAM
1	12168446	12168666	PGC_005_borad_peak_1019	1	11891815	12618645	MAGI2	.	+	0	within_2500bp	ALDH1A2	ALDH1A2
1	12402674	12403060	PGC_005_borad_peak_1043	1	11891815	12618645	MAGI2	.	+	0	within_2500bp	ALDH4A1	ALDH4A1
1	12402674	12403060	PGC_005_borad_peak_1043	1	12402885	12406119	DAVISGALG000004744	.	+	0	within_2500bp	ALG10	ALG10
1	12825256	12826301	PGC_005_borad_peak_1084	1	12769539	12839922	PTPN12	.	-	0	within_2500bp	ALG13	ALG13
1	12897476	12897813	PGC_005_borad_peak_1092	1	12874521	12936163	GSAP	.	+	0	within_2500bp	ALG9	ALG9
1	13264316	13264574	PGC_005_borad_peak_1118	1	13244081	13517140	RELN	.	-	0	within_2500bp	ALK	ALK
1	13947692	13947985	PGC_005_borad_peak_1190	1	13919600	13960851	LOC107051628	.	-	0	within_2500bp	ALKBH5	ALKBH5
1	13947692	13947985	PGC_005_borad_peak_1190	1	13933097	13956755	ENSGALG00010010568	.	+	0	within_2500bp	ALKBH8	ALKBH8
1	14080197	14080418	PGC_005_borad_peak_1205	1	14016179	14154059	SRPK2	.	-	0	within_2500bp	ALOX5	ALOX5
1	14368806	14369014	PGC_005_borad_peak_1238	1	14325732	14379642	CDHR3	.	+	0	within_2500bp	ALPK1	ALPK1
1	14405531	14406074	PGC_005_borad_peak_1243	1	14395775	14405619	LOC107051630	.	+	0	within_2500bp	ALPK3	ALPK3
1	14405531	14406074	PGC_005_borad_peak_1243	1	14404945	14405540	DAVISGALG000004185	.	-	0	within_2500bp	ALPPL	ALPPL
1	14517774	14518447	PGC_005_borad_peak_1260	1	14517741	14517853	INRAGALG00000000255	.	-	0	within_2500bp	ALS2	ALS2
1	14573638	14574251	PGC_005_borad_peak_1269	1	14567570	14575841	LOC124417288	.	+	0	within_2500bp	ALS2L	ALS2L
1	15131309	15132012	PGC_005_borad_peak_1318	1	15109255	15143629	LOC112533030	.	+	0	within_2500bp	AMER1	AMER1
1	15131309	15132012	PGC_005_borad_peak_1318	1	15111981	15165811	LAMB4	.	-	0	within_2500bp	AMFR	AMFR
1	15626637	15626828	PGC_005_borad_peak_1362	1	15626464	15673673	SIIL	.	+	0	within_2500bp	AMMECR1	AMMECR1
1	15798690	15798716	PGC_005_borad_peak_1380	1	15692601	15788625	CPNE8	.	+	10066	distant_over_2500bp	AMN1	AMN1
1	15881233	15881702	PGC_005_borad_peak_1392	1	15877448	15884040	ALG10	.	-	0	within_2500bp	AMOTL1	AMOTL1
1	16003406	16003891	PGC_005_borad_peak_1407	1	15924226	16084454	CELSR1	.	-	0	within_2500bp	AMPD3	AMPD3
1	16054783	16055010	PGC_005_borad_peak_1416	1	15924226	16084454	CELSR1	.	-	0	within_2500bp	AMPH	AMPH
1	16118856	16119188	PGC_005_borad_peak_1427	1	16104814	16122407	HIST1H2B5L	.	-	0	within_2500bp	ANAPC1	ANAPC1
1	16251105	16251444	PGC_005_borad_peak_1441	1	16217478	16252280	ENSGALG00010010758	.	+	0	within_2500bp	ANAPC10	ANAPC10
1	16348432	16348792	PGC_005_borad_peak_1453	1	16312837	16356169	CERK	.	-	0	within_2500bp	ANAPC2	ANAPC2
1	16543470	16544496	PGC_005_borad_peak_1461	1	16535947	16537606	TAGAGALG000000072123	.	+	5865	distant_over_2500bp	ANAPC4	ANAPC4
1	16623729	16624109	PGC_005_borad_peak_1467	1	16610102	16655482	ENSGALG00010010775	.	+	0	within_2500bp	ANAPC7	ANAPC7
1	16721663	16722133	PGC_005_borad_peak_1472	1	16763182	16772773	TAGAGALG000000076558	.	+	41050	distant_over_2500bp	ANGPT4	ANGPT4
1	17377324	17377573	PGC_005_borad_peak_1512	1	17271102	17692943	FAM19A5	.	+	0	within_2500bp	ANK1	ANK1
1	17377324	17377573	PGC_005_borad_peak_1512	1	17376235	17377614	DAVISGALG000004503	.	-	0	within_2500bp	ANK2	ANK2
1	17412474	17413107	PGC_005_borad_peak_1516	1	17271102	17692943	FAM19A5	.	+	0	within_2500bp	ANK3	ANK3
1	17477216	17477394	PGC_005_borad_peak_1521	1	17271102	17692943	FAM19A5	.	+	0	within_2500bp	ANKFN1	ANKFN1
1	18947919	18948246	PGC_005_borad_peak_1617	1	18951687	19021602	BRD1	.	-	3442	distant_over_2500bp	ANKFN1L	ANKFN1L
1	19109903	19111244	PGC_005_borad_peak_1629	1	19110732	19127746	LOC112533145	.	-	0	within_2500bp	ANKH	ANKH
1	19150353	19151893	PGC_005_borad_peak_1630	1	19133328	19152209	INRAGALG00000000305	.	-	0	within_2500bp	ANKRD11	ANKRD11
1	19348375	19349407	PGC_005_borad_peak_1642	1	19357406	19359167	INRAGALG00000100561	.	-	8000	distant_over_2500bp	ANKRD17	ANKRD17
1	19919301	19919474	PGC_005_borad_peak_1676	1	19930859	19933300	INRAGALG00000000321	.	-	11386	distant_over_2500bp	ANKRD34B	ANKRD34B
1	20339636	20340734	PGC_005_borad_peak_1698	1	20329151	20354754	LOC107049700	.	-	0	within_2500bp	ANKRD44	ANKRD44
1	20339636	20340734	PGC_005_borad_peak_1698	1	20339428	20344553	ENSGALG00010001924	.	+	0	within_2500bp	ANKRD6	ANKRD6
1	20462980	20463678	PGC_005_borad_peak_1716	1	20460795	20464107	INRAGALG00000100564	.	-	0	within_2500bp	ANKRD60	ANKRD60
1	20466977	20467352	PGC_005_borad_peak_1717	1	20465445	20466749	NONGGAG000085	.	+	229	within_2500bp	ANKS1A	ANKS1A
1	20550495	20550798	PGC_005_borad_peak_1724	1	20545108	20555013	TAGAGALG000000043126	.	+	0	within_2500bp	ANKS1B	ANKS1B
1	20901609	20901699	PGC_005_borad_peak_1760	1	20674693	20925719	PLXNB2	.	-	0	within_2500bp	ANO10	ANO10
1	20901609	20901699	PGC_005_borad_peak_1760	1	20898546	20904612	DAVISGALG000004610	.	+	0	within_2500bp	ANO3	ANO3
1	21677987	21678563	PGC_005_borad_peak_1804	1	21632294	21645732	ENSGALG00010001950	.	+	32256	distant_over_2500bp	ANO4	ANO4
1	21772189	21772937	PGC_005_borad_peak_1809	1	21771772	21772827	TAGAGALG000000039438	.	+	0	within_2500bp	ANO6	ANO6
1	21978457	21979157	PGC_005_borad_peak_1820	1	21910986	21978247	POT1	.	+	211	within_2500bp	ANO8	ANO8
1	22155270	22155444	PGC_005_borad_peak_1833	1	22148140	22150916	LOC121107028	.	+	4355	distant_over_2500bp	ANOS1	ANOS1
1	22280139	22280822	PGC_005_borad_peak_1845	1	22264034	22304144	SPAM1	.	-	0	within_2500bp	ANP32A	ANP32A
1	22281926	22282190	PGC_005_borad_peak_1846	1	22264034	22304144	SPAM1	.	-	0	within_2500bp	ANXA10	ANXA10
1	22283478	22283783	PGC_005_borad_peak_1847	1	22264034	22304144	SPAM1	.	-	0	within_2500bp	ANXA5	ANXA5
1	22431830	22431939	PGC_005_borad_peak_1868	1	22376966	22426924	WASL	.	+	4907	distant_over_2500bp	AOPEP	AOPEP
1	22701150	22701348	PGC_005_borad_peak_1895	1	22696308	22998187	CADPS2	.	+	0	within_2500bp	AOX1	AOX1
1	22796148	22796653	PGC_005_borad_peak_1907	1	22696308	22998187	CADPS2	.	+	0	within_2500bp	AP3B1	AP3B1
1	23025435	23025642	PGC_005_borad_peak_1924	1	23014168	23035385	LOC112533174	.	-	0	within_2500bp	AP3B2	AP3B2
1	23048009	23048225	PGC_005_borad_peak_1927	1	23035483	23065885	AASS	.	+	0	within_2500bp	APBA1	APBA1
1	23337887	23338929	PGC_005_borad_peak_1956	1	23352552	23363742	LOC121108990	.	-	13624	distant_over_2500bp	APC2	APC2
1	23406063	23406524	PGC_005_borad_peak_1966	1	23406830	23419292	WNT16	.	-	307	within_2500bp	APH1AL	APH1AL
1	23673168	23673552	PGC_005_borad_peak_1994	1	23630805	23676052	TSPAN12	.	+	0	within_2500bp	APLP2	APLP2
1	23727420	23728321	PGC_005_borad_peak_2002	1	23681322	23949315	KCND2	.	-	0	within_2500bp	APOC3	APOC3
1	24104139	24104921	PGC_005_borad_peak_2027	1	24061429	24105084	ENSGALG00010002195	.	+	0	within_2500bp	APOO	APOO
1	24159591	24159877	PGC_005_borad_peak_2031	1	24213831	24218522	ENSGALG00010001990	.	+	53955	distant_over_2500bp	APP	APP
1	24985405	24985616	PGC_005_borad_peak_2110	1	24877107	25014697	ST7	.	-	0	within_2500bp	AR	AR
1	25275202	25275359	PGC_005_borad_peak_2140	1	25274609	25277873	TAGAGALG000000020042	.	-	0	within_2500bp	ARFGAP3	ARFGAP3
1	25513680	25514261	PGC_005_borad_peak_2156	1	25508102	25509723	DAVISGALG000004820	.	+	3958	distant_over_2500bp	ARHGAP1	ARHGAP1
1	25526631	25526974	PGC_005_borad_peak_2158	1	25508102	25509723	DAVISGALG000004820	.	+	16909	distant_over_2500bp	ARHGAP10	ARHGAP10
1	25537655	25538187	PGC_005_borad_peak_2159	1	25508102	25509723	DAVISGALG000004820	.	+	27933	distant_over_2500bp	ARHGAP15	ARHGAP15
1	26437191	26437783	PGC_005_borad_peak_2203	1	26060299	26472682	FOXP2	.	-	0	within_2500bp	ARHGAP22	ARHGAP22
1	26438466	26438636	PGC_005_borad_peak_2204	1	26060299	26472682	FOXP2	.	-	0	within_2500bp	ARHGAP24	ARHGAP24
1	27144619	27145317	PGC_005_borad_peak_2287	1	27120890	27174623	ZNF277	.	-	0	within_2500bp	ARHGAP26	ARHGAP26
1	27188277	27188455	PGC_005_borad_peak_2294	1	27174721	27421629	DOCK4	.	+	0	within_2500bp	ARHGAP28	ARHGAP28
1	27224351	27225428	PGC_005_borad_peak_2303	1	27174721	27421629	DOCK4	.	+	0	within_2500bp	ARHGAP29	ARHGAP29
1	27334627	27334968	PGC_005_borad_peak_2312	1	27174721	27421629	DOCK4	.	+	0	within_2500bp	ARHGAP33	ARHGAP33
1	27911360	27913179	PGC_005_borad_peak_2336	1	27439974	27889781	IMMP2L	.	+	21580	distant_over_2500bp	ARHGAP39L	ARHGAP39L
1	27924130	27924771	PGC_005_borad_peak_2339	1	27439974	27889781	IMMP2L	.	+	34350	distant_over_2500bp	ARHGAP5	ARHGAP5
1	28226728	28226892	PGC_005_borad_peak_2358	1	28250927	28259327	ENSGALG00010002047	.	-	24036	distant_over_2500bp	ARHGAP6	ARHGAP6
1	28234537	28235131	PGC_005_borad_peak_2361	1	28250927	28259327	ENSGALG00010002047	.	-	15797	distant_over_2500bp	ARHGAP8	ARHGAP8
1	28259123	28259335	PGC_005_borad_peak_2363	1	28250927	28259327	ENSGALG00010002047	.	-	0	within_2500bp	ARHGDIA	ARHGDIA
1	28261184	28261653	PGC_005_borad_peak_2364	1	28250927	28259327	ENSGALG00010002047	.	-	1858	within_2500bp	ARHGEF11	ARHGEF11
1	28488355	28488790	PGC_005_borad_peak_2380	1	28464328	28482796	LOC121107714	.	+	5560	distant_over_2500bp	ARHGEF16	ARHGEF16
1	28696333	28696654	PGC_005_borad_peak_2400	1	28668659	28704970	PNPLA8	.	+	0	within_2500bp	ARHGEF17	ARHGEF17
1	28955932	28956578	PGC_005_borad_peak_2423	1	28954449	28956193	DAVISGALG000004982	.	+	0	within_2500bp	ARHGEF2	ARHGEF2
1	29390834	29391635	PGC_005_borad_peak_2452	1	29183675	29430290	PDZRN4	.	+	0	within_2500bp	ARHGEF26	ARHGEF26
1	29432664	29432988	PGC_005_borad_peak_2456	1	29432640	29436943	TAGAGALG000000031314	.	+	0	within_2500bp	ARHGEF28	ARHGEF28
1	29498843	29499057	PGC_005_borad_peak_2468	1	29459451	29499514	ENSGALG00010002240	.	-	0	within_2500bp	ARHGEF4	ARHGEF4
1	29695688	29695992	PGC_005_borad_peak_2489	1	29696050	29697384	TAGAGALG000000051974	.	-	59	within_2500bp	ARHGEF6	ARHGEF6
1	30083156	30083452	PGC_005_borad_peak_2528	1	30063859	30148435	ADAMTS20	.	-	0	within_2500bp	ARHGEF7	ARHGEF7
1	30144314	30144707	PGC_005_borad_peak_2530	1	30063859	30148435	ADAMTS20	.	-	0	within_2500bp	ARHGEF9	ARHGEF9
1	30194150	30194362	PGC_005_borad_peak_2535	1	30194690	30195985	ENSGALG00010002101	.	-	329	within_2500bp	ARID1B	ARID1B
1	30196082	30196430	PGC_005_borad_peak_2536	1	30194690	30195985	ENSGALG00010002101	.	-	98	within_2500bp	ARID2	ARID2
1	30247860	30248254	PGC_005_borad_peak_2541	1	30243783	30253786	LOC121106856	.	-	0	within_2500bp	ARID3A	ARID3A
1	30459086	30459355	PGC_005_borad_peak_2555	1	30456517	30465232	ARRDC5	.	-	0	within_2500bp	ARID5B	ARID5B
1	30799796	30800171	PGC_005_borad_peak_2593	1	30739834	30810213	ANO6	.	+	0	within_2500bp	ARIH1	ARIH1
1	30808359	30809817	PGC_005_borad_peak_2596	1	30739834	30810213	ANO6	.	+	0	within_2500bp	ARMC1	ARMC1
1	30814612	30815657	PGC_005_borad_peak_2597	1	30813728	30817652	INRAGALG00000000448	.	+	0	within_2500bp	ARMC3	ARMC3
1	30872005	30872448	PGC_005_borad_peak_2610	1	30859881	30891217	TAGAGALG000000009299	.	-	0	within_2500bp	ARMC4	ARMC4
1	30872005	30872448	PGC_005_borad_peak_2610	1	30871970	30873077	TAGAGALG000000023017	.	-	0	within_2500bp	ARMH3	ARMH3
1	30926672	30926794	PGC_005_borad_peak_2614	1	30890701	30999137	ARID2	.	+	0	within_2500bp	ARMH4	ARMH4
1	30926672	30926794	PGC_005_borad_peak_2614	1	30923195	30933820	LOC121109002	.	-	0	within_2500bp	ARPP21	ARPP21
1	31410288	31410806	PGC_005_borad_peak_2672	1	31391147	31400683	AMIGO2	.	-	9606	distant_over_2500bp	ARR3	ARR3
1	31442061	31442408	PGC_005_borad_peak_2674	1	31442103	31480536	LOC124417500	.	+	0	within_2500bp	ARRDC2	ARRDC2
1	31797664	31797854	PGC_005_borad_peak_2696	1	31716635	31747568	ENSGALG00010014629	.	-	50097	distant_over_2500bp	ARRDC5	ARRDC5
1	31900817	31901251	PGC_005_borad_peak_2707	1	31863164	31906871	LRIG3	.	-	0	within_2500bp	ARSG	ARSG
1	31918045	31918844	PGC_005_borad_peak_2711	1	31913928	31914801	DAVISGALG000005042	.	+	3245	distant_over_2500bp	ARSH	ARSH
1	32292021	32292162	PGC_005_borad_peak_2744	1	32292065	32295533	ENSGALG00010014283	.	+	0	within_2500bp	ARSJ	ARSJ
1	32314386	32315367	PGC_005_borad_peak_2746	1	32292065	32295533	ENSGALG00010014283	.	+	18854	distant_over_2500bp	ART7B	ART7B
1	32369699	32370593	PGC_005_borad_peak_2750	1	32407020	32407530	TAGAGALG000000005042	.	-	36428	distant_over_2500bp	ARVCF	ARVCF
1	32625987	32626540	PGC_005_borad_peak_2764	1	32527989	32528694	TAGAGALG000000072256	.	+	97294	distant_over_2500bp	ASAP3	ASAP3
1	32918389	32919661	PGC_005_borad_peak_2782	1	32829985	33012026	FAM19A2	.	-	0	within_2500bp	ASB10	ASB10
1	33037541	33037722	PGC_005_borad_peak_2794	1	33032614	33096457	USP15	.	+	0	within_2500bp	ASB18	ASB18
1	33038970	33039204	PGC_005_borad_peak_2795	1	33032614	33096457	USP15	.	+	0	within_2500bp	ASB2	ASB2
1	33038970	33039204	PGC_005_borad_peak_2795	1	33038221	33039129	DAVISGALG000005100	.	-	0	within_2500bp	ASCC1	ASCC1
1	33097778	33098055	PGC_005_borad_peak_2798	1	33032614	33096457	USP15	.	+	1322	within_2500bp	ASCC2	ASCC2
1	33123051	33123298	PGC_005_borad_peak_2801	1	33110848	33188864	MON2	.	+	0	within_2500bp	ASCC3	ASCC3
1	33195758	33196122	PGC_005_borad_peak_2805	1	33192464	33196051	DAVISGALG000005125	.	-	0	within_2500bp	ASCL2	ASCL2
1	33195758	33196122	PGC_005_borad_peak_2805	1	33194134	33197926	INRAGALG00000000510	.	+	0	within_2500bp	ASIC2	ASIC2
1	33289292	33289518	PGC_005_borad_peak_2815	1	33209293	33345376	PPM1H	.	-	0	within_2500bp	ASIC4	ASIC4
1	33325602	33325854	PGC_005_borad_peak_2817	1	33209293	33345376	PPM1H	.	-	0	within_2500bp	ASIP	ASIP
1	33356659	33356936	PGC_005_borad_peak_2821	1	33345571	33373279	ENSGALG00010014685	.	+	0	within_2500bp	ASNS	ASNS
1	33356659	33356936	PGC_005_borad_peak_2821	1	33355383	33370692	ENSGALG00010014296	.	-	0	within_2500bp	ASPG	ASPG
1	33542365	33542857	PGC_005_borad_peak_2838	1	33543925	33548167	ENSGALG00010014700	.	+	1069	within_2500bp	ASPH	ASPH
1	33624680	33625019	PGC_005_borad_peak_2848	1	33567889	33708166	SRGAP1	.	+	0	within_2500bp	ASS1	ASS1
1	33694926	33695884	PGC_005_borad_peak_2851	1	33567889	33708166	SRGAP1	.	+	0	within_2500bp	ASTN1	ASTN1
1	33817582	33817768	PGC_005_borad_peak_2864	1	33792849	33893948	RASSF3	.	+	0	within_2500bp	ASTN2	ASTN2
1	33854532	33854713	PGC_005_borad_peak_2871	1	33792849	33893948	RASSF3	.	+	0	within_2500bp	ATAD3B	ATAD3B
1	34041867	34042654	PGC_005_borad_peak_2889	1	34009354	34051131	WIF1	.	-	0	within_2500bp	ATF6B	ATF6B
1	34187113	34188089	PGC_005_borad_peak_2903	1	34114270	34198163	MSRB3	.	+	0	within_2500bp	ATG10	ATG10
1	34220189	34220923	PGC_005_borad_peak_2911	1	34220186	34220578	INRAGALG00000000531	.	+	0	within_2500bp	ATG13	ATG13
1	34263422	34264393	PGC_005_borad_peak_2916	1	34286794	34293575	INRAGALG00000000534	.	-	22402	distant_over_2500bp	ATG4C	ATG4C
1	34289424	34289631	PGC_005_borad_peak_2922	1	34286794	34293575	INRAGALG00000000534	.	-	0	within_2500bp	ATP2B2	ATP2B2
1	34353588	34353766	PGC_005_borad_peak_2927	1	34330767	34439314	HMGA2	.	+	0	within_2500bp	ATP2C1	ATP2C1
1	34415827	34416264	PGC_005_borad_peak_2936	1	34330767	34439314	HMGA2	.	+	0	within_2500bp	ATP4B	ATP4B
1	34517573	34517767	PGC_005_borad_peak_2948	1	34506514	34516126	TAGAGALG000000078790	.	+	1448	within_2500bp	ATP5F1AW	ATP5F1AW
1	34636392	34636632	PGC_005_borad_peak_2956	1	34557040	34864149	GRIP1	.	-	0	within_2500bp	ATP6V0A4	ATP6V0A4
1	34639338	34640275	PGC_005_borad_peak_2957	1	34557040	34864149	GRIP1	.	-	0	within_2500bp	ATP6V0C	ATP6V0C
1	34712217	34712540	PGC_005_borad_peak_2962	1	34557040	34864149	GRIP1	.	-	0	within_2500bp	ATP8A2	ATP8A2
1	34830609	34830768	PGC_005_borad_peak_2970	1	34557040	34864149	GRIP1	.	-	0	within_2500bp	ATP8B1	ATP8B1
1	34967061	34967412	PGC_005_borad_peak_2985	1	34974050	34978247	NONGGAG000142	.	+	6639	distant_over_2500bp	ATPAF2	ATPAF2
1	35095921	35096101	PGC_005_borad_peak_3001	1	35098757	35166041	ENSGALG00010014339	.	+	2657	distant_over_2500bp	ATRN	ATRN
1	35124027	35124197	PGC_005_borad_peak_3006	1	35098757	35166041	ENSGALG00010014339	.	+	0	within_2500bp	ATRNL1	ATRNL1
1	35124027	35124197	PGC_005_borad_peak_3006	1	35119578	35130341	LOC107052884	.	-	0	within_2500bp	ATVR1	ATVR1
1	35219037	35219956	PGC_005_borad_peak_3013	1	35207550	35215479	IL26	.	-	3559	distant_over_2500bp	ATXN10	ATXN10
1	35507829	35508370	PGC_005_borad_peak_3046	1	35510318	35540241	CPSF6	.	+	1949	within_2500bp	ATXN7	ATXN7
1	35522944	35523162	PGC_005_borad_peak_3048	1	35510318	35540241	CPSF6	.	+	0	within_2500bp	AUTS2	AUTS2
1	35544849	35545321	PGC_005_borad_peak_3050	1	35539099	35553782	LOC107052751	.	-	0	within_2500bp	AVP	AVP
1	35544849	35545321	PGC_005_borad_peak_3050	1	35543994	35547824	DAVISGALG000005228	.	+	0	within_2500bp	AXIN2	AXIN2
1	35605840	35606134	PGC_005_borad_peak_3063	1	35573214	35625084	FRS2	.	+	0	within_2500bp	AXL	AXL
1	35613514	35613698	PGC_005_borad_peak_3064	1	35573214	35625084	FRS2	.	+	0	within_2500bp	B3GALNT1	B3GALNT1
1	35613514	35613698	PGC_005_borad_peak_3064	1	35613101	35615922	DAVISGALG000005234	.	-	0	within_2500bp	B3GALT1	B3GALT1
1	35667965	35668245	PGC_005_borad_peak_3069	1	35655598	35689607	BEST3	.	-	0	within_2500bp	B3GALT5	B3GALT5
1	35789426	35789706	PGC_005_borad_peak_3083	1	35764366	35789979	ENSGALG00010014733	.	+	0	within_2500bp	B3GAT1	B3GAT1
1	35804934	35805127	PGC_005_borad_peak_3085	1	35799298	35801549	LOC100858495	.	-	3386	distant_over_2500bp	B3GAT1L	B3GAT1L
1	35821802	35822248	PGC_005_borad_peak_3088	1	35822887	35837774	ENSGALG00010014749	.	+	640	within_2500bp	B3GAT2	B3GAT2
1	35889967	35890158	PGC_005_borad_peak_3101	1	35848899	35938533	CNOT2	.	+	0	within_2500bp	B3GLCT	B3GLCT
1	35896033	35896403	PGC_005_borad_peak_3103	1	35848899	35938533	CNOT2	.	+	0	within_2500bp	B3GNT5	B3GNT5
1	35958424	35958768	PGC_005_borad_peak_3108	1	35959643	35961774	INRAGALG00000100596	.	-	876	within_2500bp	B4GALNT3	B4GALNT3
1	36036831	36037215	PGC_005_borad_peak_3119	1	36032133	36175793	PTPRR	.	-	0	within_2500bp	B4GALT1	B4GALT1
1	36036831	36037215	PGC_005_borad_peak_3119	1	36033905	36072042	TAGAGALG000000036658	.	+	0	within_2500bp	B4GALTL	B4GALTL
1	36368103	36368667	PGC_005_borad_peak_3150	1	36359749	36445717	LGR5	.	+	0	within_2500bp	BAALC	BAALC
1	36368103	36368667	PGC_005_borad_peak_3150	1	36360457	36398871	INRAGALG00000000579	.	-	0	within_2500bp	BACE1	BACE1
1	36368103	36368667	PGC_005_borad_peak_3150	1	36368094	36369339	DAVISGALG000005349	.	+	0	within_2500bp	BAHCC1	BAHCC1
1	36422025	36422212	PGC_005_borad_peak_3152	1	36359749	36445717	LGR5	.	+	0	within_2500bp	BAIAP2	BAIAP2
1	36591440	36591800	PGC_005_borad_peak_3168	1	36583184	36610280	TBC1D15	.	+	0	within_2500bp	BARHL1	BARHL1
1	36693472	36693893	PGC_005_borad_peak_3177	1	36621601	36696119	TPH2	.	+	0	within_2500bp	BAZ1B	BAZ1B
1	36813439	36815041	PGC_005_borad_peak_3191	1	36745007	36965275	TRHDE	.	+	0	within_2500bp	BBS10	BBS10
1	36853586	36853968	PGC_005_borad_peak_3193	1	36745007	36965275	TRHDE	.	+	0	within_2500bp	BBS12	BBS12
1	36931305	36933248	PGC_005_borad_peak_3198	1	36745007	36965275	TRHDE	.	+	0	within_2500bp	BBS4	BBS4
1	36931305	36933248	PGC_005_borad_peak_3198	1	36930611	36942136	LOC121107360	.	-	0	within_2500bp	BBX	BBX
1	37072764	37073094	PGC_005_borad_peak_3210	1	37066141	37067181	ENSGALG00010014443	.	+	5584	distant_over_2500bp	BCAN	BCAN
1	37074349	37074661	PGC_005_borad_peak_3211	1	37066141	37067181	ENSGALG00010014443	.	+	7169	distant_over_2500bp	BCAR3	BCAR3
1	37154880	37155064	PGC_005_borad_peak_3218	1	37158359	37241994	ENSGALG00010014763	.	+	3296	distant_over_2500bp	BCAS3	BCAS3
1	37212493	37213495	PGC_005_borad_peak_3222	1	37158359	37241994	ENSGALG00010014763	.	+	0	within_2500bp	BCHE	BCHE
1	37212493	37213495	PGC_005_borad_peak_3222	1	37197325	37216211	ENSGALG00010014765	.	+	0	within_2500bp	BCKDHA	BCKDHA
1	37384828	37385010	PGC_005_borad_peak_3231	1	37383867	37385654	TAGAGALG000000060667	.	-	0	within_2500bp	BCKDHB	BCKDHB
1	37686565	37686830	PGC_005_borad_peak_3249	1	37685309	37691695	ENSGALG00010014475	.	-	0	within_2500bp	BCL11A	BCL11A
1	37887202	37889348	PGC_005_borad_peak_3269	1	37882430	37890889	GLIPR1	.	+	0	within_2500bp	BCL2	BCL2
1	37887202	37889348	PGC_005_borad_peak_3269	1	37887462	37888413	TAGAGALG000000074242	.	-	0	within_2500bp	BCL2L13	BCL2L13
1	37936127	37936515	PGC_005_borad_peak_3277	1	37930040	37932039	TAGAGALG000000045418	.	-	4089	distant_over_2500bp	BCL9	BCL9
1	38073272	38074215	PGC_005_borad_peak_3297	1	38065309	38085086	LOC121109191	.	+	0	within_2500bp	BCL9L	BCL9L
1	38100724	38100918	PGC_005_borad_peak_3301	1	38085670	38114922	LOC107052799	.	+	0	within_2500bp	BCOR	BCOR
1	38112162	38112478	PGC_005_borad_peak_3303	1	38085670	38114922	LOC107052799	.	+	0	within_2500bp	BCORL1	BCORL1
1	38113828	38114709	PGC_005_borad_peak_3304	1	38085670	38114922	LOC107052799	.	+	0	within_2500bp	BCR	BCR
1	38125632	38126002	PGC_005_borad_peak_3306	1	38126162	38128767	BBS10	.	-	161	within_2500bp	BDNF	BDNF
1	38208125	38208593	PGC_005_borad_peak_3316	1	38128447	38210885	OSBPL8	.	-	0	within_2500bp	BEAN1	BEAN1
1	38208125	38208593	PGC_005_borad_peak_3316	1	38207552	38209172	INRAGALG00000000614	.	-	0	within_2500bp	BEGAIN	BEGAIN
1	38231740	38232062	PGC_005_borad_peak_3321	1	38211858	38237764	ENSGALG00010014485	.	-	0	within_2500bp	BEND3	BEND3
1	38231740	38232062	PGC_005_borad_peak_3321	1	38221047	38236367	ENSGALG00010014804	.	+	0	within_2500bp	BEND5	BEND5
1	38240221	38240515	PGC_005_borad_peak_3324	1	38211858	38237764	ENSGALG00010014485	.	-	2458	within_2500bp	BEND7	BEND7
1	38331485	38331900	PGC_005_borad_peak_3330	1	38330942	38338776	CSRP2	.	-	0	within_2500bp	BEST3	BEST3
1	38380860	38381180	PGC_005_borad_peak_3340	1	38383734	38402631	E2F7	.	-	2555	distant_over_2500bp	BF1	BF1
1	38417855	38418137	PGC_005_borad_peak_3344	1	38404307	38412989	ENSGALG00010014507	.	-	4867	distant_over_2500bp	BF2	BF2
1	38532298	38533947	PGC_005_borad_peak_3362	1	38488925	39016857	NAV3	.	+	0	within_2500bp	BFSP1	BFSP1
1	38532298	38533947	PGC_005_borad_peak_3362	1	38488975	38624438	DAVISGALG000005434	.	-	0	within_2500bp	BICD1	BICD1
1	38540066	38540272	PGC_005_borad_peak_3363	1	38488925	39016857	NAV3	.	+	0	within_2500bp	BICD2	BICD2
1	38540066	38540272	PGC_005_borad_peak_3363	1	38488975	38624438	DAVISGALG000005434	.	-	0	within_2500bp	BICDL1	BICDL1
1	38542011	38542214	PGC_005_borad_peak_3364	1	38488925	39016857	NAV3	.	+	0	within_2500bp	BICRA	BICRA
1	38542011	38542214	PGC_005_borad_peak_3364	1	38488975	38624438	DAVISGALG000005434	.	-	0	within_2500bp	BIRC6	BIRC6
1	38554196	38554548	PGC_005_borad_peak_3366	1	38488925	39016857	NAV3	.	+	0	within_2500bp	BKJ	BKJ
1	38554196	38554548	PGC_005_borad_peak_3366	1	38488975	38624438	DAVISGALG000005434	.	-	0	within_2500bp	BLACAT1	BLACAT1
1	39061029	39061281	PGC_005_borad_peak_3402	1	39020697	39174392	ENSGALG00010014833	.	+	0	within_2500bp	BMERB1	BMERB1
1	39135924	39136318	PGC_005_borad_peak_3410	1	39020697	39174392	ENSGALG00010014833	.	+	0	within_2500bp	BMI1	BMI1
1	39135924	39136318	PGC_005_borad_peak_3410	1	39129345	39200719	LOC101749434	.	-	0	within_2500bp	BMP2	BMP2
1	39146669	39147373	PGC_005_borad_peak_3411	1	39020697	39174392	ENSGALG00010014833	.	+	0	within_2500bp	BMP3	BMP3
1	39146669	39147373	PGC_005_borad_peak_3411	1	39129345	39200719	LOC101749434	.	-	0	within_2500bp	BMP7	BMP7
1	39502550	39503536	PGC_005_borad_peak_3438	1	39200928	39547338	SYT1	.	+	0	within_2500bp	BMPR1B	BMPR1B
1	39527058	39527213	PGC_005_borad_peak_3440	1	39200928	39547338	SYT1	.	+	0	within_2500bp	BNC1	BNC1
1	39564007	39564393	PGC_005_borad_peak_3445	1	39559149	39568961	ENSGALG00010014853	.	+	0	within_2500bp	BNC2	BNC2
1	39599182	39599417	PGC_005_borad_peak_3446	1	39569523	39642582	PAWR	.	-	0	within_2500bp	BOC	BOC
1	39648043	39648425	PGC_005_borad_peak_3454	1	39646381	39651643	ENSGALG00010014542	.	-	0	within_2500bp	BPIFB3	BPIFB3
1	39897513	39897736	PGC_005_borad_peak_3475	1	39849217	39950361	OTOGL	.	+	0	within_2500bp	BRAF	BRAF
1	40708048	40708253	PGC_005_borad_peak_3537	1	40673988	40689594	NONGGAG007442	.	-	18455	distant_over_2500bp	BRD2	BRD2
1	40795526	40795836	PGC_005_borad_peak_3545	1	40791863	40850771	METTL25	.	+	0	within_2500bp	BRF1	BRF1
1	40867126	40867307	PGC_005_borad_peak_3548	1	40865589	40868761	TAGAGALG000000036303	.	-	0	within_2500bp	BRICD5	BRICD5
1	40868257	40869953	PGC_005_borad_peak_3549	1	40865589	40868761	TAGAGALG000000036303	.	-	0	within_2500bp	BRINP1	BRINP1
1	40978091	40978439	PGC_005_borad_peak_3568	1	40911731	41153443	TMTC2	.	+	0	within_2500bp	BRINP3	BRINP3
1	41034629	41035652	PGC_005_borad_peak_3574	1	40911731	41153443	TMTC2	.	+	0	within_2500bp	BRIP1	BRIP1
1	41374481	41375576	PGC_005_borad_peak_3590	1	41375423	41418373	ENSGALG00010014003	.	+	0	within_2500bp	BRPF3	BRPF3
1	41696209	41696399	PGC_005_borad_peak_3610	1	41691255	41727479	SLC6A15	.	-	0	within_2500bp	BRSK1	BRSK1
1	41696209	41696399	PGC_005_borad_peak_3610	1	41692732	41696776	NONGGAG007053	.	+	0	within_2500bp	BSN	BSN
1	41753032	41753612	PGC_005_borad_peak_3612	1	41730597	41743672	ENSGALG00010013616	.	+	9361	distant_over_2500bp	BTBD10	BTBD10
1	42164266	42164625	PGC_005_borad_peak_3638	1	42181125	42210267	RASSF9	.	-	16501	distant_over_2500bp	BTBD11	BTBD11
1	42191266	42192078	PGC_005_borad_peak_3641	1	42181125	42210267	RASSF9	.	-	0	within_2500bp	BTBD17	BTBD17
1	42191266	42192078	PGC_005_borad_peak_3641	1	42191791	42193627	DAVISGALG000005505	.	+	0	within_2500bp	BTBD7	BTBD7
1	42241798	42242765	PGC_005_borad_peak_3645	1	42241355	42243032	DAVISGALG000005509	.	-	0	within_2500bp	BTBD9	BTBD9
1	42698232	42698654	PGC_005_borad_peak_3678	1	42666089	42825974	ENSGALG00010013671	.	-	0	within_2500bp	C10orf128	C10orf128
1	42710943	42711359	PGC_005_borad_peak_3679	1	42666089	42825974	ENSGALG00010013671	.	-	0	within_2500bp	C10orf67	C10orf67
1	43182421	43182702	PGC_005_borad_peak_3703	1	43202133	43202790	INRAGALG00000000669	.	-	19432	distant_over_2500bp	C10orf90	C10orf90
1	43212038	43212392	PGC_005_borad_peak_3712	1	43207891	43211077	INRAGALG00000000672	.	-	962	within_2500bp	C11orf74	C11orf74
1	43333996	43334309	PGC_005_borad_peak_3727	1	43333391	43338699	INRAGALG00000100608	.	-	0	within_2500bp	C11orf94	C11orf94
1	43362766	43363207	PGC_005_borad_peak_3733	1	43346397	43368911	LOC101751742	.	+	0	within_2500bp	C12orf10	C12orf10
1	43362766	43363207	PGC_005_borad_peak_3733	1	43346890	43373527	ENSGALG00010014051	.	-	0	within_2500bp	C14orf105	C14orf105
1	43375811	43376391	PGC_005_borad_peak_3736	1	43346890	43373527	ENSGALG00010014051	.	-	2285	within_2500bp	C15ORF40	C15ORF40
1	43504628	43504887	PGC_005_borad_peak_3746	1	43503859	43505180	INRAGALG00000100118	.	+	0	within_2500bp	C16orf52	C16orf52
1	43715052	43715289	PGC_005_borad_peak_3767	1	43705503	43745331	ENSGALG00010013708	.	+	0	within_2500bp	C16orf96	C16orf96
1	44594163	44594338	PGC_005_borad_peak_3823	1	44563242	44632086	LOC121109067	.	-	0	within_2500bp	C17H9ORF172	C17H9ORF172
1	44628456	44628623	PGC_005_borad_peak_3828	1	44563242	44632086	LOC121109067	.	-	0	within_2500bp	C17orf78	C17orf78
1	44763695	44763887	PGC_005_borad_peak_3843	1	44754557	44857043	LOC101750670	.	-	0	within_2500bp	C19orf71	C19orf71
1	44785413	44787058	PGC_005_borad_peak_3848	1	44754557	44857043	LOC101750670	.	-	0	within_2500bp	C1QL4	C1QL4
1	44785413	44787058	PGC_005_borad_peak_3848	1	44768980	44795830	ENSGALG00010014168	.	+	0	within_2500bp	C1QTNF4	C1QTNF4
1	44785413	44787058	PGC_005_borad_peak_3848	1	44786164	44786549	DAVISGALG000005621	.	+	0	within_2500bp	C1QTNF9B	C1QTNF9B
1	44797966	44798271	PGC_005_borad_peak_3849	1	44754557	44857043	LOC101750670	.	-	0	within_2500bp	C1orf116	C1orf116
1	44797966	44798271	PGC_005_borad_peak_3849	1	44797043	44800568	ENSGALG00010013762	.	+	0	within_2500bp	C1orf167	C1orf167
1	44894251	44894447	PGC_005_borad_peak_3860	1	44892721	44911773	UBE2N	.	-	0	within_2500bp	C1orf186	C1orf186
1	44986370	44986563	PGC_005_borad_peak_3878	1	44954168	45032103	CRADD	.	+	0	within_2500bp	C1orf21	C1orf21
1	45158680	45158983	PGC_005_borad_peak_3901	1	45115101	45184717	PLXNC1	.	+	0	within_2500bp	C2CD3	C2CD3
1	45333528	45333776	PGC_005_borad_peak_3923	1	45211910	45338435	TMCC3	.	-	0	within_2500bp	C2CD5	C2CD5
1	45438963	45439467	PGC_005_borad_peak_3939	1	45422798	45490682	FGD6	.	-	0	within_2500bp	C2H8ORF76	C2H8ORF76
1	45449261	45449435	PGC_005_borad_peak_3941	1	45422798	45490682	FGD6	.	-	0	within_2500bp	C2orf88	C2orf88
1	45449261	45449435	PGC_005_borad_peak_3941	1	45440840	45450229	INRAGALG00000000747	.	+	0	within_2500bp	C3orf18	C3orf18
1	45451201	45451432	PGC_005_borad_peak_3942	1	45422798	45490682	FGD6	.	-	0	within_2500bp	C3orf70	C3orf70
1	45562147	45562767	PGC_005_borad_peak_3952	1	45490860	45564447	VEZT	.	+	0	within_2500bp	C4BPM	C4BPM
1	45562147	45562767	PGC_005_borad_peak_3952	1	45561533	45566330	LOC112533391	.	-	0	within_2500bp	C4orf48	C4orf48
1	45562147	45562767	PGC_005_borad_peak_3952	1	45562576	45563764	INRAGALG00000100130	.	+	0	within_2500bp	C5H11ORF9	C5H11ORF9
1	45624369	45624563	PGC_005_borad_peak_3962	1	45604443	45621762	USP44	.	-	2608	distant_over_2500bp	C5orf47	C5orf47
1	45648599	45648993	PGC_005_borad_peak_3967	1	45648313	45648995	TAGAGALG000000033668	.	+	0	within_2500bp	C7	C7
1	45657677	45657853	PGC_005_borad_peak_3969	1	45649592	45685920	NTN4	.	-	0	within_2500bp	C8B	C8B
1	45695901	45696199	PGC_005_borad_peak_3976	1	45686268	45688015	INRAGALG00000000750	.	+	7887	distant_over_2500bp	C8orf34	C8orf34
1	46103579	46103757	PGC_005_borad_peak_4011	1	46092977	46099982	LOC112533392	.	-	3598	distant_over_2500bp	C9orf84	C9orf84
1	46384591	46385107	PGC_005_borad_peak_4028	1	46376903	46387603	ENSGALG00010013804	.	-	0	within_2500bp	CA10	CA10
1	46384591	46385107	PGC_005_borad_peak_4028	1	46382754	46385120	ENSGALG00010013807	.	+	0	within_2500bp	CA12	CA12
1	46398404	46399325	PGC_005_borad_peak_4030	1	46376903	46387603	ENSGALG00010013804	.	-	10802	distant_over_2500bp	CABCOCO1	CABCOCO1
1	46721371	46721625	PGC_005_borad_peak_4069	1	46714721	46736918	TMPO	.	+	0	within_2500bp	CABP7	CABP7
1	46882027	46882174	PGC_005_borad_peak_4085	1	46801558	47214141	ANKS1B	.	-	0	within_2500bp	CACHD1	CACHD1
1	46971821	46972095	PGC_005_borad_peak_4093	1	46801558	47214141	ANKS1B	.	-	0	within_2500bp	CACNA1B	CACNA1B
1	47176099	47176429	PGC_005_borad_peak_4103	1	46801558	47214141	ANKS1B	.	-	0	within_2500bp	CACNA1C	CACNA1C
1	47605961	47606258	PGC_005_borad_peak_4136	1	47479366	47652510	ANO4	.	+	0	within_2500bp	CACNA1E	CACNA1E
1	47615997	47616204	PGC_005_borad_peak_4137	1	47479366	47652510	ANO4	.	+	0	within_2500bp	CACNA1G	CACNA1G
1	47910124	47910492	PGC_005_borad_peak_4158	1	47895373	47927511	LOC417937	.	+	0	within_2500bp	CACNA1H	CACNA1H
1	48015707	48015977	PGC_005_borad_peak_4171	1	48011533	48017360	PDE6H	.	-	0	within_2500bp	CACNA1I	CACNA1I
1	48017264	48017449	PGC_005_borad_peak_4172	1	48011533	48017360	PDE6H	.	-	0	within_2500bp	CACNA1S	CACNA1S
1	48044834	48045016	PGC_005_borad_peak_4177	1	48037135	48055117	LOC107048995	.	+	0	within_2500bp	CACNA2D2	CACNA2D2
1	48083929	48084130	PGC_005_borad_peak_4183	1	48078935	48084887	OC3	.	+	0	within_2500bp	CACNA2D3	CACNA2D3
1	48256615	48256704	PGC_005_borad_peak_4209	1	48262599	48263203	INRAGALG00000000783	.	-	5896	distant_over_2500bp	CACNA2D4	CACNA2D4
1	48273531	48273767	PGC_005_borad_peak_4214	1	48272548	48274472	INRAGALG00000000785	.	+	0	within_2500bp	CACNG1	CACNG1
1	48366285	48366502	PGC_005_borad_peak_4228	1	48353081	48420830	TAGAGALG000000000498	.	-	0	within_2500bp	CACNG2	CACNG2
1	48397005	48397169	PGC_005_borad_peak_4232	1	48353081	48420830	TAGAGALG000000000498	.	-	0	within_2500bp	CACNG4	CACNG4
1	48397005	48397169	PGC_005_borad_peak_4232	1	48395027	48405225	LOC121109320	.	-	0	within_2500bp	CADM1	CADM1
1	48458218	48458533	PGC_005_borad_peak_4237	1	48457362	48458897	ENSGALG00010013858	.	+	0	within_2500bp	CADM2	CADM2
1	48586765	48587430	PGC_005_borad_peak_4247	1	48497334	48711912	GRIN2B	.	-	0	within_2500bp	CADM3	CADM3
1	48696450	48696857	PGC_005_borad_peak_4253	1	48497334	48711912	GRIN2B	.	-	0	within_2500bp	CADPS	CADPS
1	48719375	48720307	PGC_005_borad_peak_4257	1	48727465	48730350	NONGGAG000209	.	+	7159	distant_over_2500bp	CADPS2	CADPS2
1	48727130	48727721	PGC_005_borad_peak_4258	1	48727465	48730350	NONGGAG000209	.	+	0	within_2500bp	CALB1	CALB1
1	49258013	49258232	PGC_005_borad_peak_4301	1	49243893	49252109	SERHL	.	-	5905	distant_over_2500bp	CALCR	CALCR
1	49280772	49281087	PGC_005_borad_peak_4304	1	49281375	49314887	LOC121109327	.	-	289	within_2500bp	CALHM1	CALHM1
1	49329763	49330570	PGC_005_borad_peak_4315	1	49315164	49430448	TCF20	.	+	0	within_2500bp	CALM1	CALM1
1	49337564	49338394	PGC_005_borad_peak_4317	1	49315164	49430448	TCF20	.	+	0	within_2500bp	CALN1	CALN1
1	49341130	49341290	PGC_005_borad_peak_4318	1	49315164	49430448	TCF20	.	+	0	within_2500bp	CAMK1D	CAMK1D
1	49355939	49356289	PGC_005_borad_peak_4321	1	49315164	49430448	TCF20	.	+	0	within_2500bp	CAMK2D	CAMK2D
1	49685555	49685708	PGC_005_borad_peak_4359	1	49678563	49685418	TOB2	.	+	138	within_2500bp	CAMK4	CAMK4
1	49732523	49732802	PGC_005_borad_peak_4366	1	49724777	49769531	ZC3H7B	.	-	0	within_2500bp	CAMKK1	CAMKK1
1	49884156	49884340	PGC_005_borad_peak_4374	1	49873601	49900232	LOC107053731	.	+	0	within_2500bp	CAMKMT	CAMKMT
1	49884156	49884340	PGC_005_borad_peak_4374	1	49880700	49889888	ENSGALG00010014212	.	-	0	within_2500bp	CAMTA1	CAMTA1
1	50121536	50121676	PGC_005_borad_peak_4387	1	50101979	50128451	SGSM3	.	-	0	within_2500bp	CAP1	CAP1
1	50169136	50169613	PGC_005_borad_peak_4392	1	50146093	50287628	TNRC6B	.	-	0	within_2500bp	CAPN1	CAPN1
1	50214130	50214477	PGC_005_borad_peak_4393	1	50146093	50287628	TNRC6B	.	-	0	within_2500bp	CAPN13	CAPN13
1	50241509	50241754	PGC_005_borad_peak_4395	1	50146093	50287628	TNRC6B	.	-	0	within_2500bp	CAPN15	CAPN15
1	50241509	50241754	PGC_005_borad_peak_4395	1	50233830	50249707	INRAGALG00000000841	.	+	0	within_2500bp	CAPN2	CAPN2
1	50251195	50251570	PGC_005_borad_peak_4396	1	50146093	50287628	TNRC6B	.	-	0	within_2500bp	CAPN6	CAPN6
1	50281604	50281780	PGC_005_borad_peak_4401	1	50146093	50287628	TNRC6B	.	-	0	within_2500bp	CAPSL	CAPSL
1	50464987	50465291	PGC_005_borad_peak_4411	1	50448710	50607155	CACNA1I	.	-	0	within_2500bp	CARD11	CARD11
1	50464987	50465291	PGC_005_borad_peak_4411	1	50459762	50466269	NONGGAG007077	.	+	0	within_2500bp	CARHSP1	CARHSP1
1	50506453	50507071	PGC_005_borad_peak_4412	1	50448710	50607155	CACNA1I	.	-	0	within_2500bp	CARMIL1	CARMIL1
1	50529866	50530713	PGC_005_borad_peak_4413	1	50448710	50607155	CACNA1I	.	-	0	within_2500bp	CARMIL3	CARMIL3
1	50529866	50530713	PGC_005_borad_peak_4413	1	50523994	50534002	LOC107053688	.	+	0	within_2500bp	CARNS1	CARNS1
1	50567763	50567956	PGC_005_borad_peak_4415	1	50448710	50607155	CACNA1I	.	-	0	within_2500bp	CASC3	CASC3
1	50571794	50572357	PGC_005_borad_peak_4416	1	50448710	50607155	CACNA1I	.	-	0	within_2500bp	CASKIN1	CASKIN1
1	50615880	50618440	PGC_005_borad_peak_4419	1	50610250	50626078	ENSGALG00010015652	.	-	0	within_2500bp	CASKIN2	CASKIN2
1	50694877	50695161	PGC_005_borad_peak_4429	1	50693992	50698381	INRAGALG00000000862	.	-	0	within_2500bp	CAST	CAST
1	50717780	50718266	PGC_005_borad_peak_4434	1	50713265	50726975	SYNGR1	.	-	0	within_2500bp	CATH3	CATH3
1	50750642	50751235	PGC_005_borad_peak_4439	1	50744378	50759233	ENSGALG00010015665	.	+	0	within_2500bp	CATSPER4	CATSPER4
1	51094856	51095152	PGC_005_borad_peak_4480	1	51095090	51104261	SOX10	.	+	0	within_2500bp	CBFA2T2	CBFA2T2
1	51115988	51116085	PGC_005_borad_peak_4484	1	51115159	51133330	MICALL1	.	-	0	within_2500bp	CBFB	CBFB
1	51161389	51162453	PGC_005_borad_peak_4490	1	51156263	51161953	GALR3	.	-	0	within_2500bp	CBLN3	CBLN3
1	51161389	51162453	PGC_005_borad_peak_4490	1	51161234	51162037	LOC693258	.	+	0	within_2500bp	CBX8	CBX8
1	51176293	51176795	PGC_005_borad_peak_4493	1	51173129	51188787	TRIOBP	.	-	0	within_2500bp	CCAR1	CCAR1
1	51336029	51336479	PGC_005_borad_peak_4515	1	51326185	51376618	ELFN2	.	+	0	within_2500bp	CCDC12	CCDC12
1	51700229	51700520	PGC_005_borad_peak_4537	1	51685022	51741293	CACNG2	.	+	0	within_2500bp	CCDC124	CCDC124
1	51738322	51738521	PGC_005_borad_peak_4538	1	51685022	51741293	CACNG2	.	+	0	within_2500bp	CCDC129	CCDC129
1	51949877	51950003	PGC_005_borad_peak_4563	1	51873852	52037364	RBFOX2	.	+	0	within_2500bp	CCDC148	CCDC148
1	52129278	52130028	PGC_005_borad_peak_4578	1	52136260	52144503	MCM5	.	-	6233	distant_over_2500bp	CCDC149	CCDC149
1	52241929	52242162	PGC_005_borad_peak_4591	1	52240491	52309267	ISX	.	-	0	within_2500bp	CCDC175	CCDC175
1	52244298	52244540	PGC_005_borad_peak_4592	1	52240491	52309267	ISX	.	-	0	within_2500bp	CCDC178	CCDC178
1	52453510	52453994	PGC_005_borad_peak_4601	1	52440569	52487484	ENSGALG00010015806	.	+	0	within_2500bp	CCDC191	CCDC191
1	52603552	52604364	PGC_005_borad_peak_4609	1	52518215	52621318	LOC112533490	.	-	0	within_2500bp	CCDC36	CCDC36
1	52603552	52604364	PGC_005_borad_peak_4609	1	52602716	52604086	INRAGALG00000000929	.	-	0	within_2500bp	CCDC50	CCDC50
1	52603552	52604364	PGC_005_borad_peak_4609	1	52604328	52604626	INRAGALG00000000930	.	-	0	within_2500bp	CCDC60	CCDC60
1	52656339	52658532	PGC_005_borad_peak_4613	1	52665792	52666274	INRAGALG00000000932	.	-	7261	distant_over_2500bp	CCDC81	CCDC81
1	52656339	52658532	PGC_005_borad_peak_4613	1	52665792	52666274	INRAGALG00000000933	.	+	7261	distant_over_2500bp	CCDC85C	CCDC85C
1	53115437	53115662	PGC_005_borad_peak_4630	1	53068091	53272902	SYN3	.	+	0	within_2500bp	CCND1	CCND1
1	53125115	53126333	PGC_005_borad_peak_4631	1	53068091	53272902	SYN3	.	+	0	within_2500bp	CCNT1	CCNT1
1	53517457	53517717	PGC_005_borad_peak_4655	1	53410303	53591542	BTBD11	.	-	0	within_2500bp	CCSER1	CCSER1
1	53629118	53629672	PGC_005_borad_peak_4674	1	53617794	53636128	LOC112533502	.	-	0	within_2500bp	CD101	CD101
1	53709936	53710346	PGC_005_borad_peak_4682	1	53704995	53713160	TAGAGALG000000022874	.	-	0	within_2500bp	CD1C	CD1C
1	53826324	53826608	PGC_005_borad_peak_4692	1	53758150	53849397	RFX4	.	-	0	within_2500bp	CD2	CD2
1	53965899	53966332	PGC_005_borad_peak_4705	1	53970494	53975743	INRAGALG00000000958	.	-	4163	distant_over_2500bp	CD2AP	CD2AP
1	54028912	54029081	PGC_005_borad_peak_4712	1	54030255	54049663	LOC107053559	.	-	1175	within_2500bp	CD44	CD44
1	54031763	54033264	PGC_005_borad_peak_4713	1	54030255	54049663	LOC107053559	.	-	0	within_2500bp	CD6	CD6
1	54080233	54080736	PGC_005_borad_peak_4717	1	54055405	54082735	ENSGALG00010015826	.	-	0	within_2500bp	CD81	CD81
1	54091197	54091474	PGC_005_borad_peak_4718	1	54055405	54082735	ENSGALG00010015826	.	-	8463	distant_over_2500bp	CD88	CD88
1	54995201	54996150	PGC_005_borad_peak_4800	1	54892209	55022047	LOC121109114	.	+	0	within_2500bp	CD9	CD9
1	54997266	54997455	PGC_005_borad_peak_4801	1	54892209	55022047	LOC121109114	.	+	0	within_2500bp	CDC42BPA	CDC42BPA
1	55402865	55403083	PGC_005_borad_peak_4819	1	55414266	55463406	PARPBP	.	-	11184	distant_over_2500bp	CDCA7L	CDCA7L
1	55512918	55513513	PGC_005_borad_peak_4826	1	55514718	55516151	NONGGAG000272	.	-	1206	within_2500bp	CDH10	CDH10
1	55612017	55612237	PGC_005_borad_peak_4832	1	55605798	55616948	SYCP3	.	+	0	within_2500bp	CDH11	CDH11
1	55630030	55631310	PGC_005_borad_peak_4833	1	55616676	55636204	CHPT1	.	-	0	within_2500bp	CDH12	CDH12
1	55633966	55634140	PGC_005_borad_peak_4834	1	55616676	55636204	CHPT1	.	-	0	within_2500bp	CDH13	CDH13
1	56021735	56022078	PGC_005_borad_peak_4855	1	55795265	56045450	TBXAS1	.	-	0	within_2500bp	CDH18	CDH18
1	56154293	56154621	PGC_005_borad_peak_4875	1	56066901	56199777	HIPK2	.	+	0	within_2500bp	CDH19	CDH19
1	56395518	56396682	PGC_005_borad_peak_4897	1	56374698	56397436	ATP6V0A4	.	+	0	within_2500bp	CDH2	CDH2
1	56395518	56396682	PGC_005_borad_peak_4897	1	56395529	56398590	INRAGALG00000001009	.	-	0	within_2500bp	CDH20	CDH20
1	56402333	56403870	PGC_005_borad_peak_4899	1	56399567	56407459	INRAGALG00000001010	.	-	0	within_2500bp	CDH22	CDH22
1	56402333	56403870	PGC_005_borad_peak_4899	1	56401194	56402882	INRAGALG00000100679	.	-	0	within_2500bp	CDH23	CDH23
1	56402333	56403870	PGC_005_borad_peak_4899	1	56401260	56421593	SVOPL	.	+	0	within_2500bp	CDH4	CDH4
1	56415434	56416086	PGC_005_borad_peak_4901	1	56401260	56421593	SVOPL	.	+	0	within_2500bp	CDH6	CDH6
1	56420739	56420974	PGC_005_borad_peak_4902	1	56401260	56421593	SVOPL	.	+	0	within_2500bp	CDH8	CDH8
1	56439788	56440532	PGC_005_borad_peak_4903	1	56423705	56482060	TRIM24	.	-	0	within_2500bp	CDH9	CDH9
1	56499628	56499940	PGC_005_borad_peak_4912	1	56482338	56511309	ENSGALG00010015739	.	+	0	within_2500bp	CDHR3	CDHR3
1	56499628	56499940	PGC_005_borad_peak_4912	1	56482694	56527385	LOC112533564	.	-	0	within_2500bp	CDIP1	CDIP1
1	56564036	56564334	PGC_005_borad_peak_4917	1	56529203	56564176	TAGAGALG000000028896	.	-	0	within_2500bp	CDK14	CDK14
1	56564036	56564334	PGC_005_borad_peak_4917	1	56564287	56565593	ENSGALG00010015744	.	+	0	within_2500bp	CDK15	CDK15
1	56608680	56609298	PGC_005_borad_peak_4925	1	56572208	56665910	LOC112533565	.	-	0	within_2500bp	CDK6	CDK6
1	56608680	56609298	PGC_005_borad_peak_4925	1	56595831	56629815	AKR1D1	.	+	0	within_2500bp	CDK8	CDK8
1	56705687	56706102	PGC_005_borad_peak_4933	1	56680623	56709615	CGTL	.	-	0	within_2500bp	CDKAL1	CDKAL1
1	56712438	56713172	PGC_005_borad_peak_4935	1	56680623	56709615	CGTL	.	-	2824	distant_over_2500bp	CDKN2C	CDKN2C
1	56713990	56714252	PGC_005_borad_peak_4936	1	56717356	56776605	KDM7A	.	-	3105	distant_over_2500bp	CDON	CDON
1	56778963	56779163	PGC_005_borad_peak_4938	1	56780124	56789547	DAVISGALG000006441	.	-	962	within_2500bp	CDR2	CDR2
1	56867902	56868764	PGC_005_borad_peak_4950	1	56847177	56874734	LOC418114	.	+	0	within_2500bp	CDRT1	CDRT1
1	56867902	56868764	PGC_005_borad_peak_4950	1	56851684	56875667	INRAGALG00000001042	.	-	0	within_2500bp	CDYL	CDYL
1	56894719	56894936	PGC_005_borad_peak_4956	1	56877488	56934909	DENND2A	.	-	0	within_2500bp	CEBPZ	CEBPZ
1	56966011	56966171	PGC_005_borad_peak_4965	1	56963467	56974205	NDUFB2	.	+	0	within_2500bp	CECR1	CECR1
1	56966011	56966171	PGC_005_borad_peak_4965	1	56964891	57047466	BRAF	.	-	0	within_2500bp	CECR2	CECR2
1	57005602	57005760	PGC_005_borad_peak_4967	1	56964891	57047466	BRAF	.	-	0	within_2500bp	CELF4	CELF4
1	57222847	57223033	PGC_005_borad_peak_4986	1	57080273	57291555	TMEM178B	.	+	0	within_2500bp	CELSR1	CELSR1
1	57259741	57261641	PGC_005_borad_peak_4988	1	57080273	57291555	TMEM178B	.	+	0	within_2500bp	CELSR2	CELSR2
1	57282946	57283785	PGC_005_borad_peak_4990	1	57080273	57291555	TMEM178B	.	+	0	within_2500bp	CELSR3	CELSR3
1	57463306	57464310	PGC_005_borad_peak_5008	1	57397091	57476124	CREB3L2	.	+	0	within_2500bp	CENPI	CENPI
1	57513680	57513976	PGC_005_borad_peak_5017	1	57481071	57690881	DGKI	.	+	0	within_2500bp	CENPJ	CENPJ
1	57513680	57513976	PGC_005_borad_peak_5017	1	57512965	57514703	DAVISGALG000006647	.	-	0	within_2500bp	CEP112	CEP112
1	57534061	57534491	PGC_005_borad_peak_5021	1	57481071	57690881	DGKI	.	+	0	within_2500bp	CEP120	CEP120
1	57679516	57680861	PGC_005_borad_peak_5027	1	57481071	57690881	DGKI	.	+	0	within_2500bp	CEP126	CEP126
1	57800994	57801296	PGC_005_borad_peak_5033	1	57793689	57803027	LOC121107282	.	+	0	within_2500bp	CEP135	CEP135
1	57927671	57928524	PGC_005_borad_peak_5040	1	57842998	57941748	CHRM2	.	-	0	within_2500bp	CEP162	CEP162
1	57931961	57932495	PGC_005_borad_peak_5041	1	57842998	57941748	CHRM2	.	-	0	within_2500bp	CEP170B	CEP170B
1	57931961	57932495	PGC_005_borad_peak_5041	1	57929860	57932560	DAVISGALG000006507	.	-	0	within_2500bp	CEP192	CEP192
1	58135924	58137338	PGC_005_borad_peak_5050	1	58142004	58151125	ENSGALG00010015851	.	-	4667	distant_over_2500bp	CEP76	CEP76
1	58379127	58379596	PGC_005_borad_peak_5065	1	58376171	58404412	FAM180A	.	+	0	within_2500bp	CEP78	CEP78
1	58471704	58472707	PGC_005_borad_peak_5071	1	58444127	58450260	C7orf73	.	-	21445	distant_over_2500bp	CEP85L	CEP85L
1	58548560	58548765	PGC_005_borad_peak_5078	1	58566935	58575559	ENSGALG00010015853	.	+	18171	distant_over_2500bp	CERK	CERK
1	58609817	58610168	PGC_005_borad_peak_5087	1	58585059	58654199	ENSGALG00010015857	.	-	0	within_2500bp	CERKL	CERKL
1	58726210	58726473	PGC_005_borad_peak_5094	1	58685256	58729984	SYT10	.	+	0	within_2500bp	CERS4	CERS4
1	58731910	58732856	PGC_005_borad_peak_5096	1	58685256	58729984	SYT10	.	+	1927	within_2500bp	CERS5	CERS5
1	59031394	59031896	PGC_005_borad_peak_5117	1	59004653	59116793	FGD4	.	-	0	within_2500bp	CERS6	CERS6
1	59188505	59189281	PGC_005_borad_peak_5124	1	59126553	59320047	BICD1	.	-	0	within_2500bp	CFAP52	CFAP52
1	59376130	59377519	PGC_005_borad_peak_5141	1	59359937	59398074	RESF1	.	-	0	within_2500bp	CFC1	CFC1
1	59398068	59398752	PGC_005_borad_peak_5144	1	59359937	59398074	RESF1	.	-	0	within_2500bp	CFDP1	CFDP1
1	59398068	59398752	PGC_005_borad_peak_5144	1	59388439	59410185	INRAGALG00000001079	.	+	0	within_2500bp	CGNL1	CGNL1
1	59398068	59398752	PGC_005_borad_peak_5144	1	59390599	59401967	INRAGALG00000001080	.	-	0	within_2500bp	CGTL	CGTL
1	59418323	59418661	PGC_005_borad_peak_5147	1	59417583	59422747	ENSGALG00010015781	.	+	0	within_2500bp	CHCHD3	CHCHD3
1	59443721	59444037	PGC_005_borad_peak_5149	1	59429284	59456008	AMN1	.	+	0	within_2500bp	CHCHD7	CHCHD7
1	59443721	59444037	PGC_005_borad_peak_5149	1	59443872	59445027	DAVISGALG000006537	.	-	0	within_2500bp	CHD5	CHD5
1	59499824	59500159	PGC_005_borad_peak_5157	1	59474620	59584581	DENND5B	.	+	0	within_2500bp	CHD6	CHD6
1	59549264	59549542	PGC_005_borad_peak_5163	1	59474620	59584581	DENND5B	.	+	0	within_2500bp	CHD9	CHD9
1	59759038	59759236	PGC_005_borad_peak_5181	1	59752076	59904086	TMTC1	.	+	0	within_2500bp	CHEK2	CHEK2
1	59767389	59767981	PGC_005_borad_peak_5183	1	59752076	59904086	TMTC1	.	+	0	within_2500bp	CHGA	CHGA
1	59819629	59820210	PGC_005_borad_peak_5191	1	59752076	59904086	TMTC1	.	+	0	within_2500bp	CHGB	CHGB
1	59867141	59868300	PGC_005_borad_peak_5199	1	59752076	59904086	TMTC1	.	+	0	within_2500bp	CHIC2	CHIC2
1	59889118	59889235	PGC_005_borad_peak_5203	1	59752076	59904086	TMTC1	.	+	0	within_2500bp	CHIR-A2	CHIR-A2
1	59889118	59889235	PGC_005_borad_peak_5203	1	59888770	59890470	DAVISGALG000006608	.	-	0	within_2500bp	CHIR-AB1	CHIR-AB1
1	59958704	59959061	PGC_005_borad_peak_5210	1	59958926	59959367	DAVISGALG000006547	.	+	0	within_2500bp	CHIR-B6	CHIR-B6
1	59980601	59981555	PGC_005_borad_peak_5215	1	59960715	59991936	DDX11	.	+	0	within_2500bp	CHL1	CHL1
1	59980601	59981555	PGC_005_borad_peak_5215	1	59980138	59982179	INRAGALG00000001091	.	-	0	within_2500bp	CHM	CHM
1	59984713	59984992	PGC_005_borad_peak_5216	1	59960715	59991936	DDX11	.	+	0	within_2500bp	CHN1	CHN1
1	59984713	59984992	PGC_005_borad_peak_5216	1	59984447	59985146	INRAGALG00000001093	.	-	0	within_2500bp	CHN2	CHN2
1	60129302	60129576	PGC_005_borad_peak_5223	1	60051828	60157643	IQSEC3	.	+	0	within_2500bp	CHODL	CHODL
1	60207646	60207935	PGC_005_borad_peak_5234	1	60208409	60246494	SLC6A12	.	-	475	within_2500bp	CHPT1	CHPT1
1	60239732	60240535	PGC_005_borad_peak_5237	1	60208409	60246494	SLC6A12	.	-	0	within_2500bp	CHRDL2	CHRDL2
1	60274198	60274617	PGC_005_borad_peak_5241	1	60249567	60276623	SLC6A13	.	-	0	within_2500bp	CHRM2	CHRM2
1	60279138	60279317	PGC_005_borad_peak_5243	1	60276765	60286701	LOC107053437	.	+	0	within_2500bp	CHRM3	CHRM3
1	60360069	60360480	PGC_005_borad_peak_5249	1	60356017	60417558	B4GALNT3	.	+	0	within_2500bp	CHRNA7	CHRNA7
1	60428872	60429382	PGC_005_borad_peak_5261	1	60419640	60463639	NINJ2	.	-	0	within_2500bp	CHST2	CHST2
1	60453540	60454076	PGC_005_borad_peak_5263	1	60419640	60463639	NINJ2	.	-	0	within_2500bp	CHTF8	CHTF8
1	60641967	60642310	PGC_005_borad_peak_5275	1	60605726	60897504	ERC1	.	+	0	within_2500bp	CLASP1	CLASP1
1	60667653	60667920	PGC_005_borad_peak_5276	1	60605726	60897504	ERC1	.	+	0	within_2500bp	CLASP2	CLASP2
1	60706275	60706578	PGC_005_borad_peak_5278	1	60605726	60897504	ERC1	.	+	0	within_2500bp	CLC2DL4	CLC2DL4
1	60706275	60706578	PGC_005_borad_peak_5278	1	60706148	60706507	TAGAGALG000000077119	.	-	0	within_2500bp	CLCN1	CLCN1
1	60905268	60905420	PGC_005_borad_peak_5287	1	60906716	60909959	ENSGALG00010014911	.	+	1297	within_2500bp	CLCN4	CLCN4
1	60918464	60918920	PGC_005_borad_peak_5290	1	60910953	60976796	WNT5B	.	+	0	within_2500bp	CLDN1	CLDN1
1	60953767	60954102	PGC_005_borad_peak_5297	1	60910953	60976796	WNT5B	.	+	0	within_2500bp	CLDN10	CLDN10
1	60953767	60954102	PGC_005_borad_peak_5297	1	60944886	60959718	TAGAGALG000000039742	.	+	0	within_2500bp	CLDN18	CLDN18
1	61116971	61117851	PGC_005_borad_peak_5317	1	61029110	61128684	CACNA2D4	.	-	0	within_2500bp	CLDN8	CLDN8
1	61119835	61120237	PGC_005_borad_peak_5318	1	61029110	61128684	CACNA2D4	.	-	0	within_2500bp	CLEC18B	CLEC18B
1	61145222	61145230	PGC_005_borad_peak_5321	1	61148700	61150371	ENSGALG00010014913	.	+	3471	distant_over_2500bp	CLIC5	CLIC5
1	61657838	61658164	PGC_005_borad_peak_5353	1	61191806	61664366	CACNA1C	.	+	0	within_2500bp	CLIP2	CLIP2
1	61676524	61677140	PGC_005_borad_peak_5355	1	61664675	61687848	IL17RA	.	+	0	within_2500bp	CLMN	CLMN
1	61718661	61718848	PGC_005_borad_peak_5360	1	61712936	61730283	CECR1	.	-	0	within_2500bp	CLSTN2	CLSTN2
1	61726835	61727035	PGC_005_borad_peak_5362	1	61712936	61730283	CECR1	.	-	0	within_2500bp	CLSTN3	CLSTN3
1	61737571	61737924	PGC_005_borad_peak_5366	1	61736205	61739827	TAGAGALG000000025757	.	+	0	within_2500bp	CLTB	CLTB
1	61742792	61743589	PGC_005_borad_peak_5368	1	61740991	61839742	CECR2	.	+	0	within_2500bp	CLTCL1	CLTCL1
1	61746238	61748049	PGC_005_borad_peak_5369	1	61740991	61839742	CECR2	.	+	0	within_2500bp	CLUAP1	CLUAP1
1	61752998	61753354	PGC_005_borad_peak_5371	1	61740991	61839742	CECR2	.	+	0	within_2500bp	CLVS1	CLVS1
1	61754219	61756279	PGC_005_borad_peak_5372	1	61740991	61839742	CECR2	.	+	0	within_2500bp	CLVS2	CLVS2
1	61779661	61779936	PGC_005_borad_peak_5376	1	61740991	61839742	CECR2	.	+	0	within_2500bp	CLYBL	CLYBL
1	61795443	61796352	PGC_005_borad_peak_5378	1	61740991	61839742	CECR2	.	+	0	within_2500bp	CMC4	CMC4
1	61830400	61831148	PGC_005_borad_peak_5384	1	61740991	61839742	CECR2	.	+	0	within_2500bp	CMTM7	CMTM7
1	61897084	61897118	PGC_005_borad_peak_5388	1	61857092	61900694	BCL2L13	.	+	0	within_2500bp	CNGA3	CNGA3
1	61946802	61947075	PGC_005_borad_peak_5393	1	61921933	62099619	MICAL3	.	-	0	within_2500bp	CNGA4	CNGA4
1	62071082	62071522	PGC_005_borad_peak_5405	1	61921933	62099619	MICAL3	.	-	0	within_2500bp	CNGB1	CNGB1
1	62071082	62071522	PGC_005_borad_peak_5405	1	62070658	62072031	DAVISGALG000006737	.	+	0	within_2500bp	CNKSR2	CNKSR2
1	62112148	62112351	PGC_005_borad_peak_5413	1	62108141	62112672	TUBA8B	.	+	0	within_2500bp	CNKSR3	CNKSR3
1	62273375	62273966	PGC_005_borad_peak_5435	1	62270179	62271506	INRAGALG00000001130	.	+	1870	within_2500bp	CNNM2	CNNM2
1	62538614	62539302	PGC_005_borad_peak_5456	1	62536574	62554193	ENSGALG00010014921	.	+	0	within_2500bp	CNOT2	CNOT2
1	62554775	62555253	PGC_005_borad_peak_5460	1	62549590	62558921	ENSGALG00010014925	.	+	0	within_2500bp	CNOT6L	CNOT6L
1	62563365	62564340	PGC_005_borad_peak_5462	1	62556928	62563013	LOC121108242	.	-	353	within_2500bp	CNR1	CNR1
1	62631137	62631651	PGC_005_borad_peak_5468	1	62625010	62685084	ENSGALG00010015034	.	+	0	within_2500bp	CNTFR	CNTFR
1	62643350	62643699	PGC_005_borad_peak_5469	1	62625010	62685084	ENSGALG00010015034	.	+	0	within_2500bp	CNTN3	CNTN3
1	62645900	62646438	PGC_005_borad_peak_5470	1	62625010	62685084	ENSGALG00010015034	.	+	0	within_2500bp	CNTN4	CNTN4
1	63204927	63205330	PGC_005_borad_peak_5505	1	63168775	63223112	DERA	.	+	0	within_2500bp	CNTN5	CNTN5
1	63233941	63234256	PGC_005_borad_peak_5508	1	63233385	63234083	INRAGALG00000001141	.	+	0	within_2500bp	CNTN6	CNTN6
1	63243074	63243677	PGC_005_borad_peak_5509	1	63236170	63240911	INRAGALG00000001143	.	-	2164	within_2500bp	CNTNAP2	CNTNAP2
1	63410322	63411143	PGC_005_borad_peak_5519	1	63408349	63411278	ENSGALG00010014930	.	-	0	within_2500bp	CNTNAP4	CNTNAP4
1	63410322	63411143	PGC_005_borad_peak_5519	1	63410490	63411308	DAVISGALG000006837	.	+	0	within_2500bp	CNTNAP5	CNTNAP5
1	63779374	63779805	PGC_005_borad_peak_5540	1	63786107	63789975	NONGGAG000317	.	-	6303	distant_over_2500bp	COBL	COBL
1	63863692	63864301	PGC_005_borad_peak_5546	1	63870218	63931392	ENSGALG00010014938	.	+	5918	distant_over_2500bp	COBLL1	COBLL1
1	64309333	64309611	PGC_005_borad_peak_5571	1	64284331	64285345	CAPZA3	.	+	23989	distant_over_2500bp	COG1	COG1
1	64314575	64315211	PGC_005_borad_peak_5572	1	64284331	64285345	CAPZA3	.	+	29231	distant_over_2500bp	COG6	COG6
1	64389479	64390761	PGC_005_borad_peak_5584	1	64393804	64405925	ENSGALG00010015051	.	+	3044	distant_over_2500bp	COL11A1	COL11A1
1	64463086	64463291	PGC_005_borad_peak_5595	1	64409181	64579949	PLEKHA5	.	+	0	within_2500bp	COL13A1	COL13A1
1	64509576	64509874	PGC_005_borad_peak_5598	1	64409181	64579949	PLEKHA5	.	+	0	within_2500bp	COL14A1	COL14A1
1	64518048	64518226	PGC_005_borad_peak_5599	1	64409181	64579949	PLEKHA5	.	+	0	within_2500bp	COL20A1	COL20A1
1	64535896	64536170	PGC_005_borad_peak_5600	1	64409181	64579949	PLEKHA5	.	+	0	within_2500bp	COL22A1	COL22A1
1	64810001	64810620	PGC_005_borad_peak_5620	1	64660087	64821631	LOC101747667	.	+	0	within_2500bp	COL23A1	COL23A1
1	64909055	64909376	PGC_005_borad_peak_5627	1	64832449	64938579	LOC101747754	.	+	0	within_2500bp	COL25A1	COL25A1
1	65072507	65072829	PGC_005_borad_peak_5647	1	64942702	65185928	PDE3A	.	+	0	within_2500bp	COL26A1	COL26A1
1	65072507	65072829	PGC_005_borad_peak_5647	1	65071627	65072941	DAVISGALG000006963	.	-	0	within_2500bp	COL27A1	COL27A1
1	65121504	65121755	PGC_005_borad_peak_5653	1	64942702	65185928	PDE3A	.	+	0	within_2500bp	COL4A1	COL4A1
1	65222014	65222180	PGC_005_borad_peak_5665	1	65222022	65245482	SLCO1B3	.	+	0	within_2500bp	COL4A2	COL4A2
1	65338330	65338605	PGC_005_borad_peak_5677	1	65289179	65340399	SLCO1A2	.	-	0	within_2500bp	COL4A3BP	COL4A3BP
1	65549957	65550155	PGC_005_borad_peak_5694	1	65483304	65582506	ENSGALG00010015077	.	+	0	within_2500bp	COL4A5	COL4A5
1	65549957	65550155	PGC_005_borad_peak_5694	1	65543930	65550634	ENSGALG00010015079	.	+	0	within_2500bp	COL4A6	COL4A6
1	65550963	65551344	PGC_005_borad_peak_5695	1	65483304	65582506	ENSGALG00010015077	.	+	0	within_2500bp	COL5A1	COL5A1
1	65620433	65620815	PGC_005_borad_peak_5703	1	65588746	66230345	SOX5	.	+	0	within_2500bp	COL6A2	COL6A2
1	65620433	65620815	PGC_005_borad_peak_5703	1	65608318	65624658	ENSGALG00010015099	.	+	0	within_2500bp	COL7A1	COL7A1
1	65620433	65620815	PGC_005_borad_peak_5703	1	65618556	65634899	ENSGALG00010014958	.	-	0	within_2500bp	COL8A1	COL8A1
1	65642714	65643182	PGC_005_borad_peak_5704	1	65588746	66230345	SOX5	.	+	0	within_2500bp	COL8A2	COL8A2
1	65727645	65728231	PGC_005_borad_peak_5712	1	65588746	66230345	SOX5	.	+	0	within_2500bp	COL9A2	COL9A2
1	65727645	65728231	PGC_005_borad_peak_5712	1	65684562	65733592	ENSGALG00010014960	.	-	0	within_2500bp	COLCA2	COLCA2
1	65741870	65742140	PGC_005_borad_peak_5714	1	65588746	66230345	SOX5	.	+	0	within_2500bp	COLQ	COLQ
1	65877473	65877757	PGC_005_borad_peak_5732	1	65588746	66230345	SOX5	.	+	0	within_2500bp	COMMD1	COMMD1
1	65890090	65890299	PGC_005_borad_peak_5735	1	65588746	66230345	SOX5	.	+	0	within_2500bp	COMMD10	COMMD10
1	66044325	66044644	PGC_005_borad_peak_5745	1	65588746	66230345	SOX5	.	+	0	within_2500bp	COMTD1	COMTD1
1	66057506	66058088	PGC_005_borad_peak_5747	1	65588746	66230345	SOX5	.	+	0	within_2500bp	COPG2	COPG2
1	66077151	66077361	PGC_005_borad_peak_5753	1	65588746	66230345	SOX5	.	+	0	within_2500bp	COPS7B	COPS7B
1	66132191	66133026	PGC_005_borad_peak_5756	1	65588746	66230345	SOX5	.	+	0	within_2500bp	COQ3	COQ3
1	66267251	66267450	PGC_005_borad_peak_5765	1	66269788	66290976	LOC121109509	.	-	2339	within_2500bp	COX10	COX10
1	66332074	66332780	PGC_005_borad_peak_5769	1	66314811	66314960	TAGAGALG000000006305	.	-	17115	distant_over_2500bp	COX4I1	COX4I1
1	66349509	66350261	PGC_005_borad_peak_5770	1	66314811	66314960	TAGAGALG000000006305	.	-	34550	distant_over_2500bp	CPA1	CPA1
1	66410130	66410277	PGC_005_borad_peak_5775	1	66407604	66419534	ENSGALG00010015102	.	+	0	within_2500bp	CPD	CPD
1	66414796	66416426	PGC_005_borad_peak_5777	1	66407604	66419534	ENSGALG00010015102	.	+	0	within_2500bp	CPEB1	CPEB1
1	66461638	66461822	PGC_005_borad_peak_5778	1	66462330	66462963	DAVISGALG000006905	.	+	509	within_2500bp	CPNE4	CPNE4
1	66550346	66550607	PGC_005_borad_peak_5787	1	66548488	66554776	INRAGALG00000100712	.	-	0	within_2500bp	CPQ	CPQ
1	66622056	66622340	PGC_005_borad_peak_5791	1	66554630	66621980	C2CD5	.	+	77	within_2500bp	CPS1	CPS1
1	66689138	66689622	PGC_005_borad_peak_5800	1	66638828	66768047	ST8SIA1	.	+	0	within_2500bp	CPSF1	CPSF1
1	66705619	66705841	PGC_005_borad_peak_5804	1	66638828	66768047	ST8SIA1	.	+	0	within_2500bp	CPSF4L	CPSF4L
1	66718618	66719458	PGC_005_borad_peak_5806	1	66638828	66768047	ST8SIA1	.	+	0	within_2500bp	CPSF6	CPSF6
1	66743171	66743943	PGC_005_borad_peak_5809	1	66638828	66768047	ST8SIA1	.	+	0	within_2500bp	CPZ	CPZ
1	66815872	66816049	PGC_005_borad_peak_5812	1	66844921	66848219	C3AR1L	.	+	28873	distant_over_2500bp	CRABP2	CRABP2
1	66859698	66859958	PGC_005_borad_peak_5816	1	66857061	66858147	NONGGAG000325	.	+	1552	within_2500bp	CRADD	CRADD
1	66976469	66976656	PGC_005_borad_peak_5820	1	66924026	66999192	ABCC9	.	+	0	within_2500bp	CRB1	CRB1
1	66976469	66976656	PGC_005_borad_peak_5820	1	66975676	66977038	TAGAGALG000000058167	.	-	0	within_2500bp	CRB2	CRB2
1	67020496	67020867	PGC_005_borad_peak_5825	1	67006398	67014250	KCNJ8	.	+	6247	distant_over_2500bp	CRBN	CRBN
1	67350326	67350835	PGC_005_borad_peak_5860	1	67359401	67469869	LOC418209	.	-	8567	distant_over_2500bp	CREB1	CREB1
1	67354965	67355578	PGC_005_borad_peak_5862	1	67359401	67469869	LOC418209	.	-	3824	distant_over_2500bp	CREB3L1	CREB3L1
1	67496943	67497333	PGC_005_borad_peak_5873	1	67471500	67577371	ENSGALG00010014983	.	+	0	within_2500bp	CREB3L2	CREB3L2
1	67517447	67517713	PGC_005_borad_peak_5875	1	67471500	67577371	ENSGALG00010014983	.	+	0	within_2500bp	CREB5	CREB5
1	67517447	67517713	PGC_005_borad_peak_5875	1	67511059	67528328	LOC124417413	.	-	0	within_2500bp	CREBBP	CREBBP
1	67523263	67523497	PGC_005_borad_peak_5877	1	67471500	67577371	ENSGALG00010014983	.	+	0	within_2500bp	CRHR1	CRHR1
1	67523263	67523497	PGC_005_borad_peak_5877	1	67511059	67528328	LOC124417413	.	-	0	within_2500bp	CRHR2	CRHR2
1	67532823	67533788	PGC_005_borad_peak_5878	1	67471500	67577371	ENSGALG00010014983	.	+	0	within_2500bp	CRIM1	CRIM1
1	67543921	67544100	PGC_005_borad_peak_5880	1	67471500	67577371	ENSGALG00010014983	.	+	0	within_2500bp	CROCC	CROCC
1	67556553	67557078	PGC_005_borad_peak_5883	1	67471500	67577371	ENSGALG00010014983	.	+	0	within_2500bp	CRTAC1	CRTAC1
1	67636760	67636886	PGC_005_borad_peak_5892	1	67577553	67657566	RASSF8	.	+	0	within_2500bp	CRYBG3	CRYBG3
1	67636760	67636886	PGC_005_borad_peak_5892	1	67635930	67637247	DAVISGALG000007004	.	+	0	within_2500bp	CRYL1	CRYL1
1	67636760	67636886	PGC_005_borad_peak_5892	1	67636017	67639929	NONGGAG000329	.	-	0	within_2500bp	CSGALNACT1	CSGALNACT1
1	67720372	67720743	PGC_005_borad_peak_5903	1	67687532	67723272	TAGAGALG000000011656	.	-	0	within_2500bp	CSK	CSK
1	67963822	67964028	PGC_005_borad_peak_5913	1	67739365	68004297	ITPR2	.	-	0	within_2500bp	CSMD1	CSMD1
1	68425529	68425735	PGC_005_borad_peak_5963	1	68418476	68438666	A4GALT	.	-	0	within_2500bp	CSMD2	CSMD2
1	68474065	68474261	PGC_005_borad_peak_5970	1	68448359	68482088	ARFGAP3	.	-	0	within_2500bp	CSMD3	CSMD3
1	68735805	68736048	PGC_005_borad_peak_5992	1	68640412	68847684	SCUBE1	.	-	0	within_2500bp	CSNK1D	CSNK1D
1	68784489	68784703	PGC_005_borad_peak_5995	1	68640412	68847684	SCUBE1	.	-	0	within_2500bp	CSNK1G2	CSNK1G2
1	68827458	68827815	PGC_005_borad_peak_5997	1	68640412	68847684	SCUBE1	.	-	0	within_2500bp	CSNK2A2	CSNK2A2
1	68836114	68836291	PGC_005_borad_peak_5999	1	68640412	68847684	SCUBE1	.	-	0	within_2500bp	CSRNP3	CSRNP3
1	69262413	69262611	PGC_005_borad_peak_6028	1	69259304	69280552	PARVG	.	+	0	within_2500bp	CSRP2	CSRP2
1	69320315	69320536	PGC_005_borad_peak_6032	1	69316146	69332241	ENSGALG00010015139	.	+	0	within_2500bp	CTAGE1	CTAGE1
1	69479292	69479719	PGC_005_borad_peak_6044	1	69450727	69550130	TAGAGALG000000018490	.	-	0	within_2500bp	CTBP1	CTBP1
1	69670572	69670916	PGC_005_borad_peak_6056	1	69531418	69663292	TAGAGALG000000066171	.	-	7281	distant_over_2500bp	CTBP2	CTBP2
1	69672037	69672215	PGC_005_borad_peak_6057	1	69531418	69663292	TAGAGALG000000066171	.	-	8746	distant_over_2500bp	CTDSPL	CTDSPL
1	69727405	69727686	PGC_005_borad_peak_6062	1	69728489	69729168	NONGGAG000339	.	-	804	within_2500bp	CTDSPL2	CTDSPL2
1	69793877	69794265	PGC_005_borad_peak_6069	1	69783722	69869712	PRR5	.	+	0	within_2500bp	CTIF	CTIF
1	69928912	69929112	PGC_005_borad_peak_6087	1	69915024	69991792	ARHGAP8	.	+	0	within_2500bp	CTNNA2	CTNNA2
1	70040345	70040801	PGC_005_borad_peak_6092	1	69999749	70161532	PHF21B	.	-	0	within_2500bp	CTNNA3	CTNNA3
1	70085638	70085920	PGC_005_borad_peak_6096	1	69999749	70161532	PHF21B	.	-	0	within_2500bp	CTNNAL1	CTNNAL1
1	70085638	70085920	PGC_005_borad_peak_6096	1	70084480	70089686	LOC112530109	.	+	0	within_2500bp	CTNNBL1	CTNNBL1
1	70113645	70113843	PGC_005_borad_peak_6097	1	69999749	70161532	PHF21B	.	-	0	within_2500bp	CTNND2	CTNND2
1	70189236	70190210	PGC_005_borad_peak_6104	1	70200486	70200890	NONGGAG007514	.	-	10277	distant_over_2500bp	CTSB	CTSB
1	70295507	70295777	PGC_005_borad_peak_6117	1	70285935	70302000	NUP50	.	+	0	within_2500bp	CTSG	CTSG
1	70380531	70380830	PGC_005_borad_peak_6123	1	70373556	70395650	INRAGALG00000001249	.	+	0	within_2500bp	CTXN1	CTXN1
1	70380531	70380830	PGC_005_borad_peak_6123	1	70379290	70381368	TAGAGALG000000004499	.	+	0	within_2500bp	CUX1	CUX1
1	70499960	70500485	PGC_005_borad_peak_6130	1	70499554	70500928	ENSGALG00010015012	.	+	0	within_2500bp	CUX2	CUX2
1	70656122	70656311	PGC_005_borad_peak_6136	1	70650653	70746582	ATXN10	.	+	0	within_2500bp	CUZD1	CUZD1
1	70669195	70669493	PGC_005_borad_peak_6139	1	70650653	70746582	ATXN10	.	+	0	within_2500bp	CWF19L2	CWF19L2
1	70901838	70903193	PGC_005_borad_peak_6152	1	70831584	70926462	WNT7B	.	-	0	within_2500bp	CXCR7	CXCR7
1	70911201	70911417	PGC_005_borad_peak_6153	1	70831584	70926462	WNT7B	.	-	0	within_2500bp	CXorf23	CXorf23
1	70916461	70916702	PGC_005_borad_peak_6154	1	70831584	70926462	WNT7B	.	-	0	within_2500bp	CYBB	CYBB
1	71449068	71449909	PGC_005_borad_peak_6200	1	71450754	71453539	INRAGALG00000001276	.	+	846	within_2500bp	CYLD	CYLD
1	71451913	71452124	PGC_005_borad_peak_6201	1	71450754	71453539	INRAGALG00000001276	.	+	0	within_2500bp	CYP2C18	CYP2C18
1	71625781	71625985	PGC_005_borad_peak_6218	1	71530709	71663472	ETV6	.	+	0	within_2500bp	CYP2J19	CYP2J19
1	72190165	72190349	PGC_005_borad_peak_6272	1	72193428	72197235	LOC121106763	.	+	3080	distant_over_2500bp	CYP39A1	CYP39A1
1	72551830	72552042	PGC_005_borad_peak_6298	1	72501605	72573048	ENSGALG00010025709	.	+	0	within_2500bp	CYP3A4	CYP3A4
1	72751472	72751751	PGC_005_borad_peak_6307	1	72729685	72751027	MRPS35	.	+	446	within_2500bp	CYP46A1	CYP46A1
1	72959047	72959905	PGC_005_borad_peak_6320	1	72967695	72973728	LOC107054297	.	-	7791	distant_over_2500bp	CYP4V2	CYP4V2
1	72964290	72965009	PGC_005_borad_peak_6321	1	72967695	72973728	LOC107054297	.	-	2687	distant_over_2500bp	CYSLTR1	CYSLTR1
1	73234839	73235715	PGC_005_borad_peak_6331	1	73185987	73270621	ENSGALG00010025930	.	-	0	within_2500bp	CYSRT1	CYSRT1
1	73275691	73276005	PGC_005_borad_peak_6332	1	73271916	73272622	INRAGALG00000001328	.	-	3070	distant_over_2500bp	CYTH1	CYTH1
1	73495131	73496456	PGC_005_borad_peak_6345	1	73492416	73507295	LOC121109342	.	-	0	within_2500bp	CYYR1	CYYR1
1	73546686	73547772	PGC_005_borad_peak_6348	1	73541937	73561241	TIGAR	.	-	0	within_2500bp	CZH18ORF25	CZH18ORF25
1	73764611	73764779	PGC_005_borad_peak_6366	1	73759565	73761903	INRAGALG00000001346	.	+	2709	distant_over_2500bp	DAAM1	DAAM1
1	74023209	74024030	PGC_005_borad_peak_6380	1	74037969	74048254	LOC121109367	.	-	13940	distant_over_2500bp	DAAM2	DAAM2
1	74195764	74196214	PGC_005_borad_peak_6394	1	74176734	74195983	ENSGALG00010025944	.	-	0	within_2500bp	DAB1	DAB1
1	74230133	74230974	PGC_005_borad_peak_6395	1	74228699	74247309	ENSGALG00010025725	.	-	0	within_2500bp	DAB2IP	DAB2IP
1	74232269	74232652	PGC_005_borad_peak_6396	1	74228699	74247309	ENSGALG00010025725	.	-	0	within_2500bp	DACH1	DACH1
1	74646575	74646791	PGC_005_borad_peak_6414	1	74643817	74782490	VWF	.	-	0	within_2500bp	DACH2	DACH2
1	74646575	74646791	PGC_005_borad_peak_6414	1	74646588	74648361	DAVISGALG000007397	.	+	0	within_2500bp	DAG1	DAG1
1	74674122	74674587	PGC_005_borad_peak_6415	1	74643817	74782490	VWF	.	-	0	within_2500bp	DAPK1	DAPK1
1	74702687	74702938	PGC_005_borad_peak_6417	1	74643817	74782490	VWF	.	-	0	within_2500bp	DAVISGALG000000450	DAW1
1	74790190	74790734	PGC_005_borad_peak_6418	1	74794423	74863543	NOBOX	.	-	3690	distant_over_2500bp	DAVISGALG000000625	DAZAP1
1	74846206	74846554	PGC_005_borad_peak_6422	1	74794423	74863543	NOBOX	.	-	0	within_2500bp	DAVISGALG000001598	DAZL
1	74846206	74846554	PGC_005_borad_peak_6422	1	74815438	74846402	CD9	.	+	0	within_2500bp	DAVISGALG000001946	DBF4
1	74964239	74965151	PGC_005_borad_peak_6430	1	74955428	74956078	INRAGALG00000001361	.	-	8162	distant_over_2500bp	DAVISGALG000002107	DBNDD1
1	74968991	74969157	PGC_005_borad_peak_6431	1	74955428	74956078	INRAGALG00000001361	.	-	12914	distant_over_2500bp	DAVISGALG000002507	DCAF15
1	74975833	74976204	PGC_005_borad_peak_6434	1	74955428	74956078	INRAGALG00000001361	.	-	19756	distant_over_2500bp	DAVISGALG000002513	DCAKD
1	74981164	74981296	PGC_005_borad_peak_6435	1	74955428	74956078	INRAGALG00000001361	.	-	25087	distant_over_2500bp	DAVISGALG000002529	DCBLD2
1	74988306	74988543	PGC_005_borad_peak_6437	1	74955428	74956078	INRAGALG00000001361	.	-	32229	distant_over_2500bp	DAVISGALG000002717	DCDC1
1	74993180	74993453	PGC_005_borad_peak_6439	1	74955428	74956078	INRAGALG00000001361	.	-	37103	distant_over_2500bp	DAVISGALG000003140	DCDC2B
1	75031210	75032051	PGC_005_borad_peak_6453	1	75035067	75038019	INRAGALG00000001362	.	-	3017	distant_over_2500bp	DAVISGALG000003328	DCHS2
1	75038060	75038948	PGC_005_borad_peak_6455	1	75035067	75038019	INRAGALG00000001362	.	-	42	within_2500bp	DAVISGALG000003564	DCLRE1C
1	75050521	75050690	PGC_005_borad_peak_6460	1	75035067	75038019	INRAGALG00000001362	.	-	12503	distant_over_2500bp	DAVISGALG000004025	DCT
1	75071504	75071970	PGC_005_borad_peak_6467	1	75035067	75038019	INRAGALG00000001362	.	-	33486	distant_over_2500bp	DAVISGALG000004039	DCTN1
1	75076751	75077194	PGC_005_borad_peak_6470	1	75035067	75038019	INRAGALG00000001362	.	-	38733	distant_over_2500bp	DAVISGALG000004185	DCUN1D3
1	75078624	75079048	PGC_005_borad_peak_6471	1	75035067	75038019	INRAGALG00000001362	.	-	40606	distant_over_2500bp	DAVISGALG000004503	DCUN1D4
1	75085775	75086063	PGC_005_borad_peak_6474	1	75035067	75038019	INRAGALG00000001362	.	-	47757	distant_over_2500bp	DAVISGALG000004610	DCX
1	75101768	75101994	PGC_005_borad_peak_6483	1	75164081	75167561	TAGAGALG000000080796	.	-	62088	distant_over_2500bp	DAVISGALG000004719	DDAH1
1	75110596	75111015	PGC_005_borad_peak_6488	1	75164081	75167561	TAGAGALG000000080796	.	-	53067	distant_over_2500bp	DAVISGALG000004744	DDB2
1	75113666	75113784	PGC_005_borad_peak_6490	1	75164081	75167561	TAGAGALG000000080796	.	-	50298	distant_over_2500bp	DAVISGALG000004982	DDC
1	75130878	75131062	PGC_005_borad_peak_6498	1	75164081	75167561	TAGAGALG000000080796	.	-	33020	distant_over_2500bp	DAVISGALG000005100	DDEFL1
1	75133624	75133926	PGC_005_borad_peak_6500	1	75164081	75167561	TAGAGALG000000080796	.	-	30156	distant_over_2500bp	DAVISGALG000005125	DDHD1
1	75135324	75135332	PGC_005_borad_peak_6501	1	75164081	75167561	TAGAGALG000000080796	.	-	28750	distant_over_2500bp	DAVISGALG000005228	DDI2
1	75137734	75137828	PGC_005_borad_peak_6503	1	75164081	75167561	TAGAGALG000000080796	.	-	26254	distant_over_2500bp	DAVISGALG000005234	DDX11
1	75139583	75139851	PGC_005_borad_peak_6504	1	75164081	75167561	TAGAGALG000000080796	.	-	24231	distant_over_2500bp	DAVISGALG000005349	DDX31
1	75144135	75144297	PGC_005_borad_peak_6507	1	75164081	75167561	TAGAGALG000000080796	.	-	19785	distant_over_2500bp	DAVISGALG000005434	DDX4
1	75147150	75147621	PGC_005_borad_peak_6509	1	75164081	75167561	TAGAGALG000000080796	.	-	16461	distant_over_2500bp	DAVISGALG000005505	DENND1A
1	75151658	75151839	PGC_005_borad_peak_6512	1	75164081	75167561	TAGAGALG000000080796	.	-	12243	distant_over_2500bp	DAVISGALG000005509	DENND1B
1	75661173	75661336	PGC_005_borad_peak_6536	1	75660460	75662857	INRAGALG00000001386	.	+	0	within_2500bp	DAVISGALG000005621	DENND2A
1	75666044	75666610	PGC_005_borad_peak_6537	1	75663071	75679579	ITFG2	.	-	0	within_2500bp	DAVISGALG000006441	DENND2B
1	75706217	75706414	PGC_005_borad_peak_6542	1	75697658	75722712	LOC101748309	.	+	0	within_2500bp	DAVISGALG000006507	DENND5A
1	75706217	75706414	PGC_005_borad_peak_6542	1	75706391	75706898	INRAGALG00000001383	.	-	0	within_2500bp	DAVISGALG000006537	DENND5B
1	75713016	75713229	PGC_005_borad_peak_6543	1	75697658	75722712	LOC101748309	.	+	0	within_2500bp	DAVISGALG000006547	DERA
1	75792590	75792736	PGC_005_borad_peak_6550	1	75759644	75797528	FOXJ3	.	-	0	within_2500bp	DAVISGALG000006608	DFFB
1	75831551	75832335	PGC_005_borad_peak_6557	1	75829892	75832280	LOC112530152	.	-	0	within_2500bp	DAVISGALG000006647	DGKB
1	75854457	75854976	PGC_005_borad_peak_6561	1	75846489	75848767	INRAGALG00000100212	.	+	5691	distant_over_2500bp	DAVISGALG000006737	DGKG
1	75862503	75862827	PGC_005_borad_peak_6562	1	75862731	75873033	LOC101748883	.	+	0	within_2500bp	DAVISGALG000006837	DGKH
1	75875026	75876067	PGC_005_borad_peak_6564	1	75876511	75881095	NANOG	.	-	445	within_2500bp	DAVISGALG000006905	DGKI
1	75899608	75899880	PGC_005_borad_peak_6568	1	75883714	75885446	TAGAGALG000000010542	.	+	14163	distant_over_2500bp	DAVISGALG000006963	DGKQ
1	75952514	75952689	PGC_005_borad_peak_6573	1	75954924	76025535	RIMKLB	.	+	2236	within_2500bp	DAVISGALG000007004	DGKZ
1	76006266	76006436	PGC_005_borad_peak_6578	1	75954924	76025535	RIMKLB	.	+	0	within_2500bp	DAVISGALG000007397	DHH
1	76100212	76100479	PGC_005_borad_peak_6582	1	76035474	76100284	INRAGALG00000001405	.	-	0	within_2500bp	DAVISGALG000007643	DHRS11
1	76142377	76142696	PGC_005_borad_peak_6584	1	76105514	76139272	A2ML2	.	+	3106	distant_over_2500bp	DAVISGALG000007787	DHRS3
1	76163449	76163628	PGC_005_borad_peak_6587	1	76150922	76171294	PHC1	.	+	0	within_2500bp	DAVISGALG000007834	DHRSX
1	76190869	76191469	PGC_005_borad_peak_6589	1	76194227	76222918	A2M	.	+	2759	distant_over_2500bp	DAVISGALG000007961	DHX32
1	76228557	76228735	PGC_005_borad_peak_6592	1	76225832	76263204	A2ML3	.	-	0	within_2500bp	DAVISGALG000007981	DIABLO
1	76383812	76384389	PGC_005_borad_peak_6596	1	76384091	76384201	MIR6606	.	-	0	within_2500bp	DAVISGALG000008063	DIAPH2
1	76405660	76405944	PGC_005_borad_peak_6600	1	76395088	76414592	ENSGALG00010025961	.	+	0	within_2500bp	DAVISGALG000008088	DIP2B
1	76405660	76405944	PGC_005_borad_peak_6600	1	76402167	76416358	ENSGALG00010025749	.	-	0	within_2500bp	DAVISGALG000008195	DIP2C
1	76405660	76405944	PGC_005_borad_peak_6600	1	76405388	76420066	ENSGALG00010025751	.	-	0	within_2500bp	DAVISGALG000008215	DIRAS2
1	76508300	76508504	PGC_005_borad_peak_6607	1	76427247	76564010	MAN1A2	.	-	0	within_2500bp	DAVISGALG000008593	DIS3L2
1	76626229	76626422	PGC_005_borad_peak_6613	1	76615447	76635297	TAGAGALG000000021764	.	+	0	within_2500bp	DAVISGALG000008786	DISC1
1	76826582	76826768	PGC_005_borad_peak_6625	1	76824398	76826882	TAGAGALG000000019909	.	-	0	within_2500bp	DAVISGALG000008831	DISP3
1	76839346	76840426	PGC_005_borad_peak_6629	1	76837152	76867412	VAMP1	.	-	0	within_2500bp	DAVISGALG000008840	DIXDC1
1	76973632	76973942	PGC_005_borad_peak_6644	1	76968343	76970651	LOC101750826	.	+	2982	distant_over_2500bp	DAVISGALG000008862	DLEC1
1	77011156	77012017	PGC_005_borad_peak_6648	1	77012044	77014151	INRAGALG00000001424	.	-	28	within_2500bp	DAVISGALG000008948	DLG2
1	77056381	77056899	PGC_005_borad_peak_6652	1	77038764	77064539	ZNF384	.	-	0	within_2500bp	DAVISGALG000009014	DLG3
1	77079164	77079343	PGC_005_borad_peak_6656	1	77079276	77079402	INRAGALG00000001427	.	-	0	within_2500bp	DAVISGALG000009096	DLGAP1
1	77081907	77082118	PGC_005_borad_peak_6657	1	77082589	77100195	PIANP	.	-	472	within_2500bp	DAVISGALG000009341	DLGAP2
1	77172811	77172988	PGC_005_borad_peak_6670	1	77143286	77175745	INRAGALG00000001432	.	-	0	within_2500bp	DAVISGALG000009422	DLGAP3
1	77172811	77172988	PGC_005_borad_peak_6670	1	77171087	77173460	INRAGALG00000100218	.	+	0	within_2500bp	DAVISGALG000009497	DLGAP4
1	77358223	77358554	PGC_005_borad_peak_6692	1	77354572	77370122	CLSTN3	.	+	0	within_2500bp	DAVISGALG000009536	DMBT1
1	77420692	77421011	PGC_005_borad_peak_6698	1	77408190	77420584	ENSGALG00010025769	.	-	109	within_2500bp	DAVISGALG000009555	DMD
1	77434566	77434817	PGC_005_borad_peak_6701	1	77434127	77435339	LOC427948	.	+	0	within_2500bp	DAVISGALG000009640	DMRT1
1	77502096	77502712	PGC_005_borad_peak_6710	1	77494418	77543929	FAM131B	.	+	0	within_2500bp	DAVISGALG000009669	DMRT3
1	77527902	77528593	PGC_005_borad_peak_6712	1	77494418	77543929	FAM131B	.	+	0	within_2500bp	DAVISGALG000009728	DMTN
1	77616593	77616828	PGC_005_borad_peak_6714	1	77557658	77616686	CLCN1	.	-	0	within_2500bp	DAVISGALG000009796	DNAH1
1	77783324	77784153	PGC_005_borad_peak_6724	1	77772135	77787376	TAGAGALG000000025291	.	+	0	within_2500bp	DAVISGALG000009864	DNAH17
1	77783324	77784153	PGC_005_borad_peak_6724	1	77783016	77787869	LOC121107026	.	-	0	within_2500bp	DAVISGALG000009901	DNAH3
1	77800381	77800620	PGC_005_borad_peak_6730	1	77792979	77821648	ENSGALG00010025955	.	-	0	within_2500bp	DAVISGALG000010078	DNAH9
1	78131775	78132223	PGC_005_borad_peak_6747	1	78046097	78247203	TRBV6-5	.	-	0	within_2500bp	DAVISGALG000010447	DNAI1
1	78135147	78135420	PGC_005_borad_peak_6748	1	78046097	78247203	TRBV6-5	.	-	0	within_2500bp	DAVISGALG000010545	DNAJB2
1	78135147	78135420	PGC_005_borad_peak_6748	1	78133599	78147754	LOC107054571	.	-	0	within_2500bp	DAVISGALG000010669	DNAJB4
1	78135147	78135420	PGC_005_borad_peak_6748	1	78135385	78152815	KLK7	.	+	0	within_2500bp	DAVISGALG000010829	DNAJC1
1	78144183	78144720	PGC_005_borad_peak_6749	1	78046097	78247203	TRBV6-5	.	-	0	within_2500bp	DAVISGALG000010855	DNAJC22
1	78144183	78144720	PGC_005_borad_peak_6749	1	78133599	78147754	LOC107054571	.	-	0	within_2500bp	DAVISGALG000010984	DNAJC5B
1	78144183	78144720	PGC_005_borad_peak_6749	1	78135385	78152815	KLK7	.	+	0	within_2500bp	DAVISGALG000011263	DNAJC6
1	78205228	78205474	PGC_005_borad_peak_6755	1	78046097	78247203	TRBV6-5	.	-	0	within_2500bp	DAVISGALG000011433	DND1
1	78205228	78205474	PGC_005_borad_peak_6755	1	78203588	78210828	ENSGALG00010023810	.	-	0	within_2500bp	DAVISGALG000011524	DNM1
1	78213654	78214240	PGC_005_borad_peak_6756	1	78046097	78247203	TRBV6-5	.	-	0	within_2500bp	DAVISGALG000011548	DNMT1
1	78221168	78221567	PGC_005_borad_peak_6757	1	78046097	78247203	TRBV6-5	.	-	0	within_2500bp	DAVISGALG000011661	DNMT3A
1	78243172	78243536	PGC_005_borad_peak_6758	1	78046097	78247203	TRBV6-5	.	-	0	within_2500bp	DAVISGALG000011773	DOC2B
1	78263707	78264625	PGC_005_borad_peak_6762	1	78265715	78269118	LOC121106486	.	+	1091	within_2500bp	DAVISGALG000011810	DOCK1
1	78272105	78272549	PGC_005_borad_peak_6763	1	78274712	78275748	LOC121107407	.	-	2164	within_2500bp	DAVISGALG000012410	DOCK10
1	78279626	78280001	PGC_005_borad_peak_6764	1	78281824	78282848	LOC112530246	.	-	1824	within_2500bp	DAVISGALG000012563	DOCK2
1	78409120	78409693	PGC_005_borad_peak_6769	1	78386949	78411520	YBX3	.	+	0	within_2500bp	DAVISGALG000012569	DOCK3
1	78490395	78490689	PGC_005_borad_peak_6775	1	78491888	78503185	LOC769174	.	-	1200	within_2500bp	DAVISGALG000012931	DOCK4
1	78527607	78528053	PGC_005_borad_peak_6779	1	78514391	78539287	DAVISGALG000007643	.	-	0	within_2500bp	DAVISGALG000013237	DOCK7
1	78595442	78596014	PGC_005_borad_peak_6795	1	78578654	78595596	HSD3B1	.	-	0	within_2500bp	DAVISGALG000013343	DOCK8
1	78595442	78596014	PGC_005_borad_peak_6795	1	78594641	78608257	HAO2	.	-	0	within_2500bp	DAVISGALG000013371	DOCK9
1	78647671	78648265	PGC_005_borad_peak_6798	1	78620978	78686796	ENSGALG00010025987	.	+	0	within_2500bp	DAVISGALG000013383	DOK6
1	78686866	78687270	PGC_005_borad_peak_6803	1	78620978	78686796	ENSGALG00010025987	.	+	71	within_2500bp	DAVISGALG000013492	DOK7
1	78692817	78693188	PGC_005_borad_peak_6804	1	78688817	78693594	ENSGALG00010025989	.	+	0	within_2500bp	DAVISGALG000013538	DOT1L
1	78723846	78725676	PGC_005_borad_peak_6809	1	78698589	78744302	LOC101750690	.	+	0	within_2500bp	DAVISGALG000013654	DPEP1
1	78723846	78725676	PGC_005_borad_peak_6809	1	78725293	78731131	LOC100857210	.	-	0	within_2500bp	DAVISGALG000013760	DPF2
1	79031108	79031365	PGC_005_borad_peak_6826	1	79031694	79038968	TAGAGALG000000041751	.	-	330	within_2500bp	DAVISGALG000013802	DPF3
1	79526971	79527097	PGC_005_borad_peak_6857	1	79479251	79536106	POLQ	.	+	0	within_2500bp	DAVISGALG000013856	DPH6
1	79888552	79888917	PGC_005_borad_peak_6876	1	79876198	79920890	LOC121109313	.	+	0	within_2500bp	DAVISGALG000013990	DPP10
1	79912310	79912476	PGC_005_borad_peak_6878	1	79876198	79920890	LOC121109313	.	+	0	within_2500bp	DAVISGALG000014073	DPP6
1	79951150	79951473	PGC_005_borad_peak_6883	1	79921801	79965421	FSTL1	.	+	0	within_2500bp	DAVISGALG000014213	DPY19L1
1	80004065	80004595	PGC_005_borad_peak_6888	1	80002737	80004238	DAVISGALG000007787	.	-	0	within_2500bp	DAVISGALG000014429	DPY30
1	80158755	80158986	PGC_005_borad_peak_6896	1	80020836	80162885	GSK3A	.	+	0	within_2500bp	DAVISGALG000014578	DPYD
1	80170183	80170795	PGC_005_borad_peak_6900	1	80160952	80199613	MAATS1	.	-	0	within_2500bp	DAVISGALG000014620	DPYSL2
1	80170183	80170795	PGC_005_borad_peak_6900	1	80169042	80181740	LOC107054682	.	+	0	within_2500bp	DAVISGALG000014623	DPYSL3
1	80170183	80170795	PGC_005_borad_peak_6900	1	80170489	80170861	INRAGALG00000001489	.	-	0	within_2500bp	DAVISGALG000014643	DRAXIN
1	80285722	80286370	PGC_005_borad_peak_6912	1	80254754	80293240	LOC101749284	.	+	0	within_2500bp	DAVISGALG000014705	DRD2
1	80340867	80341084	PGC_005_borad_peak_6916	1	80326331	80336847	LOC112530292	.	+	4021	distant_over_2500bp	DAVISGALG000015217	DSCAM
1	80408156	80409118	PGC_005_borad_peak_6923	1	80388431	80432880	SLC22A15	.	-	0	within_2500bp	DAVISGALG000015221	DSCAML1
1	80408156	80409118	PGC_005_borad_peak_6923	1	80406672	80408715	DAVISGALG000007834	.	+	0	within_2500bp	DAVISGALG000015228	DSE
1	80571566	80571753	PGC_005_borad_peak_6943	1	80545224	80584062	VANGL1	.	-	0	within_2500bp	DAVISGALG000015252	DSG4
1	80576791	80577914	PGC_005_borad_peak_6944	1	80545224	80584062	VANGL1	.	-	0	within_2500bp	DAVISGALG000015261	DST
1	80680908	80681718	PGC_005_borad_peak_6952	1	80680035	80694471	B4GALTL	.	-	0	within_2500bp	DAVISGALG000015291	DTNA
1	80716491	80716785	PGC_005_borad_peak_6956	1	80696473	80723945	B3GAT1L	.	-	0	within_2500bp	DAVISGALG000015353	DTNB
1	80729270	80729310	PGC_005_borad_peak_6958	1	80732998	80734797	ENSGALG00010025821	.	+	3689	distant_over_2500bp	DAVISGALG000015561	DTNBP1
1	80746486	80747115	PGC_005_borad_peak_6960	1	80732998	80734797	ENSGALG00010025821	.	+	11690	distant_over_2500bp	DAVISGALG000015715	DTX1
1	80763129	80763368	PGC_005_borad_peak_6962	1	80769011	80822426	ARHGAP31	.	+	5644	distant_over_2500bp	DAVISGALG000015756	DUSP14
1	80765772	80766428	PGC_005_borad_peak_6963	1	80769011	80822426	ARHGAP31	.	+	2584	distant_over_2500bp	DAVISGALG000015942	DUSP27
1	80878541	80878845	PGC_005_borad_peak_6972	1	80862060	80984837	IGSF11	.	+	0	within_2500bp	DAVISGALG000016003	DUSP3
1	80878541	80878845	PGC_005_borad_peak_6972	1	80873174	81085714	TAGAGALG000000010906	.	-	0	within_2500bp	DAVISGALG000016248	DUSP7
1	80921293	80921482	PGC_005_borad_peak_6975	1	80862060	80984837	IGSF11	.	+	0	within_2500bp	DAVISGALG000016314	DUSP8
1	80921293	80921482	PGC_005_borad_peak_6975	1	80873174	81085714	TAGAGALG000000010906	.	-	0	within_2500bp	DAVISGALG000016362	DVL1
1	80950305	80950553	PGC_005_borad_peak_6977	1	80862060	80984837	IGSF11	.	+	0	within_2500bp	DAVISGALG000016377	DYNC1I1
1	80950305	80950553	PGC_005_borad_peak_6977	1	80873174	81085714	TAGAGALG000000010906	.	-	0	within_2500bp	DAVISGALG000016379	DYNC1I2
1	80975002	80975161	PGC_005_borad_peak_6979	1	80862060	80984837	IGSF11	.	+	0	within_2500bp	DAVISGALG000016396	DYNC2H1
1	80975002	80975161	PGC_005_borad_peak_6979	1	80873174	81085714	TAGAGALG000000010906	.	-	0	within_2500bp	DAVISGALG000016501	DYSF
1	81059342	81060358	PGC_005_borad_peak_6985	1	80873174	81085714	TAGAGALG000000010906	.	-	0	within_2500bp	DAVISGALG000016701	DYTN
1	81059342	81060358	PGC_005_borad_peak_6985	1	81004420	81227530	LOC107054644	.	+	0	within_2500bp	DAVISGALG000016705	E2F3
1	81115882	81116071	PGC_005_borad_peak_6990	1	81004420	81227530	LOC107054644	.	+	0	within_2500bp	DAVISGALG000016782	E4F1
1	81126334	81126554	PGC_005_borad_peak_6992	1	81004420	81227530	LOC107054644	.	+	0	within_2500bp	DAVISGALG000017079	EAF1
1	81165915	81166325	PGC_005_borad_peak_6996	1	81004420	81227530	LOC107054644	.	+	0	within_2500bp	DAVISGALG000017092	EBF1
1	81168582	81169115	PGC_005_borad_peak_6997	1	81004420	81227530	LOC107054644	.	+	0	within_2500bp	DAVISGALG000017257	EBF2
1	81206736	81207701	PGC_005_borad_peak_6999	1	81004420	81227530	LOC107054644	.	+	0	within_2500bp	DAVISGALG000017392	EBF3
1	81209098	81209329	PGC_005_borad_peak_7000	1	81004420	81227530	LOC107054644	.	+	0	within_2500bp	DAVISGALG000017467	ECHDC1
1	81252549	81253358	PGC_005_borad_peak_7006	1	81230950	81244659	ENSGALG00010006700	.	-	7891	distant_over_2500bp	DAVISGALG000017485	ECPAS
1	81257450	81258082	PGC_005_borad_peak_7007	1	81230950	81244659	ENSGALG00010006700	.	-	12792	distant_over_2500bp	DAVISGALG000017634	EDA
1	81353912	81354263	PGC_005_borad_peak_7015	1	81306685	82272044	LSAMP	.	+	0	within_2500bp	DAVISGALG000017850	EDAR
1	81353912	81354263	PGC_005_borad_peak_7015	1	81352926	81354302	DAVISGALG000008063	.	-	0	within_2500bp	DAVISGALG000017872	EDIL3
1	81395703	81396326	PGC_005_borad_peak_7020	1	81306685	82272044	LSAMP	.	+	0	within_2500bp	DAVISGALG000018263	EDMPN2
1	81533834	81534366	PGC_005_borad_peak_7029	1	81306685	82272044	LSAMP	.	+	0	within_2500bp	DAVISGALG000018382	EDN2
1	81535857	81536249	PGC_005_borad_peak_7030	1	81306685	82272044	LSAMP	.	+	0	within_2500bp	DAVISGALG000018603	EDRF1
1	81704119	81704516	PGC_005_borad_peak_7043	1	81306685	82272044	LSAMP	.	+	0	within_2500bp	DAVISGALG000018687	EEF1A2
1	81706816	81707289	PGC_005_borad_peak_7044	1	81306685	82272044	LSAMP	.	+	0	within_2500bp	DAVISGALG000018865	EEF1E1
1	81710426	81710750	PGC_005_borad_peak_7045	1	81306685	82272044	LSAMP	.	+	0	within_2500bp	DAVISGALG000019265	EFCAB3
1	81750209	81751665	PGC_005_borad_peak_7048	1	81306685	82272044	LSAMP	.	+	0	within_2500bp	DAVISGALG000019269	EFCAB7
1	81761456	81761754	PGC_005_borad_peak_7050	1	81306685	82272044	LSAMP	.	+	0	within_2500bp	DAVISGALG000019472	EFCC1
1	81823427	81824113	PGC_005_borad_peak_7055	1	81306685	82272044	LSAMP	.	+	0	within_2500bp	DAVISGALG000019908	EFHC2
1	81829937	81830664	PGC_005_borad_peak_7056	1	81306685	82272044	LSAMP	.	+	0	within_2500bp	DAVISGALG000019975	EFNA5
1	81836984	81837282	PGC_005_borad_peak_7057	1	81306685	82272044	LSAMP	.	+	0	within_2500bp	DAVISGALG000020193	EFNB1
1	81848290	81848504	PGC_005_borad_peak_7059	1	81306685	82272044	LSAMP	.	+	0	within_2500bp	DAVISGALG000020273	EFR3B
1	81848290	81848504	PGC_005_borad_peak_7059	1	81838104	81877152	DAVISGALG000008088	.	+	0	within_2500bp	DAVISGALG000020325	EGFL7
1	81852504	81852931	PGC_005_borad_peak_7060	1	81306685	82272044	LSAMP	.	+	0	within_2500bp	DAVISGALG000020723	EGR3
1	81852504	81852931	PGC_005_borad_peak_7060	1	81838104	81877152	DAVISGALG000008088	.	+	0	within_2500bp	DAVISGALG000020895	EHBP1
1	81855686	81856485	PGC_005_borad_peak_7061	1	81306685	82272044	LSAMP	.	+	0	within_2500bp	DAVISGALG000020936	EHD3
1	81855686	81856485	PGC_005_borad_peak_7061	1	81838104	81877152	DAVISGALG000008088	.	+	0	within_2500bp	DAVISGALG000021196	EHMT1
1	82016036	82016276	PGC_005_borad_peak_7074	1	81306685	82272044	LSAMP	.	+	0	within_2500bp	DAVISGALG000021261	EIF1B
1	82053782	82053954	PGC_005_borad_peak_7077	1	81306685	82272044	LSAMP	.	+	0	within_2500bp	DAVISGALG000021415	EIF3H
1	82081330	82081602	PGC_005_borad_peak_7081	1	81306685	82272044	LSAMP	.	+	0	within_2500bp	DAVISGALG000021426	EIF3J
1	82118667	82118967	PGC_005_borad_peak_7083	1	81306685	82272044	LSAMP	.	+	0	within_2500bp	DAVISGALG000021463	EIF4EBP3
1	82218040	82218202	PGC_005_borad_peak_7087	1	81306685	82272044	LSAMP	.	+	0	within_2500bp	DAVISGALG000021537	EIF4H
1	82228900	82229063	PGC_005_borad_peak_7088	1	81306685	82272044	LSAMP	.	+	0	within_2500bp	DAVISGALG000021567	ELAPOR1
1	82276581	82276775	PGC_005_borad_peak_7095	1	82268396	82273374	NONGGAG000433	.	-	3208	distant_over_2500bp	DAVISGALG000021734	ELAVL1
1	82294087	82294413	PGC_005_borad_peak_7099	1	82287309	82345932	GAP43	.	-	0	within_2500bp	DAVISGALG000021973	ELAVL4
1	82316819	82317011	PGC_005_borad_peak_7101	1	82287309	82345932	GAP43	.	-	0	within_2500bp	DAVISGALG000022064	ELFN1
1	82316819	82317011	PGC_005_borad_peak_7101	1	82316535	82317183	ENSGALG00010006694	.	+	0	within_2500bp	DAVISGALG000022261	ELFN2
1	82323067	82323171	PGC_005_borad_peak_7102	1	82287309	82345932	GAP43	.	-	0	within_2500bp	DAVISGALG000022342	ELL
1	82340464	82340746	PGC_005_borad_peak_7103	1	82287309	82345932	GAP43	.	-	0	within_2500bp	DAVISGALG000022350	ELL2
1	82397560	82397801	PGC_005_borad_peak_7109	1	82394561	82395024	INRAGALG00000001508	.	-	2537	distant_over_2500bp	DAVISGALG000022518	ELMO1
1	82403179	82404508	PGC_005_borad_peak_7110	1	82394561	82395024	INRAGALG00000001508	.	-	8156	distant_over_2500bp	DAVISGALG000022535	ELMOD1
1	82422503	82422950	PGC_005_borad_peak_7111	1	82415198	82440621	ENSGALG00010006959	.	-	0	within_2500bp	DAVISGALG000022538	ELOVL5
1	82462399	82463356	PGC_005_borad_peak_7114	1	82463808	82467182	ENSGALG00010006713	.	-	453	within_2500bp	DAVISGALG000022617	ELP2
1	82748857	82749267	PGC_005_borad_peak_7131	1	82512257	82989886	ZBTB20	.	+	0	within_2500bp	DAVISGALG000022661	ELP3
1	82750811	82751445	PGC_005_borad_peak_7132	1	82512257	82989886	ZBTB20	.	+	0	within_2500bp	DAVISGALG000022894	EME2
1	82906598	82906854	PGC_005_borad_peak_7145	1	82512257	82989886	ZBTB20	.	+	0	within_2500bp	DAVISGALG000022907	EMILIN1
1	82906598	82906854	PGC_005_borad_peak_7145	1	82904691	82907821	DAVISGALG000007961	.	+	0	within_2500bp	DAVISGALG000023099	EMILIN2
1	83041440	83041940	PGC_005_borad_peak_7160	1	83036946	83049132	QTRT2	.	-	0	within_2500bp	DAVISGALG000023184	EML1
1	83070980	83071403	PGC_005_borad_peak_7163	1	83049184	83072281	CCDC191	.	+	0	within_2500bp	DAVISGALG000023196	EML3
1	83070980	83071403	PGC_005_borad_peak_7163	1	83050105	83079487	ZDHHC23	.	-	0	within_2500bp	DAVISGALG000023454	EML6
1	83073621	83073819	PGC_005_borad_peak_7164	1	83050105	83079487	ZDHHC23	.	-	0	within_2500bp	DAVISGALG000023485	EMX2
1	83077184	83077670	PGC_005_borad_peak_7165	1	83050105	83079487	ZDHHC23	.	-	0	within_2500bp	DAVISGALG000023573	EN1
1	83095203	83095346	PGC_005_borad_peak_7167	1	83080337	83132090	GRAMD1C	.	-	0	within_2500bp	DAVISGALG000023581	ENG
1	83150210	83150987	PGC_005_borad_peak_7171	1	83145671	83157381	PLA2G10L	.	-	0	within_2500bp	DAVISGALG000023596	ENOPH1
1	83566135	83566405	PGC_005_borad_peak_7195	1	83531378	83575729	BOC	.	-	0	within_2500bp	DAVISGALG000023614	ENOX1
1	83566135	83566405	PGC_005_borad_peak_7195	1	83553395	83573420	TAGAGALG000000070727	.	+	0	within_2500bp	DAVISGALG000023835	ENPP2
1	83578299	83578703	PGC_005_borad_peak_7198	1	83531378	83575729	BOC	.	-	2571	distant_over_2500bp	DAVISGALG000024025	ENS-3
1	83778976	83779305	PGC_005_borad_peak_7213	1	83772862	83777403	INRAGALG00000001524	.	-	1574	within_2500bp	DAVISGALG000024074	ENTPD1
1	83863165	83863836	PGC_005_borad_peak_7217	1	83859180	83899822	F5	.	+	0	within_2500bp	DAVISGALG000024115	ENTPD2
1	83905968	83906128	PGC_005_borad_peak_7219	1	83905158	83905590	DAVISGALG000007981	.	+	379	within_2500bp	DAVISGALG000024116	EPAS1
1	84049013	84049349	PGC_005_borad_peak_7229	1	84045020	84095530	LOC121106658	.	-	0	within_2500bp	DAVISGALG000024160	EPB41
1	84336042	84336839	PGC_005_borad_peak_7251	1	84336715	84337810	ENSGALG00010006831	.	+	0	within_2500bp	DAVISGALG000024216	EPB41L1
1	84591659	84592057	PGC_005_borad_peak_7268	1	84511721	84600852	COL8A1	.	-	0	within_2500bp	DAVISGALG000024217	EPB41L2
1	84591659	84592057	PGC_005_borad_peak_7268	1	84520933	84831364	DCBLD2	.	+	0	within_2500bp	DAVISGALG000024384	EPB41L5
1	84671914	84672555	PGC_005_borad_peak_7272	1	84520933	84831364	DCBLD2	.	+	0	within_2500bp	DAVISGALG000024389	EPCAM
1	85401939	85402168	PGC_005_borad_peak_7316	1	85394965	85395145	INRAGALG00000001555	.	-	6795	distant_over_2500bp	DAVISGALG000024820	EPFIP1L
1	86446371	86446561	PGC_005_borad_peak_7377	1	86251749	86675457	LOC101751304	.	+	0	within_2500bp	DAVISGALG000025004	EPGN
1	86504822	86505892	PGC_005_borad_peak_7381	1	86251749	86675457	LOC101751304	.	+	0	within_2500bp	DAVISGALG000025192	EPHA10
1	86504822	86505892	PGC_005_borad_peak_7381	1	86494789	86550376	ENSGALG00010006876	.	-	0	within_2500bp	DAVISGALG000025368	EPHA3
1	86653671	86653858	PGC_005_borad_peak_7393	1	86251749	86675457	LOC101751304	.	+	0	within_2500bp	DAVISGALG000025371	EPHA4
1	86739631	86739867	PGC_005_borad_peak_7397	1	86708397	86750312	TAGAGALG000000075989	.	+	0	within_2500bp	DAVISGALG000025548	EPHA5
1	86745092	86745401	PGC_005_borad_peak_7398	1	86708397	86750312	TAGAGALG000000075989	.	+	0	within_2500bp	DAVISGALG000025557	EPHA7
1	86814716	86814920	PGC_005_borad_peak_7404	1	86750514	86867487	ALCAM	.	+	0	within_2500bp	DAVISGALG000025596	EPHA8
1	86814716	86814920	PGC_005_borad_peak_7404	1	86813389	86815767	DAVISGALG000008195	.	-	0	within_2500bp	DAVISGALG000025611	EPHB1
1	86864086	86864427	PGC_005_borad_peak_7406	1	86750514	86867487	ALCAM	.	+	0	within_2500bp	DAVISGALG000025627	EPHB2
1	86864086	86864427	PGC_005_borad_peak_7406	1	86853519	86880581	LOC101751371	.	-	0	within_2500bp	DAVISGALG000025723	EPN2
1	86882044	86882215	PGC_005_borad_peak_7408	1	86853519	86880581	LOC101751371	.	-	1464	within_2500bp	DAVISGALG000025828	ERBB3
1	87367508	87367825	PGC_005_borad_peak_7430	1	87388960	87397965	TAGAGALG000000082841	.	+	21136	distant_over_2500bp	DAVISGALG000025865	ERBB4
1	87481754	87482296	PGC_005_borad_peak_7440	1	87457458	87598702	BBX	.	+	0	within_2500bp	DAVISGALG000026086	ERC1
1	87481754	87482296	PGC_005_borad_peak_7440	1	87480512	87482516	DAVISGALG000008215	.	-	0	within_2500bp	DAVISGALG000026091	ERC2
1	87557380	87557602	PGC_005_borad_peak_7448	1	87457458	87598702	BBX	.	+	0	within_2500bp	DAVISGALG000026105	ERG
1	87607276	87607509	PGC_005_borad_peak_7454	1	87606105	87608041	LOC124417218	.	-	0	within_2500bp	DAVISGALG000026130	ERI3
1	87618733	87618966	PGC_005_borad_peak_7459	1	87616219	87619337	LOC124417215	.	-	0	within_2500bp	DAVISGALG000026238	ERNI
1	87618733	87618966	PGC_005_borad_peak_7459	1	87617058	87619000	TAGAGALG000000002999	.	+	0	within_2500bp	DAVISGALG000026319	ESPL1
1	87625476	87625612	PGC_005_borad_peak_7463	1	87626330	87628758	LOC124417226	.	-	719	within_2500bp	DAVISGALG000026419	ESPN
1	87627585	87627785	PGC_005_borad_peak_7464	1	87626330	87628758	LOC124417226	.	-	0	within_2500bp	DAVISGALG000026534	ESPNL
1	87666675	87666895	PGC_005_borad_peak_7471	1	87663370	87663843	TAGAGALG000000026798	.	-	2833	distant_over_2500bp	DAVISGALG000026875	ESR1
1	87845846	87846388	PGC_005_borad_peak_7491	1	87810073	87855829	SH2D1B	.	-	0	within_2500bp	DAVISGALG000026944	ESR2
1	87898175	87898908	PGC_005_borad_peak_7499	1	87882697	87897067	HJURP	.	-	1109	within_2500bp	DAVISGALG000026998	ESRRB
1	88473014	88473292	PGC_005_borad_peak_7538	1	88441678	88503954	NECTIN3	.	+	0	within_2500bp	DAVISGALG000027017	ESRRG
1	88507727	88508456	PGC_005_borad_peak_7542	1	88509305	88509842	TAGAGALG000000071199	.	-	850	within_2500bp	DAVISGALG000027206	ETFA
1	88579118	88579464	PGC_005_borad_peak_7548	1	88552040	88607514	LOC107055009	.	+	0	within_2500bp	DAVISGALG000027219	ETS1
1	88904970	88905242	PGC_005_borad_peak_7571	1	88897014	88908893	LOC770026	.	+	0	within_2500bp	DAVISGALG000027448	ETV3L
1	89361144	89361462	PGC_005_borad_peak_7598	1	89329948	89362617	LOC107055179	.	+	0	within_2500bp	DAVISGALG000027508	ETV6
1	89380821	89381312	PGC_005_borad_peak_7600	1	89375575	89381560	ENSGALG00010007229	.	+	0	within_2500bp	DAVISGALG000027509	EVA1A
1	89451471	89452691	PGC_005_borad_peak_7612	1	89382955	89604171	EPHA3	.	+	0	within_2500bp	DAVISGALG000027607	EVL
1	89467880	89468207	PGC_005_borad_peak_7614	1	89382955	89604171	EPHA3	.	+	0	within_2500bp	DAVISGALG000027755	EVX1
1	89547117	89547323	PGC_005_borad_peak_7621	1	89382955	89604171	EPHA3	.	+	0	within_2500bp	DAVISGALG000027836	EXD3
1	89586682	89586849	PGC_005_borad_peak_7622	1	89382955	89604171	EPHA3	.	+	0	within_2500bp	DAVISGALG000027971	EXFABP
1	89586682	89586849	PGC_005_borad_peak_7622	1	89569132	89642854	NONGGAG007556	.	-	0	within_2500bp	DAVISGALG000027980	EXOC2
1	89612904	89613232	PGC_005_borad_peak_7625	1	89569132	89642854	NONGGAG007556	.	-	0	within_2500bp	DAVISGALG000027981	EXOC3L
1	89641713	89641954	PGC_005_borad_peak_7631	1	89569132	89642854	NONGGAG007556	.	-	0	within_2500bp	DAVISGALG000027982	EXOC4
1	89641713	89641954	PGC_005_borad_peak_7631	1	89631252	89667983	TAGAGALG000000042098	.	-	0	within_2500bp	DAVISGALG000028004	EXOC6
1	89719748	89719967	PGC_005_borad_peak_7646	1	89691951	89740948	NONGGAG007557	.	-	0	within_2500bp	DAVISGALG000028042	EXOC7
1	89719748	89719967	PGC_005_borad_peak_7646	1	89719499	89721495	LOC124417269	.	+	0	within_2500bp	DAVISGALG000028173	EXT1
1	89723114	89723329	PGC_005_borad_peak_7648	1	89691951	89740948	NONGGAG007557	.	-	0	within_2500bp	DAVISGALG000028427	EXTL3
1	89723114	89723329	PGC_005_borad_peak_7648	1	89721502	89724880	LOC124417270	.	+	0	within_2500bp	DAVISGALG000028428	EYA2
1	89726356	89726573	PGC_005_borad_peak_7650	1	89691951	89740948	NONGGAG007557	.	-	0	within_2500bp	DAVISGALG000028565	EYS
1	89729713	89730080	PGC_005_borad_peak_7651	1	89691951	89740948	NONGGAG007557	.	-	0	within_2500bp	DAVISGALG000028778	EZH1
1	89768601	89768887	PGC_005_borad_peak_7655	1	89740058	89761633	ENSGALG00010007237	.	+	6969	distant_over_2500bp	DAVISGALG000028811	F10
1	89857389	89857589	PGC_005_borad_peak_7659	1	89858446	89891089	PROS1	.	-	858	within_2500bp	DAVISGALG000028918	F13A1
1	90351646	90351839	PGC_005_borad_peak_7687	1	90323942	90362587	TAGAGALG000000023909	.	+	0	within_2500bp	DAVISGALG000028957	F5
1	90351646	90351839	PGC_005_borad_peak_7687	1	90348229	90356588	NONGGAG007563	.	-	0	within_2500bp	DAVISGALG000029442	F9
1	90391155	90391361	PGC_005_borad_peak_7690	1	90409642	90410784	INRAGALG00000001623	.	-	18282	distant_over_2500bp	DAVISGALG000029621	FAH
1	90682760	90684466	PGC_005_borad_peak_7698	1	90650718	90710763	LOC101750283	.	-	0	within_2500bp	DAVISGALG000029631	FAM107A
1	90707974	90708244	PGC_005_borad_peak_7699	1	90650718	90710763	LOC101750283	.	-	0	within_2500bp	DAVISGALG000029633	FAM107B
1	90758155	90758448	PGC_005_borad_peak_7701	1	90730047	90802610	ENSGALG00010007248	.	-	0	within_2500bp	DAVISGALG000029940	FAM110B
1	91492073	91492288	PGC_005_borad_peak_7745	1	91430503	91522904	CRYBG3	.	+	0	within_2500bp	DAVISGALG000030016	FAM110C
1	91495266	91495454	PGC_005_borad_peak_7746	1	91430503	91522904	CRYBG3	.	+	0	within_2500bp	DAVISGALG000030083	FAM120B
1	91520016	91520215	PGC_005_borad_peak_7747	1	91430503	91522904	CRYBG3	.	+	0	within_2500bp	DAVISGALG000030184	FAM131B
1	91520016	91520215	PGC_005_borad_peak_7747	1	91509787	91536351	MINA	.	-	0	within_2500bp	DAVISGALG000030254	FAM13A
1	91964841	91965371	PGC_005_borad_peak_7787	1	91954179	91980923	LOC124417669	.	+	0	within_2500bp	DAVISGALG000030631	FAM149A
1	91964841	91965371	PGC_005_borad_peak_7787	1	91956563	91991211	DUSP27	.	-	0	within_2500bp	DAVISGALG000030880	FAM155A
1	92040512	92041440	PGC_005_borad_peak_7797	1	92023193	92061657	ILDR2	.	+	0	within_2500bp	DAVISGALG000030941	FAM155B
1	92042224	92042461	PGC_005_borad_peak_7798	1	92023193	92061657	ILDR2	.	+	0	within_2500bp	DAVISGALG000030995	FAM163B
1	92132617	92132831	PGC_005_borad_peak_7809	1	92123238	92141761	CD2	.	+	0	within_2500bp	DAVISGALG000031018	FAM166A
1	92132617	92132831	PGC_005_borad_peak_7809	1	92129943	92134351	NONGGAG000479	.	-	0	within_2500bp	DAVISGALG000031343	FAM168A
1	92132617	92132831	PGC_005_borad_peak_7809	1	92131686	92136962	NONGGAG007571	.	-	0	within_2500bp	DAVISGALG000031440	FAM169B
1	92252725	92253071	PGC_005_borad_peak_7823	1	92239152	92286292	CD101	.	+	0	within_2500bp	DAVISGALG000031481	FAM171A1
1	92287119	92287399	PGC_005_borad_peak_7830	1	92239152	92286292	CD101	.	+	828	within_2500bp	DAVISGALG000031578	FAM172A
1	92309708	92310633	PGC_005_borad_peak_7835	1	92306207	92307659	NONGGAG000483	.	+	2050	within_2500bp	DAVISGALG000031754	FAM180A
1	92325564	92326065	PGC_005_borad_peak_7840	1	92340692	92417929	IGSF3	.	+	14628	distant_over_2500bp	DAVISGALG000031763	FAM184A
1	92354304	92354546	PGC_005_borad_peak_7845	1	92340692	92417929	IGSF3	.	+	0	within_2500bp	DAVISGALG000031779	FAM189A1
1	92420354	92420808	PGC_005_borad_peak_7856	1	92418242	92428761	ADPRH	.	-	0	within_2500bp	DAVISGALG000031855	FAM196A
1	92445972	92446034	PGC_005_borad_peak_7861	1	92441365	92463833	CD88	.	+	0	within_2500bp	DAVISGALG000031895	FAM198A
1	92518012	92518675	PGC_005_borad_peak_7869	1	92487873	92570875	BCL9	.	+	0	within_2500bp	DAVISGALG000032059	FAM19A1
1	92525316	92525342	PGC_005_borad_peak_7871	1	92487873	92570875	BCL9	.	+	0	within_2500bp	DAVISGALG000032093	FAM19A2
1	92555514	92556494	PGC_005_borad_peak_7877	1	92487873	92570875	BCL9	.	+	0	within_2500bp	DAVISGALG000032227	FAM19A4
1	92682483	92682640	PGC_005_borad_peak_7892	1	92666477	92689641	GPR89A	.	+	0	within_2500bp	DAVISGALG000032239	FAM19A5
1	93106679	93106811	PGC_005_borad_peak_7918	1	93119254	93214875	VGLL3	.	+	12444	distant_over_2500bp	DAVISGALG000032260	FAM207A
1	93113531	93113867	PGC_005_borad_peak_7919	1	93119254	93214875	VGLL3	.	+	5388	distant_over_2500bp	DAVISGALG000032379	FAM20B
1	93154493	93154978	PGC_005_borad_peak_7926	1	93119254	93214875	VGLL3	.	+	0	within_2500bp	DAVISGALG000032577	FAM20C
1	93154493	93154978	PGC_005_borad_peak_7926	1	93154200	93154825	INRAGALG00000001690	.	+	0	within_2500bp	DAVISGALG000032762	FAM214A
1	93155639	93156360	PGC_005_borad_peak_7927	1	93119254	93214875	VGLL3	.	+	0	within_2500bp	DAVISGALG000033119	FAM214B
1	93190571	93190821	PGC_005_borad_peak_7929	1	93119254	93214875	VGLL3	.	+	0	within_2500bp	DAVISGALG000033188	FAM227B
1	93247712	93248280	PGC_005_borad_peak_7936	1	93246443	93302747	LOC121107366	.	+	0	within_2500bp	DAVISGALG000033364	FAM49A
1	93885049	93885759	PGC_005_borad_peak_7965	1	93490260	94145691	CADM2	.	-	0	within_2500bp	DAVISGALG000033369	FAM53A
1	94036132	94036319	PGC_005_borad_peak_7973	1	93490260	94145691	CADM2	.	-	0	within_2500bp	DAVISGALG000033370	FAM65C
1	94037792	94038148	PGC_005_borad_peak_7973-2	1	93490260	94145691	CADM2	.	-	0	within_2500bp	DAVISGALG000033433	FAM83C
1	94039852	94040232	PGC_005_borad_peak_7974	1	93490260	94145691	CADM2	.	-	0	within_2500bp	DAVISGALG000033507	FANCL
1	94340280	94340483	PGC_005_borad_peak_7988	1	94335292	94340768	TAGAGALG000000049643	.	-	0	within_2500bp	DAVISGALG000033724	FANCM
1	94419801	94420498	PGC_005_borad_peak_7993	1	94420127	94460869	ENSGALG00010008536	.	+	0	within_2500bp	DAVISGALG000033725	FAR1
1	94479373	94479908	PGC_005_borad_peak_7999	1	94436821	94541285	INRAGALG00000001697	.	+	0	within_2500bp	DAVISGALG000033839	FARP1
1	94539290	94539494	PGC_005_borad_peak_8002	1	94436821	94541285	INRAGALG00000001697	.	+	0	within_2500bp	DAVISGALG000034191	FARS2
1	94581464	94582200	PGC_005_borad_peak_8005	1	94436821	94541285	INRAGALG00000001697	.	+	40180	distant_over_2500bp	DAVISGALG000034329	FASLG
1	94694457	94694672	PGC_005_borad_peak_8007	1	94651690	94679286	LOC124417585	.	+	15172	distant_over_2500bp	DAVISGALG000034410	FAT3
1	94751826	94752084	PGC_005_borad_peak_8011	1	94763708	94792411	LOC112530507	.	+	11625	distant_over_2500bp	DAVISGALG000034461	FAXC
1	94811622	94812170	PGC_005_borad_peak_8014	1	94811206	94811602	INRAGALG00000001699	.	-	21	within_2500bp	DAVISGALG000034535	FBLN2
1	94995004	94995690	PGC_005_borad_peak_8026	1	95003484	95004359	INRAGALG00000001702	.	+	7795	distant_over_2500bp	DAVISGALG000034696	FBN2
1	95305942	95306529	PGC_005_borad_peak_8053	1	95263177	95445954	GBE1	.	+	0	within_2500bp	DAVISGALG000034749	FBRSL1
1	95327365	95327800	PGC_005_borad_peak_8056	1	95263177	95445954	GBE1	.	+	0	within_2500bp	DAVISGALG000034859	FBXL16
1	95343726	95345753	PGC_005_borad_peak_8058	1	95263177	95445954	GBE1	.	+	0	within_2500bp	DAVISGALG000034997	FBXL17
1	95372979	95373424	PGC_005_borad_peak_8061	1	95263177	95445954	GBE1	.	+	0	within_2500bp	DAVISGALG000035011	FBXL18
1	95378670	95379091	PGC_005_borad_peak_8062	1	95263177	95445954	GBE1	.	+	0	within_2500bp	DAVISGALG000035012	FBXL2
1	95613935	95614249	PGC_005_borad_peak_8072	1	95565926	95626291	LOC121107705	.	+	0	within_2500bp	DAVISGALG000035290	FBXL4
1	95630413	95630679	PGC_005_borad_peak_8075	1	95565926	95626291	LOC121107705	.	+	4123	distant_over_2500bp	DAVISGALG000035361	FBXL7
1	95669339	95669729	PGC_005_borad_peak_8079	1	95635503	95677617	ENSGALG00010008789	.	+	0	within_2500bp	DAVISGALG000035452	FBXO15
1	95782180	95782478	PGC_005_borad_peak_8087	1	95785384	95786077	ENSGALG00010007039	.	-	2907	distant_over_2500bp	DAVISGALG000035511	FBXO31
1	95784625	95785975	PGC_005_borad_peak_8088	1	95785384	95786077	ENSGALG00010007039	.	-	0	within_2500bp	DAVISGALG000035513	FBXO32
1	95784625	95785975	PGC_005_borad_peak_8088	1	95785749	95786038	Metazoa_SRP	.	+	0	within_2500bp	DAVISGALG000035514	FBXO42
1	95825032	95825150	PGC_005_borad_peak_8092	1	95791283	95845150	LOC124417430	.	+	0	within_2500bp	DAVISGALG000035534	FBXW11
1	95825032	95825150	PGC_005_borad_peak_8092	1	95810368	95828477	ENSGALG00010008819	.	-	0	within_2500bp	DAVISGALG000035560	FBXW5
1	96083944	96083975	PGC_005_borad_peak_8110	1	96051997	96759720	ROBO1	.	+	0	within_2500bp	DAVISGALG000035734	FBXW7
1	96128713	96130071	PGC_005_borad_peak_8117	1	96051997	96759720	ROBO1	.	+	0	within_2500bp	DAVISGALG000035824	FCGBP
1	96213591	96213778	PGC_005_borad_peak_8122	1	96051997	96759720	ROBO1	.	+	0	within_2500bp	DAVISGALG000035825	FCHSD2
1	96213591	96213778	PGC_005_borad_peak_8122	1	96191009	96241237	LOC121107710	.	-	0	within_2500bp	DAVISGALG000035882	FCN3
1	96215245	96215514	PGC_005_borad_peak_8123	1	96051997	96759720	ROBO1	.	+	0	within_2500bp	DAVISGALG000036013	FDXR
1	96215245	96215514	PGC_005_borad_peak_8123	1	96191009	96241237	LOC121107710	.	-	0	within_2500bp	DAVISGALG000036177	FEM1A
1	96220733	96222187	PGC_005_borad_peak_8125	1	96051997	96759720	ROBO1	.	+	0	within_2500bp	DAVISGALG000036387	FER1L5
1	96220733	96222187	PGC_005_borad_peak_8125	1	96191009	96241237	LOC121107710	.	-	0	within_2500bp	DAVISGALG000036534	FER1L6
1	96390158	96390771	PGC_005_borad_peak_8140	1	96051997	96759720	ROBO1	.	+	0	within_2500bp	DAVISGALG000036797	FES
1	96430877	96431194	PGC_005_borad_peak_8147	1	96051997	96759720	ROBO1	.	+	0	within_2500bp	DAVISGALG000036817	FEZ1
1	96537156	96537633	PGC_005_borad_peak_8159	1	96051997	96759720	ROBO1	.	+	0	within_2500bp	DAVISGALG000036898	FGD4
1	96537156	96537633	PGC_005_borad_peak_8159	1	96536803	96537659	DAVISGALG000008862	.	-	0	within_2500bp	DAVISGALG000036996	FGD5
1	96598588	96599268	PGC_005_borad_peak_8163	1	96051997	96759720	ROBO1	.	+	0	within_2500bp	DAVISGALG000037197	FGD6
1	96708182	96708569	PGC_005_borad_peak_8169	1	96051997	96759720	ROBO1	.	+	0	within_2500bp	DAVISGALG000037214	FGF10
1	96784752	96785026	PGC_005_borad_peak_8175	1	96760809	96832802	ENSGALG00010008858	.	+	0	within_2500bp	DAVISGALG000037448	FGF12
1	96892397	96892613	PGC_005_borad_peak_8183	1	96860927	96970409	LOC121108371	.	+	0	within_2500bp	DAVISGALG000037460	FGF13
1	96982504	96982716	PGC_005_borad_peak_8190	1	96974281	97002532	DAVISGALG000008593	.	+	0	within_2500bp	DAVISGALG000037566	FGF14
1	97026867	97027238	PGC_005_borad_peak_8195	1	97005884	97029190	ENSGALG00010008878	.	-	0	within_2500bp	DAVISGALG000038011	FGF18
1	97179292	97179857	PGC_005_borad_peak_8209	1	97041296	97503230	ROBO2	.	-	0	within_2500bp	DAVISGALG000038219	FGF2
1	97206333	97206825	PGC_005_borad_peak_8211	1	97041296	97503230	ROBO2	.	-	0	within_2500bp	DAVISGALG000038372	FGF7
1	97221569	97221818	PGC_005_borad_peak_8213	1	97041296	97503230	ROBO2	.	-	0	within_2500bp	DAVISGALG000038401	FGF8
1	97384042	97384308	PGC_005_borad_peak_8230	1	97041296	97503230	ROBO2	.	-	0	within_2500bp	DAVISGALG000038541	FGFR1
1	97384042	97384308	PGC_005_borad_peak_8230	1	97383960	97385900	DAVISGALG000008831	.	-	0	within_2500bp	DAVISGALG000038543	FGGY
1	97400960	97400992	PGC_005_borad_peak_8231	1	97041296	97503230	ROBO2	.	-	0	within_2500bp	DAVISGALG000038544	FGR
1	97442361	97443157	PGC_005_borad_peak_8233	1	97041296	97503230	ROBO2	.	-	0	within_2500bp	DAVISGALG000038570	FHDC1
1	97458805	97459235	PGC_005_borad_peak_8235	1	97041296	97503230	ROBO2	.	-	0	within_2500bp	DAVISGALG000038723	FHIT
1	97472729	97472938	PGC_005_borad_peak_8237	1	97041296	97503230	ROBO2	.	-	0	within_2500bp	DAVISGALG000038725	FHL5
1	97486510	97487109	PGC_005_borad_peak_8238	1	97041296	97503230	ROBO2	.	-	0	within_2500bp	DAVISGALG000038774	FHOD3
1	97486510	97487109	PGC_005_borad_peak_8238	1	97486850	97487559	DAVISGALG000008840	.	+	0	within_2500bp	DAVISGALG000038845	FKBP10
1	97494122	97494423	PGC_005_borad_peak_8239	1	97041296	97503230	ROBO2	.	-	0	within_2500bp	DAVISGALG000039004	FKBP8
1	97495607	97495857	PGC_005_borad_peak_8240	1	97041296	97503230	ROBO2	.	-	0	within_2500bp	DAVISGALG000039397	FLRT2
1	97583934	97584521	PGC_005_borad_peak_8247	1	97588992	97590809	NONGGAG007175	.	+	4472	distant_over_2500bp	DAVISGALG000039647	FMNL1
1	97679492	97680779	PGC_005_borad_peak_8251	1	97688241	97688759	DAVISGALG000008568	.	+	7463	distant_over_2500bp	DAVISGALG000039663	FMNL2
1	97693666	97693810	PGC_005_borad_peak_8254	1	97698647	97708764	NONGGAG007176	.	+	4838	distant_over_2500bp	DAVISGALG000039774	FMR1NB
1	98035186	98035680	PGC_005_borad_peak_8265	1	97965403	98079164	ENSGALG00010008891	.	-	0	within_2500bp	DAVISGALG000039878	FN1
1	98570811	98572700	PGC_005_borad_peak_8317	1	98554019	98591820	TAGAGALG000000038486	.	-	0	within_2500bp	DAVISGALG000040067	FNBP1
1	98601094	98601318	PGC_005_borad_peak_8322	1	98604038	98649894	LOC101749482	.	+	2721	distant_over_2500bp	DAVISGALG000040203	FNDC1
1	98612531	98612806	PGC_005_borad_peak_8326	1	98604038	98649894	LOC101749482	.	+	0	within_2500bp	DAVISGALG000040215	FNDC3B
1	99036255	99036526	PGC_005_borad_peak_8357	1	99033856	99037387	DAVISGALG000008948	.	+	0	within_2500bp	DAVISGALG000040348	FNDC5
1	99036255	99036526	PGC_005_borad_peak_8357	1	99034028	99044648	ENSGALG00010008944	.	-	0	within_2500bp	DAVISGALG000040543	FNIP1
1	99505671	99505822	PGC_005_borad_peak_8393	1	99502937	99503867	TAGAGALG000000006229	.	+	1805	within_2500bp	DAVISGALG000040868	FOSL2
1	99547479	99547799	PGC_005_borad_peak_8398	1	99538247	99548798	ENSGALG00010008629	.	+	0	within_2500bp	DAVISGALG000041103	FOXA2
1	99685411	99685770	PGC_005_borad_peak_8407	1	99674233	99703415	CHODL	.	+	0	within_2500bp	DAVISGALG000041173	FOXJ3
1	99792405	99793125	PGC_005_borad_peak_8412	1	99792346	99793012	INRAGALG00000001102	.	-	0	within_2500bp	DAVISGALG000041441	FOXK2
1	100103755	100104041	PGC_005_borad_peak_8431	1	100057544	100086505	INRAGALG00000001773	.	-	17251	distant_over_2500bp	DAVISGALG000041446	FOXN2
1	100175785	100176034	PGC_005_borad_peak_8438	1	100126119	100155510	LOC101750813	.	+	20276	distant_over_2500bp	DAVISGALG000041496	FOXN3
1	100936100	100936717	PGC_005_borad_peak_8472	1	100554108	101139722	ENSGALG00010007049	.	-	0	within_2500bp	DAVISGALG000041797	FOXN4
1	100936100	100936717	PGC_005_borad_peak_8472	1	100828409	101091292	NCAM2	.	+	0	within_2500bp	DAVISGALG000042116	FOXO3
1	100936100	100936717	PGC_005_borad_peak_8472	1	100935913	100936172	NONGGAG010317	.	+	0	within_2500bp	DAVISGALG000042200	FOXP2
1	101161941	101162303	PGC_005_borad_peak_8489	1	101161263	101161512	ens-2	.	+	430	within_2500bp	DAVISGALG000042208	FRAS1
1	101164262	101164600	PGC_005_borad_peak_8490	1	101163559	101163808	ENSGALG00010008337	.	+	455	within_2500bp	DAVISGALG000042270	FRMD4A
1	101270469	101270746	PGC_005_borad_peak_8504	1	101254024	101407236	LOC112530572	.	+	0	within_2500bp	DAVISGALG000042314	FRMD4B
1	101781601	101782008	PGC_005_borad_peak_8523	1	101785064	101801776	ENSGALG00010014150	.	+	3057	distant_over_2500bp	DAVISGALG000042400	FRMD5
1	101824024	101824613	PGC_005_borad_peak_8525	1	101817970	101827912	ENSGALG00010014157	.	+	0	within_2500bp	DAVISGALG000042789	FRMD6
1	101824024	101824613	PGC_005_borad_peak_8525	1	101819963	101839110	ENSGALG00010014163	.	-	0	within_2500bp	DAVISGALG000042954	FRMD7
1	101872372	101872882	PGC_005_borad_peak_8527	1	101868669	101872643	ENSGALG00010013881	.	-	0	within_2500bp	DAVISGALG000043127	FRMPD1
1	102192303	102192631	PGC_005_borad_peak_8546	1	102192256	102192602	TAGAGALG000000004026	.	+	0	within_2500bp	DAVISGALG000043320	FRMPD3
1	102655368	102655859	PGC_005_borad_peak_8572	1	102651619	102681746	GABPA	.	+	0	within_2500bp	DAVISGALG000043330	FRMPD4
1	102684510	102685180	PGC_005_borad_peak_8574	1	102683523	102699659	ENSGALG00010014181	.	-	0	within_2500bp	DAVISGALG000043332	FRS2
1	102907010	102907183	PGC_005_borad_peak_8598	1	102713379	102912757	APP	.	-	0	within_2500bp	DAVISGALG000043511	FRYL
1	102907010	102907183	PGC_005_borad_peak_8598	1	102906280	102907340	DAVISGALG000008786	.	+	0	within_2500bp	DAVISGALG000043539	FSHR
1	103010129	103010302	PGC_005_borad_peak_8609	1	102985155	103041917	CYYR1	.	-	0	within_2500bp	DAVISGALG000043683	FSIP1
1	103346473	103346683	PGC_005_borad_peak_8629	1	103318508	103362717	ENSGALG00010014185	.	-	0	within_2500bp	DAVISGALG000043725	FSTL1
1	104142421	104142617	PGC_005_borad_peak_8671	1	104128555	104157956	MAP3K7CL	.	+	0	within_2500bp	DAVISGALG000043735	FSTL4
1	104142421	104142617	PGC_005_borad_peak_8671	1	104142119	104160691	LOC107055302	.	-	0	within_2500bp	DAVISGALG000043770	FSTL5
1	104290302	104290695	PGC_005_borad_peak_8682	1	104253906	104415375	GRIK1	.	-	0	within_2500bp	DAVISGALG000043908	FUBP3
1	104500597	104500874	PGC_005_borad_peak_8696	1	104415855	104502442	TAGAGALG000000005086	.	+	0	within_2500bp	DAVISGALG000043922	FUT9
1	104500597	104500874	PGC_005_borad_peak_8696	1	104497751	104514022	CLDN8	.	-	0	within_2500bp	DAVISGALG000043934	FXYD6
1	104693989	104694471	PGC_005_borad_peak_8723	1	104555471	104730673	TIAM1	.	-	0	within_2500bp	DAVISGALG000043984	FZD10
1	104721504	104721560	PGC_005_borad_peak_8729	1	104555471	104730673	TIAM1	.	-	0	within_2500bp	DAVISGALG000044079	FZD3
1	104721504	104721560	PGC_005_borad_peak_8729	1	104720815	104727326	ENSGALG00010014005	.	-	0	within_2500bp	DAVISGALG000044132	FZD8
1	104830246	104831604	PGC_005_borad_peak_8738	1	104826530	104883703	HUNK	.	+	0	within_2500bp	DAVISGALG000044187	FZD9
1	104898342	104898974	PGC_005_borad_peak_8747	1	104885399	104900826	LOC107055320	.	-	0	within_2500bp	DAVISGALG000044486	GAB1
1	104898342	104898974	PGC_005_borad_peak_8747	1	104887729	104898637	ENSGALG00010014281	.	+	0	within_2500bp	DAVISGALG000044865	GAB2
1	104924602	104924820	PGC_005_borad_peak_8750	1	104917542	104931841	ENSGALG00010014286	.	+	0	within_2500bp	DAVISGALG000045099	GAB3
1	104954850	104955129	PGC_005_borad_peak_8755	1	104939486	104967384	LOC107055324	.	+	0	within_2500bp	DAVISGALG000045109	GABBR2
1	104996405	104997669	PGC_005_borad_peak_8760	1	104993573	105038814	URB1	.	-	0	within_2500bp	DAVISGALG000045541	GABPA
1	105106407	105106749	PGC_005_borad_peak_8769	1	105101557	105163367	SYNJ1	.	-	0	within_2500bp	DAVISGALG000045614	GABRA3
1	105153821	105154046	PGC_005_borad_peak_8770	1	105101557	105163367	SYNJ1	.	-	0	within_2500bp	DAVISGALG000045862	GABRA5
1	105213913	105214838	PGC_005_borad_peak_8777	1	105206302	105210803	INRAGALG00000001863	.	+	3111	distant_over_2500bp	DAVISGALG000045938	GABRB2
1	105241589	105241765	PGC_005_borad_peak_8780	1	105228728	105242390	LOC121109090	.	+	0	within_2500bp	DAVISGALG000045964	GABRE
1	105253663	105253844	PGC_005_borad_peak_8782	1	105257447	105264912	ENSGALG00010014022	.	+	3604	distant_over_2500bp	DAVISGALG000046014	GABRG2
1	105302922	105303153	PGC_005_borad_peak_8792	1	105285098	105301342	LOC121109466	.	-	1581	within_2500bp	DAVISGALG000046053	GABRG3
1	105304336	105304710	PGC_005_borad_peak_8793	1	105285098	105301342	LOC121109466	.	-	2995	distant_over_2500bp	DAVISGALG000046125	GABRP
1	105323946	105324191	PGC_005_borad_peak_8795	1	105331889	105343947	IFNAR2	.	+	7699	distant_over_2500bp	DAVISGALG000046348	GAD1
1	105429550	105429806	PGC_005_borad_peak_8806	1	105422843	105445961	GART-B	.	+	0	within_2500bp	DAVISGALG000046723	GAL3ST4
1	105670239	105670486	PGC_005_borad_peak_8816	1	105555554	105674648	ITSN1	.	+	0	within_2500bp	DAVISGALG000046729	GALC
1	105812155	105814778	PGC_005_borad_peak_8830	1	105800530	105814405	TAGAGALG000000022185	.	-	0	within_2500bp	DAVISGALG000046766	GALNT16
1	105852553	105852937	PGC_005_borad_peak_8832	1	105838721	105860774	DAVISGALG000009096	.	+	0	within_2500bp	DAVISGALG000046780	GALNT18
1	105918368	105918547	PGC_005_borad_peak_8837	1	105904506	105931585	KCNE2	.	+	0	within_2500bp	DAVISGALG000046884	GALNT5
1	105956158	105956445	PGC_005_borad_peak_8841	1	105945201	105980170	TAGAGALG000000038979	.	+	0	within_2500bp	DAVISGALG000046913	GALNT7
1	105956158	105956445	PGC_005_borad_peak_8841	1	105955765	105963227	LOC107055374	.	-	0	within_2500bp	DAVISGALG000047010	GALNT9
1	106209651	106209995	PGC_005_borad_peak_8868	1	106105350	106258778	RUNX1	.	-	0	within_2500bp	DAVISGALG000047129	GALNTL6
1	106209651	106209995	PGC_005_borad_peak_8868	1	106208468	106213156	DAVISGALG000009014	.	-	0	within_2500bp	DAVISGALG000047134	GALR3
1	106368597	106369057	PGC_005_borad_peak_8891	1	106355635	106381292	ENSGALG00010014313	.	+	0	within_2500bp	DAVISGALG000047385	GALT
1	106851859	106852254	PGC_005_borad_peak_8926	1	106857690	106858384	TAGAGALG000000053388	.	+	5437	distant_over_2500bp	DAVISGALG000047721	GAP43
1	106874716	106875535	PGC_005_borad_peak_8928	1	106876738	106879389	ENSGALG00010014055	.	+	1204	within_2500bp	DAVISGALG000047839	GAREM1
1	107301723	107302019	PGC_005_borad_peak_8956	1	107305397	107466489	KCNJ6	.	-	3379	distant_over_2500bp	DAVISGALG000047955	GAREM2
1	107738573	107739160	PGC_005_borad_peak_8988	1	107658702	107811187	ERG	.	-	0	within_2500bp	DAVISGALG000047959	GART-B
1	108115506	108115674	PGC_005_borad_peak_9024	1	108109350	108135213	SH3BGR	.	+	0	within_2500bp	DAVISGALG000048060	GAS2
1	108152264	108152731	PGC_005_borad_peak_9029	1	108135244	108168120	B3GALT5	.	+	0	within_2500bp	DAVISGALG000048102	GATA2
1	108152264	108152731	PGC_005_borad_peak_9029	1	108146936	108176081	LOC101750362	.	-	0	within_2500bp	DAVISGALG000048454	GATA3
1	108153559	108153745	PGC_005_borad_peak_9030	1	108135244	108168120	B3GALT5	.	+	0	within_2500bp	DAVISGALG000048575	GATSL2
1	108153559	108153745	PGC_005_borad_peak_9030	1	108146936	108176081	LOC101750362	.	-	0	within_2500bp	DAVISGALG000048590	GBE1
1	108156042	108156474	PGC_005_borad_peak_9031	1	108135244	108168120	B3GALT5	.	+	0	within_2500bp	DAVISGALG000048674	GBF1
1	108156042	108156474	PGC_005_borad_peak_9031	1	108146936	108176081	LOC101750362	.	-	0	within_2500bp	DAVISGALG000048697	GBX2
1	108232088	108232734	PGC_005_borad_peak_9041	1	108219175	108277900	PCP4	.	+	0	within_2500bp	DAVISGALG000048722	GCGR
1	108374735	108375450	PGC_005_borad_peak_9055	1	108317435	108781357	DSCAM	.	-	0	within_2500bp	DAVISGALG000048819	GCM2
1	108536870	108538537	PGC_005_borad_peak_9067	1	108317435	108781357	DSCAM	.	-	0	within_2500bp	DAVISGALG000048905	GCNT4
1	108536870	108538537	PGC_005_borad_peak_9067	1	108492135	108586443	LOC121107534	.	+	0	within_2500bp	DAVISGALG000048997	GDF15
1	108638026	108638265	PGC_005_borad_peak_9073	1	108317435	108781357	DSCAM	.	-	0	within_2500bp	DAVISGALG000049075	GDF5
1	109351611	109351625	PGC_005_borad_peak_9141	1	109339062	109350557	LOC101747234	.	+	1055	within_2500bp	DAVISGALG000049116	GDPD1
1	109620659	109620865	PGC_005_borad_peak_9165	1	109599365	109642483	PDE9A	.	+	0	within_2500bp	DAVISGALG000049297	GDPD2
1	109620659	109620865	PGC_005_borad_peak_9165	1	109619139	109621080	NONGGAG000551	.	-	0	within_2500bp	DAVISGALG000049355	GDPD5
1	109643756	109644011	PGC_005_borad_peak_9167	1	109644849	109651166	ENSGALG00010014510	.	-	839	within_2500bp	DAVISGALG000049357	GEMIN8
1	109743317	109743499	PGC_005_borad_peak_9179	1	109701651	109744437	PKNOX1	.	+	0	within_2500bp	DAVISGALG000049386	GFPT1
1	109847130	109847481	PGC_005_borad_peak_9195	1	109844079	109846475	NONGGAG000554	.	+	656	within_2500bp	DAVISGALG000049398	GFRA1
1	109856898	109857205	PGC_005_borad_peak_9197	1	109858860	109868813	ENSGALG00010014094	.	+	1656	within_2500bp	DAVISGALG000049466	GFRA2
1	110007691	110008814	PGC_005_borad_peak_9211	1	110004658	110014145	LOC121107592	.	-	0	within_2500bp	DAVISGALG000049483	GFRA3
1	110007691	110008814	PGC_005_borad_peak_9211	1	110008592	110008947	INRAGALG00000001976	.	-	0	within_2500bp	DAVISGALG000049489	GFRAL
1	110066497	110066907	PGC_005_borad_peak_9219	1	110055669	110073839	ENSGALG00010014563	.	+	0	within_2500bp	DAVISGALG000049491	GGNBP2
1	110133959	110134034	PGC_005_borad_peak_9227	1	110110637	110132885	RRP1B	.	+	1075	within_2500bp	DAVISGALG000049530	GGT7
1	110222662	110223186	PGC_005_borad_peak_9235	1	110198778	110336510	AGPAT3	.	+	0	within_2500bp	DAVISGALG000049615	GHDC
1	110222662	110223186	PGC_005_borad_peak_9235	1	110199420	110242630	LOC124417566	.	-	0	within_2500bp	DAVISGALG000049997	GHRHR-LR
1	110222662	110223186	PGC_005_borad_peak_9235	1	110222531	110223279	INRAGALG00000100817	.	-	0	within_2500bp	DAVISGALG000050087	GIF
1	110444871	110445212	PGC_005_borad_peak_9246	1	110424701	110454765	VTCN1L	.	-	0	within_2500bp	DAVISGALG000050272	GIGYF2
1	110444871	110445212	PGC_005_borad_peak_9246	1	110431863	110449733	ENSGALG00010014607	.	+	0	within_2500bp	DAVISGALG000050338	GIMAP7L5
1	110444871	110445212	PGC_005_borad_peak_9246	1	110444197	110445876	DAVISGALG000009341	.	+	0	within_2500bp	DAVISGALG000050368	GIPC2
1	110450974	110451161	PGC_005_borad_peak_9248	1	110424701	110454765	VTCN1L	.	-	0	within_2500bp	DAVISGALG000050457	GIPC3
1	110595145	110595444	PGC_005_borad_peak_9262	1	110490542	110640017	LOC101749503	.	+	0	within_2500bp	DAVISGALG000050458	GJC2
1	110595145	110595444	PGC_005_borad_peak_9262	1	110591032	110603999	ENSGALG00010014106	.	-	0	within_2500bp	DAVISGALG000050460	GLDC
1	110761491	110761729	PGC_005_borad_peak_9274	1	110768919	110819339	ENSGALG00010014662	.	-	7191	distant_over_2500bp	DAVISGALG000050463	GLI2
1	110789949	110790635	PGC_005_borad_peak_9278	1	110768919	110819339	ENSGALG00010014662	.	-	0	within_2500bp	DAVISGALG000050776	GLI3
1	110824390	110825486	PGC_005_borad_peak_9282	1	110806571	110829767	LOC107055565	.	+	0	within_2500bp	DAVISGALG000050954	GLIPR1
1	111129345	111129604	PGC_005_borad_peak_9307	1	111116499	111131297	ENSGALG00010014126	.	+	0	within_2500bp	DAVISGALG000050964	GLIS1
1	111178560	111179715	PGC_005_borad_peak_9312	1	111133666	111193152	EFHC2	.	+	0	within_2500bp	DAVISGALG000050976	GLRA1
1	111201308	111201689	PGC_005_borad_peak_9317	1	111199056	111204283	INRAGALG00000002026	.	+	0	within_2500bp	DAVISGALG000051168	GLRA2
1	111291488	111291883	PGC_005_borad_peak_9328	1	111286132	111287976	ENSGALG00010014136	.	+	3513	distant_over_2500bp	DAVISGALG000051256	GLRX3
1	111360517	111361049	PGC_005_borad_peak_9333	1	111305771	111359203	MAOB	.	+	1315	within_2500bp	DAVISGALG000051267	GLTSCR2
1	111575390	111575828	PGC_005_borad_peak_9360	1	111554221	111554442	INRAGALG00000002033	.	-	20949	distant_over_2500bp	DAVISGALG000051478	GLUL
1	111666753	111666918	PGC_005_borad_peak_9364	1	111652461	111669604	LOC101749881	.	-	0	within_2500bp	DAVISGALG000051610	GMDS
1	111666753	111666918	PGC_005_borad_peak_9364	1	111654449	111762195	ENSGALG00010003427	.	+	0	within_2500bp	DAVISGALG000051732	GMPS
1	111884054	111884352	PGC_005_borad_peak_9375	1	111842033	111886937	LOC101750030	.	-	0	within_2500bp	DAVISGALG000051837	GNA11
1	112091794	112091858	PGC_005_borad_peak_9386	1	112088964	112091184	TAGAGALG000000001173	.	+	611	within_2500bp	DAVISGALG000053021	GNA12
1	112143699	112144032	PGC_005_borad_peak_9391	1	112137932	112155398	LOC101750611	.	+	0	within_2500bp	DAVISGALG000053430	GNAL
1	112143699	112144032	PGC_005_borad_peak_9391	1	112141301	112150624	ENSGALG00010003289	.	-	0	within_2500bp	DAVISGALG000053464	GNAO1
1	112250882	112251090	PGC_005_borad_peak_9400	1	112176882	112275311	USP9Y	.	-	0	within_2500bp	DAVISGALG000054180	GNAQ
1	112358880	112359202	PGC_005_borad_peak_9409	1	112326464	112366834	MED14	.	+	0	within_2500bp	DAVISGALG000054231	GNAT1
1	112364423	112364802	PGC_005_borad_peak_9412	1	112326464	112366834	MED14	.	+	0	within_2500bp	DAW1	GNB1L
1	112364423	112364802	PGC_005_borad_peak_9412	1	112360784	112371581	INRAGALG00000002054	.	-	0	within_2500bp	DAZAP1	GNG10
1	112448318	112448627	PGC_005_borad_peak_9422	1	112447905	112451185	LOC107056538	.	-	0	within_2500bp	DAZL	GNG7
1	112470755	112471082	PGC_005_borad_peak_9429	1	112464392	112523062	BCOR	.	+	0	within_2500bp	DBF4	GNOT2
1	112470755	112471082	PGC_005_borad_peak_9429	1	112465930	112471108	INRAGALG00000002063	.	+	0	within_2500bp	DBNDD1	GOLGA3
1	112475862	112477015	PGC_005_borad_peak_9430	1	112464392	112523062	BCOR	.	+	0	within_2500bp	DCAF15	GPATCH8
1	112475862	112477015	PGC_005_borad_peak_9430	1	112475541	112476355	INRAGALG00000002065	.	+	0	within_2500bp	DCAKD	GPC1
1	112539848	112540005	PGC_005_borad_peak_9442	1	112549159	112553165	ENSGALG00010003313	.	+	9155	distant_over_2500bp	DCBLD2	GPC2
1	112617474	112617713	PGC_005_borad_peak_9454	1	112613596	112623923	LOC101751443	.	+	0	within_2500bp	DCDC1	GPC3
1	112621363	112622041	PGC_005_borad_peak_9455	1	112613596	112623923	LOC101751443	.	+	0	within_2500bp	DCDC2B	GPC4
1	112786727	112787215	PGC_005_borad_peak_9471	1	112766594	112810599	LOC107057049	.	-	0	within_2500bp	DCHS2	GPC5
1	112786727	112787215	PGC_005_borad_peak_9471	1	112770559	112799131	LOC112531157	.	+	0	within_2500bp	DCLRE1C	GPC6
1	113185024	113185994	PGC_005_borad_peak_9503	1	113140609	113218982	SYTL5	.	-	0	within_2500bp	DCT	GPHN
1	113283294	113283887	PGC_005_borad_peak_9514	1	113249535	113283710	CYBB	.	-	0	within_2500bp	DCTN1	GPM6A
1	113283294	113283887	PGC_005_borad_peak_9514	1	113282423	113283495	INRAGALG00000002092	.	+	0	within_2500bp	DCUN1D3	GPM6B
1	113434226	113434505	PGC_005_borad_peak_9534	1	113433528	113443210	LOC112531221	.	+	0	within_2500bp	DCUN1D4	GPN2
1	113845553	113845811	PGC_005_borad_peak_9552	1	113774900	113891743	ENSGALG00010003490	.	+	0	within_2500bp	DCX	GPR142
1	113931311	113931761	PGC_005_borad_peak_9560	1	113927120	113954442	DAVISGALG000009422	.	-	0	within_2500bp	DDAH1	GPR149
1	113974234	113974513	PGC_005_borad_peak_9564	1	113958181	113986103	TAGAGALG000000030839	.	-	0	within_2500bp	DDB2	GPR157
1	114120638	114121474	PGC_005_borad_peak_9579	1	114109229	114130371	TAGAGALG000000057343	.	+	0	within_2500bp	DDC	GPR158
1	114120638	114121474	PGC_005_borad_peak_9579	1	114115785	114127289	LOC121107829	.	-	0	within_2500bp	DDEFL1	GPR179
1	114135179	114135538	PGC_005_borad_peak_9582	1	114109229	114130371	TAGAGALG000000057343	.	+	4809	distant_over_2500bp	DDHD1	GPR26
1	114147008	114147203	PGC_005_borad_peak_9583	1	114141868	114334294	TAGAGALG000000025465	.	-	0	within_2500bp	DDI2	GPR39
1	114170834	114171401	PGC_005_borad_peak_9585	1	114141868	114334294	TAGAGALG000000025465	.	-	0	within_2500bp	DDX11	GPR4
1	114175232	114177002	PGC_005_borad_peak_9586	1	114141868	114334294	TAGAGALG000000025465	.	-	0	within_2500bp	DDX31	GPR50
1	114175232	114177002	PGC_005_borad_peak_9586	1	114176001	114186398	LOC121107834	.	+	0	within_2500bp	DDX4	GPR75
1	114360478	114360690	PGC_005_borad_peak_9594	1	114361416	114367092	LOC121107832	.	-	727	within_2500bp	DENND1A	GPR83L
1	114378140	114379067	PGC_005_borad_peak_9600	1	114381351	114392745	LOC107055619	.	-	2285	within_2500bp	DENND1B	GPR87
1	114397719	114397789	PGC_005_borad_peak_9606	1	114400641	114407436	LOC107055553	.	-	2853	distant_over_2500bp	DENND2A	GPR89A
1	114405284	114406086	PGC_005_borad_peak_9609	1	114400641	114407436	LOC107055553	.	-	0	within_2500bp	DENND2B	GPSM1
1	114418302	114418702	PGC_005_borad_peak_9614	1	114420212	114470465	LOC101748044	.	-	1511	within_2500bp	DENND5A	GRAMD1C
1	114421963	114422194	PGC_005_borad_peak_9615	1	114420212	114470465	LOC101748044	.	-	0	within_2500bp	DENND5B	GRB10
1	114427166	114427940	PGC_005_borad_peak_9617	1	114420212	114470465	LOC101748044	.	-	0	within_2500bp	DERA	GREB1L
1	114594654	114594865	PGC_005_borad_peak_9633	1	114493697	115657311	DMD	.	+	0	within_2500bp	DFFB	GREM1
1	114594654	114594865	PGC_005_borad_peak_9633	1	114594782	114596383	DAVISGALG000010078	.	-	0	within_2500bp	DGKB	GREM2
1	114657466	114657667	PGC_005_borad_peak_9637	1	114493697	115657311	DMD	.	+	0	within_2500bp	DGKG	GRHL3
1	114893411	114893923	PGC_005_borad_peak_9651	1	114493697	115657311	DMD	.	+	0	within_2500bp	DGKH	GRIA1
1	114961190	114961402	PGC_005_borad_peak_9652	1	114493697	115657311	DMD	.	+	0	within_2500bp	DGKI	GRIA2
1	115121898	115122612	PGC_005_borad_peak_9661	1	114493697	115657311	DMD	.	+	0	within_2500bp	DGKQ	GRIA3
1	115178735	115179289	PGC_005_borad_peak_9667	1	114493697	115657311	DMD	.	+	0	within_2500bp	DGKZ	GRIA4
1	115230620	115230832	PGC_005_borad_peak_9671	1	114493697	115657311	DMD	.	+	0	within_2500bp	DHH	GRID1
1	115261002	115261236	PGC_005_borad_peak_9676	1	114493697	115657311	DMD	.	+	0	within_2500bp	DHRS11	GRID2
1	115263916	115264128	PGC_005_borad_peak_9677	1	114493697	115657311	DMD	.	+	0	within_2500bp	DHRS3	GRID2IP
1	115295313	115295819	PGC_005_borad_peak_9681	1	114493697	115657311	DMD	.	+	0	within_2500bp	DHRSX	GRIK1
1	115297196	115297451	PGC_005_borad_peak_9682	1	114493697	115657311	DMD	.	+	0	within_2500bp	DHX32	GRIK2
1	115692550	115692764	PGC_005_borad_peak_9704	1	115693200	115704313	LOC107057129	.	-	437	within_2500bp	DIABLO	GRIK3
1	115952428	115952790	PGC_005_borad_peak_9729	1	115947657	115957618	LOC121107132	.	-	0	within_2500bp	DIAPH2	GRIK4
1	116116005	116116088	PGC_005_borad_peak_9743	1	116110421	116121433	LOC107057534	.	+	0	within_2500bp	DIP2B	GRIN2A
1	116371169	116371416	PGC_005_borad_peak_9761	1	116176958	116879123	IL1RAPL1	.	-	0	within_2500bp	DIP2C	GRIN2B
1	116788960	116790183	PGC_005_borad_peak_9774	1	116176958	116879123	IL1RAPL1	.	-	0	within_2500bp	DIRAS2	GRIN2C
1	116807070	116807315	PGC_005_borad_peak_9777	1	116176958	116879123	IL1RAPL1	.	-	0	within_2500bp	DIS3L2	GRIP1
1	116900368	116900902	PGC_005_borad_peak_9783	1	116176958	116879123	IL1RAPL1	.	-	21246	distant_over_2500bp	DISC1	GRIP2
1	116964523	116965280	PGC_005_borad_peak_9789	1	116964264	116967097	LOC107057518	.	-	0	within_2500bp	DISP3	GRK3
1	117453440	117453982	PGC_005_borad_peak_9820	1	117320357	117526839	ENSGALG00010003536	.	+	0	within_2500bp	DIXDC1	GRK5
1	117467529	117467922	PGC_005_borad_peak_9823	1	117320357	117526839	ENSGALG00010003536	.	+	0	within_2500bp	DLEC1	GRK6
1	117479725	117479901	PGC_005_borad_peak_9827	1	117320357	117526839	ENSGALG00010003536	.	+	0	within_2500bp	DLG2	GRM1
1	117511565	117512020	PGC_005_borad_peak_9829	1	117320357	117526839	ENSGALG00010003536	.	+	0	within_2500bp	DLG3	GRM4
1	117571960	117572137	PGC_005_borad_peak_9839	1	117575501	117586402	LOC121107137	.	-	3365	distant_over_2500bp	DLGAP1	GRM5
1	117743876	117744107	PGC_005_borad_peak_9851	1	117795253	117799922	NONGGAG000589	.	-	51147	distant_over_2500bp	DLGAP2	GRM7
1	117771306	117771506	PGC_005_borad_peak_9858	1	117795253	117799922	NONGGAG000589	.	-	23748	distant_over_2500bp	DLGAP3	GRSF1
1	117903943	117904472	PGC_005_borad_peak_9868	1	117904172	117905179	ENSGALG00010003362	.	+	0	within_2500bp	DLGAP4	GRTP1
1	117967719	117967952	PGC_005_borad_peak_9883	1	117954767	118146394	POLA1	.	-	0	within_2500bp	DMBT1	GRXCR2
1	117973000	117974316	PGC_005_borad_peak_9884	1	117954767	118146394	POLA1	.	-	0	within_2500bp	DMD	GSAP
1	117973000	117974316	PGC_005_borad_peak_9884	1	117973416	117975112	DAVISGALG000009497	.	+	0	within_2500bp	DMRT1	GSE1
1	118010294	118010413	PGC_005_borad_peak_9886	1	117954767	118146394	POLA1	.	-	0	within_2500bp	DMRT3	GSK3A
1	118012192	118012349	PGC_005_borad_peak_9887	1	117954767	118146394	POLA1	.	-	0	within_2500bp	DMTN	GTF2E2
1	118384361	118384540	PGC_005_borad_peak_9916	1	118384731	118385962	NONGGAG000595	.	-	192	within_2500bp	DNAH1	GTF2F2
1	118403683	118404517	PGC_005_borad_peak_9918	1	118386101	118417472	APOO	.	+	0	within_2500bp	DNAH17	GTF2IRD1
1	118631724	118631964	PGC_005_borad_peak_9960	1	118648884	118678828	ENSGALG00010003630	.	-	16921	distant_over_2500bp	DNAH3	GUCY1B4
1	118716427	118716718	PGC_005_borad_peak_9970	1	118653915	118883089	ENSGALG00010003611	.	+	0	within_2500bp	DNAH9	GULP1
1	118716427	118716718	PGC_005_borad_peak_9970	1	118712455	118722825	ENSGALG00010003380	.	+	0	within_2500bp	DNAI1	HACE1
1	118887734	118887929	PGC_005_borad_peak_9982	1	118653915	118883089	ENSGALG00010003611	.	+	4646	distant_over_2500bp	DNAJB2	HAND2
1	119007093	119007288	PGC_005_borad_peak_9998	1	118992909	119088267	PHEX	.	-	0	within_2500bp	DNAJB4	HAO2
1	119093772	119094033	PGC_005_borad_peak_10005	1	119096308	119096780	INRAGALG00000002164	.	-	2276	within_2500bp	DNAJC1	HAP1
1	119096493	119096795	PGC_005_borad_peak_10006	1	119096308	119096780	INRAGALG00000002164	.	-	0	within_2500bp	DNAJC22	HARS1
1	119128090	119129719	PGC_005_borad_peak_10009	1	119103015	119147615	SMS	.	-	0	within_2500bp	DNAJC5B	HBE
1	119144938	119145234	PGC_005_borad_peak_10013	1	119103015	119147615	SMS	.	-	0	within_2500bp	DNAJC6	HCK
1	119287134	119287356	PGC_005_borad_peak_10032	1	119277289	119483186	CNKSR2	.	-	0	within_2500bp	DND1	HCN2
1	119297166	119297326	PGC_005_borad_peak_10033	1	119277289	119483186	CNKSR2	.	-	0	within_2500bp	DNM1	HCN3
1	119297166	119297326	PGC_005_borad_peak_10033	1	119297156	119297229	TRNAV-UAC	.	+	0	within_2500bp	DNMT1	HCN4
1	119440688	119440812	PGC_005_borad_peak_10039	1	119277289	119483186	CNKSR2	.	-	0	within_2500bp	DNMT3A	HDAC3
1	119442483	119442956	PGC_005_borad_peak_10040	1	119277289	119483186	CNKSR2	.	-	0	within_2500bp	DOC2B	HDAC9
1	119665973	119666222	PGC_005_borad_peak_10066	1	119636311	119738433	ENSGALG00010003404	.	+	0	within_2500bp	DOCK1	HDLBP
1	119709291	119709483	PGC_005_borad_peak_10072	1	119636311	119738433	ENSGALG00010003404	.	+	0	within_2500bp	DOCK10	HECA
1	119709291	119709483	PGC_005_borad_peak_10072	1	119687944	119739813	LOC121108909	.	-	0	within_2500bp	DOCK2	HECW1
1	119777980	119778386	PGC_005_borad_peak_10077	1	119763388	119769482	ENSGALG00010003409	.	+	8499	distant_over_2500bp	DOCK3	HECW2
1	119961075	119961491	PGC_005_borad_peak_10102	1	119938967	120017921	MAP7D2	.	+	0	within_2500bp	DOCK4	HELLS
1	119962703	119962930	PGC_005_borad_peak_10103	1	119938967	120017921	MAP7D2	.	+	0	within_2500bp	DOCK7	HELZ
1	120022970	120023420	PGC_005_borad_peak_10108	1	120022156	120022615	DAVISGALG000009536	.	-	356	within_2500bp	DOCK8	HEMK1
1	120028369	120028700	PGC_005_borad_peak_10110	1	120025684	120061451	CXorf23	.	+	0	within_2500bp	DOCK9	HEPHL1
1	120028369	120028700	PGC_005_borad_peak_10110	1	120027442	120028535	DAVISGALG000009555	.	-	0	within_2500bp	DOK6	HERC1
1	120174812	120175234	PGC_005_borad_peak_10124	1	120063781	120286676	SH3KBP1	.	+	0	within_2500bp	DOK7	HERPUD1
1	120174812	120175234	PGC_005_borad_peak_10124	1	120161395	120180877	DAVISGALG000009728	.	-	0	within_2500bp	DOT1L	HES5
1	120562122	120562405	PGC_005_borad_peak_10152	1	120539589	120569529	PPEF1	.	-	0	within_2500bp	DPEP1	HESX1
1	120565458	120565805	PGC_005_borad_peak_10154	1	120539589	120569529	PPEF1	.	-	0	within_2500bp	DPF2	HEXA
1	120823102	120823334	PGC_005_borad_peak_10185	1	120824899	120858267	RAI2	.	-	1566	within_2500bp	DPF3	HEY2
1	120900820	120901468	PGC_005_borad_peak_10197	1	120880320	120881416	INRAGALG00000002192	.	+	19405	distant_over_2500bp	DPH6	HEYL
1	120909482	120909691	PGC_005_borad_peak_10199	1	120880320	120881416	INRAGALG00000002192	.	+	28067	distant_over_2500bp	DPP10	HHAT
1	120953886	120954203	PGC_005_borad_peak_10209	1	120953975	120955945	LOC101748580	.	+	0	within_2500bp	DPP6	HHIPL1
1	121131936	121132215	PGC_005_borad_peak_10229	1	121026321	121275039	NHS	.	-	0	within_2500bp	DPY19L1	HIBADH
1	121131936	121132215	PGC_005_borad_peak_10229	1	121110069	121150497	LOC121107294	.	-	0	within_2500bp	DPY30	HIBCH
1	121131936	121132215	PGC_005_borad_peak_10229	1	121130961	121135548	DAVISGALG000009669	.	-	0	within_2500bp	DPYD	HIP1
1	121208920	121209645	PGC_005_borad_peak_10237	1	121026321	121275039	NHS	.	-	0	within_2500bp	DPYSL2	HIPK2
1	121208920	121209645	PGC_005_borad_peak_10237	1	121205701	121209522	DAVISGALG000009640	.	-	0	within_2500bp	DPYSL3	HIST1H2B5L
1	121287254	121288922	PGC_005_borad_peak_10247	1	121275282	121325477	ENSGALG00010003418	.	+	0	within_2500bp	DRAXIN	HIVEP2
1	121287254	121288922	PGC_005_borad_peak_10247	1	121286866	121306315	ENSGALG00010003675	.	-	0	within_2500bp	DRD2	HJURP
1	121445716	121445937	PGC_005_borad_peak_10260	1	121444534	121459505	LOC101748676	.	+	0	within_2500bp	DSCAM	HLX
1	121808997	121809213	PGC_005_borad_peak_10299	1	121815140	121837881	GRPR	.	-	5928	distant_over_2500bp	DSCAML1	HMBOX1
1	122535481	122535943	PGC_005_borad_peak_10346	1	122501955	122630245	GLRA2	.	-	0	within_2500bp	DSE	HMCN1
1	122536901	122537251	PGC_005_borad_peak_10347	1	122501955	122630245	GLRA2	.	-	0	within_2500bp	DSG4	HMG20A
1	122925275	122926362	PGC_005_borad_peak_10379	1	122908199	122935751	GEMIN8	.	+	0	within_2500bp	DST	HMGA1
1	122967025	122967527	PGC_005_borad_peak_10387	1	122952083	123058423	GPM6B	.	+	0	within_2500bp	DTNA	HMGA2
1	122967025	122967527	PGC_005_borad_peak_10387	1	122967278	122969092	DAVISGALG000009796	.	+	0	within_2500bp	DTNB	HMP19
1	123012361	123012509	PGC_005_borad_peak_10397	1	122952083	123058423	GPM6B	.	+	0	within_2500bp	DTNBP1	HMX2
1	123136321	123136969	PGC_005_borad_peak_10416	1	123123557	123136069	LOC107049810	.	+	253	within_2500bp	DTX1	HNRNPUL1
1	123137958	123138190	PGC_005_borad_peak_10416-2	1	123137785	123149240	LOC101749256	.	+	0	within_2500bp	DUSP14	HOGA1
1	123288322	123288540	PGC_005_borad_peak_10432	1	123269711	123270939	ENSGALG00010003045	.	-	17384	distant_over_2500bp	DUSP27	HOPX
1	123289995	123290106	PGC_005_borad_peak_10433	1	123269711	123270939	ENSGALG00010003045	.	-	19057	distant_over_2500bp	DUSP3	HOXA1
1	123472555	123472871	PGC_005_borad_peak_10447	1	123447751	123474063	TAGAGALG000000054822	.	-	0	within_2500bp	DUSP7	HOXA10-AS
1	123495691	123496110	PGC_005_borad_peak_10453	1	123497028	123511919	INRAGALG00000100853	.	-	919	within_2500bp	DUSP8	HOXA9
1	123654689	123654912	PGC_005_borad_peak_10472	1	123649397	123654502	LOC112531281	.	+	188	within_2500bp	DVL1	HOXB1
1	123664825	123665041	PGC_005_borad_peak_10473	1	123661045	123681202	ENSGALG00010003190	.	-	0	within_2500bp	DYNC1I1	HOXB13
1	123851249	123851393	PGC_005_borad_peak_10478	1	123691774	123996020	FRMPD4	.	-	0	within_2500bp	DYNC1I2	HOXB3
1	123852754	123852972	PGC_005_borad_peak_10479	1	123691774	123996020	FRMPD4	.	-	0	within_2500bp	DYNC2H1	HOXB5
1	123854926	123855698	PGC_005_borad_peak_10480	1	123691774	123996020	FRMPD4	.	-	0	within_2500bp	DYSF	HOXB6
1	124056516	124056808	PGC_005_borad_peak_10501	1	124027373	124028284	DAVISGALG000009925	.	-	28233	distant_over_2500bp	DYTN	HOXB7
1	124070926	124072905	PGC_005_borad_peak_10503	1	124096314	124118283	ENSGALG00010003194	.	-	23410	distant_over_2500bp	E2F3	HOXB8
1	124079635	124079915	PGC_005_borad_peak_10505	1	124096314	124118283	ENSGALG00010003194	.	-	16400	distant_over_2500bp	E4F1	HOXC11
1	124217060	124217420	PGC_005_borad_peak_10522	1	124187134	124496537	ARHGAP6	.	+	0	within_2500bp	EAF1	HOXC13
1	124228940	124229339	PGC_005_borad_peak_10524	1	124187134	124496537	ARHGAP6	.	+	0	within_2500bp	EBF1	HOXC8
1	124265643	124265949	PGC_005_borad_peak_10528	1	124187134	124496537	ARHGAP6	.	+	0	within_2500bp	EBF2	HOXC9
1	124265643	124265949	PGC_005_borad_peak_10528	1	124249932	124281779	ENSGALG00010003196	.	+	0	within_2500bp	EBF3	HOXD10
1	124308194	124308356	PGC_005_borad_peak_10533	1	124187134	124496537	ARHGAP6	.	+	0	within_2500bp	ECHDC1	HOXD3
1	124310260	124310547	PGC_005_borad_peak_10534	1	124187134	124496537	ARHGAP6	.	+	0	within_2500bp	ECPAS	HPCA
1	124317474	124317715	PGC_005_borad_peak_10535	1	124187134	124496537	ARHGAP6	.	+	0	within_2500bp	EDA	HPSE2
1	124381157	124381631	PGC_005_borad_peak_10544	1	124187134	124496537	ARHGAP6	.	+	0	within_2500bp	EDAR	HRAS
1	124393570	124393784	PGC_005_borad_peak_10546	1	124187134	124496537	ARHGAP6	.	+	0	within_2500bp	EDIL3	HRC8L
1	124393570	124393784	PGC_005_borad_peak_10546	1	124392825	124394760	DAVISGALG000009864	.	-	0	within_2500bp	EDMPN2	HS3ST2
1	124713024	124713419	PGC_005_borad_peak_10577	1	124646338	124888022	MID1	.	+	0	within_2500bp	EDN2	HS3ST3A1
1	124713024	124713419	PGC_005_borad_peak_10577	1	124709394	124714258	INRAGALG00000002261	.	-	0	within_2500bp	EDRF1	HS3ST3B1L
1	124747387	124747770	PGC_005_borad_peak_10580	1	124646338	124888022	MID1	.	+	0	within_2500bp	EEF1A2	HS3ST4
1	124747387	124747770	PGC_005_borad_peak_10580	1	124716617	124750934	TAGAGALG000000003610	.	-	0	within_2500bp	EEF1E1	HS3ST5
1	124765955	124766737	PGC_005_borad_peak_10584	1	124646338	124888022	MID1	.	+	0	within_2500bp	EFCAB3	HS3ST6
1	124776415	124777860	PGC_005_borad_peak_10585	1	124646338	124888022	MID1	.	+	0	within_2500bp	EFCAB7	HS6ST1
1	124803262	124803464	PGC_005_borad_peak_10589	1	124646338	124888022	MID1	.	+	0	within_2500bp	EFCC1	HS6ST2
1	124920326	124920651	PGC_005_borad_peak_10598	1	124878665	124917967	TAGAGALG000000027267	.	-	2360	within_2500bp	EFHC2	HS6ST3
1	124972911	124973418	PGC_005_borad_peak_10601	1	124985560	125026005	CLCN4	.	-	12143	distant_over_2500bp	EFNA5	HSD17B11
1	124988620	124989863	PGC_005_borad_peak_10603	1	124985560	125026005	CLCN4	.	-	0	within_2500bp	EFNB1	HSD17B3
1	125327937	125328950	PGC_005_borad_peak_10628	1	125308723	125322507	GPR143	.	+	5431	distant_over_2500bp	EFR3B	HSD3B1
1	125865855	125867306	PGC_005_borad_peak_10660	1	125834573	125965264	ANOS1	.	+	0	within_2500bp	EGFL7	HSF2
1	125865855	125867306	PGC_005_borad_peak_10660	1	125866027	125867639	DAVISGALG000009901	.	+	0	within_2500bp	EGR3	HSPA12A
1	126221458	126221795	PGC_005_borad_peak_10683	1	126216768	126243854	LOC121108095	.	+	0	within_2500bp	EHBP1	HSPB9
1	126494404	126494572	PGC_005_borad_peak_10698	1	126497877	126499153	ENSGALG00010003095	.	-	3306	distant_over_2500bp	EHD3	HSPG2
1	126876470	126876996	PGC_005_borad_peak_10721	1	126853217	126918473	LOC112531504	.	-	0	within_2500bp	EHMT1	HTR2C
1	126876470	126876996	PGC_005_borad_peak_10721	1	126876293	126957320	ENSGALG00010003098	.	+	0	within_2500bp	EIF1B	HTR4
1	126942098	126942795	PGC_005_borad_peak_10725	1	126876293	126957320	ENSGALG00010003098	.	+	0	within_2500bp	EIF3H	HTR6
1	126959465	126961351	PGC_005_borad_peak_10728	1	126958336	126960261	LOC121107416	.	+	0	within_2500bp	EIF3J	HTRA2
1	127455748	127456164	PGC_005_borad_peak_10757	1	127472377	127621552	INRAGALG00000002296	.	-	16214	distant_over_2500bp	EIF4EBP3	HUNK
1	127472560	127473084	PGC_005_borad_peak_10758	1	127472377	127621552	INRAGALG00000002296	.	-	0	within_2500bp	EIF4H	HYDIN
1	127531431	127531627	PGC_005_borad_peak_10762	1	127472377	127621552	INRAGALG00000002296	.	-	0	within_2500bp	ELAPOR1	IDS
1	127563309	127563922	PGC_005_borad_peak_10764	1	127472377	127621552	INRAGALG00000002296	.	-	0	within_2500bp	ELAVL1	IFNLR1
1	127897593	127897921	PGC_005_borad_peak_10790	1	127873413	127876486	NONGGAG007664	.	-	21108	distant_over_2500bp	ELAVL4	IGDCC3
1	127917341	127917738	PGC_005_borad_peak_10793	1	127873413	127876486	NONGGAG007664	.	-	40856	distant_over_2500bp	ELFN1	IGDCC4
1	128408840	128409025	PGC_005_borad_peak_10832	1	128419652	128429407	LOC112531505	.	-	10628	distant_over_2500bp	ELFN2	IGF1R
1	128572551	128572814	PGC_005_borad_peak_10843	1	128559874	128573178	ARSH	.	+	0	within_2500bp	ELL	IGF2BP1
1	128699590	128700074	PGC_005_borad_peak_10856	1	128671093	128695078	CD99	.	-	4513	distant_over_2500bp	ELL2	IGF2BP3
1	128819944	128820203	PGC_005_borad_peak_10869	1	128788825	128953307	DHRSX	.	+	0	within_2500bp	ELMO1	IGFALS
1	128946038	128946330	PGC_005_borad_peak_10881	1	128788825	128953307	DHRSX	.	+	0	within_2500bp	ELMOD1	IGFBP5
1	128963317	128963968	PGC_005_borad_peak_10882	1	128788825	128953307	DHRSX	.	+	10011	distant_over_2500bp	ELOVL5	IGHMBP2
1	129001460	129001799	PGC_005_borad_peak_10886	1	129018933	129045538	ENSGALG00010003137	.	-	17135	distant_over_2500bp	ELP2	IGLL1
1	129087923	129088249	PGC_005_borad_peak_10893	1	129067645	129079325	LOC112531507	.	-	8599	distant_over_2500bp	ELP3	IGSF11
1	129166133	129166352	PGC_005_borad_peak_10899	1	129173328	129223811	P2RY8	.	+	6977	distant_over_2500bp	EME2	IGSF21
1	129447185	129448120	PGC_005_borad_peak_10927	1	129420549	129449754	ENSGALG00010003219	.	+	0	within_2500bp	EMILIN1	IGSF3
1	129447185	129448120	PGC_005_borad_peak_10927	1	129447005	129447613	INRAGALG00000002310	.	-	0	within_2500bp	EMILIN2	IGSF9
1	129806494	129806680	PGC_005_borad_peak_10953	1	129832424	129833067	INRAGALG00000002311	.	-	25745	distant_over_2500bp	EML1	IGSF9B
1	129851563	129851803	PGC_005_borad_peak_10959	1	129846684	129862270	ENSGALG00010003225	.	+	0	within_2500bp	EML3	IKBKE
1	129851563	129851803	PGC_005_borad_peak_10959	1	129849967	129887577	ENSGALG00010003226	.	-	0	within_2500bp	EML6	IKBKG
1	129916640	129916883	PGC_005_borad_peak_10969	1	129909143	129918827	ENSGALG00010003148	.	-	0	within_2500bp	EMX2	IKZF2
1	129924359	129924680	PGC_005_borad_peak_10971	1	129909143	129918827	ENSGALG00010003148	.	-	5533	distant_over_2500bp	EN1	IKZF4
1	130032498	130032770	PGC_005_borad_peak_10979	1	130026953	130044032	ENSGALG00010003230	.	+	0	within_2500bp	ENG	IL12RB1
1	130067095	130067332	PGC_005_borad_peak_10982	1	130055994	130106146	PPP2R3B	.	+	0	within_2500bp	ENOPH1	IL17RA
1	130102954	130103141	PGC_005_borad_peak_10984	1	130055994	130106146	PPP2R3B	.	+	0	within_2500bp	ENOX1	IL17RD
1	130104596	130104909	PGC_005_borad_peak_10985	1	130055994	130106146	PPP2R3B	.	+	0	within_2500bp	ENPP2	IL1R2
1	130106337	130106621	PGC_005_borad_peak_10986	1	130055994	130106146	PPP2R3B	.	+	192	within_2500bp	ENS-3	IL1RAP
1	130396543	130396826	PGC_005_borad_peak_11017	1	130344080	130423688	SLC9A7	.	+	0	within_2500bp	ENSGALG00010000040	IL1RAPL1
1	130729435	130729939	PGC_005_borad_peak_11043	1	130729657	130730434	INRAGALG00000002331	.	+	0	within_2500bp	ENSGALG00010000097	IL1RAPL2
1	130736947	130738159	PGC_005_borad_peak_11044	1	130732055	130937048	OCA2	.	+	0	within_2500bp	ENSGALG00010000100	ILDR2
1	130741491	130741797	PGC_005_borad_peak_11046	1	130732055	130937048	OCA2	.	+	0	within_2500bp	ENSGALG00010000103	ILVBL
1	130741491	130741797	PGC_005_borad_peak_11046	1	130741140	130745184	INRAGALG00000002333	.	-	0	within_2500bp	ENSGALG00010000107	IMMT
1	130741491	130741797	PGC_005_borad_peak_11046	1	130741781	130744033	LOC100858753	.	-	0	within_2500bp	ENSGALG00010000117	INA
1	130744694	130745250	PGC_005_borad_peak_11047	1	130732055	130937048	OCA2	.	+	0	within_2500bp	ENSGALG00010000162	INF2
1	130744694	130745250	PGC_005_borad_peak_11047	1	130741140	130745184	INRAGALG00000002333	.	-	0	within_2500bp	ENSGALG00010000163	ING5
1	130747696	130748088	PGC_005_borad_peak_11048	1	130732055	130937048	OCA2	.	+	0	within_2500bp	ENSGALG00010000164	INO80D
1	130949085	130949447	PGC_005_borad_peak_11067	1	130950869	130955080	ENSGALG00010003163	.	+	1423	within_2500bp	ENSGALG00010000206	INPP4A
1	131091571	131092338	PGC_005_borad_peak_11077	1	131056547	131365636	GABRG3	.	-	0	within_2500bp	ENSGALG00010000216	INPP4B
1	131107754	131108339	PGC_005_borad_peak_11078	1	131056547	131365636	GABRG3	.	-	0	within_2500bp	ENSGALG00010000222	INPP5A
1	131372107	131372365	PGC_005_borad_peak_11095	1	131370422	131426373	GABRA5	.	-	0	within_2500bp	ENSGALG00010000258	INPPL1
1	131414448	131414619	PGC_005_borad_peak_11102	1	131370422	131426373	GABRA5	.	-	0	within_2500bp	ENSGALG00010000311	INSC
1	131742089	131742280	PGC_005_borad_peak_11138	1	131572191	131765052	ENSGALG00010016269	.	-	0	within_2500bp	ENSGALG00010000315	INSIG1
1	131954861	131955107	PGC_005_borad_peak_11167	1	131959538	131963380	LOC112531511	.	-	4432	distant_over_2500bp	ENSGALG00010000316	INSR
1	132039299	132039485	PGC_005_borad_peak_11174	1	132039615	132072366	CNGA3	.	-	131	within_2500bp	ENSGALG00010000325	INSRR
1	132068302	132068715	PGC_005_borad_peak_11177	1	132039615	132072366	CNGA3	.	-	0	within_2500bp	ENSGALG00010000328	INTS6L
1	132321282	132322722	PGC_005_borad_peak_11200	1	132292604	132406102	INPP4A	.	-	0	within_2500bp	ENSGALG00010000330	INTS9
1	132600628	132600829	PGC_005_borad_peak_11224	1	132576904	132603757	TSGA10	.	-	0	within_2500bp	ENSGALG00010000334	IP6K3
1	132829983	132830202	PGC_005_borad_peak_11250	1	132767583	133098797	AFF3	.	-	0	within_2500bp	ENSGALG00010000335	IQCA1
1	132873339	132873848	PGC_005_borad_peak_11260	1	132767583	133098797	AFF3	.	-	0	within_2500bp	ENSGALG00010000361	IQCB1
1	132917940	132918346	PGC_005_borad_peak_11267	1	132767583	133098797	AFF3	.	-	0	within_2500bp	ENSGALG00010000383	IQCE
1	132944738	132945194	PGC_005_borad_peak_11272	1	132767583	133098797	AFF3	.	-	0	within_2500bp	ENSGALG00010000461	IQCG
1	133435101	133435685	PGC_005_borad_peak_11331	1	133375537	133473592	NPAS2	.	+	0	within_2500bp	ENSGALG00010000492	IQCH
1	133463132	133463823	PGC_005_borad_peak_11335	1	133375537	133473592	NPAS2	.	+	0	within_2500bp	ENSGALG00010000497	IQGAP2
1	133492333	133492884	PGC_005_borad_peak_11339	1	133481595	133531573	TBC1D8	.	-	0	within_2500bp	ENSGALG00010000514	IQSEC1
1	133625014	133625845	PGC_005_borad_peak_11350	1	133612223	133644700	RFX8	.	-	0	within_2500bp	ENSGALG00010000516	IQSEC3
1	133627180	133627330	PGC_005_borad_peak_11351	1	133612223	133644700	RFX8	.	-	0	within_2500bp	ENSGALG00010000522	IRF2
1	133633397	133633837	PGC_005_borad_peak_11352	1	133612223	133644700	RFX8	.	-	0	within_2500bp	ENSGALG00010000523	IRF5
1	133683092	133683307	PGC_005_borad_peak_11359	1	133664529	133685162	ENSGALG00010016297	.	+	0	within_2500bp	ENSGALG00010000531	IRX1
1	133731629	133731803	PGC_005_borad_peak_11369	1	133685917	133837906	MAP4K4	.	+	0	within_2500bp	ENSGALG00010000533	ISL1
1	133870638	133870821	PGC_005_borad_peak_11388	1	133859300	133871168	IL1R2	.	+	0	within_2500bp	ENSGALG00010000539	ISX
1	133870638	133870821	PGC_005_borad_peak_11388	1	133870364	133870886	INRAGALG00000100877	.	-	0	within_2500bp	ENSGALG00010000540	ITFG1
1	134822425	134822743	PGC_005_borad_peak_11466	1	134622328	134885495	TAGAGALG000000016133	.	+	0	within_2500bp	ENSGALG00010000545	ITFG2
1	134822425	134822743	PGC_005_borad_peak_11466	1	134808956	134854715	ENSGALG00010016074	.	-	0	within_2500bp	ENSGALG00010000550	ITGA11
1	134837376	134837614	PGC_005_borad_peak_11468	1	134622328	134885495	TAGAGALG000000016133	.	+	0	within_2500bp	ENSGALG00010000565	ITGA2B
1	134837376	134837614	PGC_005_borad_peak_11468	1	134808956	134854715	ENSGALG00010016074	.	-	0	within_2500bp	ENSGALG00010000570	ITGA3
1	134843655	134843957	PGC_005_borad_peak_11470	1	134622328	134885495	TAGAGALG000000016133	.	+	0	within_2500bp	ENSGALG00010000580	ITGA6
1	134843655	134843957	PGC_005_borad_peak_11470	1	134808956	134854715	ENSGALG00010016074	.	-	0	within_2500bp	ENSGALG00010000612	ITGB2
1	135072087	135072275	PGC_005_borad_peak_11490	1	135035807	135072838	LOC101750998	.	-	0	within_2500bp	ENSGALG00010000624	ITGB3BP
1	135072087	135072275	PGC_005_borad_peak_11490	1	135065300	135074002	TAGAGALG000000026906	.	+	0	within_2500bp	ENSGALG00010000628	ITGB5
1	135085428	135086674	PGC_005_borad_peak_11494	1	135085176	135089834	LOC107051973	.	-	0	within_2500bp	ENSGALG00010000640	ITPA
1	135096916	135097137	PGC_005_borad_peak_11497	1	135085176	135089834	LOC107051973	.	-	7083	distant_over_2500bp	ENSGALG00010000647	ITPK1
1	135137776	135137966	PGC_005_borad_peak_11503	1	135120646	135131368	TAGAGALG000000060744	.	-	6409	distant_over_2500bp	ENSGALG00010000698	ITPR1
1	135367519	135368182	PGC_005_borad_peak_11528	1	135367213	135381998	INRAGALG00000002413	.	-	0	within_2500bp	ENSGALG00010000699	ITPR2
1	135501465	135502190	PGC_005_borad_peak_11547	1	135502128	135504032	INRAGALG00000100379	.	+	0	within_2500bp	ENSGALG00010000701	ITSN1
1	135705901	135706152	PGC_005_borad_peak_11572	1	135688942	135774433	LOC771085	.	+	0	within_2500bp	ENSGALG00010000762	IVNS1ABP
1	135781102	135781590	PGC_005_borad_peak_11577	1	135761669	135939339	ST6GAL2	.	-	0	within_2500bp	ENSGALG00010000768	JADE1
1	135898615	135898968	PGC_005_borad_peak_11591	1	135761669	135939339	ST6GAL2	.	-	0	within_2500bp	ENSGALG00010000774	JADE2
1	135898615	135898968	PGC_005_borad_peak_11591	1	135841249	136107716	ENSGALG00010016348	.	+	0	within_2500bp	ENSGALG00010000775	JAG1
1	135904591	135904756	PGC_005_borad_peak_11593	1	135761669	135939339	ST6GAL2	.	-	0	within_2500bp	ENSGALG00010000825	JAKMIP2
1	135904591	135904756	PGC_005_borad_peak_11593	1	135841249	136107716	ENSGALG00010016348	.	+	0	within_2500bp	ENSGALG00010000826	JAKMIP3
1	135904591	135904756	PGC_005_borad_peak_11593	1	135901268	135907984	ENSGALG00010016104	.	+	0	within_2500bp	ENSGALG00010000827	JAM3
1	135958479	135958671	PGC_005_borad_peak_11597	1	135841249	136107716	ENSGALG00010016348	.	+	0	within_2500bp	ENSGALG00010000830	JARID2
1	135958479	135958671	PGC_005_borad_peak_11597	1	135958552	136107759	ENSGALG00010016116	.	-	0	within_2500bp	ENSGALG00010000831	JAZF1
1	136264369	136264496	PGC_005_borad_peak_11629	1	136216590	136273026	ENSGALG00010016123	.	+	0	within_2500bp	ENSGALG00010000835	JMJD1C
1	136338527	136338949	PGC_005_borad_peak_11635	1	136330052	136394041	LIMS1	.	+	0	within_2500bp	ENSGALG00010000839	JPH1
1	136507240	136507412	PGC_005_borad_peak_11663	1	136489653	136562744	EDAR	.	-	0	within_2500bp	ENSGALG00010000844	JPH3
1	136673698	136673937	PGC_005_borad_peak_11687	1	136595761	136827383	SH3RF3	.	+	0	within_2500bp	ENSGALG00010000871	KALRN
1	136823401	136824163	PGC_005_borad_peak_11711	1	136595761	136827383	SH3RF3	.	+	0	within_2500bp	ENSGALG00010000878	KANK4
1	136897322	136897470	PGC_005_borad_peak_11719	1	136878180	136894359	ENSGALG00010016133	.	-	2964	distant_over_2500bp	ENSGALG00010000896	KANSL1
1	136936243	136936435	PGC_005_borad_peak_11724	1	136926881	136949804	UPF3A	.	-	0	within_2500bp	ENSGALG00010000898	KANSL3
1	136943902	136944191	PGC_005_borad_peak_11726	1	136926881	136949804	UPF3A	.	-	0	within_2500bp	ENSGALG00010000905	KATNAL1
1	136995876	136996151	PGC_005_borad_peak_11732	1	136972897	137147701	RASA3	.	+	0	within_2500bp	ENSGALG00010000915	KAZN
1	137031492	137031960	PGC_005_borad_peak_11737	1	136972897	137147701	RASA3	.	+	0	within_2500bp	ENSGALG00010000919	KBP
1	137091060	137091479	PGC_005_borad_peak_11742	1	136972897	137147701	RASA3	.	+	0	within_2500bp	ENSGALG00010000923	KBTBD12
1	137311473	137312450	PGC_005_borad_peak_11766	1	137307766	137313529	ATP4B	.	+	0	within_2500bp	ENSGALG00010000927	KCNA10
1	137372429	137373444	PGC_005_borad_peak_11775	1	137365282	137397195	TMCO3	.	-	0	within_2500bp	ENSGALG00010000944	KCNA3
1	137464116	137465882	PGC_005_borad_peak_11787	1	137445442	137459981	LOC121109116	.	+	4136	distant_over_2500bp	ENSGALG00010000946	KCNAB2
1	137477935	137478100	PGC_005_borad_peak_11789	1	137472751	137500864	GRTP1	.	+	0	within_2500bp	ENSGALG00010000947	KCNB1
1	137477935	137478100	PGC_005_borad_peak_11789	1	137477773	137478334	DAVISGALG000010447	.	-	0	within_2500bp	ENSGALG00010000954	KCNB2
1	137575196	137576001	PGC_005_borad_peak_11797	1	137574170	137581433	PROZ	.	-	0	within_2500bp	ENSGALG00010000970	KCNC1
1	137600278	137600792	PGC_005_borad_peak_11801	1	137593835	137606492	F10	.	-	0	within_2500bp	ENSGALG00010000978	KCNC4
1	137684571	137684897	PGC_005_borad_peak_11807	1	137620566	137768881	MCF2L	.	-	0	within_2500bp	ENSGALG00010000985	KCND2
1	137936309	137936517	PGC_005_borad_peak_11831	1	137933180	137983748	TUBGCP3	.	+	0	within_2500bp	ENSGALG00010000995	KCND3
1	137946970	137947445	PGC_005_borad_peak_11833	1	137933180	137983748	TUBGCP3	.	+	0	within_2500bp	ENSGALG00010001002	KCNE2
1	138054834	138055051	PGC_005_borad_peak_11843	1	138042455	138409102	MYO16	.	+	0	within_2500bp	ENSGALG00010001011	KCNH2
1	138088761	138089915	PGC_005_borad_peak_11850	1	138042455	138409102	MYO16	.	+	0	within_2500bp	ENSGALG00010001026	KCNH5
1	138096767	138097107	PGC_005_borad_peak_11852	1	138042455	138409102	MYO16	.	+	0	within_2500bp	ENSGALG00010001027	KCNH6
1	138096767	138097107	PGC_005_borad_peak_11852	1	138095430	138098428	DAVISGALG000010545	.	-	0	within_2500bp	ENSGALG00010001029	KCNH7
1	138138713	138139451	PGC_005_borad_peak_11859	1	138042455	138409102	MYO16	.	+	0	within_2500bp	ENSGALG00010001052	KCNIP1
1	138140587	138140961	PGC_005_borad_peak_11860	1	138042455	138409102	MYO16	.	+	0	within_2500bp	ENSGALG00010001055	KCNIP2
1	138342263	138342850	PGC_005_borad_peak_11877	1	138042455	138409102	MYO16	.	+	0	within_2500bp	ENSGALG00010001060	KCNIP3
1	138417881	138418346	PGC_005_borad_peak_11882	1	138425657	138428000	LOC121109396	.	-	7312	distant_over_2500bp	ENSGALG00010001062	KCNIP4
1	138533891	138534163	PGC_005_borad_peak_11892	1	138483896	138573619	ENSGALG00010016160	.	-	0	within_2500bp	ENSGALG00010001064	KCNJ12
1	138823268	138823580	PGC_005_borad_peak_11929	1	138807412	138920608	COL4A1	.	-	0	within_2500bp	ENSGALG00010001067	KCNJ13
1	138927290	138927669	PGC_005_borad_peak_11935	1	138919707	139061817	COL4A2	.	+	0	within_2500bp	ENSGALG00010001068	KCNJ16
1	138927290	138927669	PGC_005_borad_peak_11935	1	138927338	138927933	DAVISGALG000010669	.	+	0	within_2500bp	ENSGALG00010001071	KCNJ2
1	139240910	139241076	PGC_005_borad_peak_11969	1	139248748	139282993	ANKRD10	.	-	7673	distant_over_2500bp	ENSGALG00010001072	KCNJ5
1	139335006	139335237	PGC_005_borad_peak_11976	1	139315528	139423379	ARHGEF7	.	+	0	within_2500bp	ENSGALG00010001073	KCNK12
1	139881712	139882054	PGC_005_borad_peak_12014	1	139855939	139899578	ENSGALG00010016396	.	-	0	within_2500bp	ENSGALG00010001074	KCNK13
1	139980524	139981659	PGC_005_borad_peak_12025	1	139962223	140039870	LOC107055526	.	-	0	within_2500bp	ENSGALG00010001075	KCNK18
1	140031860	140032119	PGC_005_borad_peak_12040	1	139962223	140039870	LOC107055526	.	-	0	within_2500bp	ENSGALG00010001076	KCNK2
1	140053199	140053741	PGC_005_borad_peak_12044	1	140054598	140056335	LOC101751168	.	+	858	within_2500bp	ENSGALG00010001077	KCNK3
1	140071423	140071979	PGC_005_borad_peak_12049	1	140066615	140077467	LOC101751338	.	-	0	within_2500bp	ENSGALG00010001086	KCNMA1
1	140071423	140071979	PGC_005_borad_peak_12049	1	140071485	140072023	INRAGALG00000018920	.	-	0	within_2500bp	ENSGALG00010001089	KCNMB2
1	140145321	140145394	PGC_005_borad_peak_12065	1	140141445	140145908	LOC112531527	.	-	0	within_2500bp	ENSGALG00010001092	KCNN1
1	140149439	140149631	PGC_005_borad_peak_12068	1	140151195	140154691	ENSGALG00010016214	.	-	1565	within_2500bp	ENSGALG00010001094	KCNQ4
1	140186447	140186732	PGC_005_borad_peak_12074	1	140179375	140193397	LOC121107359	.	+	0	within_2500bp	ENSGALG00010001097	KCNQ5
1	140187376	140187424	PGC_005_borad_peak_12075	1	140179375	140193397	LOC121107359	.	+	0	within_2500bp	ENSGALG00010001099	KCNT1
1	140192282	140192539	PGC_005_borad_peak_12077	1	140179375	140193397	LOC121107359	.	+	0	within_2500bp	ENSGALG00010001101	KCNT2
1	140392171	140392430	PGC_005_borad_peak_12097	1	140398908	140843220	FAM155A	.	+	6479	distant_over_2500bp	ENSGALG00010001102	KCNU1
1	140593940	140594116	PGC_005_borad_peak_12109	1	140398908	140843220	FAM155A	.	+	0	within_2500bp	ENSGALG00010001103	KCTD1
1	140593940	140594116	PGC_005_borad_peak_12109	1	140575019	140599168	ENSGALG00010016222	.	+	0	within_2500bp	ENSGALG00010001105	KDM2A
1	140774734	140774904	PGC_005_borad_peak_12121	1	140398908	140843220	FAM155A	.	+	0	within_2500bp	ENSGALG00010001186	KHDRBS1
1	140774734	140774904	PGC_005_borad_peak_12121	1	140652667	140780819	ENSGALG00010016226	.	+	0	within_2500bp	ENSGALG00010001256	KHDRBS2
1	140774734	140774904	PGC_005_borad_peak_12121	1	140683091	140813118	ENSGALG00010016419	.	+	0	within_2500bp	ENSGALG00010001259	KIAA0232
1	140774734	140774904	PGC_005_borad_peak_12121	1	140763737	140802975	ENSGALG00010016230	.	-	0	within_2500bp	ENSGALG00010001263	KIAA0319
1	140975350	140976010	PGC_005_borad_peak_12135	1	140928219	141070499	ENSGALG00010016424	.	-	0	within_2500bp	ENSGALG00010001272	KIAA0895L
1	140975350	140976010	PGC_005_borad_peak_12135	1	140971265	141040347	ENSGALG00010016237	.	-	0	within_2500bp	ENSGALG00010001275	KIAA1210
1	141138772	141139003	PGC_005_borad_peak_12156	1	141090398	141134812	EFNB2	.	+	3961	distant_over_2500bp	ENSGALG00010001310	KIAA1217
1	141217657	141217996	PGC_005_borad_peak_12161	1	141211310	141219648	ENSGALG00010016256	.	-	0	within_2500bp	ENSGALG00010001361	KIAA1257
1	141363506	141363684	PGC_005_borad_peak_12169	1	141342628	141398718	LOC112531529	.	-	0	within_2500bp	ENSGALG00010001563	KIAA1328
1	141606363	141606919	PGC_005_borad_peak_12194	1	141623898	141645301	LOC121107690	.	-	16980	distant_over_2500bp	ENSGALG00010001580	KIAA1549L
1	141889159	141889450	PGC_005_borad_peak_12217	1	141645999	141901855	INRAGALG00000002521	.	-	0	within_2500bp	ENSGALG00010001582	KIAA1614
1	141889159	141889450	PGC_005_borad_peak_12217	1	141889301	142185296	INRAGALG00000002522	.	+	0	within_2500bp	ENSGALG00010001583	KIAA1755
1	141899814	141900275	PGC_005_borad_peak_12219	1	141645999	141901855	INRAGALG00000002521	.	-	0	within_2500bp	ENSGALG00010001603	KIAA1958
1	141899814	141900275	PGC_005_borad_peak_12219	1	141889301	142185296	INRAGALG00000002522	.	+	0	within_2500bp	ENSGALG00010001613	KIAA2022
1	141899814	141900275	PGC_005_borad_peak_12219	1	141897922	142185267	ENSGALG00010006088	.	-	0	within_2500bp	ENSGALG00010001623	KIF12
1	141940323	141940763	PGC_005_borad_peak_12222	1	141889301	142185296	INRAGALG00000002522	.	+	0	within_2500bp	ENSGALG00010001630	KIF13A
1	141940323	141940763	PGC_005_borad_peak_12222	1	141897922	142185267	ENSGALG00010006088	.	-	0	within_2500bp	ENSGALG00010001634	KIF13B
1	141981464	141981763	PGC_005_borad_peak_12225	1	141889301	142185296	INRAGALG00000002522	.	+	0	within_2500bp	ENSGALG00010001636	KIF14
1	141981464	141981763	PGC_005_borad_peak_12225	1	141897922	142185267	ENSGALG00010006088	.	-	0	within_2500bp	ENSGALG00010001638	KIF19
1	141981464	141981763	PGC_005_borad_peak_12225	1	141981564	142011658	INRAGALG00000002523	.	+	0	within_2500bp	ENSGALG00010001641	KIF1A
1	142182313	142183666	PGC_005_borad_peak_12235	1	141889301	142185296	INRAGALG00000002522	.	+	0	within_2500bp	ENSGALG00010001643	KIF26A
1	142182313	142183666	PGC_005_borad_peak_12235	1	141897922	142185267	ENSGALG00010006088	.	-	0	within_2500bp	ENSGALG00010001644	KIF26B
1	142182313	142183666	PGC_005_borad_peak_12235	1	142182514	142184606	LOC112530660	.	+	0	within_2500bp	ENSGALG00010001662	KIF5C
1	142182313	142183666	PGC_005_borad_peak_12235	1	142182553	142184022	TAGAGALG000000022285	.	+	0	within_2500bp	ENSGALG00010001672	KIRREL
1	142182313	142183666	PGC_005_borad_peak_12235	1	142182723	142184031	INRAGALG00000019124	.	-	0	within_2500bp	ENSGALG00010001799	KIRREL3
1	142237582	142238110	PGC_005_borad_peak_12240	1	142284388	142326148	ENSGALG00010006221	.	-	46279	distant_over_2500bp	ENSGALG00010001881	KIT
1	142769268	142769486	PGC_005_borad_peak_12272	1	142755857	142778546	METTL21EP	.	-	0	within_2500bp	ENSGALG00010001924	KIZ
1	143328288	143328487	PGC_005_borad_peak_12302	1	142995469	143382059	FGF14	.	+	0	within_2500bp	ENSGALG00010002004	KLC1
1	143690452	143690904	PGC_005_borad_peak_12328	1	143529648	143744330	NALCN	.	+	0	within_2500bp	ENSGALG00010002032	KLC2
1	143845171	143845353	PGC_005_borad_peak_12348	1	143816576	143845453	ENSGALG00010006095	.	+	0	within_2500bp	ENSGALG00010002044	KLF12
1	143848036	143848541	PGC_005_borad_peak_12349	1	143816576	143845453	ENSGALG00010006095	.	+	2584	distant_over_2500bp	ENSGALG00010002047	KLF15
1	143850441	143850918	PGC_005_borad_peak_12350	1	143852489	143855469	ENSGALG00010006097	.	+	1572	within_2500bp	ENSGALG00010002061	KLF5
1	143999374	143999859	PGC_005_borad_peak_12365	1	143997223	144267939	PCCA	.	-	0	within_2500bp	ENSGALG00010002101	KLF7
1	144002777	144003094	PGC_005_borad_peak_12367	1	143997223	144267939	PCCA	.	-	0	within_2500bp	ENSGALG00010002108	KLHDC8B
1	144121328	144121513	PGC_005_borad_peak_12377	1	143997223	144267939	PCCA	.	-	0	within_2500bp	ENSGALG00010002170	KLHL1
1	144192961	144193679	PGC_005_borad_peak_12382	1	143997223	144267939	PCCA	.	-	0	within_2500bp	ENSGALG00010002172	KLHL17
1	144197240	144197647	PGC_005_borad_peak_12383	1	143997223	144267939	PCCA	.	-	0	within_2500bp	ENSGALG00010002195	KLHL24
1	144219197	144219627	PGC_005_borad_peak_12386	1	143997223	144267939	PCCA	.	-	0	within_2500bp	ENSGALG00010002238	KLHL25
1	144247971	144248118	PGC_005_borad_peak_12389	1	143997223	144267939	PCCA	.	-	0	within_2500bp	ENSGALG00010002240	KLHL29
1	144248852	144249234	PGC_005_borad_peak_12390	1	143997223	144267939	PCCA	.	-	0	within_2500bp	ENSGALG00010002263	KLHL3
1	144253200	144253612	PGC_005_borad_peak_12391	1	143997223	144267939	PCCA	.	-	0	within_2500bp	ENSGALG00010002327	KLHL30
1	144302743	144302991	PGC_005_borad_peak_12398	1	144301418	144306766	ENSGALG00010006112	.	-	0	within_2500bp	ENSGALG00010002388	KLHL33
1	144302743	144302991	PGC_005_borad_peak_12398	1	144302597	144305164	LOC121109302	.	+	0	within_2500bp	ENSGALG00010002397	KLHL5
1	144370736	144370902	PGC_005_borad_peak_12410	1	144330750	144458950	CLYBL	.	-	0	within_2500bp	ENSGALG00010002479	KLHL9
1	144426667	144426853	PGC_005_borad_peak_12419	1	144330750	144458950	CLYBL	.	-	0	within_2500bp	ENSGALG00010002509	KLK7
1	144430919	144431252	PGC_005_borad_peak_12421	1	144330750	144458950	CLYBL	.	-	0	within_2500bp	ENSGALG00010002540	KMT2A
1	144450493	144450882	PGC_005_borad_peak_12424	1	144330750	144458950	CLYBL	.	-	0	within_2500bp	ENSGALG00010002560	KMT2C
1	144664204	144664580	PGC_005_borad_peak_12448	1	144658671	144664476	TAGAGALG000000016323	.	+	0	within_2500bp	ENSGALG00010002574	KMT2D
1	144708757	144709376	PGC_005_borad_peak_12452	1	144687955	144806892	DOCK9	.	+	0	within_2500bp	ENSGALG00010002602	KNSTRN
1	144708757	144709376	PGC_005_borad_peak_12452	1	144707486	144709089	DAVISGALG000010855	.	-	0	within_2500bp	ENSGALG00010002607	KRT18
1	145058802	145058891	PGC_005_borad_peak_12481	1	144915696	145114019	FARP1	.	-	0	within_2500bp	ENSGALG00010002639	KRT40
1	145058802	145058891	PGC_005_borad_peak_12481	1	145057100	145066454	NONGGAG000698	.	+	0	within_2500bp	ENSGALG00010002641	KRT8
1	145058802	145058891	PGC_005_borad_peak_12481	1	145058626	145059257	DAVISGALG000010829	.	+	0	within_2500bp	ENSGALG00010002645	KSR1
1	145221403	145221641	PGC_005_borad_peak_12494	1	145208346	145210757	ENSGALG00010006127	.	+	10647	distant_over_2500bp	ENSGALG00010002695	KSR2
1	145278233	145279149	PGC_005_borad_peak_12502	1	145279544	145281385	ENSGALG00010006129	.	+	396	within_2500bp	ENSGALG00010002724	KTN1
1	145602606	145602914	PGC_005_borad_peak_12538	1	145567385	145849558	HS6ST3	.	-	0	within_2500bp	ENSGALG00010002769	L3MBTL1
1	145759967	145760307	PGC_005_borad_peak_12548	1	145567385	145849558	HS6ST3	.	-	0	within_2500bp	ENSGALG00010002771	LAMA1
1	145801963	145802372	PGC_005_borad_peak_12555	1	145567385	145849558	HS6ST3	.	-	0	within_2500bp	ENSGALG00010002777	LAMA2
1	146092426	146092641	PGC_005_borad_peak_12577	1	146027757	146097958	CLDN10	.	-	0	within_2500bp	ENSGALG00010002780	LAMA4
1	146092426	146092641	PGC_005_borad_peak_12577	1	146046969	146272143	ABCC4	.	+	0	within_2500bp	ENSGALG00010002791	LAMA5
1	146353694	146354242	PGC_005_borad_peak_12606	1	146319777	146384399	ENSGALG00010006143	.	-	0	within_2500bp	ENSGALG00010002823	LAMB3
1	146358915	146359598	PGC_005_borad_peak_12607	1	146319777	146384399	ENSGALG00010006143	.	-	0	within_2500bp	ENSGALG00010002856	LAMB4
1	146400860	146401197	PGC_005_borad_peak_12609	1	146398394	146410913	LOC121108178	.	-	0	within_2500bp	ENSGALG00010002875	LAMC1
1	146422834	146423521	PGC_005_borad_peak_12613	1	146421038	146424800	ENSGALG00010006144	.	-	0	within_2500bp	ENSGALG00010002876	LAMC2
1	146474533	146474759	PGC_005_borad_peak_12619	1	146473229	146498707	DCT	.	+	0	within_2500bp	ENSGALG00010002905	LAMP5
1	146884991	146885622	PGC_005_borad_peak_12649	1	146519459	147255570	GPC6	.	-	0	within_2500bp	ENSGALG00010002931	LARP1
1	146920473	146920969	PGC_005_borad_peak_12651	1	146519459	147255570	GPC6	.	-	0	within_2500bp	ENSGALG00010002933	LARP4B
1	147136044	147136447	PGC_005_borad_peak_12660	1	146519459	147255570	GPC6	.	-	0	within_2500bp	ENSGALG00010002936	LARP7
1	147316499	147317029	PGC_005_borad_peak_12678	1	147323046	147326003	ENSGALG00010006149	.	-	6018	distant_over_2500bp	ENSGALG00010003053	LAT2
1	147548385	147548570	PGC_005_borad_peak_12694	1	147343868	148020160	GPC5	.	-	0	within_2500bp	ENSGALG00010003071	LATS2
1	147660042	147660408	PGC_005_borad_peak_12701	1	147343868	148020160	GPC5	.	-	0	within_2500bp	ENSGALG00010003098	LBH
1	147680177	147680645	PGC_005_borad_peak_12705	1	147343868	148020160	GPC5	.	-	0	within_2500bp	ENSGALG00010003120	LBP
1	148067365	148067576	PGC_005_borad_peak_12732	1	148020601	148142475	ENSGALG00010006258	.	-	0	within_2500bp	ENSGALG00010003148	LBR
1	148491948	148492166	PGC_005_borad_peak_12755	1	148099856	148497613	ENSGALG00010006154	.	+	0	within_2500bp	ENSGALG00010003163	LCOR
1	148491948	148492166	PGC_005_borad_peak_12755	1	148340268	148751553	ENSGALG00010006159	.	-	0	within_2500bp	ENSGALG00010003168	LDB2
1	148491948	148492166	PGC_005_borad_peak_12755	1	148477144	148516183	ENSGALG00010006160	.	+	0	within_2500bp	ENSGALG00010003173	LDLRAD3
1	148491948	148492166	PGC_005_borad_peak_12755	1	148491941	148496658	LOC112531542	.	-	0	within_2500bp	ENSGALG00010003190	LDLRAD4
1	148808469	148808976	PGC_005_borad_peak_12784	1	148831801	148834730	LOC107051465	.	-	22826	distant_over_2500bp	ENSGALG00010003196	LENG9L7
1	148833089	148833987	PGC_005_borad_peak_12786	1	148831801	148834730	LOC107051465	.	-	0	within_2500bp	ENSGALG00010003219	LEPR
1	148931140	148931422	PGC_005_borad_peak_12796	1	148887782	148924373	NONGGAG007288	.	+	6768	distant_over_2500bp	ENSGALG00010003225	LFNG
1	149008541	149008843	PGC_005_borad_peak_12800	1	149040588	149042026	ENSGALG00010005882	.	-	31746	distant_over_2500bp	ENSGALG00010003226	LGALS8
1	149138665	149139040	PGC_005_borad_peak_12814	1	149142420	149221224	INRAGALG00000002591	.	-	3381	distant_over_2500bp	ENSGALG00010003230	LGI2
1	149369410	149370577	PGC_005_borad_peak_12831	1	149377668	149615610	TAGAGALG000000071507	.	-	7092	distant_over_2500bp	ENSGALG00010003262	LGR4
1	149816051	149816308	PGC_005_borad_peak_12858	1	149678304	149869402	ENSGALG00010006278	.	+	0	within_2500bp	ENSGALG00010003289	LGR5
1	149816051	149816308	PGC_005_borad_peak_12858	1	149815764	149816209	INRAGALG00000002598	.	+	0	within_2500bp	ENSGALG00010003362	LGR6
1	149845348	149845513	PGC_005_borad_peak_12860	1	149678304	149869402	ENSGALG00010006278	.	+	0	within_2500bp	ENSGALG00010003371	LHCGR
1	149850184	149850658	PGC_005_borad_peak_12861	1	149678304	149869402	ENSGALG00010006278	.	+	0	within_2500bp	ENSGALG00010003380	LHFPL1
1	149997334	149997874	PGC_005_borad_peak_12874	1	149934410	150049620	ENSGALG00010005901	.	+	0	within_2500bp	ENSGALG00010003404	LHPP
1	149997334	149997874	PGC_005_borad_peak_12874	1	149986125	150148863	INRAGALG00000002600	.	+	0	within_2500bp	ENSGALG00010003418	LHX1
1	150155247	150155639	PGC_005_borad_peak_12882	1	150156981	150158066	TAGAGALG000000027690	.	-	1343	within_2500bp	ENSGALG00010003427	LHX3
1	150226883	150227488	PGC_005_borad_peak_12886	1	150241726	150256246	SLITRK6	.	+	14239	distant_over_2500bp	ENSGALG00010003443	LHX4
1	150354254	150355084	PGC_005_borad_peak_12897	1	150344498	150360131	ENSGALG00010006189	.	-	0	within_2500bp	ENSGALG00010003490	LHX5
1	150354254	150355084	PGC_005_borad_peak_12897	1	150354410	151085199	ENSGALG00010006284	.	+	0	within_2500bp	ENSGALG00010003536	LHX6
1	150369314	150369942	PGC_005_borad_peak_12899	1	150354410	151085199	ENSGALG00010006284	.	+	0	within_2500bp	ENSGALG00010003550	LIFR
1	150369314	150369942	PGC_005_borad_peak_12899	1	150369861	150370144	TAGAGALG000000033213	.	-	0	within_2500bp	ENSGALG00010003581	LIMCH1
1	150525263	150525556	PGC_005_borad_peak_12903	1	150354410	151085199	ENSGALG00010006284	.	+	0	within_2500bp	ENSGALG00010003586	LIMD1
1	150667642	150667854	PGC_005_borad_peak_12919	1	150354410	151085199	ENSGALG00010006284	.	+	0	within_2500bp	ENSGALG00010003611	LIMK1
1	150667642	150667854	PGC_005_borad_peak_12919	1	150659557	151006106	ENSGALG00010006195	.	+	0	within_2500bp	ENSGALG00010003628	LIMS1
1	150705605	150706219	PGC_005_borad_peak_12922	1	150354410	151085199	ENSGALG00010006284	.	+	0	within_2500bp	ENSGALG00010003639	LIN28A
1	150705605	150706219	PGC_005_borad_peak_12922	1	150659557	151006106	ENSGALG00010006195	.	+	0	within_2500bp	ENSGALG00010003675	LIN28B
1	150705605	150706219	PGC_005_borad_peak_12922	1	150684383	150740746	ENSGALG00010006295	.	+	0	within_2500bp	ENSGALG00010003705	LINGO1
1	150705605	150706219	PGC_005_borad_peak_12922	1	150705467	151011119	INRAGALG00000002601	.	-	0	within_2500bp	ENSGALG00010003710	LINGO2
1	150821470	150823015	PGC_005_borad_peak_12928	1	150354410	151085199	ENSGALG00010006284	.	+	0	within_2500bp	ENSGALG00010003784	LINGO3
1	150821470	150823015	PGC_005_borad_peak_12928	1	150659557	151006106	ENSGALG00010006195	.	+	0	within_2500bp	ENSGALG00010003911	LIPH
1	150821470	150823015	PGC_005_borad_peak_12928	1	150705467	151011119	INRAGALG00000002601	.	-	0	within_2500bp	ENSGALG00010003917	LIPML4
1	150821470	150823015	PGC_005_borad_peak_12928	1	150790787	150822283	ENSGALG00010006196	.	-	0	within_2500bp	ENSGALG00010003919	LITAF
1	150821470	150823015	PGC_005_borad_peak_12928	1	150804319	150854337	ENSGALG00010006199	.	+	0	within_2500bp	ENSGALG00010003927	LMBR1
1	151083586	151084213	PGC_005_borad_peak_12946	1	150354410	151085199	ENSGALG00010006284	.	+	0	within_2500bp	ENSGALG00010003934	LMBRD1
1	151334812	151335182	PGC_005_borad_peak_12960	1	151249317	151310985	LOC121106845	.	-	23828	distant_over_2500bp	ENSGALG00010003938	LMF1
1	151388278	151388694	PGC_005_borad_peak_12964	1	151369999	151389554	ENSGALG00010006214	.	-	0	within_2500bp	ENSGALG00010003959	LMO1
1	151388278	151388694	PGC_005_borad_peak_12964	1	151371121	151816439	INRAGALG00000002606	.	-	0	within_2500bp	ENSGALG00010003987	LMOD1
1	151390806	151392417	PGC_005_borad_peak_12965	1	151371121	151816439	INRAGALG00000002606	.	-	0	within_2500bp	ENSGALG00010003991	LMX1B
1	151390806	151392417	PGC_005_borad_peak_12965	1	151389947	151391496	LOC107055200	.	+	0	within_2500bp	ENSGALG00010004013	LNX1
1	151412737	151412925	PGC_005_borad_peak_12967	1	151371121	151816439	INRAGALG00000002606	.	-	0	within_2500bp	ENSGALG00010004052	LOX
1	151475119	151475633	PGC_005_borad_peak_12968	1	151371121	151816439	INRAGALG00000002606	.	-	0	within_2500bp	ENSGALG00010004059	LOXHD1
1	151475119	151475633	PGC_005_borad_peak_12968	1	151474897	151503321	INRAGALG00000002607	.	-	0	within_2500bp	ENSGALG00010004062	LPAR3
1	151632874	151633998	PGC_005_borad_peak_12986	1	151371121	151816439	INRAGALG00000002606	.	-	0	within_2500bp	ENSGALG00010004103	LPAR4
1	151632874	151633998	PGC_005_borad_peak_12986	1	151632817	151731531	INRAGALG00000002608	.	-	0	within_2500bp	ENSGALG00010004112	LPL
1	151731369	151731559	PGC_005_borad_peak_12988	1	151371121	151816439	INRAGALG00000002606	.	-	0	within_2500bp	ENSGALG00010004115	LPP
1	151731369	151731559	PGC_005_borad_peak_12988	1	151632817	151731531	INRAGALG00000002608	.	-	0	within_2500bp	ENSGALG00010004118	LRBA
1	151731369	151731559	PGC_005_borad_peak_12988	1	151726182	151749959	ENSGALG00010006303	.	-	0	within_2500bp	ENSGALG00010004151	LRCH1
1	151744604	151744872	PGC_005_borad_peak_12989	1	151371121	151816439	INRAGALG00000002606	.	-	0	within_2500bp	ENSGALG00010004159	LRCH3
1	151744604	151744872	PGC_005_borad_peak_12989	1	151726182	151749959	ENSGALG00010006303	.	-	0	within_2500bp	ENSGALG00010004160	LRFN1
1	151955290	151955860	PGC_005_borad_peak_13000	1	151986199	151993118	ENSGALG00010001050	.	-	30340	distant_over_2500bp	ENSGALG00010004163	LRFN2
1	152131856	152132513	PGC_005_borad_peak_13013	1	152118438	152172080	ENSGALG00010001052	.	+	0	within_2500bp	ENSGALG00010004166	LRFN5
1	152263482	152263577	PGC_005_borad_peak_13023	1	152235544	152398320	ENSGALG00010000905	.	+	0	within_2500bp	ENSGALG00010004170	LRIG3
1	152655783	152655943	PGC_005_borad_peak_13057	1	152653127	152772138	ENSGALG00010001055	.	-	0	within_2500bp	ENSGALG00010004176	LRIT2
1	152658060	152658636	PGC_005_borad_peak_13058	1	152653127	152772138	ENSGALG00010001055	.	-	0	within_2500bp	ENSGALG00010004268	LRMDA
1	152706344	152706558	PGC_005_borad_peak_13061	1	152653127	152772138	ENSGALG00010001055	.	-	0	within_2500bp	ENSGALG00010004269	LRP1
1	152982077	152982521	PGC_005_borad_peak_13078	1	152976793	153023796	NDFIP2	.	-	0	within_2500bp	ENSGALG00010004277	LRP1B
1	152985470	152985841	PGC_005_borad_peak_13080	1	152976793	153023796	NDFIP2	.	-	0	within_2500bp	ENSGALG00010004318	LRP2
1	152985470	152985841	PGC_005_borad_peak_13080	1	152985173	152986422	DAVISGALG000010984	.	+	0	within_2500bp	ENSGALG00010004320	LRP5
1	153010063	153010389	PGC_005_borad_peak_13081	1	152976793	153023796	NDFIP2	.	-	0	within_2500bp	ENSGALG00010004324	LRP8
1	153268733	153269983	PGC_005_borad_peak_13101	1	153200051	153395893	ENSGALG00010001060	.	-	0	within_2500bp	ENSGALG00010004360	LRRC15
1	153292062	153292790	PGC_005_borad_peak_13104	1	153200051	153395893	ENSGALG00010001060	.	-	0	within_2500bp	ENSGALG00010004411	LRRC26
1	153449443	153449830	PGC_005_borad_peak_13118	1	153443254	153453514	ENSGALG00010000923	.	-	0	within_2500bp	ENSGALG00010004418	LRRC31
1	153469446	153470825	PGC_005_borad_peak_13121	1	153454362	153481749	RNF219	.	+	0	within_2500bp	ENSGALG00010004467	LRRC43
1	153487648	153488237	PGC_005_borad_peak_13123	1	153489602	153493840	POU4F1	.	+	1366	within_2500bp	ENSGALG00010004500	LRRC4C
1	153502511	153504096	PGC_005_borad_peak_13129	1	153496242	153572703	ENSGALG00010001062	.	+	0	within_2500bp	ENSGALG00010004506	LRRC55
1	153502511	153504096	PGC_005_borad_peak_13129	1	153496759	153685502	ENSGALG00010001064	.	-	0	within_2500bp	ENSGALG00010004508	LRRC7
1	153513504	153514704	PGC_005_borad_peak_13130	1	153496242	153572703	ENSGALG00010001062	.	+	0	within_2500bp	ENSGALG00010004511	LRRC75A
1	153513504	153514704	PGC_005_borad_peak_13130	1	153496759	153685502	ENSGALG00010001064	.	-	0	within_2500bp	ENSGALG00010004514	LRRC8D
1	153724485	153724715	PGC_005_borad_peak_13147	1	153725284	153755131	ENSGALG00010000927	.	-	570	within_2500bp	ENSGALG00010004527	LRRFIP1
1	153787977	153788589	PGC_005_borad_peak_13153	1	153791454	153805950	TAGAGALG000000066143	.	-	2866	distant_over_2500bp	ENSGALG00010004528	LRRN2
1	153802536	153803612	PGC_005_borad_peak_13157	1	153791454	153805950	TAGAGALG000000066143	.	-	0	within_2500bp	ENSGALG00010004536	LRRTM3
1	153890984	153891182	PGC_005_borad_peak_13168	1	153886928	153890916	NONGGAG007293	.	+	69	within_2500bp	ENSGALG00010004539	LRRTM4
1	153921101	153921402	PGC_005_borad_peak_13173	1	153907108	153943479	ENSGALG00010001067	.	+	0	within_2500bp	ENSGALG00010004552	LRSAM1
1	154010378	154010937	PGC_005_borad_peak_13181	1	154003828	154005859	NONGGAG007295	.	+	4520	distant_over_2500bp	ENSGALG00010004572	LSAMP
1	154185308	154186065	PGC_005_borad_peak_13196	1	154124568	154197525	ENSGALG00010000762	.	-	0	within_2500bp	ENSGALG00010004578	LSS
1	154185308	154186065	PGC_005_borad_peak_13196	1	154176426	154380299	MYCBP2	.	+	0	within_2500bp	ENSGALG00010004612	LTBP1
1	154185308	154186065	PGC_005_borad_peak_13196	1	154180134	154187340	NONGGAG007296	.	+	0	within_2500bp	ENSGALG00010004614	LTC4SL
1	154343988	154344197	PGC_005_borad_peak_13208	1	154176426	154380299	MYCBP2	.	+	0	within_2500bp	ENSGALG00010004631	LTK
1	154384356	154384605	PGC_005_borad_peak_13214	1	154382059	154384789	TAGAGALG000000055010	.	-	0	within_2500bp	ENSGALG00010004635	LUZP2
1	154710305	154711367	PGC_005_borad_peak_13255	1	154606820	154724652	ENSGALG00010001068	.	+	0	within_2500bp	ENSGALG00010004643	LYST
1	154710305	154711367	PGC_005_borad_peak_13255	1	154643972	154784093	ENSGALG00010001076	.	-	0	within_2500bp	ENSGALG00010004645	MAATS1
1	155037067	155037379	PGC_005_borad_peak_13279	1	155024481	155131835	TBC1D4	.	+	0	within_2500bp	ENSGALG00010004646	MACF1
1	155037067	155037379	PGC_005_borad_peak_13279	1	155027831	155065236	LOC124417285	.	+	0	within_2500bp	ENSGALG00010004667	MACROD2
1	155037067	155037379	PGC_005_borad_peak_13279	1	155036913	155038657	INRAGALG00000002651	.	-	0	within_2500bp	ENSGALG00010004677	MAD1L1
1	155137849	155138080	PGC_005_borad_peak_13289	1	155132243	155151922	ENSGALG00010001075	.	+	0	within_2500bp	ENSGALG00010004679	MAEA
1	155168434	155169015	PGC_005_borad_peak_13293	1	155178867	155181489	ENSGALG00010000942	.	+	9853	distant_over_2500bp	ENSGALG00010004680	MAF 1
1	155187786	155188304	PGC_005_borad_peak_13295	1	155185812	155198487	ENSGALG00010001077	.	-	0	within_2500bp	ENSGALG00010004686	MAFIP
1	155187786	155188304	PGC_005_borad_peak_13295	1	155186362	155229993	ENSGALG00010001071	.	+	0	within_2500bp	ENSGALG00010004688	MAFK
1	155190087	155191581	PGC_005_borad_peak_13296	1	155185812	155198487	ENSGALG00010001077	.	-	0	within_2500bp	ENSGALG00010004694	MAGI1
1	155190087	155191581	PGC_005_borad_peak_13296	1	155186362	155229993	ENSGALG00010001071	.	+	0	within_2500bp	ENSGALG00010004697	MAGI2
1	155277926	155278362	PGC_005_borad_peak_13301	1	155229438	155417741	ENSGALG00010001072	.	+	0	within_2500bp	ENSGALG00010004701	MAMDC4
1	155277926	155278362	PGC_005_borad_peak_13301	1	155271479	155398285	ENSGALG00010000944	.	-	0	within_2500bp	ENSGALG00010004704	MAML2
1	155283804	155284151	PGC_005_borad_peak_13302	1	155229438	155417741	ENSGALG00010001072	.	+	0	within_2500bp	ENSGALG00010004709	MAML3
1	155283804	155284151	PGC_005_borad_peak_13302	1	155271479	155398285	ENSGALG00010000944	.	-	0	within_2500bp	ENSGALG00010004719	MAMLD1
1	155283804	155284151	PGC_005_borad_peak_13302	1	155279977	155351759	ENSGALG00010001073	.	+	0	within_2500bp	ENSGALG00010004732	MAN1A1
1	155302331	155302938	PGC_005_borad_peak_13306	1	155229438	155417741	ENSGALG00010001072	.	+	0	within_2500bp	ENSGALG00010004741	MAN1A2
1	155302331	155302938	PGC_005_borad_peak_13306	1	155271479	155398285	ENSGALG00010000944	.	-	0	within_2500bp	ENSGALG00010004752	MAOB
1	155302331	155302938	PGC_005_borad_peak_13306	1	155279977	155351759	ENSGALG00010001073	.	+	0	within_2500bp	ENSGALG00010004753	MAP1A
1	155305685	155305890	PGC_005_borad_peak_13307	1	155229438	155417741	ENSGALG00010001072	.	+	0	within_2500bp	ENSGALG00010004756	MAP2
1	155305685	155305890	PGC_005_borad_peak_13307	1	155271479	155398285	ENSGALG00010000944	.	-	0	within_2500bp	ENSGALG00010004766	MAP2K5
1	155305685	155305890	PGC_005_borad_peak_13307	1	155279977	155351759	ENSGALG00010001073	.	+	0	within_2500bp	ENSGALG00010004771	MAP2K6
1	155416906	155417264	PGC_005_borad_peak_13315	1	155229438	155417741	ENSGALG00010001072	.	+	0	within_2500bp	ENSGALG00010004786	MAP3K12
1	155416906	155417264	PGC_005_borad_peak_13315	1	155309347	155433374	ENSGALG00010000947	.	-	0	within_2500bp	ENSGALG00010004790	MAP3K2
1	155416906	155417264	PGC_005_borad_peak_13315	1	155409654	155426043	ENSGALG00010001074	.	+	0	within_2500bp	ENSGALG00010004802	MAP3K4
1	155468290	155468673	PGC_005_borad_peak_13319	1	155474875	155477482	LOC121113479	.	-	6203	distant_over_2500bp	ENSGALG00010004825	MAP3K7CL
1	155585023	155585312	PGC_005_borad_peak_13336	1	155542182	155804856	KLF12	.	+	0	within_2500bp	ENSGALG00010004850	MAP4
1	155585023	155585312	PGC_005_borad_peak_13336	1	155582898	155595071	LOC121109410	.	+	0	within_2500bp	ENSGALG00010004861	MAP4K4
1	155655497	155655830	PGC_005_borad_peak_13347	1	155542182	155804856	KLF12	.	+	0	within_2500bp	ENSGALG00010004884	MAP7
1	155701289	155701478	PGC_005_borad_peak_13356	1	155542182	155804856	KLF12	.	+	0	within_2500bp	ENSGALG00010004894	MAP7D2
1	155702831	155703525	PGC_005_borad_peak_13357	1	155542182	155804856	KLF12	.	+	0	within_2500bp	ENSGALG00010004897	MAP7D3
1	155793541	155794014	PGC_005_borad_peak_13364	1	155542182	155804856	KLF12	.	+	0	within_2500bp	ENSGALG00010004900	MAPK10
1	155810372	155811089	PGC_005_borad_peak_13365	1	155812169	155818097	ENSGALG00010000954	.	-	1081	within_2500bp	ENSGALG00010004915	MAPK14
1	156015468	156015781	PGC_005_borad_peak_13383	1	156007858	156026745	KLF5	.	-	0	within_2500bp	ENSGALG00010004919	MAPK4
1	156138584	156138993	PGC_005_borad_peak_13392	1	156046149	156162598	PIBF1	.	-	0	within_2500bp	ENSGALG00010004940	MAPK8IP3
1	156269534	156269998	PGC_005_borad_peak_13408	1	156249971	156261380	NONGGAG007302	.	+	8155	distant_over_2500bp	ENSGALG00010004945	2026-03-01
1	156280810	156281120	PGC_005_borad_peak_13411	1	156283732	156384259	ENSGALG00010001086	.	-	2613	distant_over_2500bp	ENSGALG00010004947	2026-03-02
1	156356684	156357074	PGC_005_borad_peak_13417	1	156283732	156384259	ENSGALG00010001086	.	-	0	within_2500bp	ENSGALG00010004961	2026-03-04
1	156692146	156692310	PGC_005_borad_peak_13442	1	156610084	156979403	DACH1	.	+	0	within_2500bp	ENSGALG00010005024	2026-03-06
1	156698891	156699169	PGC_005_borad_peak_13443	1	156610084	156979403	DACH1	.	+	0	within_2500bp	ENSGALG00010005044	MASP2
1	156727802	156728297	PGC_005_borad_peak_13447	1	156610084	156979403	DACH1	.	+	0	within_2500bp	ENSGALG00010005059	MAST2
1	156746151	156746342	PGC_005_borad_peak_13448	1	156610084	156979403	DACH1	.	+	0	within_2500bp	ENSGALG00010005061	MAST3
1	156984708	156985108	PGC_005_borad_peak_13460	1	156982678	157310153	ENSGALG00010000970	.	-	0	within_2500bp	ENSGALG00010005066	MAST4
1	157392588	157392774	PGC_005_borad_peak_13498	1	157365242	157394295	ENSGALG00010001089	.	-	0	within_2500bp	ENSGALG00010005071	MAT2A
1	157438014	157438459	PGC_005_borad_peak_13499	1	157437995	157438709	TAGAGALG000000054838	.	+	0	within_2500bp	ENSGALG00010005072	MATN2
1	157693570	157694819	PGC_005_borad_peak_13516	1	157654466	157874973	KLHL1	.	+	0	within_2500bp	ENSGALG00010005074	MATN3
1	157707136	157707420	PGC_005_borad_peak_13517	1	157654466	157874973	KLHL1	.	+	0	within_2500bp	ENSGALG00010005079	MAZ
1	157805806	157806157	PGC_005_borad_peak_13529	1	157654466	157874973	KLHL1	.	+	0	within_2500bp	ENSGALG00010005090	MB21D2
1	157933000	157933251	PGC_005_borad_peak_13539	1	157932835	158105009	ENSGALG00010001092	.	-	0	within_2500bp	ENSGALG00010005160	MBD3
1	158137750	158137893	PGC_005_borad_peak_13551	1	158145072	158186575	TAGAGALG000000020371	.	-	7180	distant_over_2500bp	ENSGALG00010005168	MBNL3
1	158269434	158269590	PGC_005_borad_peak_13567	1	158193207	158552884	ENSGALG00010001094	.	+	0	within_2500bp	ENSGALG00010005418	MBOAT1
1	158269434	158269590	PGC_005_borad_peak_13567	1	158238860	158432746	INRAGALG00000002681	.	-	0	within_2500bp	ENSGALG00010005579	MBOAT2
1	158523539	158523742	PGC_005_borad_peak_13588	1	158193207	158552884	ENSGALG00010001094	.	+	0	within_2500bp	ENSGALG00010005584	MBP
1	158847544	158847782	PGC_005_borad_peak_13618	1	158789839	158860091	ENSGALG00010001002	.	-	0	within_2500bp	ENSGALG00010005586	MCC
1	158847544	158847782	PGC_005_borad_peak_13618	1	158833668	158853523	ENSGALG00010001097	.	+	0	within_2500bp	ENSGALG00010005591	MCF2L
1	159445105	159445506	PGC_005_borad_peak_13644	1	159014597	159720786	PCDH9	.	+	0	within_2500bp	ENSGALG00010005599	MCF2L2
1	159527382	159527597	PGC_005_borad_peak_13647	1	159014597	159720786	PCDH9	.	+	0	within_2500bp	ENSGALG00010005658	MCHR1
1	159527382	159527597	PGC_005_borad_peak_13647	1	159527390	159537099	DAVISGALG000011524	.	+	0	within_2500bp	ENSGALG00010005691	MCM2
1	159663831	159664292	PGC_005_borad_peak_13654	1	159014597	159720786	PCDH9	.	+	0	within_2500bp	ENSGALG00010005697	MCTP2
1	159663831	159664292	PGC_005_borad_peak_13654	1	159662587	159664193	DAVISGALG000011548	.	-	0	within_2500bp	ENSGALG00010005729	MCU
1	160081788	160082071	PGC_005_borad_peak_13677	1	159810750	160185285	ENSGALG00010001099	.	+	0	within_2500bp	ENSGALG00010005753	MCUB
1	160081788	160082071	PGC_005_borad_peak_13677	1	160071445	160090785	ENSGALG00010001011	.	-	0	within_2500bp	ENSGALG00010005778	MDGA1
1	160337837	160338506	PGC_005_borad_peak_13702	1	160182412	160764896	ENSGALG00010001027	.	+	0	within_2500bp	ENSGALG00010005783	MDGA2
1	160337837	160338506	PGC_005_borad_peak_13702	1	160250088	161210150	ENSGALG00010001101	.	+	0	within_2500bp	ENSGALG00010005791	MDM4
1	160362024	160363214	PGC_005_borad_peak_13704	1	160182412	160764896	ENSGALG00010001027	.	+	0	within_2500bp	ENSGALG00010005803	ME1
1	160362024	160363214	PGC_005_borad_peak_13704	1	160250088	161210150	ENSGALG00010001101	.	+	0	within_2500bp	ENSGALG00010005805	ME3
1	160362024	160363214	PGC_005_borad_peak_13704	1	160352964	160362447	ENSGALG00010001026	.	-	0	within_2500bp	ENSGALG00010005807	MECOM
1	160362024	160363214	PGC_005_borad_peak_13704	1	160363063	160403282	ENSGALG00010001102	.	-	0	within_2500bp	ENSGALG00010005808	MED12L
1	160367212	160367422	PGC_005_borad_peak_13705	1	160182412	160764896	ENSGALG00010001027	.	+	0	within_2500bp	ENSGALG00010005822	MED13L
1	160367212	160367422	PGC_005_borad_peak_13705	1	160250088	161210150	ENSGALG00010001101	.	+	0	within_2500bp	ENSGALG00010005846	MED14
1	160367212	160367422	PGC_005_borad_peak_13705	1	160363063	160403282	ENSGALG00010001102	.	-	0	within_2500bp	ENSGALG00010005855	MED15
1	160677045	160677347	PGC_005_borad_peak_13724	1	160182412	160764896	ENSGALG00010001027	.	+	0	within_2500bp	ENSGALG00010005873	MED16
1	160677045	160677347	PGC_005_borad_peak_13724	1	160250088	161210150	ENSGALG00010001101	.	+	0	within_2500bp	ENSGALG00010005886	MED26
1	160677045	160677347	PGC_005_borad_peak_13724	1	160425795	161021878	ENSGALG00010001029	.	-	0	within_2500bp	ENSGALG00010005889	MED27
1	160677045	160677347	PGC_005_borad_peak_13724	1	160654366	160683359	ENSGALG00010001103	.	-	0	within_2500bp	ENSGALG00010005896	MEGF10
1	160677045	160677347	PGC_005_borad_peak_13724	1	160675246	160679837	LOC121109019	.	-	0	within_2500bp	ENSGALG00010005901	MEGF11
1	160679300	160679558	PGC_005_borad_peak_13725	1	160182412	160764896	ENSGALG00010001027	.	+	0	within_2500bp	ENSGALG00010005904	MEGF9
1	160679300	160679558	PGC_005_borad_peak_13725	1	160250088	161210150	ENSGALG00010001101	.	+	0	within_2500bp	ENSGALG00010005917	MEI4
1	160679300	160679558	PGC_005_borad_peak_13725	1	160425795	161021878	ENSGALG00010001029	.	-	0	within_2500bp	ENSGALG00010005939	MEIOC
1	160679300	160679558	PGC_005_borad_peak_13725	1	160654366	160683359	ENSGALG00010001103	.	-	0	within_2500bp	ENSGALG00010005952	MEIS1
1	160679300	160679558	PGC_005_borad_peak_13725	1	160675246	160679837	LOC121109019	.	-	0	within_2500bp	ENSGALG00010005977	MEMO1
1	160679300	160679558	PGC_005_borad_peak_13725	1	160678320	160681647	INRAGALG00000019186	.	-	0	within_2500bp	ENSGALG00010006088	MEOX2
1	160681287	160681602	PGC_005_borad_peak_13726	1	160182412	160764896	ENSGALG00010001027	.	+	0	within_2500bp	ENSGALG00010006095	MEPE
1	160681287	160681602	PGC_005_borad_peak_13726	1	160250088	161210150	ENSGALG00010001101	.	+	0	within_2500bp	ENSGALG00010006097	METTL11B
1	160681287	160681602	PGC_005_borad_peak_13726	1	160425795	161021878	ENSGALG00010001029	.	-	0	within_2500bp	ENSGALG00010006112	METTL15P1
1	160681287	160681602	PGC_005_borad_peak_13726	1	160654366	160683359	ENSGALG00010001103	.	-	0	within_2500bp	ENSGALG00010006129	METTL21EP
1	160681287	160681602	PGC_005_borad_peak_13726	1	160678320	160681647	INRAGALG00000019186	.	-	0	within_2500bp	ENSGALG00010006143	METTL22
1	160782573	160782956	PGC_005_borad_peak_13732	1	160250088	161210150	ENSGALG00010001101	.	+	0	within_2500bp	ENSGALG00010006144	METTL24
1	160782573	160782956	PGC_005_borad_peak_13732	1	160425795	161021878	ENSGALG00010001029	.	-	0	within_2500bp	ENSGALG00010006154	METTL25
1	160782573	160782956	PGC_005_borad_peak_13732	1	160721708	160969088	ENSGALG00010001105	.	+	0	within_2500bp	ENSGALG00010006159	MEX3A
1	161056097	161056517	PGC_005_borad_peak_13743	1	160250088	161210150	ENSGALG00010001101	.	+	0	within_2500bp	ENSGALG00010006160	MFRP
1	161056097	161056517	PGC_005_borad_peak_13743	1	161055857	161056477	INRAGALG00000002694	.	-	0	within_2500bp	ENSGALG00010006189	MFSD1
1	161446913	161447201	PGC_005_borad_peak_13769	1	161463648	161519270	LOC101747747	.	+	16448	distant_over_2500bp	ENSGALG00010006195	MFSD14A
1	161866173	161866845	PGC_005_borad_peak_13795	1	161878567	161879608	TAGAGALG000000055973	.	+	11723	distant_over_2500bp	ENSGALG00010006196	MFSD4A
1	161941022	161941602	PGC_005_borad_peak_13798	1	161950942	161952070	TAGAGALG000000052058	.	+	9341	distant_over_2500bp	ENSGALG00010006199	MFSD6
1	161986129	161986523	PGC_005_borad_peak_13804	1	161996043	162006715	ENSGALG00010001046	.	+	9521	distant_over_2500bp	ENSGALG00010006214	MGA
1	161989342	161989626	PGC_005_borad_peak_13805	1	161996043	162006715	ENSGALG00010001046	.	+	6418	distant_over_2500bp	ENSGALG00010006258	MGAT4B
1	162231503	162231703	PGC_005_borad_peak_13825	1	162195098	162264824	ENSGALG00010004151	.	-	0	within_2500bp	ENSGALG00010006278	MGAT5B
1	162231503	162231703	PGC_005_borad_peak_13825	1	162227395	162249126	ENSGALG00010004324	.	+	0	within_2500bp	ENSGALG00010006284	MGEA5
1	162864080	162865189	PGC_005_borad_peak_13853	1	162707647	162928334	ENSGALG00010004160	.	+	0	within_2500bp	ENSGALG00010006295	MGLL
1	162866338	162867937	PGC_005_borad_peak_13854	1	162707647	162928334	ENSGALG00010004160	.	+	0	within_2500bp	ENSGALG00010006303	MGMT
1	162866338	162867937	PGC_005_borad_peak_13854	1	162865535	162867082	LOC112532750	.	-	0	within_2500bp	ENSGALG00010006306	MGRN1
1	162929583	162929933	PGC_005_borad_peak_13858	1	162707647	162928334	ENSGALG00010004160	.	+	1250	within_2500bp	ENSGALG00010006335	MGST2
1	163123617	163124054	PGC_005_borad_peak_13874	1	163133901	163170876	ENSGALG00010004343	.	+	9848	distant_over_2500bp	ENSGALG00010006350	MHCY15
1	163215363	163215636	PGC_005_borad_peak_13882	1	163177748	163249402	ENSGALG00010004163	.	-	0	within_2500bp	ENSGALG00010006383	MHCY4
1	163397591	163397813	PGC_005_borad_peak_13894	1	163340460	163427198	PCDH17	.	-	0	within_2500bp	ENSGALG00010006395	MHM2
1	163718885	163719460	PGC_005_borad_peak_13915	1	163428407	163720017	ENSGALG00010004166	.	+	0	within_2500bp	ENSGALG00010006399	MICAL1
1	164023395	164023640	PGC_005_borad_peak_13932	1	163997445	163997684	INRAGALG00000002727	.	-	25712	distant_over_2500bp	ENSGALG00010006415	MICAL2
1	164127992	164128177	PGC_005_borad_peak_13941	1	164092559	164093935	INRAGALG00000100423	.	+	34058	distant_over_2500bp	ENSGALG00010006420	MICAL3
1	164171984	164172379	PGC_005_borad_peak_13945	1	164175926	164195781	ENSGALG00010004357	.	+	3548	distant_over_2500bp	ENSGALG00010006422	MICALL1
1	164200447	164200719	PGC_005_borad_peak_13950	1	164176656	164237999	ENSGALG00010004360	.	-	0	within_2500bp	ENSGALG00010006423	MICU1
1	164214203	164214571	PGC_005_borad_peak_13952	1	164176656	164237999	ENSGALG00010004360	.	-	0	within_2500bp	ENSGALG00010006431	MID1
1	165427905	165428274	PGC_005_borad_peak_14030	1	165440655	165450506	LOC107051824	.	+	12382	distant_over_2500bp	ENSGALG00010006439	MID2
1	165503977	165504265	PGC_005_borad_peak_14038	1	165486730	165487047	INRAGALG00000002762	.	+	16931	distant_over_2500bp	ENSGALG00010006441	MIGA2
1	165635502	165635663	PGC_005_borad_peak_14053	1	165618848	165641375	SUGT1	.	-	0	within_2500bp	ENSGALG00010006445	MINA
1	166153076	166153687	PGC_005_borad_peak_14090	1	166097222	166269565	DGKH	.	+	0	within_2500bp	ENSGALG00010006461	MINAR1
1	166182443	166182620	PGC_005_borad_peak_14094	1	166097222	166269565	DGKH	.	+	0	within_2500bp	ENSGALG00010006468	MIPEP
1	166314699	166315099	PGC_005_borad_peak_14101	1	166273503	166326294	AKAP11	.	+	0	within_2500bp	ENSGALG00010006482	MIR12240
1	166511650	166511889	PGC_005_borad_peak_14109	1	166512102	166513588	INRAGALG00000002774	.	-	214	within_2500bp	ENSGALG00010006505	MIR133A2
1	166745137	166745371	PGC_005_borad_peak_14122	1	166671037	167037525	ENOX1	.	-	0	within_2500bp	ENSGALG00010006543	MIR1462
1	166896005	166896546	PGC_005_borad_peak_14128	1	166671037	167037525	ENOX1	.	-	0	within_2500bp	ENSGALG00010006582	MIR181B2
1	166924172	166924645	PGC_005_borad_peak_14130	1	166671037	167037525	ENOX1	.	-	0	within_2500bp	ENSGALG00010006598	MIR3530
1	166924172	166924645	PGC_005_borad_peak_14130	1	166920279	166924608	DAVISGALG000011433	.	-	0	within_2500bp	ENSGALG00010006605	MIR6545
1	166953360	166953578	PGC_005_borad_peak_14134	1	166671037	167037525	ENOX1	.	-	0	within_2500bp	ENSGALG00010006618	MIR6606
1	167289291	167289502	PGC_005_borad_peak_14164	1	167287108	167288861	DAVISGALG000011263	.	+	431	within_2500bp	ENSGALG00010006662	MIR6628
1	167304562	167305475	PGC_005_borad_peak_14167	1	167300653	167379162	TSC22D1	.	-	0	within_2500bp	ENSGALG00010006663	MIR6658
1	167321641	167321923	PGC_005_borad_peak_14170	1	167300653	167379162	TSC22D1	.	-	0	within_2500bp	ENSGALG00010006694	MIR7463
1	167530345	167530767	PGC_005_borad_peak_14187	1	167531438	167531501	TAGAGALG000000084511	.	+	672	within_2500bp	ENSGALG00010006713	MLEC
1	167597278	167597641	PGC_005_borad_peak_14193	1	167548390	167638492	GTF2F2	.	+	0	within_2500bp	ENSGALG00010006719	MLLT10
1	167761424	167761627	PGC_005_borad_peak_14209	1	167762961	167763524	INRAGALG00000002809	.	+	1335	within_2500bp	ENSGALG00010006742	MLPH
1	167785231	167785783	PGC_005_borad_peak_14211	1	167777272	167813521	SIAH3	.	-	0	within_2500bp	ENSGALG00010006757	MLXIPL
1	167808495	167809223	PGC_005_borad_peak_14213	1	167777272	167813521	SIAH3	.	-	0	within_2500bp	ENSGALG00010006763	MMACHC
1	168058297	168058496	PGC_005_borad_peak_14230	1	168040552	168062450	ENSGALG00010004268	.	-	0	within_2500bp	ENSGALG00010006766	MME
1	168058297	168058496	PGC_005_borad_peak_14230	1	168057472	168060279	ENSGALG00010004269	.	+	0	within_2500bp	ENSGALG00010006798	MMP16
1	168149052	168149945	PGC_005_borad_peak_14238	1	168080146	168204194	LRCH1	.	+	0	within_2500bp	ENSGALG00010006831	MMP17
1	168504873	168505056	PGC_005_borad_peak_14252	1	168524738	168545027	SUCLA2	.	-	19683	distant_over_2500bp	ENSGALG00010006834	MMP9
1	169349212	169349508	PGC_005_borad_peak_14338	1	169343857	169358571	LOC107051703	.	+	0	within_2500bp	ENSGALG00010006875	MMRN1
1	169349212	169349508	PGC_005_borad_peak_14338	1	169346654	169350088	LOC121107650	.	+	0	within_2500bp	ENSGALG00010006876	MNAT1
1	169349212	169349508	PGC_005_borad_peak_14338	1	169348185	169350465	ENSGALG00010004277	.	-	0	within_2500bp	ENSGALG00010006893	MNS1
1	169373106	169374418	PGC_005_borad_peak_14341	1	169353719	169394973	ENSGALG00010004500	.	-	0	within_2500bp	ENSGALG00010006907	MNT
1	169373106	169374418	PGC_005_borad_peak_14341	1	169361492	169391708	LOC101748122	.	+	0	within_2500bp	ENSGALG00010006909	MNX1
1	169493776	169494024	PGC_005_borad_peak_14351	1	169458159	169552041	ENSGALG00010004511	.	+	0	within_2500bp	ENSGALG00010006923	MOBP
1	170038931	170039154	PGC_005_borad_peak_14398	1	170037613	170103197	WDFY2	.	+	0	within_2500bp	ENSGALG00010006925	MON2
1	170097969	170098900	PGC_005_borad_peak_14409	1	170037613	170103197	WDFY2	.	+	0	within_2500bp	ENSGALG00010006938	MOV10
1	170165947	170166445	PGC_005_borad_peak_14420	1	170152718	170172136	TMEM272	.	-	0	within_2500bp	ENSGALG00010006959	MPDZ
1	170802036	170802496	PGC_005_borad_peak_14484	1	170777464	170828800	COG6	.	-	0	within_2500bp	ENSGALG00010006960	MPEG1
1	170802036	170802496	PGC_005_borad_peak_14484	1	170802344	170802868	DAVISGALG000011661	.	+	0	within_2500bp	ENSGALG00010006965	MPHOSPH10
1	170948469	170948976	PGC_005_borad_peak_14502	1	170847231	170985611	LHFPL1	.	+	0	within_2500bp	ENSGALG00010007009	MPPE1
1	170953419	170953960	PGC_005_borad_peak_14505	1	170847231	170985611	LHFPL1	.	+	0	within_2500bp	ENSGALG00010007013	MPPED2
1	170953419	170953960	PGC_005_borad_peak_14505	1	170952505	170954754	DAVISGALG000011773	.	-	0	within_2500bp	ENSGALG00010007016	MPRIP
1	170954691	170954705	PGC_005_borad_peak_14506	1	170847231	170985611	LHFPL1	.	+	0	within_2500bp	ENSGALG00010007039	MPZ
1	170954691	170954705	PGC_005_borad_peak_14506	1	170952505	170954754	DAVISGALG000011773	.	-	0	within_2500bp	ENSGALG00010007049	MRAP2
1	170976526	170976746	PGC_005_borad_peak_14508	1	170847231	170985611	LHFPL1	.	+	0	within_2500bp	ENSGALG00010007055	MRAS
1	171094889	171095144	PGC_005_borad_peak_14527	1	171090107	171109750	LOC107052027	.	+	0	within_2500bp	ENSGALG00010007065	MRC1
1	171958846	171959034	PGC_005_borad_peak_14590	1	171957227	171968722	ENSGALG00010004643	.	+	0	within_2500bp	ENSGALG00010007076	MRC2
1	172049637	172050169	PGC_005_borad_peak_14594	1	172034721	172103265	ENSGALG00010004318	.	+	0	within_2500bp	ENSGALG00010007103	MRE11
1	172049637	172050169	PGC_005_borad_peak_14594	1	172037268	172097337	ENSGALG00010004320	.	+	0	within_2500bp	ENSGALG00010007107	MRI1
1	172049637	172050169	PGC_005_borad_peak_14594	1	172049073	172050522	TAGAGALG000000004653	.	-	0	within_2500bp	ENSGALG00010007117	MRM1
1	172140412	172140707	PGC_005_borad_peak_14603	1	172158605	172195771	SUPT20H	.	+	17899	distant_over_2500bp	ENSGALG00010007119	MRPS15
1	172408788	172409422	PGC_005_borad_peak_14631	1	172454655	172460345	CCNA1	.	-	45234	distant_over_2500bp	ENSGALG00010007134	MRPS35
1	172464186	172464404	PGC_005_borad_peak_14637	1	172462328	172477177	LOC121109194	.	+	0	within_2500bp	ENSGALG00010007142	MSANTD1
1	172868252	172868449	PGC_005_borad_peak_14670	1	172875164	173346052	NBEA	.	-	6716	distant_over_2500bp	ENSGALG00010007147	MSANTD2
1	173581738	173581965	PGC_005_borad_peak_14712	1	173581708	173583085	DAVISGALG000011810	.	+	0	within_2500bp	ENSGALG00010007148	MSI1
1	173666267	173666575	PGC_005_borad_peak_14724	1	173628000	173718024	ENSGALG00010007383	.	+	0	within_2500bp	ENSGALG00010007170	MSI2
1	173843476	173843716	PGC_005_borad_peak_14741	1	173778892	174078935	STARD13	.	+	0	within_2500bp	ENSGALG00010007173	MSRA
1	173843476	173843716	PGC_005_borad_peak_14741	1	173839593	173887558	ENSGALG00010006598	.	+	0	within_2500bp	ENSGALG00010007205	MSRB3
1	174289580	174289818	PGC_005_borad_peak_14785	1	174234115	174336037	PDS5B	.	-	0	within_2500bp	ENSGALG00010007219	MTA1
1	174770913	174771620	PGC_005_borad_peak_14825	1	174741975	174830139	TAGAGALG000000007196	.	+	0	within_2500bp	ENSGALG00010007229	MTCL1
1	174840120	174840759	PGC_005_borad_peak_14830	1	174787488	174847134	B3GLCT	.	-	0	within_2500bp	ENSGALG00010007233	MTDH
1	174877901	174878899	PGC_005_borad_peak_14834	1	174872287	174879609	ENSGALG00010007389	.	+	0	within_2500bp	ENSGALG00010007234	MTMR12
1	174877901	174878899	PGC_005_borad_peak_14834	1	174874720	174886878	LOC107052088	.	-	0	within_2500bp	ENSGALG00010007248	MTUS2
1	174913586	174913713	PGC_005_borad_peak_14841	1	174903626	174913635	LOC121109118	.	-	0	within_2500bp	ENSGALG00010007263	MTX2
1	175114599	175114992	PGC_005_borad_peak_14869	1	175073648	175113469	KATNAL1	.	+	1131	within_2500bp	ENSGALG00010007288	MUC16
1	175117290	175117478	PGC_005_borad_peak_14871	1	175073648	175113469	KATNAL1	.	+	3822	distant_over_2500bp	ENSGALG00010007289	MUC2
1	175244628	175245167	PGC_005_borad_peak_14888	1	175242592	175248052	ENSGALG00010007233	.	+	0	within_2500bp	ENSGALG00010007349	MUC4
1	175255831	175256049	PGC_005_borad_peak_14890	1	175245575	175254447	ENSGALG00010007234	.	-	1385	within_2500bp	ENSGALG00010007359	MUSK
1	175304342	175304762	PGC_005_borad_peak_14898	1	175272818	175316825	SLC7A1	.	+	0	within_2500bp	ENSGALG00010007383	MVB12B
1	175317029	175318263	PGC_005_borad_peak_14901	1	175316460	175586813	MTUS2	.	-	0	within_2500bp	ENSGALG00010007389	MVK
1	175320349	175321487	PGC_005_borad_peak_14902	1	175316460	175586813	MTUS2	.	-	0	within_2500bp	ENSGALG00010007397	MXD4
1	175936684	175937109	PGC_005_borad_peak_14968	1	175934817	175940687	ENSGALG00010007397	.	+	0	within_2500bp	ENSGALG00010007410	MXI1
1	175965699	175966113	PGC_005_borad_peak_14973	1	175951214	175952546	ENSGALG00010007246	.	-	13154	distant_over_2500bp	ENSGALG00010007452	MYBPC2
1	175978059	175978690	PGC_005_borad_peak_14975	1	175984924	176003418	LOC418927	.	-	6235	distant_over_2500bp	ENSGALG00010007486	MYBPHL
1	176377247	176377472	PGC_005_borad_peak_15022	1	176352767	176417277	WASF3	.	-	0	within_2500bp	ENSGALG00010007490	MYCBP2
1	176400521	176400753	PGC_005_borad_peak_15024	1	176352767	176417277	WASF3	.	-	0	within_2500bp	ENSGALG00010007616	MYEF2
1	176438013	176438497	PGC_005_borad_peak_15028	1	176419334	176462997	NONGGAG007338	.	+	0	within_2500bp	ENSGALG00010007621	MYH10
1	176438013	176438497	PGC_005_borad_peak_15028	1	176429085	176448778	ENSGALG00010007410	.	-	0	within_2500bp	ENSGALG00010007653	MYH7
1	176447710	176447746	PGC_005_borad_peak_15030	1	176419334	176462997	NONGGAG007338	.	+	0	within_2500bp	ENSGALG00010007718	MYH7B
1	176447710	176447746	PGC_005_borad_peak_15030	1	176429085	176448778	ENSGALG00010007410	.	-	0	within_2500bp	ENSGALG00010007725	MYL10
1	176447710	176447746	PGC_005_borad_peak_15030	1	176445480	176453565	ENSGALG00010007263	.	+	0	within_2500bp	ENSGALG00010007769	MYL4
1	176491406	176491641	PGC_005_borad_peak_15034	1	176459721	176528846	CDK8	.	-	0	within_2500bp	ENSGALG00010008003	MYLK2
1	176739640	176740083	PGC_005_borad_peak_15056	1	176556115	176871381	ATP8A2	.	+	0	within_2500bp	ENSGALG00010008112	MYLKSML
1	176848630	176848878	PGC_005_borad_peak_15066	1	176556115	176871381	ATP8A2	.	+	0	within_2500bp	ENSGALG00010008138	MYNN
1	177276823	177277104	PGC_005_borad_peak_15121	1	177275025	177283250	C1QTNF9B	.	+	0	within_2500bp	ENSGALG00010008337	MYO10
1	177309047	177309729	PGC_005_borad_peak_15125	1	177283379	177351659	MIPEP	.	+	0	within_2500bp	ENSGALG00010008477	MYO15L
1	177397682	177397973	PGC_005_borad_peak_15132	1	177367496	177421507	TNFRSF19	.	-	0	within_2500bp	ENSGALG00010008478	MYO16
1	177687289	177687489	PGC_005_borad_peak_15154	1	177670634	177778391	LOC112531582	.	+	0	within_2500bp	ENSGALG00010008495	MYO18A
1	177784011	177784746	PGC_005_borad_peak_15165	1	177787774	177795020	ENSGALG00010007280	.	-	3029	distant_over_2500bp	ENSGALG00010008533	MYO18B
1	177854301	177854622	PGC_005_borad_peak_15171	1	177875595	177902218	LOC112531583	.	+	20974	distant_over_2500bp	ENSGALG00010008536	MYO1B
1	178051847	178052569	PGC_005_borad_peak_15193	1	178036239	178038862	TAGAGALG000000043937	.	-	12986	distant_over_2500bp	ENSGALG00010008539	MYO1E
1	178093970	178094578	PGC_005_borad_peak_15197	1	178108599	178112381	INRAGALG00000003043	.	-	14022	distant_over_2500bp	ENSGALG00010008573	MYO1G
1	178142375	178144035	PGC_005_borad_peak_15201	1	178122236	178145605	ENSGALG00010007288	.	+	0	within_2500bp	ENSGALG00010008576	MYO1H
1	178142375	178144035	PGC_005_borad_peak_15201	1	178132126	178195077	ENSGALG00010007289	.	-	0	within_2500bp	ENSGALG00010008577	MYO3A
1	178475418	178475667	PGC_005_borad_peak_15243	1	178473971	178483470	SKA3	.	+	0	within_2500bp	ENSGALG00010008600	MYO7A
1	178549408	178549649	PGC_005_borad_peak_15251	1	178518912	178565803	LATS2	.	+	0	within_2500bp	ENSGALG00010008611	MYO9A
1	178749262	178749551	PGC_005_borad_peak_15269	1	178731280	178781729	CRYL1	.	+	0	within_2500bp	ENSGALG00010008615	MYOC
1	178800721	178800942	PGC_005_borad_peak_15273	1	178803538	178809983	LOC101747286	.	-	2597	distant_over_2500bp	ENSGALG00010008625	MYOCD
1	178902317	178902551	PGC_005_borad_peak_15288	1	178898479	178992739	ZMYM2	.	-	0	within_2500bp	ENSGALG00010008629	MYOF
1	179016249	179017059	PGC_005_borad_peak_15296	1	179011146	179012696	ENSGALG00010007316	.	+	3554	distant_over_2500bp	ENSGALG00010008663	MYT1
1	179024186	179024373	PGC_005_borad_peak_15298	1	179030337	179031379	LOC121110634	.	-	5965	distant_over_2500bp	ENSGALG00010008668	Metazoa_SRP
1	179177920	179178229	PGC_005_borad_peak_15306	1	179160116	179177535	CENPJ	.	+	386	within_2500bp	ENSGALG00010008712	N4BP2
1	179681601	179681833	PGC_005_borad_peak_15369	1	179686978	179758494	ENSGALG00010007335	.	-	5146	distant_over_2500bp	ENSGALG00010008778	NAALADL2
1	179853060	179853400	PGC_005_borad_peak_15389	1	179863416	180028599	DDX10	.	-	10017	distant_over_2500bp	ENSGALG00010008789	NAB1
1	180115370	180115676	PGC_005_borad_peak_15404	1	180114615	180117218	INRAGALG00000003099	.	+	0	within_2500bp	ENSGALG00010008792	NACC2
1	180338156	180338551	PGC_005_borad_peak_15422	1	180338739	180341493	ENSGALG00010007349	.	-	189	within_2500bp	ENSGALG00010008798	NAIF1
1	180408849	180409299	PGC_005_borad_peak_15433	1	180382646	180424662	ELMOD1	.	-	0	within_2500bp	ENSGALG00010008799	NALCN
1	180452664	180452723	PGC_005_borad_peak_15437	1	180435292	180482954	ALKBH8	.	+	0	within_2500bp	ENSGALG00010008818	NANOG
1	180492746	180493112	PGC_005_borad_peak_15441	1	180483552	180492094	ENSGALG00010007452	.	+	653	within_2500bp	ENSGALG00010008819	NANOS3
1	180520283	180521494	PGC_005_borad_peak_15444	1	180504098	180566862	CWF19L2	.	+	0	within_2500bp	ENSGALG00010008854	NANP
1	180543140	180543797	PGC_005_borad_peak_15449	1	180504098	180566862	CWF19L2	.	+	0	within_2500bp	ENSGALG00010008857	NAT
1	180618718	180619876	PGC_005_borad_peak_15460	1	180614711	180670279	LOC112531587	.	+	0	within_2500bp	ENSGALG00010008858	NAV1
1	180655760	180655952	PGC_005_borad_peak_15466	1	180614711	180670279	LOC112531587	.	+	0	within_2500bp	ENSGALG00010008863	NAV2
1	181200910	181201283	PGC_005_borad_peak_15514	1	181042510	181265072	GRIA4	.	-	0	within_2500bp	ENSGALG00010008875	NAV3
1	181200910	181201283	PGC_005_borad_peak_15514	1	181198770	181210224	TAGAGALG000000047848	.	+	0	within_2500bp	ENSGALG00010008878	NBAS
1	181415879	181416368	PGC_005_borad_peak_15532	1	181363116	181460216	ENSGALG00010007486	.	-	0	within_2500bp	ENSGALG00010008886	NCAM1
1	181415879	181416368	PGC_005_borad_peak_15532	1	181407011	181432557	ENSGALG00010007359	.	-	0	within_2500bp	ENSGALG00010008889	NCAM2
1	181446679	181447102	PGC_005_borad_peak_15535	1	181363116	181460216	ENSGALG00010007486	.	-	0	within_2500bp	ENSGALG00010008891	NCAN
1	181634524	181634755	PGC_005_borad_peak_15547	1	181608079	181637165	LOC124417134	.	-	0	within_2500bp	ENSGALG00010008914	NCBP2
1	182211717	182211866	PGC_005_borad_peak_15591	1	182080602	182220361	DYNC2H1	.	-	0	within_2500bp	ENSGALG00010008926	NCKAP5
1	182642583	182643645	PGC_005_borad_peak_15621	1	182635379	182672277	CEP126	.	-	0	within_2500bp	ENSGALG00010008940	NCKIPSD
1	182716905	182717108	PGC_005_borad_peak_15630	1	182713593	182718211	LOC121107226	.	+	0	within_2500bp	ENSGALG00010008944	NCOA1
1	182734378	182734872	PGC_005_borad_peak_15634	1	182730790	182735429	LOC121107254	.	+	0	within_2500bp	ENSGALG00010008954	NCOA2
1	182764942	182765441	PGC_005_borad_peak_15643	1	182763779	182767936	LOC112531593	.	+	0	within_2500bp	ENSGALG00010008957	NCOA7
1	182813849	182813857	PGC_005_borad_peak_15653	1	182815349	182819607	LOC112531594	.	-	1493	within_2500bp	ENSGALG00010008958	NCOR2
1	183463003	183463386	PGC_005_borad_peak_15690	1	183345141	183948734	CNTN5	.	-	0	within_2500bp	ENSGALG00010008962	NCS1
1	183463003	183463386	PGC_005_borad_peak_15690	1	183462476	183464222	DAVISGALG000012563	.	+	0	within_2500bp	ENSGALG00010008970	NDC80
1	183463003	183463386	PGC_005_borad_peak_15690	1	183462853	183463140	TAGAGALG000000090832	.	-	0	within_2500bp	ENSGALG00010008987	NDFIP2
1	183576713	183577779	PGC_005_borad_peak_15699	1	183345141	183948734	CNTN5	.	-	0	within_2500bp	ENSGALG00010009014	NDRG1
1	183576713	183577779	PGC_005_borad_peak_15699	1	183575977	183578188	TAGAGALG000000089679	.	+	0	within_2500bp	ENSGALG00010009018	NDRG4
1	183610458	183610742	PGC_005_borad_peak_15702	1	183345141	183948734	CNTN5	.	-	0	within_2500bp	ENSGALG00010009027	NDST4
1	183660843	183661437	PGC_005_borad_peak_15711	1	183345141	183948734	CNTN5	.	-	0	within_2500bp	ENSGALG00010009032	NDUFAF2
1	183660843	183661437	PGC_005_borad_peak_15711	1	183643420	183666947	TAGAGALG000000009523	.	+	0	within_2500bp	ENSGALG00010009046	NDUFB2
1	183660843	183661437	PGC_005_borad_peak_15711	1	183660456	183661538	DAVISGALG000012569	.	-	0	within_2500bp	ENSGALG00010009066	NDUFS3
1	184240839	184241099	PGC_005_borad_peak_15751	1	184228915	184446965	ENSGALG00010009215	.	-	0	within_2500bp	ENSGALG00010009071	NEB
1	184289165	184289437	PGC_005_borad_peak_15756	1	184228915	184446965	ENSGALG00010009215	.	-	0	within_2500bp	ENSGALG00010009072	NEBL
1	184367891	184368517	PGC_005_borad_peak_15765	1	184228915	184446965	ENSGALG00010009215	.	-	0	within_2500bp	ENSGALG00010009160	NECAB3
1	184611170	184611415	PGC_005_borad_peak_15781	1	184606897	184678600	ENSGALG00010009350	.	-	0	within_2500bp	ENSGALG00010009161	NECTIN1
1	184612547	184612999	PGC_005_borad_peak_15782	1	184606897	184678600	ENSGALG00010009350	.	-	0	within_2500bp	ENSGALG00010009176	NECTIN3
1	184625237	184626339	PGC_005_borad_peak_15785	1	184606897	184678600	ENSGALG00010009350	.	-	0	within_2500bp	ENSGALG00010009215	NEDD4L
1	184641100	184641572	PGC_005_borad_peak_15786	1	184606897	184678600	ENSGALG00010009350	.	-	0	within_2500bp	ENSGALG00010009230	NEGR1
1	184763965	184765153	PGC_005_borad_peak_15796	1	184753393	184755769	LOC124417155	.	-	8197	distant_over_2500bp	ENSGALG00010009278	NEK6
1	184828233	184828819	PGC_005_borad_peak_15804	1	184813165	185025438	MAML2	.	+	0	within_2500bp	ENSGALG00010009288	NEK7
1	184890308	184890488	PGC_005_borad_peak_15815	1	184813165	185025438	MAML2	.	+	0	within_2500bp	ENSGALG00010009290	NELL1
1	184904180	184904746	PGC_005_borad_peak_15820	1	184813165	185025438	MAML2	.	+	0	within_2500bp	ENSGALG00010009298	NEO1
1	184904180	184904746	PGC_005_borad_peak_15820	1	184902776	184905778	DAVISGALG000012410	.	-	0	within_2500bp	ENSGALG00010009350	NES
1	185203507	185203706	PGC_005_borad_peak_15861	1	185196654	185197124	INRAGALG00000003144	.	-	6384	distant_over_2500bp	ENSGALG00010009405	NETO1
1	185255865	185256180	PGC_005_borad_peak_15868	1	185244823	185258395	ENSGALG00010009230	.	-	0	within_2500bp	ENSGALG00010009445	NEURL1
1	185415177	185415518	PGC_005_borad_peak_15896	1	185381923	185448748	AMOTL1	.	-	0	within_2500bp	ENSGALG00010009480	NEUROD1
1	185525106	185525383	PGC_005_borad_peak_15909	1	185504554	185524345	MRE11	.	+	762	within_2500bp	ENSGALG00010009483	NEUROD4
1	185557482	185557738	PGC_005_borad_peak_15915	1	185542950	185570060	PANX1	.	-	0	within_2500bp	ENSGALG00010009507	NF2
1	185557482	185557738	PGC_005_borad_peak_15915	1	185553315	185557852	ENSGALG00010009160	.	+	0	within_2500bp	ENSGALG00010009510	NFASC
1	185599538	185599816	PGC_005_borad_peak_15920	1	185572779	185627673	HEPHL1	.	-	0	within_2500bp	ENSGALG00010009559	NFAT5
1	185919480	185919693	PGC_005_borad_peak_15958	1	185909021	186014384	SLC36A4	.	+	0	within_2500bp	ENSGALG00010009577	NFE2
1	185919480	185919693	PGC_005_borad_peak_15958	1	185916503	185922549	TAGAGALG000000032252	.	-	0	within_2500bp	ENSGALG00010009675	NFIA
1	186090181	186090427	PGC_005_borad_peak_15974	1	186097787	186118266	MTNR1B	.	-	7361	distant_over_2500bp	ENSGALG00010009680	NFIB
1	186149252	186149463	PGC_005_borad_peak_15982	1	186143567	186145581	LOC121109085	.	-	3672	distant_over_2500bp	ENSGALG00010009757	NFIC
1	186185549	186185892	PGC_005_borad_peak_15984	1	186178755	186181882	ENSGALG00010009247	.	-	3668	distant_over_2500bp	ENSGALG00010009781	NFX1
1	186247128	186247944	PGC_005_borad_peak_15993	1	186240279	186661089	FAT3	.	-	0	within_2500bp	ENSGALG00010009782	NFYA
1	186251551	186252079	PGC_005_borad_peak_15994	1	186240279	186661089	FAT3	.	-	0	within_2500bp	ENSGALG00010009794	NFYC
1	186414687	186414916	PGC_005_borad_peak_16008	1	186240279	186661089	FAT3	.	-	0	within_2500bp	ENSGALG00010009800	NGB
1	186595806	186596030	PGC_005_borad_peak_16032	1	186240279	186661089	FAT3	.	-	0	within_2500bp	ENSGALG00010009823	NGF
1	186600610	186600816	PGC_005_borad_peak_16033	1	186240279	186661089	FAT3	.	-	0	within_2500bp	ENSGALG00010009824	NGFR
1	186636465	186637154	PGC_005_borad_peak_16040	1	186240279	186661089	FAT3	.	-	0	within_2500bp	ENSGALG00010009845	NHS
1	187235600	187235856	PGC_005_borad_peak_16096	1	187243291	187278462	LOC121107446	.	+	7436	distant_over_2500bp	ENSGALG00010009851	NHSL1
1	188010940	188011143	PGC_005_borad_peak_16140	1	187842731	188097684	GRM5	.	+	0	within_2500bp	ENSGALG00010009883	NHSL2
1	188060705	188061059	PGC_005_borad_peak_16146	1	187842731	188097684	GRM5	.	+	0	within_2500bp	ENSGALG00010009906	NID2
1	188061920	188062793	PGC_005_borad_peak_16147	1	187842731	188097684	GRM5	.	+	0	within_2500bp	ENSGALG00010009909	NIN
1	188135079	188135538	PGC_005_borad_peak_16154	1	188113531	188149353	ENSGALG00010009278	.	-	0	within_2500bp	ENSGALG00010009913	NINJ2
1	188435629	188436040	PGC_005_borad_peak_16177	1	188438994	188606138	TMEM135	.	-	2955	distant_over_2500bp	ENSGALG00010009919	NINL
1	188502394	188503107	PGC_005_borad_peak_16182	1	188438994	188606138	TMEM135	.	-	0	within_2500bp	ENSGALG00010009921	NIPAL2
1	188672898	188673139	PGC_005_borad_peak_16201	1	188655253	188683300	NONGGAG007805	.	-	0	within_2500bp	ENSGALG00010009928	NKAIN1
1	188672898	188673139	PGC_005_borad_peak_16201	1	188663249	188682682	LOC107052309	.	+	0	within_2500bp	ENSGALG00010009933	NKAIN2
1	188814977	188815381	PGC_005_borad_peak_16216	1	188764075	188882529	ME3	.	+	0	within_2500bp	ENSGALG00010009939	NKAIN3
1	188825568	188825786	PGC_005_borad_peak_16218	1	188764075	188882529	ME3	.	+	0	within_2500bp	ENSGALG00010009982	NKAIN4
1	188880050	188880460	PGC_005_borad_peak_16225	1	188764075	188882529	ME3	.	+	0	within_2500bp	ENSGALG00010010002	NKPD1
1	188905686	188906445	PGC_005_borad_peak_16230	1	188904889	188905958	INRAGALG00000003208	.	-	0	within_2500bp	ENSGALG00010010003	NKTR
1	188905686	188906445	PGC_005_borad_peak_16230	1	188906328	188907736	INRAGALG00000003209	.	-	0	within_2500bp	ENSGALG00010010050	NKX2-2
1	188911206	188911390	PGC_005_borad_peak_16231	1	188912102	188912493	INRAGALG00000003211	.	+	713	within_2500bp	ENSGALG00010010054	NKX2-5
1	188931625	188932723	PGC_005_borad_peak_16237	1	188912678	188942095	PRCP	.	-	0	within_2500bp	ENSGALG00010010083	NKX2-6
1	189012041	189012261	PGC_005_borad_peak_16248	1	188999018	189015898	LOC107052306	.	+	0	within_2500bp	ENSGALG00010010091	NKX6-2
1	189075594	189076093	PGC_005_borad_peak_16259	1	189080815	189082900	ENSGALG00010009288	.	+	4723	distant_over_2500bp	ENSGALG00010010096	NLGN1
1	189078842	189079172	PGC_005_borad_peak_16261	1	189080815	189082900	ENSGALG00010009288	.	+	1644	within_2500bp	ENSGALG00010010121	NLGN3
1	189100092	189100405	PGC_005_borad_peak_16265	1	189095356	189098305	ENSGALG00010009290	.	-	1788	within_2500bp	ENSGALG00010010131	NLK
1	189215329	189215530	PGC_005_borad_peak_16274	1	189150435	190149672	DLG2	.	-	0	within_2500bp	ENSGALG00010010166	NOBOX
1	190347863	190348102	PGC_005_borad_peak_16346	1	190321622	190341696	ENSGALG00010009401	.	-	6168	distant_over_2500bp	ENSGALG00010010184	NOC2L
1	190386093	190387064	PGC_005_borad_peak_16351	1	190382755	190388035	CCDC81	.	-	0	within_2500bp	ENSGALG00010010189	NOL6
1	190644507	190644893	PGC_005_borad_peak_16369	1	190577234	190578439	ENSGALG00010009296	.	+	66069	distant_over_2500bp	ENSGALG00010010194	NOP58
1	190738621	190738940	PGC_005_borad_peak_16373	1	190741000	190751561	ENSGALG00010009298	.	+	2061	within_2500bp	ENSGALG00010010202	NOS1
1	190885036	190885272	PGC_005_borad_peak_16385	1	190889633	190895548	ENSGALG00010009301	.	+	4362	distant_over_2500bp	ENSGALG00010010212	NOS1AP
1	191158179	191158361	PGC_005_borad_peak_16400	1	191180032	191181780	ENSGALG00010009304	.	-	21672	distant_over_2500bp	ENSGALG00010010224	NOTO
1	191233926	191234122	PGC_005_borad_peak_16406	1	191279154	191493059	LOC112531597	.	+	45033	distant_over_2500bp	ENSGALG00010010233	NPAS2
1	191252270	191252513	PGC_005_borad_peak_16407	1	191279154	191493059	LOC112531597	.	+	26642	distant_over_2500bp	ENSGALG00010010237	NPAS3
1	191367390	191367558	PGC_005_borad_peak_16416	1	191279154	191493059	LOC112531597	.	+	0	within_2500bp	ENSGALG00010010258	NPDC1
1	191925589	191926097	PGC_005_borad_peak_16446	1	191761197	192406357	TENM4	.	+	0	within_2500bp	ENSGALG00010010276	NPFF
1	191925589	191926097	PGC_005_borad_peak_16446	1	191908441	191954805	ENSGALG00010009405	.	+	0	within_2500bp	ENSGALG00010010283	NPFFR2
1	191925589	191926097	PGC_005_borad_peak_16446	1	191924970	191966470	NONGGAG007809	.	-	0	within_2500bp	ENSGALG00010010286	NPHP3
1	192249439	192249654	PGC_005_borad_peak_16469	1	191761197	192406357	TENM4	.	+	0	within_2500bp	ENSGALG00010010343	NPM3
1	192251273	192252188	PGC_005_borad_peak_16470	1	191761197	192406357	TENM4	.	+	0	within_2500bp	ENSGALG00010010372	NPSR1
1	192258140	192259003	PGC_005_borad_peak_16472	1	191761197	192406357	TENM4	.	+	0	within_2500bp	ENSGALG00010010378	NPTN
1	192280491	192280938	PGC_005_borad_peak_16473	1	191761197	192406357	TENM4	.	+	0	within_2500bp	ENSGALG00010010398	NPY7R
1	192303007	192303531	PGC_005_borad_peak_16477	1	191761197	192406357	TENM4	.	+	0	within_2500bp	ENSGALG00010010432	NR2E3
1	192418207	192418629	PGC_005_borad_peak_16486	1	192411344	192415098	ENSGALG00010003590	.	+	3110	distant_over_2500bp	ENSGALG00010010509	NR2F1
1	192419330	192419627	PGC_005_borad_peak_16487	1	192411344	192415098	ENSGALG00010003590	.	+	4233	distant_over_2500bp	ENSGALG00010010514	NR2F2
1	192420370	192420907	PGC_005_borad_peak_16488	1	192411344	192415098	ENSGALG00010003590	.	+	5273	distant_over_2500bp	ENSGALG00010010568	NR3C1
1	192626630	192626814	PGC_005_borad_peak_16508	1	192544555	192634983	GAB2	.	+	0	within_2500bp	ENSGALG00010010616	NR4A2
1	192976412	192976593	PGC_005_borad_peak_16540	1	192921985	192989287	PAK1	.	+	0	within_2500bp	ENSGALG00010010675	NR5A1
1	193124472	193125259	PGC_005_borad_peak_16545	1	193032836	193131431	MYO7A	.	-	0	within_2500bp	ENSGALG00010010694	NR5A2
1	193124472	193125259	PGC_005_borad_peak_16545	1	193114279	193136329	TAGAGALG000000086482	.	+	0	within_2500bp	ENSGALG00010010726	NR6A1
1	193292640	193293286	PGC_005_borad_peak_16553	1	193295856	193312331	TSKU	.	-	2571	distant_over_2500bp	ENSGALG00010010730	NRDC
1	193693824	193694077	PGC_005_borad_peak_16563	1	193696158	193729341	ENSGALG00010003628	.	-	2082	within_2500bp	ENSGALG00010010758	NRDE2
1	194013233	194013652	PGC_005_borad_peak_16574	1	194011245	194014694	ART7B	.	-	0	within_2500bp	ENSGALG00010010763	NRG1
1	194014431	194014624	PGC_005_borad_peak_16575	1	194011245	194014694	ART7B	.	-	0	within_2500bp	ENSGALG00010010775	NRG2
1	194020064	194020273	PGC_005_borad_peak_16577	1	194018299	194026345	ENSGALG00010002388	.	-	0	within_2500bp	ENSGALG00010010866	NRG3
1	194026097	194026325	PGC_005_borad_peak_16579	1	194018299	194026345	ENSGALG00010002388	.	-	0	within_2500bp	ENSGALG00010010907	NRIP2
1	194111671	194111893	PGC_005_borad_peak_16593	1	194102203	194116409	LOC121107828	.	-	0	within_2500bp	ENSGALG00010011017	NRK
1	194208368	194209952	PGC_005_borad_peak_16607	1	194200960	194303270	LOC107050420	.	+	0	within_2500bp	ENSGALG00010011053	NRP1
1	194216817	194217125	PGC_005_borad_peak_16608	1	194200960	194303270	LOC107050420	.	+	0	within_2500bp	ENSGALG00010011060	NRP2
1	194216817	194217125	PGC_005_borad_peak_16608	1	194213966	194218191	TAGAGALG000000004115	.	+	0	within_2500bp	ENSGALG00010011066	NRXN1
1	194363211	194363269	PGC_005_borad_peak_16636	1	194348687	194383500	LOC107051449	.	+	0	within_2500bp	ENSGALG00010011073	NRXN3
1	194497639	194498397	PGC_005_borad_peak_16649	1	194481340	194487094	TAGAGALG000000024087	.	-	10546	distant_over_2500bp	ENSGALG00010011138	NSD1
1	194502040	194502486	PGC_005_borad_peak_16650	1	194510699	194511801	INRAGALG00000003367	.	+	8214	distant_over_2500bp	ENSGALG00010011149	NSMF
1	194517916	194519267	PGC_005_borad_peak_16651	1	194522530	194530883	INRAGALG00000003366	.	-	3264	distant_over_2500bp	ENSGALG00010011159	NT5DC1
1	194585353	194585606	PGC_005_borad_peak_16659	1	194581748	194589317	LOC107052472	.	+	0	within_2500bp	ENSGALG00010011197	NT5E
1	194620511	194621083	PGC_005_borad_peak_16665	1	194609853	194639945	POLD3	.	+	0	within_2500bp	ENSGALG00010011202	NTHL1
1	194620511	194621083	PGC_005_borad_peak_16665	1	194618863	194625382	TAGAGALG000000007797	.	+	0	within_2500bp	ENSGALG00010011242	NTL
1	194622167	194622302	PGC_005_borad_peak_16666	1	194609853	194639945	POLD3	.	+	0	within_2500bp	ENSGALG00010011245	NTM
1	194622167	194622302	PGC_005_borad_peak_16666	1	194618863	194625382	TAGAGALG000000007797	.	+	0	within_2500bp	ENSGALG00010011249	NTN1
1	194678794	194679135	PGC_005_borad_peak_16670	1	194656729	194694993	CHRDL2	.	-	0	within_2500bp	ENSGALG00010011256	NTN4
1	194690004	194690204	PGC_005_borad_peak_16672	1	194656729	194694993	CHRDL2	.	-	0	within_2500bp	ENSGALG00010011294	NTNG1
1	194765975	194766148	PGC_005_borad_peak_16678	1	194753908	194784005	PPME1	.	-	0	within_2500bp	ENSGALG00010011296	NTNG2
1	194839960	194840524	PGC_005_borad_peak_16682	1	194784151	194842933	C2CD3	.	+	0	within_2500bp	ENSGALG00010011307	NTRK2
1	194839960	194840524	PGC_005_borad_peak_16682	1	194830602	194840475	LOC121109224	.	-	0	within_2500bp	ENSGALG00010011309	NTRK3
1	194963508	194963837	PGC_005_borad_peak_16697	1	194944354	194966306	INRAGALG00000003339	.	-	0	within_2500bp	ENSGALG00010011324	NTSR1
1	194963508	194963837	PGC_005_borad_peak_16697	1	194958719	195108066	FAM168A	.	+	0	within_2500bp	ENSGALG00010011327	NUB1
1	194963508	194963837	PGC_005_borad_peak_16697	1	194960772	194970587	TAGAGALG000000076155	.	-	0	within_2500bp	ENSGALG00010011328	NUDT3
1	195142674	195143258	PGC_005_borad_peak_16708	1	195123589	195162611	ARHGEF17	.	-	0	within_2500bp	ENSGALG00010011337	NUDT9
1	195142674	195143258	PGC_005_borad_peak_16708	1	195141759	195142745	TAGAGALG000000077617	.	+	0	within_2500bp	ENSGALG00010011488	NUP210
1	195190918	195191232	PGC_005_borad_peak_16716	1	195179462	195189848	LOC121109241	.	-	1071	within_2500bp	ENSGALG00010011492	NUP42
1	195238664	195238782	PGC_005_borad_peak_16720	1	195225447	195345711	FCHSD2	.	+	0	within_2500bp	ENSGALG00010011494	NUP50
1	195299550	195299760	PGC_005_borad_peak_16729	1	195225447	195345711	FCHSD2	.	+	0	within_2500bp	ENSGALG00010011510	NUP93
1	195299550	195299760	PGC_005_borad_peak_16729	1	195255329	195302095	TAGAGALG000000022931	.	+	0	within_2500bp	ENSGALG00010011541	NUS1
1	195347978	195348481	PGC_005_borad_peak_16733	1	195347716	195353569	ENSGALG00010003705	.	-	0	within_2500bp	ENSGALG00010011542	OAT
1	195347978	195348481	PGC_005_borad_peak_16733	1	195348220	195352993	ENSGALG00010003784	.	+	0	within_2500bp	ENSGALG00010011577	OBSCN
1	195446504	195446688	PGC_005_borad_peak_16744	1	195409381	195567671	GDPD5	.	+	0	within_2500bp	ENSGALG00010011580	OC3
1	195468764	195469122	PGC_005_borad_peak_16745	1	195409381	195567671	GDPD5	.	+	0	within_2500bp	ENSGALG00010011581	OC90
1	195526679	195527195	PGC_005_borad_peak_16748	1	195409381	195567671	GDPD5	.	+	0	within_2500bp	ENSGALG00010011584	OCA2
1	195602701	195602951	PGC_005_borad_peak_16750	1	195615113	195651960	MAP6	.	-	12163	distant_over_2500bp	ENSGALG00010011595	ODF1
1	195653494	195653910	PGC_005_borad_peak_16754	1	195653674	195655056	ENSGALG00010003710	.	+	0	within_2500bp	ENSGALG00010011645	ODF2L
1	195718358	195718755	PGC_005_borad_peak_16762	1	195717632	195722392	LOC107055678	.	-	0	within_2500bp	ENSGALG00010011661	OFCC1
1	195718358	195718755	PGC_005_borad_peak_16762	1	195717712	195726961	ENSGALG00010003550	.	+	0	within_2500bp	ENSGALG00010011672	OGDHL
1	195820345	195820612	PGC_005_borad_peak_16778	1	195815196	195820608	RHOG	.	-	0	within_2500bp	ENSGALG00010011676	OLA1
1	195850179	195850401	PGC_005_borad_peak_16785	1	195821740	195869672	STIM1	.	+	0	within_2500bp	ENSGALG00010011678	ONECUT1
1	195850179	195850401	PGC_005_borad_peak_16785	1	195838254	195857945	INRAGALG00000003314	.	-	0	within_2500bp	ENSGALG00010011690	OPCML
1	195850179	195850401	PGC_005_borad_peak_16785	1	195844147	195856572	TAGAGALG000000006548	.	+	0	within_2500bp	ENSGALG00010011691	OPHN1
1	195858287	195858445	PGC_005_borad_peak_16787	1	195821740	195869672	STIM1	.	+	0	within_2500bp	ENSGALG00010011693	OPN5
1	195904583	195906139	PGC_005_borad_peak_16792	1	195904871	195905861	NONGGAG000852	.	+	0	within_2500bp	ENSGALG00010011694	OPN5L1
1	195932682	195933085	PGC_005_borad_peak_16796	1	195928816	195929963	LOC107052463	.	+	2720	distant_over_2500bp	ENSGALG00010011710	OPNP
1	196001476	196001761	PGC_005_borad_peak_16800	1	195999966	196001592	HBE	.	-	0	within_2500bp	ENSGALG00010011716	OPRD1
1	196001476	196001761	PGC_005_borad_peak_16800	1	196000586	196006042	ENSGALG00010003371	.	+	0	within_2500bp	ENSGALG00010011718	OPRK1
1	196089142	196089377	PGC_005_borad_peak_16806	1	196091879	196094875	ENSGALG00010003573	.	-	2503	distant_over_2500bp	ENSGALG00010011732	OPRL1
1	196115388	196115441	PGC_005_borad_peak_16811	1	196111231	196115578	CNGA4	.	+	0	within_2500bp	ENSGALG00010011771	OR14J1L67
1	196124221	196125125	PGC_005_borad_peak_16814	1	196123260	196127104	SMPD1	.	+	0	within_2500bp	ENSGALG00010011794	ORAI3
1	196140608	196141131	PGC_005_borad_peak_16818	1	196137624	196145581	TRIM3	.	-	0	within_2500bp	ENSGALG00010011801	OSBP2
1	196140608	196141131	PGC_005_borad_peak_16818	1	196140808	196141300	DAVISGALG000012931	.	+	0	within_2500bp	ENSGALG00010011809	OSBPL10
1	196412232	196412615	PGC_005_borad_peak_16856	1	196396805	196412982	ENSGALG00010003581	.	+	0	within_2500bp	ENSGALG00010011812	OSBPL1A
1	196412232	196412615	PGC_005_borad_peak_16856	1	196396990	196415414	TAGAGALG000000031829	.	+	0	within_2500bp	ENSGALG00010011849	OSBPL5
1	196428859	196429356	PGC_005_borad_peak_16859	1	196415526	196437412	TAGAGALG000000074178	.	+	0	within_2500bp	ENSGALG00010011884	OSBPL6
1	196428859	196429356	PGC_005_borad_peak_16859	1	196422361	196440434	ENSGALG00010003586	.	+	0	within_2500bp	ENSGALG00010011892	OSBPL8
10	282297	282656	PGC_005_borad_peak_16888	10	223010	288741	ENSGALG00010024952	.	+	0	within_2500bp	ENSGALG00010011900	OSTN
10	282297	282656	PGC_005_borad_peak_16888	10	257161	325562	ENSGALG00010024957	.	-	0	within_2500bp	ENSGALG00010011906	OTOA
10	282297	282656	PGC_005_borad_peak_16888	10	279429	296457	INRAGALG00000004114	.	+	0	within_2500bp	ENSGALG00010011920	OTOF
10	282297	282656	PGC_005_borad_peak_16888	10	281627	282794	TAGAGALG000000043381	.	+	0	within_2500bp	ENSGALG00010011938	OTOGL
10	309941	310352	PGC_005_borad_peak_16894	10	257161	325562	ENSGALG00010024957	.	-	0	within_2500bp	ENSGALG00010011945	OTOL1
10	309941	310352	PGC_005_borad_peak_16894	10	307162	310529	INRAGALG00000018490	.	+	0	within_2500bp	ENSGALG00010011948	OTX1
10	345891	346804	PGC_005_borad_peak_16899	10	341406	346761	INRAGALG00000018015	.	+	0	within_2500bp	ENSGALG00010011955	OVODB1
10	345891	346804	PGC_005_borad_peak_16899	10	345284	346826	DAVISGALG000040215	.	-	0	within_2500bp	ENSGALG00010011956	OXR1
10	407694	407919	PGC_005_borad_peak_16916	10	401130	415162	TAGAGALG000000074287	.	+	0	within_2500bp	ENSGALG00010011958	OXSR1
10	513213	514011	PGC_005_borad_peak_16940	10	511833	529488	LOC107050529	.	-	0	within_2500bp	ENSGALG00010012012	OvoDA1-2
10	534116	534376	PGC_005_borad_peak_16943	10	531140	534507	INRAGALG00000017265	.	+	0	within_2500bp	ENSGALG00010012156	P2RX1
10	562084	562345	PGC_005_borad_peak_16950	10	557337	561477	LOC121113476	.	+	608	within_2500bp	ENSGALG00010012185	P3H1
10	662475	663048	PGC_005_borad_peak_16960	10	662515	675671	LOC107054160	.	+	0	within_2500bp	ENSGALG00010012199	P3H2
10	748033	748159	PGC_005_borad_peak_16974	10	738540	747748	LOC121113478	.	+	286	within_2500bp	ENSGALG00010012202	PACRG
10	754195	754688	PGC_005_borad_peak_16977	10	754625	754697	TRNAQ-CUG_2	.	-	0	within_2500bp	ENSGALG00010012222	PACS2
10	765547	770555	PGC_005_borad_peak_16979	10	766097	770647	ENS-3	.	+	0	within_2500bp	ENSGALG00010012254	PACSIN1
10	924280	925416	PGC_005_borad_peak_16996	10	916400	946742	ALPK3	.	-	0	within_2500bp	ENSGALG00010012273	PACSL
10	924280	925416	PGC_005_borad_peak_16996	10	923762	925515	DAVISGALG000040203	.	+	0	within_2500bp	ENSGALG00010012301	PADI3
10	939115	939326	PGC_005_borad_peak_16998	10	916400	946742	ALPK3	.	-	0	within_2500bp	ENSGALG00010012316	PAK1
10	1376415	1377140	PGC_005_borad_peak_17040	10	1365649	1391276	CPEB1	.	-	0	within_2500bp	ENSGALG00010012332	PAK3
10	1388342	1388917	PGC_005_borad_peak_17044	10	1365649	1391276	CPEB1	.	-	0	within_2500bp	ENSGALG00010012344	PAK5
10	1394811	1395042	PGC_005_borad_peak_17046	10	1391839	1402832	AP3B2	.	-	0	within_2500bp	ENSGALG00010012357	PAK6
10	1406262	1406544	PGC_005_borad_peak_17048	10	1391839	1402832	AP3B2	.	-	3431	distant_over_2500bp	ENSGALG00010012374	PALLD
10	1419943	1420401	PGC_005_borad_peak_17049	10	1418787	1421166	LOC415324	.	-	0	within_2500bp	ENSGALG00010012417	PALM
10	1425801	1427039	PGC_005_borad_peak_17050	10	1423989	1427670	NR2E3	.	+	0	within_2500bp	ENSGALG00010012487	PALM2AKAP2
10	1529377	1530103	PGC_005_borad_peak_17053	10	1427881	1593998	MYO9A	.	-	0	within_2500bp	ENSGALG00010012496	PAM
10	1633716	1634459	PGC_005_borad_peak_17061	10	1626634	1634666	PARP6	.	+	0	within_2500bp	ENSGALG00010012503	PAMR1
[truncated: 12,557 more rows]
