# Supplementary material for: ATAC-seq of low-input and cryopreserved primordial germ cells reveals functional enhancers
Source: Development. 2026 May 12;153(9):dev205214. doi: 10.1242/dev.205214 (PMC13245901; doi:10.1242/dev.205214)
Supplement: Table S6. The list of Gene Ontology (GO) results using the gene sets from [file develop-153-205214-TableS6.xlsx]

## Sheet: Sheet1
g:profiler	https://biit.cs.ut.ee/gprofiler/gost
source	term_name	term_id	highlighted	adjusted_p_value	negative_log10_of_adjusted_p_value	term_size	query_size	intersection_size	effective_domain_size	intersections
GO:MF	metal ion transmembrane transporter activity	GO:0046873	TRUE	6.21632e-16	15.2065	394	2412	151	12303	ABCC9,ANXA5,ASIC2,ASIC4,ATP2B2,ATP2C1,CACHD1,CACNA1B,CACNA1C,CACNA1E,CACNA1G,CACNA1H,CACNA1I,CACNA1S,CACNA2D2,CACNA2D3,CACNA2D4,CACNG1,CACNG2,CACNG4,CALHM1,CALM1,CATSPER4,CNGA3,CNNM2,COMMD1,DPP6,FAM155B,FGF13,FGF14,GRIK2,GRIK3,GRIK4,GRIN2A,GRIN2B,GRIN2C,HCN2,HCN3,HCN4,ITPR1,ITPR2,KCNA10,KCNA3,KCNAB2,KCNB1,KCNB2,KCNC1,KCNC4,KCND2,KCND3,KCNE2,KCNH2,KCNH5,KCNH6,KCNH7,KCNIP1,KCNIP2,KCNIP4,KCNJ12,KCNJ…
GO:MF	monoatomic ion channel activity	GO:0005216	FALSE	1.02761e-13	12.9882	410	2412	150	12303	ABCC9,ANO10,ANO4,ANO6,ANO8,ANXA5,ASIC2,ASIC4,ATP5F1AW,BEST3,CACHD1,CACNA1B,CACNA1C,CACNA1E,CACNA1G,CACNA1H,CACNA1I,CACNA1S,CACNA2D2,CACNA2D3,CACNA2D4,CACNG1,CACNG2,CACNG4,CALHM1,CALM1,CATSPER4,CHRNA7,CLCN1,CLCN4,CLIC5,CNGA3,CNGA4,COMMD1,DPP6,FAM155B,FGF13,FGF14,FXYD6,GABRA3,GABRA5,GABRB2,GABRE,GABRG2,GABRG3,GABRP,GLRA1,GLRA2,GPR89A,GRIA1,GRIA2,GRIA3,GRIA4,GRID1,GRID2,GRIK1,GRIK2,GRIK3,GRIK4,GRIN2…
GO:MF	transcription regulator activity	GO:0140110	TRUE	2.42305e-13	12.6156	1023	2412	303	12303	ACTN4,AFF3,AHR1A,AHRR,AR,ARID3A,ARID5B,ASCL2,ATF6B,BARHL1,BCL11A,BCL9,BCL9L,BCOR,BICRA,BNC1,C5H11ORF9,CBFA2T2,CBFB,CCAR1,CCND1,CEBPZ,CENPJ,CREB1,CREB3L1,CREB3L2,CREB5,CREBBP,CSRNP3,CTBP1,CTBP2,CUX1,CUX2,CXORF23,DACH1,E2F3,E4F1,EBF1,EBF2,EBF3,EGR3,EMX2,EN1,EPAS1,ERG,ESR1,ESR2,ESRRB,ESRRG,ETS1,ETV3L,ETV6,EVX1,FHL5,FOSL2,FOXA2,FOXJ3,FOXK2,FOXN2,FOXN3,FOXN4,FOXO3,FOXP2,GABPA,GATA2,GATA3,GBX2,GCM2,GLI…
GO:MF	cis-regulatory region sequence-specific DNA binding	GO:0000987	TRUE	4.54524e-13	12.3424	522	2412	178	12303	AHR1A,APP,AR,ASCL2,ATF6B,BCL11A,BMI1,BRF1,CCAR1,CREB1,CREB3L2,CUX2,DACH1,DNMT3A,E2F3,E4F1,EBF1,EBF2,EBF3,ELL,ELL2,EN1,EPAS1,ERG,ESR1,ESR2,ESRRB,ESRRG,ETS1,ETV6,FOSL2,FOXA2,FOXJ3,FOXK2,FOXN2,FOXN4,FOXO3,GABPA,GATA2,GATA3,GLI3,GLIS1,GRHL3,GTF2IRD1,HAND2,HES5,HESX1,HEY2,HEYL,HOXA1,HOXA9,HOXB1,HOXB3,HOXB5,HOXB6,HOXB7,HOXC11,HOXC13,HOXC9,HOXD10,HOXD3,HSF2,IRF2,IRF5,IRX1,ISL1,KLF12,KLF15,KLF5,KLF7,LHX1…
GO:MF	sequence-specific double-stranded DNA binding	GO:1990837	FALSE	1.45161e-12	11.8382	766	2412	238	12303	ABL1,ACTN4,AGO1,AHR1A,AHRR,APP,AR,ARID5B,ASCL2,ATF6B,BARHL1,BBX,BCL11A,BCOR,BEND3,BMI1,BNC1,BNC2,BRF1,CCAR1,CCNT1,CREB1,CREB3L1,CREB3L2,CREB5,CREBBP,CUX1,CUX2,DACH1,DDX11,DMRT1,DNMT3A,E2F3,E4F1,EBF1,EBF2,EBF3,EGR3,ELL,ELL2,EMX2,EN1,EPAS1,ERBB4,ERG,ESR1,ESR2,ESRRB,ESRRG,ETS1,ETV6,EVX1,FOSL2,FOXA2,FOXJ3,FOXK2,FOXN2,FOXN4,FOXO3,GABPA,GATA2,GATA3,GBX2,GCM2,GLI2,GLI3,GLIS1,GRHL3,GTF2IRD1,HAND2,HES5,HE…
GO:MF	gated channel activity	GO:0022836	FALSE	2.72943e-12	11.5639	254	2412	103	12303	ANO10,ANO4,ANO6,ANO8,ASIC2,BEST3,CACHD1,CACNA1B,CACNA1C,CACNA1E,CACNA1G,CACNA1H,CACNA1I,CACNA1S,CACNA2D2,CACNA2D4,CACNG1,CACNG2,CACNG4,CALHM1,CATSPER4,CHRNA7,CLCN1,CLCN4,CNGA3,FAM155B,GABRA3,GABRA5,GABRB2,GABRE,GABRG2,GABRG3,GABRP,GLRA1,GLRA2,GPR89A,GRIA1,GRIA2,GRIA3,GRIA4,GRID1,GRID2,GRIK1,GRIK2,GRIK3,GRIK4,GRIN2A,GRIN2B,GRIN2C,HCN2,HCN3,HCN4,ITPR1,ITPR2,KBP,KCNA10,KCNA3,KCNAB2,KCNB1,KCNB2,KCNC1…
GO:MF	sequence-specific DNA binding	GO:0043565	FALSE	1.22773e-11	10.9109	866	2412	259	12303	ABL1,ACTN4,AGO1,AHR1A,AHRR,APP,AR,ARID5B,ASCL2,ATF6B,BARHL1,BBX,BCL11A,BCL2,BCOR,BEND3,BMI1,BNC1,BNC2,BRF1,CAMTA1,CBFB,CCAR1,CCNT1,CREB1,CREB3L1,CREB3L2,CREB5,CREBBP,CSRNP3,CUX1,CUX2,DACH1,DDX11,DMRT1,DNMT1,DNMT3A,E2F3,E4F1,EBF1,EBF2,EBF3,EGR3,ELL,ELL2,EMX2,EN1,EPAS1,ERBB4,ERG,ESR1,ESR2,ESRRB,ESRRG,ETS1,ETV3L,ETV6,EVX1,FOSL2,FOXA2,FOXJ3,FOXK2,FOXN2,FOXN3,FOXN4,FOXO3,FOXP2,GABPA,GATA2,GATA3,GBX2,G…
GO:MF	RNA polymerase II cis-regulatory region sequence-specific DNA binding	GO:0000978	FALSE	1.35262e-11	10.8688	500	2412	168	12303	APP,AR,ASCL2,ATF6B,BCL11A,BMI1,CCAR1,CREB1,CREB3L2,CUX2,DACH1,DNMT3A,E2F3,E4F1,EBF1,EBF2,EBF3,EN1,EPAS1,ERG,ESR1,ESR2,ESRRB,ESRRG,ETS1,ETV6,FOSL2,FOXA2,FOXJ3,FOXK2,FOXO3,GABPA,GATA2,GATA3,GLI3,GLIS1,GRHL3,GTF2IRD1,HAND2,HES5,HESX1,HEY2,HEYL,HOXA1,HOXA9,HOXB1,HOXB3,HOXB5,HOXB6,HOXB7,HOXC11,HOXC13,HOXC9,HOXD10,HOXD3,HSF2,IRF2,IRF5,IRX1,ISL1,KLF12,KLF15,KLF5,KLF7,LHX3,LITAF,MAF,MAFK,MAZ,MECOM,MEIS1,…
GO:MF	passive transmembrane transporter activity	GO:0022803	FALSE	3.71762e-11	10.4297	451	2412	154	12303	ABCC9,ANO10,ANO4,ANO6,ANO8,ANXA5,ASIC2,ASIC4,ATP5F1AW,BCL2,BEST3,CACHD1,CACNA1B,CACNA1C,CACNA1E,CACNA1G,CACNA1H,CACNA1I,CACNA1S,CACNA2D2,CACNA2D3,CACNA2D4,CACNG1,CACNG2,CACNG4,CALHM1,CALM1,CATSPER4,CHRNA7,CLCN1,CLCN4,CLIC5,CNGA3,CNGA4,COMMD1,DPP6,FAM155B,FGF13,FGF14,FXYD6,GABRA3,GABRA5,GABRB2,GABRE,GABRG2,GABRG3,GABRP,GJC2,GLRA1,GLRA2,GPR89A,GRIA1,GRIA2,GRIA3,GRIA4,GRID1,GRID2,GRIK1,GRIK2,GRIK3,G…
GO:MF	channel activity	GO:0015267	FALSE	3.71762e-11	10.4297	451	2412	154	12303	ABCC9,ANO10,ANO4,ANO6,ANO8,ANXA5,ASIC2,ASIC4,ATP5F1AW,BCL2,BEST3,CACHD1,CACNA1B,CACNA1C,CACNA1E,CACNA1G,CACNA1H,CACNA1I,CACNA1S,CACNA2D2,CACNA2D3,CACNA2D4,CACNG1,CACNG2,CACNG4,CALHM1,CALM1,CATSPER4,CHRNA7,CLCN1,CLCN4,CLIC5,CNGA3,CNGA4,COMMD1,DPP6,FAM155B,FGF13,FGF14,FXYD6,GABRA3,GABRA5,GABRB2,GABRE,GABRG2,GABRG3,GABRP,GJC2,GLRA1,GLRA2,GPR89A,GRIA1,GRIA2,GRIA3,GRIA4,GRID1,GRID2,GRIK1,GRIK2,GRIK3,G…
GO:MF	transcription cis-regulatory region binding	GO:0000976	FALSE	5.27246e-11	10.278	666	2412	208	12303	ACTN4,AGO1,AHR1A,AHRR,APP,AR,ARID5B,ASCL2,ATF6B,BARHL1,BCL11A,BCOR,BMI1,BRF1,CCAR1,CCNT1,CREB1,CREB3L2,CREBBP,CUX2,DACH1,DNMT3A,E2F3,E4F1,EBF1,EBF2,EBF3,ELL,ELL2,EN1,EPAS1,ERBB4,ERG,ESR1,ESR2,ESRRB,ESRRG,ETS1,ETV6,FOSL2,FOXA2,FOXJ3,FOXK2,FOXN2,FOXN4,FOXO3,GABPA,GATA2,GATA3,GBX2,GLI2,GLI3,GLIS1,GRHL3,GTF2IRD1,HAND2,HES5,HESX1,HEY2,HEYL,HOXA1,HOXA9,HOXB1,HOXB3,HOXB5,HOXB6,HOXB7,HOXB8,HOXC11,HOXC13,…
GO:MF	monoatomic cation channel activity	GO:0005261	FALSE	5.9583e-11	10.2249	311	2412	116	12303	ABCC9,ANO10,ANO6,ANXA5,ASIC2,ASIC4,ATP5F1AW,CACHD1,CACNA1B,CACNA1C,CACNA1E,CACNA1G,CACNA1H,CACNA1I,CACNA1S,CACNA2D2,CACNA2D3,CACNA2D4,CACNG1,CACNG2,CACNG4,CALHM1,CALM1,CATSPER4,CHRNA7,CNGA3,COMMD1,DPP6,FAM155B,FGF13,FGF14,GRIK2,GRIK3,GRIK4,GRIN2A,GRIN2B,GRIN2C,HCN2,HCN3,HCN4,ITPR1,ITPR2,KCNA10,KCNA3,KCNAB2,KCNB1,KCNB2,KCNC1,KCNC4,KCND2,KCND3,KCNE2,KCNH2,KCNH5,KCNH6,KCNH7,KCNIP1,KCNIP2,KCNIP4,KCNJ…
GO:MF	transcription regulatory region nucleic acid binding	GO:0001067	FALSE	6.22516e-11	10.2058	667	2412	208	12303	ACTN4,AGO1,AHR1A,AHRR,APP,AR,ARID5B,ASCL2,ATF6B,BARHL1,BCL11A,BCOR,BMI1,BRF1,CCAR1,CCNT1,CREB1,CREB3L2,CREBBP,CUX2,DACH1,DNMT3A,E2F3,E4F1,EBF1,EBF2,EBF3,ELL,ELL2,EN1,EPAS1,ERBB4,ERG,ESR1,ESR2,ESRRB,ESRRG,ETS1,ETV6,FOSL2,FOXA2,FOXJ3,FOXK2,FOXN2,FOXN4,FOXO3,GABPA,GATA2,GATA3,GBX2,GLI2,GLI3,GLIS1,GRHL3,GTF2IRD1,HAND2,HES5,HESX1,HEY2,HEYL,HOXA1,HOXA9,HOXB1,HOXB3,HOXB5,HOXB6,HOXB7,HOXB8,HOXC11,HOXC13,…
GO:MF	inorganic molecular entity transmembrane transporter activity	GO:0015318	FALSE	7.89894e-11	10.1024	592	2412	189	12303	ABCC9,ANKH,ANO10,ANO4,ANO6,ANO8,ANXA5,ASIC2,ASIC4,ATP2B2,ATP2C1,ATP5F1AW,ATP6V0A4,ATP6V0C,BEST3,CACHD1,CACNA1B,CACNA1C,CACNA1E,CACNA1G,CACNA1H,CACNA1I,CACNA1S,CACNA2D2,CACNA2D3,CACNA2D4,CACNG1,CACNG2,CACNG4,CALHM1,CALM1,CATSPER4,CLCN1,CLCN4,CLIC5,CNGA3,CNNM2,COMMD1,DPP6,FAM155B,FGF13,FGF14,GABRA3,GABRA5,GABRB2,GABRE,GABRG2,GABRG3,GABRP,GLRA1,GLRA2,GRIA1,GRIA2,GRIA3,GRIA4,GRIK2,GRIK3,GRIK4,GRIN2A,…
GO:MF	monoatomic ion transmembrane transporter activity	GO:0015075	FALSE	9.12771e-11	10.0396	641	2412	201	12303	ABCC9,ANO10,ANO4,ANO6,ANO8,ANXA5,ASIC2,ASIC4,ATP2B2,ATP2C1,ATP5F1AW,ATP6V0A4,ATP6V0C,BEST3,CACHD1,CACNA1B,CACNA1C,CACNA1E,CACNA1G,CACNA1H,CACNA1I,CACNA1S,CACNA2D2,CACNA2D3,CACNA2D4,CACNG1,CACNG2,CACNG4,CALHM1,CALM1,CATSPER4,CHRNA7,CLCN1,CLCN4,CLIC5,CNGA3,CNGA4,CNNM2,COMMD1,DPP6,FAM155B,FGF13,FGF14,FXYD6,GABRA3,GABRA5,GABRB2,GABRE,GABRG2,GABRG3,GABRP,GLRA1,GLRA2,GPR89A,GRIA1,GRIA2,GRIA3,GRIA4,GRID…
GO:MF	inorganic cation transmembrane transporter activity	GO:0022890	FALSE	1.31196e-10	9.88208	496	2412	164	12303	ABCC9,ANXA5,ASIC2,ASIC4,ATP2B2,ATP2C1,ATP5F1AW,ATP6V0A4,ATP6V0C,CACHD1,CACNA1B,CACNA1C,CACNA1E,CACNA1G,CACNA1H,CACNA1I,CACNA1S,CACNA2D2,CACNA2D3,CACNA2D4,CACNG1,CACNG2,CACNG4,CALHM1,CALM1,CATSPER4,CNGA3,CNNM2,COMMD1,DPP6,FAM155B,FGF13,FGF14,GRIA1,GRIA2,GRIA3,GRIA4,GRIK2,GRIK3,GRIK4,GRIN2A,GRIN2B,GRIN2C,HCN2,HCN3,HCN4,ITPR1,ITPR2,KCNA10,KCNA3,KCNAB2,KCNB1,KCNB2,KCNC1,KCNC4,KCND2,KCND3,KCNE2,KCNH2,…
GO:MF	double-stranded DNA binding	GO:0003690	FALSE	1.66687e-10	9.7781	813	2412	242	12303	ABL1,ACTN4,AFF3,AGO1,AHR1A,AHRR,APP,AR,ARID5B,ASCL2,ATF6B,BARHL1,BBX,BCL11A,BCOR,BEND3,BMI1,BNC1,BNC2,BRF1,CCAR1,CCNT1,CREB1,CREB3L1,CREB3L2,CREB5,CREBBP,CUX1,CUX2,DACH1,DDX11,DMRT1,DNMT3A,E2F3,E4F1,EBF1,EBF2,EBF3,EGR3,ELL,ELL2,EMX2,EN1,EPAS1,ERBB4,ERG,ESR1,ESR2,ESRRB,ESRRG,ETS1,ETV6,EVX1,FOSL2,FOXA2,FOXJ3,FOXK2,FOXN2,FOXN4,FOXO3,GABPA,GATA2,GATA3,GBX2,GCM2,GLI2,GLI3,GLIS1,GRHL3,GTF2IRD1,HAND2,HE…
GO:MF	RNA polymerase II transcription regulatory region sequence-specific DNA binding	GO:0000977	FALSE	7.46048e-10	9.12723	589	2412	185	12303	ACTN4,APP,AR,ASCL2,ATF6B,BARHL1,BCL11A,BCOR,BMI1,CCAR1,CREB1,CREB3L2,CUX2,DACH1,DNMT3A,E2F3,E4F1,EBF1,EBF2,EBF3,EN1,EPAS1,ERG,ESR1,ESR2,ESRRB,ESRRG,ETS1,ETV6,FOSL2,FOXA2,FOXJ3,FOXK2,FOXO3,GABPA,GATA2,GATA3,GBX2,GLI2,GLI3,GLIS1,GRHL3,GTF2IRD1,HAND2,HES5,HESX1,HEY2,HEYL,HOXA1,HOXA9,HOXB1,HOXB3,HOXB5,HOXB6,HOXB7,HOXB8,HOXC11,HOXC13,HOXC8,HOXC9,HOXD10,HOXD3,HSF2,IRF2,IRF5,IRX1,ISL1,KLF12,KLF15,KLF5,K…
GO:MF	nucleoside-triphosphatase regulator activity	GO:0060589	TRUE	9.59497e-10	9.01796	326	2412	117	12303	ACAP3,ADAP1,ADGRB3,AGAP1,AGAP3,AKAP13,ALS2,ARFGAP3,ARHGAP1,ARHGAP10,ARHGAP15,ARHGAP22,ARHGAP24,ARHGAP26,ARHGAP5,ARHGAP6,ARHGAP8,ARHGDIA,ARHGEF11,ARHGEF16,ARHGEF2,ARHGEF26,ARHGEF28,ARHGEF4,ARHGEF6,ARHGEF7,ARHGEF9,ASAP3,BCAR3,BCR,CHM,CHN1,CYTH1,DAB2IP,DDEFL1,DENND1A,DENND1B,DENND2A,DENND2B,DENND5A,DENND5B,DGKI,DOCK1,DOCK2,DOCK3,DOCK4,DOCK7,DOCK8,DOCK9,ELMO1,ELMOD1,FARP1,FGD4,FGD5,FGD6,FRMD7,GBF1,GN…
GO:MF	GTPase regulator activity	GO:0030695	FALSE	9.59497e-10	9.01796	326	2412	117	12303	ACAP3,ADAP1,ADGRB3,AGAP1,AGAP3,AKAP13,ALS2,ARFGAP3,ARHGAP1,ARHGAP10,ARHGAP15,ARHGAP22,ARHGAP24,ARHGAP26,ARHGAP5,ARHGAP6,ARHGAP8,ARHGDIA,ARHGEF11,ARHGEF16,ARHGEF2,ARHGEF26,ARHGEF28,ARHGEF4,ARHGEF6,ARHGEF7,ARHGEF9,ASAP3,BCAR3,BCR,CHM,CHN1,CYTH1,DAB2IP,DDEFL1,DENND1A,DENND1B,DENND2A,DENND2B,DENND5A,DENND5B,DGKI,DOCK1,DOCK2,DOCK3,DOCK4,DOCK7,DOCK8,DOCK9,ELMO1,ELMOD1,FARP1,FGD4,FGD5,FGD6,FRMD7,GBF1,GN…
GO:MF	DNA-binding transcription factor activity, RNA polymerase II-specific	GO:0000981	FALSE	2.9197e-09	8.53466	638	2412	195	12303	AHR1A,AHRR,AR,ASCL2,ATF6B,BARHL1,BCL11A,C5H11ORF9,CREB1,CREB3L1,CREB3L2,CSRNP3,CUX1,CUX2,DACH1,E2F3,E4F1,EBF1,EBF2,EBF3,EGR3,EMX2,EN1,EPAS1,ERG,ESR1,ESR2,ESRRB,ESRRG,ETS1,ETV6,EVX1,FOSL2,FOXA2,FOXJ3,FOXK2,FOXN4,FOXO3,GABPA,GATA2,GATA3,GBX2,GCM2,GLIS1,GNOT2,GRHL3,GTF2IRD1,HAND2,HES5,HESX1,HEY2,HEYL,HLX,HMX2,HOXA1,HOXA9,HOXB1,HOXB13,HOXB3,HOXB5,HOXB6,HOXB7,HOXB8,HOXC11,HOXC13,HOXC8,HOXC9,HOXD10,HOX…
GO:MF	DNA-binding transcription factor activity	GO:0003700	FALSE	1.33148e-08	7.87566	731	2412	215	12303	AFF3,AHR1A,AHRR,AR,ASCL2,ATF6B,BARHL1,BCL11A,BNC1,C5H11ORF9,CREB1,CREB3L1,CREB3L2,CREB5,CSRNP3,CUX1,CUX2,DACH1,E2F3,E4F1,EBF1,EBF2,EBF3,EGR3,EMX2,EN1,EPAS1,ERG,ESR1,ESR2,ESRRB,ESRRG,ETS1,ETV3L,ETV6,EVX1,FOSL2,FOXA2,FOXJ3,FOXK2,FOXN2,FOXN3,FOXN4,FOXO3,FOXP2,GABPA,GATA2,GATA3,GBX2,GCM2,GLI3,GLIS1,GNOT2,GRHL3,GTF2IRD1,HAND2,HES5,HESX1,HEY2,HEYL,HLX,HMX2,HOXA1,HOXA9,HOXB1,HOXB13,HOXB3,HOXB5,HOXB6,HOX…
GO:MF	ligand-gated channel activity	GO:0022834	FALSE	2.44397e-08	7.6119	143	2412	62	12303	ANO10,ANO4,ANO6,ANO8,ASIC2,BEST3,CALHM1,CATSPER4,CHRNA7,GABRA3,GABRA5,GABRB2,GABRE,GABRG2,GABRG3,GABRP,GLRA1,GLRA2,GRIA1,GRIA2,GRIA3,GRIA4,GRID1,GRID2,GRIK1,GRIK2,GRIK3,GRIK4,GRIN2A,GRIN2B,GRIN2C,HCN2,HCN4,ITPR1,ITPR2,KBP,KCNE2,KCNH2,KCNH6,KCNH7,KCNJ12,KCNJ13,KCNJ16,KCNJ2,KCNJ5,KCNK18,KCNK2,KCNMA1,KCNMB2,KCNN1,KCNT2,P2RX1,RYR2,RYR3,SCNN1B,SCNN1D,SCNN1G,TMEM63B,TMEM63C,TRPM2,TRPV1,TTYH3
GO:MF	binding	GO:0005488	TRUE	3.05254e-08	7.51534	9182	2412	1921	12303	A4GALT,AAK1,AATF,AATK,ABAT,ABCA12,ABCA13,ABCA3,ABCA4,ABCA7,ABCB10,ABCB5,ABCB7,ABCC4,ABCC9,ABL1,ABL2,ABLIM1,ABLIM2,ABLIM3,ACACA,ACACB,ACAN,ACAP3,ACBD4,ACBD6,ACE,ACOT11,ACSL1,ACSL3,ACSS2,ACTN4,ACTR2,ACVR2A,ACVR2B,ADA,ADAM12,ADAM17,ADAM19,ADAM8,ADAMTS10,ADAMTS12,ADAMTS17,ADAMTS19,ADAMTS2,ADAMTS20,ADAMTS9,ADAP1,ADARB2,ADCK1,ADCY3,ADCY7,ADCYAP1R1,ADGRG1,ADGRL2,ADGRL3,ADGRL4,ADGRV1,ADK,ADMP,ADPRH,ADRB3…
GO:MF	calcium ion transmembrane transporter activity	GO:0015085	FALSE	4.39721e-08	7.35682	125	2412	56	12303	ANXA5,ATP2B2,ATP2C1,CACHD1,CACNA1B,CACNA1C,CACNA1E,CACNA1G,CACNA1H,CACNA1I,CACNA1S,CACNA2D2,CACNA2D3,CACNA2D4,CACNG1,CACNG2,CACNG4,CALHM1,CALM1,CATSPER4,FAM155B,GRIK2,GRIK3,GRIN2A,GRIN2B,GRIN2C,ITPR1,ITPR2,MCU,MCUB,MICU1,NCS1,NRXN1,NRXN3,ORAI3,P2RX1,PANX1,PDE4B,PKD1,PRKCB,PRKG1,RASA3,RYR2,RYR3,SLC24A3,SLC24A4,SLC8A1,SLC8A2,SLC8A3,STIM1,STX1A,TRPM1,TRPM2,TRPM3,TRPM8,TRPV1
GO:MF	monoatomic cation transmembrane transporter activity	GO:0008324	FALSE	5.30253e-08	7.27552	526	2412	163	12303	ABCC9,ANO10,ANO6,ANXA5,ASIC2,ASIC4,ATP2B2,ATP2C1,ATP5F1AW,ATP6V0A4,ATP6V0C,CACHD1,CACNA1B,CACNA1C,CACNA1E,CACNA1G,CACNA1H,CACNA1I,CACNA1S,CACNA2D2,CACNA2D3,CACNA2D4,CACNG1,CACNG2,CACNG4,CALHM1,CALM1,CATSPER4,CHRNA7,CNGA3,CNNM2,COMMD1,DPP6,FAM155B,FGF13,FGF14,GRIK2,GRIK3,GRIK4,GRIN2A,GRIN2B,GRIN2C,HCN2,HCN3,HCN4,ITPR1,ITPR2,KCNA10,KCNA3,KCNAB2,KCNB1,KCNB2,KCNC1,KCNC4,KCND2,KCND3,KCNE2,KCNH2,KCNH5,…
GO:MF	ligand-gated monoatomic ion channel activity	GO:0015276	FALSE	5.52016e-08	7.25805	142	2412	61	12303	ANO10,ANO4,ANO6,ANO8,ASIC2,BEST3,CALHM1,CATSPER4,CHRNA7,GABRA3,GABRA5,GABRB2,GABRE,GABRG2,GABRG3,GABRP,GLRA1,GLRA2,GRIA1,GRIA2,GRIA3,GRIA4,GRID1,GRID2,GRIK1,GRIK2,GRIK3,GRIK4,GRIN2A,GRIN2B,GRIN2C,HCN2,HCN4,ITPR1,ITPR2,KBP,KCNE2,KCNH2,KCNH6,KCNH7,KCNJ12,KCNJ13,KCNJ16,KCNJ2,KCNJ5,KCNK18,KCNMA1,KCNMB2,KCNN1,KCNT2,P2RX1,RYR2,RYR3,SCNN1B,SCNN1D,SCNN1G,TMEM63B,TMEM63C,TRPM2,TRPV1,TTYH3
GO:MF	protein binding	GO:0005515	FALSE	7.25269e-08	7.1395	4602	2412	1037	12303	AAK1,AATF,ABAT,ABCB10,ABCB7,ABCC9,ABL1,ABL2,ABLIM1,ABLIM2,ABLIM3,ACACA,ACACB,ACSL3,ACTN4,ACTR2,ACVR2A,ACVR2B,ADAM17,ADAM8,ADMP,ADRB3,ADRM1,AGO1,AGRN,AGT,AHR1A,AHR1B,AHRR,AHSA2,AJAP1,AKAP11,AKAP12,AKAP13,AKAP14,AKAP6,ALCAM,ALDH4A1,ALK,ALS2,AMER1,AMFR,AMOTL1,ANAPC2,ANAPC4,ANAPC7,ANGPT4,ANK1,ANK2,ANO3,ANO4,ANO6,ANP32A,ANXA5,AOX1,AP3B1,APC2,APLP2,APP,AR,ARHGAP1,ARHGAP29,ARHGAP5,ARHGEF11,ARHGEF2,ARHGE…
GO:MF	calcium channel activity	GO:0005262	FALSE	1.67334e-07	6.77642	106	2412	49	12303	ANXA5,CACHD1,CACNA1B,CACNA1C,CACNA1E,CACNA1G,CACNA1H,CACNA1I,CACNA1S,CACNA2D2,CACNA2D3,CACNA2D4,CACNG1,CACNG2,CACNG4,CALHM1,CALM1,CATSPER4,FAM155B,GRIK2,GRIK3,GRIN2A,GRIN2B,GRIN2C,ITPR1,ITPR2,MCU,MCUB,MICU1,NCS1,NRXN1,NRXN3,ORAI3,P2RX1,PANX1,PDE4B,PKD1,PRKCB,PRKG1,RASA3,RYR2,RYR3,STIM1,STX1A,TRPM1,TRPM2,TRPM3,TRPM8,TRPV1
GO:MF	voltage-gated channel activity	GO:0022832	FALSE	3.37244e-07	6.47206	144	2412	60	12303	ANO6,CACHD1,CACNA1B,CACNA1C,CACNA1E,CACNA1G,CACNA1H,CACNA1I,CACNA1S,CACNA2D2,CACNA2D4,CACNG1,CACNG2,CACNG4,CALHM1,CATSPER4,CLCN1,CLCN4,CNGA3,GPR89A,GRIN2A,GRIN2B,GRIN2C,HCN2,HCN3,HCN4,KCNA10,KCNA3,KCNAB2,KCNB1,KCNB2,KCNC1,KCNC4,KCND2,KCND3,KCNE2,KCNH2,KCNH5,KCNH6,KCNH7,KCNIP2,KCNJ12,KCNJ13,KCNJ16,KCNJ2,KCNJ5,KCNK12,KCNK13,KCNK18,KCNK2,KCNK3,KCNMA1,KCNN1,KCNQ4,KCNQ5,LRRC55,NCS1,SNAP25,TMEM266,VDAC1
GO:MF	voltage-gated monoatomic ion channel activity	GO:0005244	FALSE	1.14736e-06	5.9403	141	2412	58	12303	ANO6,CACHD1,CACNA1B,CACNA1C,CACNA1E,CACNA1G,CACNA1H,CACNA1I,CACNA1S,CACNA2D2,CACNA2D4,CACNG1,CACNG2,CACNG4,CALHM1,CLCN1,CLCN4,CNGA3,GPR89A,GRIN2A,GRIN2B,GRIN2C,HCN2,HCN3,HCN4,KCNA10,KCNA3,KCNAB2,KCNB1,KCNB2,KCNC1,KCNC4,KCND2,KCND3,KCNE2,KCNH2,KCNH5,KCNH6,KCNH7,KCNIP2,KCNJ12,KCNJ13,KCNJ16,KCNJ2,KCNJ5,KCNK12,KCNK13,KCNK18,KCNK2,KCNK3,KCNMA1,KCNN1,KCNQ4,KCNQ5,LRRC55,NCS1,SNAP25,VDAC1
GO:MF	voltage-gated monoatomic cation channel activity	GO:0022843	FALSE	4.32115e-06	5.3644	118	2412	50	12303	CACHD1,CACNA1B,CACNA1C,CACNA1E,CACNA1G,CACNA1H,CACNA1I,CACNA1S,CACNA2D2,CACNA2D4,CACNG1,CACNG2,CACNG4,CALHM1,CNGA3,HCN2,HCN3,HCN4,KCNA10,KCNA3,KCNAB2,KCNB1,KCNB2,KCNC1,KCNC4,KCND2,KCND3,KCNE2,KCNH2,KCNH5,KCNH6,KCNH7,KCNIP2,KCNJ12,KCNJ13,KCNJ16,KCNJ2,KCNJ5,KCNK12,KCNK13,KCNK18,KCNK2,KCNK3,KCNMA1,KCNN1,KCNQ4,KCNQ5,LRRC55,NCS1,SNAP25
GO:MF	ion binding	GO:0043167	FALSE	8.49352e-06	5.07091	4428	2412	985	12303	AAK1,AATK,ABAT,ABCA12,ABCA13,ABCA3,ABCA4,ABCA7,ABCB10,ABCB5,ABCB7,ABCC4,ABCC9,ABL1,ABL2,ABLIM1,ABLIM2,ABLIM3,ACACA,ACACB,ACAN,ACAP3,ACBD4,ACBD6,ACE,ACSL1,ACSS2,ACTN4,ACTR2,ACVR2A,ACVR2B,ADA,ADAM12,ADAM17,ADAM19,ADAM8,ADAMTS10,ADAMTS12,ADAMTS17,ADAMTS19,ADAMTS2,ADAMTS20,ADAMTS9,ADCK1,ADCY3,ADCY7,ADGRL4,ADGRV1,ADK,ADPRH,ADRB3,AFG1L,AGAP1,AGAP3,AGBL1,AGMO,AGRN,AIFM3,AK4,AK8,AK9,AKAP13,AKT3,ALK,ALKBH…
GO:MF	protein kinase activity	GO:0004672	TRUE	1.87103e-05	4.72792	630	2412	178	12303	AAK1,AATK,ABL1,ABL2,ACSL1,ACVR2A,ACVR2B,ADCK1,AKT3,ALK,ALPK1,ALPK3,ALS2,ANGPT4,ATG13,ATVR1,AXL,BAZ1B,BCR,BMP2,BMPR1B,BRAF,BRD2,BRSK1,CALM1,CAMK1D,CAMK2D,CAMK4,CAMKK1,CCND1,CCNT1,CDC42BPA,CDK14,CDK15,CDK6,CDK8,CDKN2C,CSK,CSNK1D,CSNK1G2,CSNK2A2,DAB2IP,DAPK1,DGKQ,ELP3,EPGN,EPHA10,EPHA3,EPHA4,EPHA5,EPHA7,EPHA8,EPHB1,EPHB2,ERBB3,ERBB4,FAM20C,FES,FGFR1,FGR,GREM1,GRK3,GRK5,GRK6,GRM5,GSK3A,HCK,HIPK2,HTRA…
GO:MF	DNA-binding transcription activator activity, RNA polymerase II-specific	GO:0001228	FALSE	2.78319e-05	4.55546	299	2412	97	12303	AR,ASCL2,ATF6B,BARHL1,CREB1,CREB3L2,CSRNP3,E2F3,E4F1,EBF2,EBF3,EGR3,EPAS1,ERG,ESR1,ESRRG,ETS1,ETV6,FOSL2,FOXJ3,FOXK2,FOXO3,GABPA,GATA2,GATA3,GBX2,GCM2,GRHL3,HAND2,HEYL,HOXB1,HOXB3,HOXB5,HOXB7,HOXC11,HOXC13,HOXD10,HOXD3,HSF2,IRF2,IRF5,ISL1,KLF15,KLF5,KLF7,LHX3,LHX4,LITAF,MAF,MECOM,MEIS1,MEOX2,MLXIPL,NEUROD1,NFAT5,NFIA,NFIB,NFIC,NFYC,NKX2-2,NKX2-5,NR2E3,NR3C1,NR4A2,NR5A2,NR6A1,OTX1,PAX1,PAX5,PBX1,P…
GO:MF	DNA-binding transcription activator activity	GO:0001216	FALSE	4.80328e-05	4.31846	306	2412	98	12303	AR,ASCL2,ATF6B,BARHL1,BNC1,CREB1,CREB3L2,CSRNP3,E2F3,E4F1,EBF2,EBF3,EGR3,EPAS1,ERG,ESR1,ESRRG,ETS1,ETV6,FOSL2,FOXJ3,FOXK2,FOXO3,GABPA,GATA2,GATA3,GBX2,GCM2,GRHL3,HAND2,HEYL,HOXB1,HOXB3,HOXB5,HOXB7,HOXC11,HOXC13,HOXD10,HOXD3,HSF2,IRF2,IRF5,ISL1,KLF15,KLF5,KLF7,LHX3,LHX4,LITAF,MAF,MECOM,MEIS1,MEOX2,MLXIPL,NEUROD1,NFAT5,NFIA,NFIB,NFIC,NFYC,NKX2-2,NKX2-5,NR2E3,NR3C1,NR4A2,NR5A2,NR6A1,OTX1,PAX1,PAX5,P…
GO:MF	sodium ion transmembrane transporter activity	GO:0015081	FALSE	5.41359e-05	4.26651	133	2412	52	12303	ASIC2,ASIC4,CATSPER4,COMMD1,FGF13,FGF14,GRIK2,GRIK3,GRIK4,HCN2,HCN3,HCN4,NALCN,PTPN3,SCN3A,SCN3B,SCN4B,SCN5A,SCNN1B,SCNN1D,SCNN1G,SLC13A3,SLC20A2,SLC23A2,SLC24A3,SLC24A4,SLC28A3,SLC34A2,SLC41A3,SLC4A11,SLC4A4,SLC4A5,SLC4A7,SLC4A8,SLC4A9,SLC5A1,SLC5A11,SLC6A11,SLC6A12,SLC6A13,SLC6A15,SLC6A4,SLC6A5,SLC6A6,SLC6A7,SLC6A9,SLC8A1,SLC8A2,SLC8A3,SLC9A5,SLC9A7,SLC9A9
GO:MF	metal ion binding	GO:0046872	FALSE	5.5871e-05	4.25281	2745	2412	634	12303	ABL1,ABL2,ABLIM1,ABLIM2,ABLIM3,ACACA,ACACB,ACAN,ACAP3,ACE,ACTN4,ACVR2A,ACVR2B,ADA,ADAM12,ADAM17,ADAM19,ADAM8,ADAMTS10,ADAMTS12,ADAMTS17,ADAMTS19,ADAMTS2,ADAMTS20,ADAMTS9,ADCY3,ADCY7,ADGRL4,ADGRV1,ADPRH,AGAP1,AGAP3,AGBL1,AGMO,AGRN,AIFM3,AKAP13,ALKBH5,ALKBH8,ALOX5,ALPPL,AMFR,AMPD3,ANXA10,ANXA5,AOX1,APLP2,APP,AR,ARHGAP29,ARHGEF2,ARHGEF28,ARIH1,ARMC1,ASAP3,ATP8A2,ATP8B1,ATVR1,AXL,B3GAT1,B3GAT1L,B3GAT…
GO:MF	phosphotransferase activity, alcohol group as acceptor	GO:0016773	FALSE	5.65402e-05	4.24764	730	2412	199	12303	AAK1,AATK,ABL1,ABL2,ACSL1,ACVR2A,ACVR2B,ADCK1,ADK,AKT3,ALK,ALPK1,ALPK3,ALS2,ANGPT4,ATG13,ATVR1,AXL,BAZ1B,BCR,BMP2,BMPR1B,BRAF,BRD2,BRSK1,CALM1,CAMK1D,CAMK2D,CAMK4,CAMKK1,CCND1,CCNT1,CDC42BPA,CDK14,CDK15,CDK6,CDK8,CDKN2C,CSK,CSNK1D,CSNK1G2,CSNK2A2,DAB2IP,DAPK1,DCAKD,DGKB,DGKG,DGKH,DGKI,DGKQ,DGKZ,ELP3,EPGN,EPHA10,EPHA3,EPHA4,EPHA5,EPHA7,EPHA8,EPHB1,EPHB2,ERBB3,ERBB4,FAM20B,FAM20C,FES,FGFR1,FGGY,FGR…
GO:MF	glutamate receptor activity	GO:0008066	FALSE	6.28979e-05	4.20136	18	2412	14	12303	GRIA1,GRIA2,GRIA3,GRIA4,GRIK2,GRIK3,GRIK4,GRIN2A,GRIN2B,GRIN2C,GRM1,GRM4,GRM5,GRM7
GO:MF	small molecule binding	GO:0036094	FALSE	6.71903e-05	4.17269	4568	2412	1005	12303	AAK1,AATK,ABAT,ABCA12,ABCA13,ABCA3,ABCA4,ABCA7,ABCB10,ABCB5,ABCB7,ABCC4,ABCC9,ABL1,ABL2,ABLIM1,ABLIM2,ABLIM3,ACACA,ACACB,ACAN,ACAP3,ACBD4,ACBD6,ACE,ACSL1,ACSS2,ACTN4,ACTR2,ACVR2A,ACVR2B,ADA,ADAM12,ADAM17,ADAM19,ADAM8,ADAMTS10,ADAMTS12,ADAMTS17,ADAMTS19,ADAMTS2,ADAMTS20,ADAMTS9,ADCK1,ADCY3,ADCY7,ADGRL4,ADGRV1,ADK,ADPRH,ADRB3,AFG1L,AGAP1,AGAP3,AGBL1,AGMO,AGRN,AIFM3,AK4,AK8,AK9,AKAP13,AKT3,ALK,ALKBH…
GO:MF	transmembrane transporter activity	GO:0022857	FALSE	6.74994e-05	4.1707	943	2412	247	12303	ABCA12,ABCA13,ABCA3,ABCA4,ABCA7,ABCB10,ABCB5,ABCB7,ABCC4,ABCC9,ANKH,ANO10,ANO4,ANO6,ANO8,ANXA5,ASIC2,ASIC4,ATP2B2,ATP2C1,ATP5F1AW,ATP6V0A4,ATP6V0C,BCL2,BEST3,CACHD1,CACNA1B,CACNA1C,CACNA1E,CACNA1G,CACNA1H,CACNA1I,CACNA1S,CACNA2D2,CACNA2D3,CACNA2D4,CACNG1,CACNG2,CACNG4,CALHM1,CALM1,CATSPER4,CGTL,CHRNA7,CLCN1,CLCN4,CLIC5,CNGA3,CNGA4,CNNM2,COMMD1,DPP6,FAM155B,FGF13,FGF14,FXYD6,GABRA3,GABRA5,GABRB2,G…
GO:MF	enzyme regulator activity	GO:0030234	FALSE	0.000101935	3.99168	810	2412	216	12303	A2ML3,A2ML4,ACAP3,ACSL1,ACVR2B,ADAP1,ADGRB3,ADRM1,AGAP1,AGAP3,AGT,AKAP13,ALK,ALS2,ANGPT4,ANOS1,APLP2,APP,ARFGAP3,ARHGAP1,ARHGAP10,ARHGAP15,ARHGAP22,ARHGAP24,ARHGAP26,ARHGAP5,ARHGAP6,ARHGAP8,ARHGDIA,ARHGEF11,ARHGEF16,ARHGEF2,ARHGEF26,ARHGEF28,ARHGEF4,ARHGEF6,ARHGEF7,ARHGEF9,ASAP3,ATG13,BCAR3,BCAS3,BCR,BIRC6,BMI1,BMP2,CALM1,CAST,CBX8,CCND1,CCNT1,CDKN2C,CHM,CHN1,COL7A1,CRB2,CRIM1,CYTH1,DAB2IP,DDEFL1…
GO:MF	cation binding	GO:0043169	FALSE	0.000107434	3.96886	2819	2412	647	12303	ABL1,ABL2,ABLIM1,ABLIM2,ABLIM3,ACACA,ACACB,ACAN,ACAP3,ACE,ACTN4,ACVR2A,ACVR2B,ADA,ADAM12,ADAM17,ADAM19,ADAM8,ADAMTS10,ADAMTS12,ADAMTS17,ADAMTS19,ADAMTS2,ADAMTS20,ADAMTS9,ADCY3,ADCY7,ADGRL4,ADGRV1,ADPRH,ADRB3,AGAP1,AGAP3,AGBL1,AGMO,AGRN,AIFM3,AKAP13,ALKBH5,ALKBH8,ALOX5,ALPPL,AMFR,AMPD3,ANXA10,ANXA5,AOX1,APLP2,APP,AR,ARHGAP29,ARHGEF2,ARHGEF28,ARIH1,ARMC1,ASAP3,ATP8A2,ATP8B1,ATVR1,AXL,B3GAT1,B3GAT1L…
GO:MF	transporter activity	GO:0005215	FALSE	0.000139817	3.85444	1018	2412	262	12303	ABCA12,ABCA13,ABCA3,ABCA4,ABCA7,ABCB10,ABCB5,ABCB7,ABCC4,ABCC9,ANKH,ANO10,ANO3,ANO4,ANO6,ANO8,ANXA5,ASIC2,ASIC4,ATP2B2,ATP2C1,ATP5F1AW,ATP6V0A4,ATP6V0C,ATP8A2,ATP8B1,BCL2,BEST3,CACHD1,CACNA1B,CACNA1C,CACNA1E,CACNA1G,CACNA1H,CACNA1I,CACNA1S,CACNA2D2,CACNA2D3,CACNA2D4,CACNG1,CACNG2,CACNG4,CALHM1,CALM1,CATSPER4,CGTL,CHRNA7,CLCN1,CLCN4,CLIC5,CNGA3,CNGA4,CNNM2,COL4A3BP,COMMD1,DPP6,FAM155B,FGF13,FGF14,…
GO:MF	guanyl-nucleotide exchange factor activity	GO:0005085	FALSE	0.000182601	3.7385	174	2412	62	12303	AKAP13,ALS2,ARHGEF11,ARHGEF16,ARHGEF2,ARHGEF26,ARHGEF28,ARHGEF4,ARHGEF6,ARHGEF7,ARHGEF9,BCAR3,BCR,CYTH1,DENND1A,DENND1B,DENND2A,DENND2B,DENND5A,DENND5B,DOCK1,DOCK2,DOCK3,DOCK4,DOCK7,DOCK8,DOCK9,ELMO1,FARP1,FGD4,FGD5,FGD6,FRMD7,GBF1,IQSEC1,IQSEC3,ITSN1,KALRN,MCF2L,MCF2L2,MYCBP2,OBSCN,PLEKHG1,PLEKHG4,PREB,PSD,PSD2,RAP1GDS1L,RAPGEF1,RAPGEF2,RAPGEF5,RAPGEF6,RASGEF1B,RASGEF1C,RASGRF2,RASGRP3,SBF1,SBF2…
GO:MF	ligand-gated monoatomic cation channel activity	GO:0099094	FALSE	0.000238837	3.6219	93	2412	39	12303	ANO10,ANO6,ASIC2,CALHM1,CATSPER4,CHRNA7,GRIK2,GRIK3,GRIK4,GRIN2A,GRIN2B,GRIN2C,HCN2,HCN4,ITPR1,ITPR2,KCNE2,KCNH2,KCNH6,KCNH7,KCNJ12,KCNJ13,KCNJ16,KCNJ2,KCNJ5,KCNK18,KCNMA1,KCNMB2,KCNN1,KCNT2,P2RX1,RYR2,RYR3,SCNN1B,SCNN1D,SCNN1G,TMEM63B,TMEM63C,TRPM2
GO:MF	calcium ion binding	GO:0005509	FALSE	0.000257489	3.58924	545	2412	153	12303	ACAN,ACTN4,ADAM8,ADGRL4,ADGRV1,AGRN,ANXA10,ANXA5,BRAF,C2CD5,CABP7,CACNA1B,CACNA1E,CALB1,CALM1,CALN1,CAPN1,CAPN13,CAPN2,CAPSL,CDH10,CDH11,CDH12,CDH13,CDH18,CDH19,CDH2,CDH20,CDH22,CDH23,CDH4,CDH6,CDH8,CDH9,CDHR3,CELSR1,CELSR2,CELSR3,CLSTN2,CLSTN3,CRB1,CRB2,CRTAC1,DAG1,DGKB,DGKG,DHH,DOC2B,DSG4,DST,DYSF,EDIL3,EFCAB7,EFCC1,EGFL7,EHD3,ENPP2,F10,F9,FAM20C,FAT3,FBLN2,FBN2,FKBP10,FSTL4,FSTL5,HMCN1,HPCA,HS…
GO:MF	potassium channel activity	GO:0005267	FALSE	0.000266071	3.575	121	2412	47	12303	ABCC9,CNGA3,DPP6,GRIK2,GRIK3,GRIK4,HCN2,HCN3,HCN4,KCNA10,KCNA3,KCNAB2,KCNB1,KCNB2,KCNC1,KCNC4,KCND2,KCND3,KCNE2,KCNH2,KCNH5,KCNH6,KCNH7,KCNIP1,KCNIP2,KCNIP4,KCNJ12,KCNJ13,KCNJ16,KCNJ2,KCNJ5,KCNK12,KCNK13,KCNK18,KCNK2,KCNK3,KCNMA1,KCNMB2,KCNN1,KCNQ4,KCNQ5,KCNT1,KCNT2,KCNU1,LRRC55,SGK2,SNAP25
GO:MF	potassium ion transmembrane transporter activity	GO:0015079	FALSE	0.000355704	3.44891	140	2412	52	12303	ABCC9,CNGA3,DPP6,GRIK2,GRIK3,GRIK4,HCN2,HCN3,HCN4,KCNA10,KCNA3,KCNAB2,KCNB1,KCNB2,KCNC1,KCNC4,KCND2,KCND3,KCNE2,KCNH2,KCNH5,KCNH6,KCNH7,KCNIP1,KCNIP2,KCNIP4,KCNJ12,KCNJ13,KCNJ16,KCNJ2,KCNJ5,KCNK12,KCNK13,KCNK18,KCNK2,KCNK3,KCNMA1,KCNMB2,KCNN1,KCNQ4,KCNQ5,KCNT1,KCNT2,KCNU1,LRRC55,SGK2,SLC12A5,SLC24A3,SLC24A4,SLC9A9,SNAP25,TMCO3
GO:MF	kinase activity	GO:0016301	FALSE	0.00050797	3.29416	791	2412	208	12303	AAK1,AATK,ABL1,ABL2,ACSL1,ACVR2A,ACVR2B,ADCK1,ADK,AK4,AK8,AK9,AKT3,ALK,ALPK1,ALPK3,ALS2,ANGPT4,ATG13,ATVR1,AXL,BAZ1B,BCR,BMP2,BMPR1B,BRAF,BRD2,BRSK1,CALM1,CAMK1D,CAMK2D,CAMK4,CAMKK1,CCND1,CCNT1,CDC42BPA,CDK14,CDK15,CDK6,CDK8,CDKN2C,CERK,CERKL,COL4A3BP,CSK,CSNK1D,CSNK1G2,CSNK2A2,DAB2IP,DAPK1,DCAKD,DGKB,DGKG,DGKH,DGKI,DGKQ,DGKZ,ELP3,EPGN,EPHA10,EPHA3,EPHA4,EPHA5,EPHA7,EPHA8,EPHB1,EPHB2,ERBB3,ERBB4,…
GO:MF	protein tyrosine kinase activity	GO:0004713	FALSE	0.0011183	2.95144	130	2412	48	12303	AATK,ABL1,ABL2,ALK,ANGPT4,AXL,BAZ1B,CSK,DGKQ,EPGN,EPHA10,EPHA3,EPHA4,EPHA5,EPHA7,EPHA8,EPHB1,EPHB2,ERBB3,ERBB4,FES,FGFR1,FGR,GREM1,GRM5,HCK,HIPK2,IGF1R,INSR,INSRR,KIT,LTK,MUSK,NRG1,NRP1,NRP2,NTRK2,NTRK3,PDGFRB,PKDCCA,PKDCCB,PTK2,PTK7,ROS1,RPS6KA5,SRC,TIE1,ZAP70
GO:MF	semaphorin receptor activity	GO:0017154	TRUE	0.00132968	2.87625	10	2412	9	12303	NRP1,NRP2,PLXNA1,PLXNA2,PLXNA4,PLXNB2,PLXNB3,PLXNC1,PLXND1
GO:MF	glutamate-gated receptor activity	GO:0004970	FALSE	0.00140823	2.85132	12	2412	10	12303	GRIA1,GRIA2,GRIA3,GRIA4,GRIK2,GRIK3,GRIK4,GRIN2A,GRIN2B,GRIN2C
GO:MF	enzyme activator activity	GO:0008047	FALSE	0.00155993	2.80689	336	2412	100	12303	ACAP3,ACSL1,ACVR2B,ADAP1,ADGRB3,ADRM1,AGAP1,AGAP3,ALK,ALS2,ANGPT4,ARFGAP3,ARHGAP1,ARHGAP10,ARHGAP15,ARHGAP22,ARHGAP24,ARHGAP26,ARHGAP5,ARHGAP6,ARHGAP8,ASAP3,ATG13,BCAS3,BCR,BMI1,BMP2,CALM1,CBX8,CCND1,CCNT1,CHM,CHN1,DAB2IP,DDEFL1,DGKQ,DOCK2,DOCK4,ELMOD1,EPGN,ERBB3,FBXW7,FN1,FNIP1,GNAQ,GPR158,GREM1,GRM5,GRTP1,HRAS,INSR,LTC4SL,MAP3K12,MGST2,MNAT1,MYO9A,NCS1,NRG1,NRP1,OPHN1,PCOLCE2,PDE8A,PDGFRB,PHACT…
GO:MF	GDP binding	GO:0019003	FALSE	0.00163113	2.78751	235	2412	75	12303	AKAP13,ALS2,ARHGDIA,ARHGEF11,ARHGEF16,ARHGEF2,ARHGEF26,ARHGEF28,ARHGEF4,ARHGEF6,ARHGEF7,ARHGEF9,BCAR3,BCR,CHM,CYTH1,DENND1A,DENND1B,DENND2A,DENND2B,DENND5A,DENND5B,DIRAS2,DNM1,DOCK1,DOCK2,DOCK3,DOCK4,DOCK7,DOCK8,DOCK9,ELMO1,FARP1,FGD4,FGD5,FGD6,FRMD7,GBF1,HRAS,IQSEC1,IQSEC3,ITSN1,KALRN,MCF2L,MCF2L2,MRAS,MYCBP2,NGB,OBSCN,PLEKHG1,PLEKHG4,PREB,PSD,PSD2,RAB31,RAB9B,RAP1GDS1L,RAP2B,RAP2C,RAPGEF1,RAPGE…
GO:MF	cytoskeletal protein binding	GO:0008092	FALSE	0.00182316	2.73918	654	2412	174	12303	ABL1,ABLIM1,ABLIM2,ABLIM3,ACTN4,ACTR2,ANK1,ANK2,APC2,ARHGEF2,BBS4,BCAS3,BICD1,BICDL1,CACNA1C,CALM1,CAP1,CAPN6,CD2AP,CENPJ,CEP135,CLASP1,CLASP2,CLIP2,CLMN,COBL,COBLL1,CROCC,CSRP2,CTNNA2,CTNNA3,CTNNAL1,DAAM1,DAAM2,DAG1,DCX,DIAPH2,DIP2B,DIXDC1,DLEC1,DMD,DMTN,DPYSL3,DST,DYNC1I1,EML1,EML6,EPB41,EPB41L1,EPB41L2,EPB41L5,ESPN,EVL,FAM110C,FARP1,FES,FEZ1,FGF13,FHDC1,FMNL1,FMNL2,FRMD5,FRMD7,GRK3,GSK3A,HIP1,…
GO:MF	actin binding	GO:0003779	FALSE	0.00185329	2.73206	288	2412	88	12303	ABL1,ABLIM1,ABLIM2,ABLIM3,ACTN4,ACTR2,CAP1,CD2AP,CLMN,COBL,COBLL1,CROCC,CTNNA2,CTNNA3,CTNNAL1,DAAM1,DAAM2,DAG1,DIAPH2,DMD,DMTN,DST,EPB41,EPB41L1,EPB41L2,ESPN,EVL,FHDC1,FMNL1,FMNL2,GRK3,HIP1,HPCA,INF2,IQGAP2,KCNMA1,LIMCH1,LMOD1,MACF1,MAEA,MICAL1,MICAL2,MICAL3,MYH10,MYH7,MYH7B,MYL4,MYO10,MYO15L,MYO16,MYO1B,MYO1E,MYO1G,MYO1H,MYO3A,MYO7A,MYO9A,NEB,NEBL,NF2,OPHN1,PACRG,PANX1,PARK2,PARVA,PARVG,PDLIM1,P…
GO:MF	transcription coregulator activity	GO:0003712	FALSE	0.00188761	2.72409	280	2412	86	12303	ACTN4,ARID3A,ARID5B,BCL9,BCL9L,BCOR,CBFA2T2,CBFB,CCAR1,CCND1,CEBPZ,CENPJ,CREBBP,CTBP1,CTBP2,CXORF23,FHL5,HDAC3,HIPK2,JADE1,JAZF1,KDM2A,LCOR,LIMD1,LMO1,MAML2,MAML3,MED12L,MED13L,MED14,MED15,MED16,MED26,MED27,MID2,MINA,MTA1,MTDH,MYOCD,NAB1,NCOA1,NCOA2,NCOR2,NOC2L,NRG1,NSD1,PARK2,PDLIM1,PEX14,PHF12,PHF2,PIAS2,PPARGC1A,RALY,RAP2C,RBPMS,RCOR1,RERE,RUNX1T1,RYBP,SETD5,SFMBT1,SMARCA2,SS18L1,SSBP3,SUPT3H,…
GO:MF	transmembrane receptor protein kinase activity	GO:0019199	FALSE	0.00214755	2.66806	76	2412	32	12303	ACVR2A,ACVR2B,ALK,ANGPT4,ATVR1,BMPR1B,DGKQ,EPGN,EPHA10,EPHA3,EPHA4,EPHA5,EPHA7,EPHA8,EPHB1,EPHB2,ERBB4,FGFR1,GREM1,IGF1R,INSR,INSRR,KIT,LTK,NRP1,NRP2,NTRK2,NTRK3,PDGFRB,ROS1,TGFBR2,TGFBR3
GO:MF	cell adhesion molecule binding	GO:0050839	FALSE	0.00297625	2.52633	149	2412	52	12303	ADAM17,ADAM8,ARVCF,ATVR1,CD81,CD9,CDH10,CDH12,CDH13,CDH18,CDH2,CDH20,CDH22,CDH6,CLSTN3,CTNNA2,CTNNA3,CTNNAL1,FGF2,FN1,FRMD5,IGSF9,ITGA11,JAM3,KIRREL,LAMA5,LGALS8,LRRC4C,NDRG1,NECTIN1,NECTIN3,NEO1,NRG1,NRXN1,NTNG1,OBSCN,PLPP3,PROM1,PRTG,PTPRD,PTPRF,PTPRM,PTPRT,S1PR3,SEMA7A,SLC6A4,SRC,TENM1,TNC,TSPAN4,UTRN,VWF
GO:MF	beta-catenin binding	GO:0008013	FALSE	0.00304904	2.51584	67	2412	29	12303	AJAP1,AMER1,APC2,AR,AXIN2,BCL9,BCL9L,CDH10,CDH12,CDH13,CDH18,CDH2,CDH20,CDH22,CDH6,CTNNA3,DVL1,ESR1,FOXO3,GLI3,GSK3A,MED12L,PARK2,PTPRK,PTPRT,RORA,SLC9A3R2,SUFU,TBL1XR1
GO:MF	DNA binding	GO:0003677	FALSE	0.00306914	2.51298	1486	2412	355	12303	ABL1,ACTN4,AFF3,AGO1,AHR1A,AHRR,APP,AR,ARID1B,ARID2,ARID3A,ARID5B,ASCL2,ATF6B,BARHL1,BBX,BCL11A,BCL2,BCOR,BEND3,BEND5,BEND7,BMI1,BNC1,BNC2,BRF1,BRIP1,C5H11ORF9,CAMTA1,CBFB,CCAR1,CCNT1,CERS4,CERS5,CERS6,CHD5,CHTF8,CREB1,CREB3L1,CREB3L2,CREB5,CREBBP,CSRNP3,CUX1,CUX2,CXORF23,DACH1,DDB2,DDX11,DFFB,DMRT1,DNMT1,DNMT3A,E2F3,E4F1,EBF1,EBF2,EBF3,EGR3,ELL,ELL2,EME2,EMX2,EN1,EPAS1,ERBB4,ERG,ESR1,ESR2,ESRRB,…
GO:MF	voltage-gated potassium channel activity	GO:0005249	FALSE	0.00369318	2.4326	88	2412	35	12303	CNGA3,HCN2,HCN3,HCN4,KCNA10,KCNA3,KCNAB2,KCNB1,KCNB2,KCNC1,KCNC4,KCND2,KCND3,KCNE2,KCNH2,KCNH5,KCNH6,KCNH7,KCNIP2,KCNJ12,KCNJ13,KCNJ16,KCNJ2,KCNJ5,KCNK12,KCNK13,KCNK18,KCNK2,KCNK3,KCNMA1,KCNN1,KCNQ4,KCNQ5,LRRC55,SNAP25
GO:MF	3',5'-cyclic-nucleotide phosphodiesterase activity	GO:0004114	TRUE	0.00451685	2.34516	20	2412	13	12303	PDE10A,PDE11A,PDE1A,PDE1B,PDE1C,PDE3A,PDE3B,PDE4B,PDE4C,PDE6H,PDE7A,PDE8A,PDE9A
GO:MF	GTPase activator activity	GO:0005096	FALSE	0.0047766	2.32088	155	2412	53	12303	ACAP3,ADAP1,ADGRB3,AGAP1,AGAP3,ALS2,ARFGAP3,ARHGAP1,ARHGAP10,ARHGAP15,ARHGAP22,ARHGAP24,ARHGAP26,ARHGAP5,ARHGAP6,ARHGAP8,ASAP3,BCR,CHM,CHN1,DAB2IP,DDEFL1,DOCK2,DOCK4,ELMOD1,GNAQ,GRTP1,MYO9A,NRP1,OPHN1,PDGFRB,PLCB1,RALGAPA1,RALGAPA2,RAP1GAP1,RAP1GAP2,RASA3,RASGRP3,RGS12,RGS6,RGS8,SGSM1,SGSM3,SIPA1L1,SIPA1L2,SRGAP1,SRGAP2,STARD13,SYNGAP1,TBC1D15,TBC1D16,TBC1D8,USP6NL
GO:MF	transmembrane receptor protein tyrosine kinase activity	GO:0004714	FALSE	0.00866199	2.06238	60	2412	26	12303	ALK,ANGPT4,DGKQ,EPGN,EPHA10,EPHA3,EPHA4,EPHA5,EPHA7,EPHA8,EPHB1,EPHB2,ERBB4,FGFR1,GREM1,IGF1R,INSR,INSRR,KIT,LTK,NRP1,NRP2,NTRK2,NTRK3,PDGFRB,ROS1
GO:MF	molecular function regulator activity	GO:0098772	FALSE	0.00913819	2.03914	1302	2412	312	12303	A2ML3,A2ML4,ACAP3,ACSL1,ACVR2B,ADAP1,ADGRB3,ADMP,ADRM1,AGAP1,AGAP3,AGT,AHSA2,AKAP13,ALK,ALS2,ANGPT4,ANOS1,APLP2,APP,ARFGAP3,ARHGAP1,ARHGAP10,ARHGAP15,ARHGAP22,ARHGAP24,ARHGAP26,ARHGAP5,ARHGAP6,ARHGAP8,ARHGDIA,ARHGEF11,ARHGEF16,ARHGEF2,ARHGEF26,ARHGEF28,ARHGEF4,ARHGEF6,ARHGEF7,ARHGEF9,ASAP3,ATG13,ATP4B,AVP,BCAR3,BCAS3,BCL2,BCR,BDNF,BICRA,BIRC6,BMI1,BMP2,BMP3,BMP7,C1QTNF9B,CACNG1,CACNG4,CALM1,CAST,…
GO:MF	cadherin binding	GO:0045296	FALSE	0.00957159	2.01902	38	2412	19	12303	ARVCF,ATVR1,CDH10,CDH12,CDH13,CDH18,CDH2,CDH20,CDH22,CDH6,CTNNA2,CTNNA3,CTNNAL1,NDRG1,NEO1,OBSCN,PROM1,PTPRM,PTPRT
GO:MF	cyclic-nucleotide phosphodiesterase activity	GO:0004112	FALSE	0.00972495	2.01211	21	2412	13	12303	PDE10A,PDE11A,PDE1A,PDE1B,PDE1C,PDE3A,PDE3B,PDE4B,PDE4C,PDE6H,PDE7A,PDE8A,PDE9A
GO:MF	chemorepellent activity	GO:0045499	TRUE	0.0144719	1.83947	14	2412	10	12303	EFNA5,EPHA7,FLRT2,NRG1,NRG3,SEMA3C,SEMA3E,SEMA5A,SEMA6D,SEMA7A
GO:MF	phosphoric diester hydrolase activity	GO:0008081	FALSE	0.0158744	1.7993	72	2412	29	12303	ENPP2,GDPD1,GDPD2,GDPD5,GHDC,HRAS,MPPE1,PDE10A,PDE11A,PDE1A,PDE1B,PDE1C,PDE3A,PDE3B,PDE4B,PDE4C,PDE6H,PDE7A,PDE8A,PDE9A,PDGFRB,PLCB1,PLCB4,PLCH1,PLCL1,PLCL2,PLCXD3,SMPD1,SMPD3
GO:MF	catalytic activity, acting on a protein	GO:0140096	FALSE	0.0173419	1.7609	2081	2412	474	12303	A2ML3,A2ML4,AAK1,AATK,ABL1,ABL2,ACE,ACP1,ACRL,ACSL1,ACVR2A,ACVR2B,ADAM12,ADAM17,ADAM19,ADAM22,ADAM8,ADAMTS10,ADAMTS12,ADAMTS17,ADAMTS19,ADAMTS2,ADAMTS20,ADAMTS9,ADCK1,ADPRH,ADRM1,AGBL1,AGT,AKT3,ALK,ALPK1,ALPK3,ALS2,AMFR,ANGPT4,ANOS1,APLP2,APP,ARIH1,ART7B,ASB2,ASPH,ATG10,ATG13,ATG4C,ATVR1,AXL,BACE1,BAZ1B,BCOR,BCR,BIRC6,BMI1,BMP2,BMPR1B,BRAF,BRD2,BRPF3,BRSK1,CALM1,CAMK1D,CAMK2D,CAMK4,CAMKK1,CAMKMT,…
GO:MF	calcium channel regulator activity	GO:0005246	FALSE	0.0226755	1.64444	25	2412	14	12303	CACNG1,CACNG4,CALM1,ITPR1,MCUB,MICU1,NRXN1,NRXN3,PDE4B,PRKCB,PRKG1,RASA3,STIM1,STX1A
GO:MF	transcription coactivator activity	GO:0003713	FALSE	0.0250874	1.60055	144	2412	48	12303	ACTN4,ARID5B,BCL9,BCL9L,CBFB,CCAR1,CEBPZ,CENPJ,CREBBP,CTBP1,CTBP2,FHL5,HIPK2,JADE1,LMO1,MAML2,MAML3,MED14,MED16,MED27,MID2,MTA1,MTDH,MYOCD,NCOA1,NCOA2,PDLIM1,PHF2,PPARGC1A,RAP2C,RBPMS,RERE,SMARCA2,SS18L1,SSBP3,SUPT3H,SUPT7L,TADA1,TOX2,TOX3,TRIM24,TRIM8,WNT3A,WWC1,WWOX,ZFPM2,ZIC3,ZMIZ1
GO:MF	carbohydrate derivative binding	GO:0097367	FALSE	0.0372572	1.42879	1885	2412	430	12303	AAK1,AATK,ABCA12,ABCA13,ABCA3,ABCA4,ABCA7,ABCB10,ABCB5,ABCB7,ABCC4,ABCC9,ABL1,ABL2,ACACA,ACACB,ACAN,ACSL1,ACSS2,ACTN4,ACTR2,ACVR2A,ACVR2B,ADCK1,ADCY3,ADCY7,ADGRG1,ADK,AFG1L,AGAP1,AGAP3,AK4,AK8,AK9,AKAP13,AKT3,ALK,ALPK1,ALPK3,ALS2,APLP2,APP,ARHGAP5,ARHGDIA,ARHGEF11,ARHGEF16,ARHGEF2,ARHGEF26,ARHGEF28,ARHGEF4,ARHGEF6,ARHGEF7,ARHGEF9,ASCC3,ASNS,ASS1,ATAD3B,ATP2B2,ATP2C1,ATP5F1AW,ATP8A2,ATP8B1,ATVR1,A…
GO:MF	transmitter-gated monoatomic ion channel activity	GO:0022824	FALSE	0.0490723	1.30916	45	2412	20	12303	CHRNA7,GABRA3,GABRA5,GABRB2,GABRE,GABRG2,GABRG3,GABRP,GLRA1,GLRA2,GRIA1,GRIA2,GRIA3,GRIA4,GRIK2,GRIK3,GRIK4,GRIN2A,GRIN2B,GRIN2C
GO:MF	transmitter-gated channel activity	GO:0022835	FALSE	0.0490723	1.30916	45	2412	20	12303	CHRNA7,GABRA3,GABRA5,GABRB2,GABRE,GABRG2,GABRG3,GABRP,GLRA1,GLRA2,GRIA1,GRIA2,GRIA3,GRIA4,GRIK2,GRIK3,GRIK4,GRIN2A,GRIN2B,GRIN2C
GO:BP	system development	GO:0048731	TRUE	4.34195e-44	43.3623	2360	2505	718	12952	ABCC9,ABL1,ABL2,ACACB,ACAN,ACAP3,ACVR2A,ACVR2B,ADA,ADAM17,ADAM22,ADAM8,ADAMTS12,ADAMTS19,ADAMTS2,ADAMTS9,ADGRB3,ADGRG1,AGO1,AGT,AKNA,AKT3,ALCAM,ALDH1A2,ALG10,ALK,ALS2,ANAPC7,ANGPT4,ANK2,ANKRD11,ANKRD17,ANOS1,AP3B1,APLP2,APP,AR,ARHGEF2,ARHGEF28,ARID2,ARID5B,ARMC4,ARSG,ASB2,ASTN1,ASTN2,ATF6B,ATP8A2,ATP8B1,ATRN,ATVR1,ATXN10,AXIN2,AXL,B3GLCT,B3GNT5,B4GALT1,BAIAP2,BARHL1,BBS10,BBS4,BBX,BCAR3,BCL11A,BC…
GO:BP	nervous system development	GO:0007399	FALSE	1.15856e-41	40.9361	1421	2505	485	12952	ABL1,ABL2,ACAP3,ACVR2B,ADAM17,ADAM22,ADGRB3,ADGRG1,AKNA,AKT3,ALCAM,ALDH1A2,ALG10,ALK,ALS2,ANAPC7,ANOS1,APLP2,APP,ARHGEF2,ARHGEF28,ARMC4,ARSG,ASTN1,ASTN2,ATP8A2,ATP8B1,ATRN,ATXN10,AXL,B3GLCT,B3GNT5,BAIAP2,BARHL1,BBS4,BCL11A,BCL2,BCR,BDNF,BICDL1,BMI1,BMP2,BMP7,BMPR1B,BRAF,BRD2,BRINP1,BRINP3,BRSK1,C16ORF52,C2CD3,C3ORF70,C5H11ORF9,CAMK1D,CASKIN1,CBFA2T2,CBLN3,CCND1,CD2AP,CD9,CDH11,CDH2,CDH23,CDH4,CDK…
GO:BP	developmental process	GO:0032502	FALSE	3.17927e-39	38.4977	3691	2505	997	12952	AATF,ABCB10,ABCC9,ABL1,ABL2,ACACB,ACAN,ACAP3,ACVR2A,ACVR2B,ADA,ADAM17,ADAM19,ADAM22,ADAM8,ADAMTS12,ADAMTS19,ADAMTS2,ADAMTS20,ADAMTS9,ADCK1,ADGRB3,ADGRG1,ADGRG3,ADGRV1,ADMP,ADRB3,AFF3,AFF4,AGO1,AGRN,AGT,AJAP1,AKNA,AKT3,ALCAM,ALDH1A2,ALG10,ALK,ALKBH5,ALS2,ANAPC7,ANGPT4,ANK2,ANKH,ANKRD11,ANKRD17,ANO6,ANOS1,AP3B1,APBA1,APLP2,APP,AR,ARHGAP15,ARHGAP5,ARHGEF2,ARHGEF26,ARHGEF28,ARHGEF7,ARID2,ARID5B,ARMC3…
GO:BP	anatomical structure development	GO:0048856	FALSE	5.58569e-38	37.2529	3455	2505	942	12952	AATF,ABCB10,ABCC9,ABL1,ABL2,ACACB,ACAN,ACAP3,ACVR2A,ACVR2B,ADA,ADAM17,ADAM19,ADAM22,ADAM8,ADAMTS12,ADAMTS19,ADAMTS2,ADAMTS9,ADCK1,ADGRB3,ADGRG1,ADGRG3,ADGRV1,ADMP,AFF3,AFF4,AGO1,AGT,AJAP1,AKNA,AKT3,ALCAM,ALDH1A2,ALG10,ALK,ALS2,ANAPC7,ANGPT4,ANK2,ANKH,ANKRD11,ANKRD17,ANO6,ANOS1,AP3B1,APBA1,APLP2,APP,AR,ARHGAP15,ARHGAP5,ARHGEF2,ARHGEF26,ARHGEF28,ARHGEF7,ARID2,ARID5B,ARMC3,ARMC4,ARSG,ASB2,ASCL2,ASPH…
GO:BP	multicellular organism development	GO:0007275	FALSE	1.0149e-37	36.9936	2779	2505	793	12952	AATF,ABCB10,ABCC9,ABL1,ABL2,ACACB,ACAN,ACAP3,ACVR2A,ACVR2B,ADA,ADAM17,ADAM22,ADAM8,ADAMTS12,ADAMTS19,ADAMTS2,ADAMTS9,ADGRB3,ADGRG1,AFF3,AGO1,AGT,AJAP1,AKNA,AKT3,ALCAM,ALDH1A2,ALG10,ALK,ALS2,ANAPC7,ANGPT4,ANK2,ANKH,ANKRD11,ANKRD17,ANO6,ANOS1,AP3B1,APBA1,APLP2,APP,AR,ARHGEF2,ARHGEF28,ARID2,ARID5B,ARMC4,ARSG,ASB2,ASCL2,ASPH,ASTN1,ASTN2,ATF6B,ATP8A2,ATP8B1,ATRN,ATVR1,ATXN10,AXIN2,AXL,B3GLCT,B3GNT5,B4…
GO:BP	neurogenesis	GO:0022008	FALSE	2.21148e-33	32.6553	1042	2505	367	12952	ABL1,ABL2,ACAP3,ADAM17,ADAM22,ADGRB3,ADGRG1,AKNA,ALCAM,ALDH1A2,ALG10,ALK,ALS2,ANOS1,APLP2,APP,ARHGEF2,ARHGEF28,ARSG,ASTN1,ASTN2,ATP8A2,ATP8B1,ATXN10,AXL,BAIAP2,BARHL1,BBS4,BCL11A,BCL2,BDNF,BICDL1,BMP2,BMP7,BMPR1B,BRAF,BRINP1,BRINP3,BRSK1,C16ORF52,C5H11ORF9,CAMK1D,CBFA2T2,CCND1,CD2AP,CD9,CDH11,CDH2,CDH23,CDH4,CDK6,CECR2,CELSR1,CELSR2,CEP120,CEP85L,CHL1,CHN1,CHODL,CLMN,CNR1,CNTN4,COBL,CRB1,CRB2,CRE…
GO:BP	generation of neurons	GO:0048699	FALSE	4.29348e-33	32.3672	900	2505	329	12952	ABL1,ABL2,ACAP3,ADAM17,ADGRB3,ADGRG1,AKNA,ALCAM,ALDH1A2,ALG10,ALK,ALS2,ANOS1,APLP2,APP,ARHGEF2,ARHGEF28,ASTN1,ASTN2,ATP8A2,ATP8B1,ATXN10,AXL,BAIAP2,BARHL1,BBS4,BCL11A,BCL2,BDNF,BICDL1,BMP2,BMP7,BMPR1B,BRAF,BRINP1,BRINP3,BRSK1,C16ORF52,CAMK1D,CBFA2T2,CCND1,CD2AP,CDH11,CDH2,CDH23,CDH4,CECR2,CELSR1,CELSR2,CEP85L,CHL1,CHN1,CHODL,CLMN,CNR1,CNTN4,COBL,CRB1,CRB2,CREB1,CSMD3,CTNNA2,CUX2,DAB1,DAB2IP,DCT,D…
GO:BP	multicellular organismal process	GO:0032501	FALSE	2.79269e-32	31.554	4134	2505	1064	12952	AATF,ABAT,ABCA4,ABCB10,ABCC9,ABL1,ABL2,ACACA,ACACB,ACAN,ACAP3,ACSL1,ACSL3,ACVR2A,ACVR2B,ADA,ADAM17,ADAM22,ADAM8,ADAMTS12,ADAMTS19,ADAMTS2,ADAMTS9,ADCY3,ADCY7,ADGRB3,ADGRG1,ADGRG3,ADGRV1,ADRB3,AFF2,AFF3,AGO1,AGPAT2,AGT,AHR1A,AJAP1,AKAP11,AKNA,AKR1D1,AKT3,ALCAM,ALDH1A2,ALG10,ALK,ALKBH5,ALS2,ANAPC7,ANGPT4,ANK2,ANKFN1,ANKH,ANKRD11,ANKRD17,ANO6,ANOS1,ANXA5,AP3B1,APBA1,APLP2,APP,AR,ARHGAP5,ARHGEF2,ARHG…
GO:BP	anatomical structure morphogenesis	GO:0009653	FALSE	2.61135e-31	30.5831	1696	2505	523	12952	ABCC9,ABL1,ACAN,ACVR2A,ACVR2B,ADA,ADAM17,ADAM8,ADAMTS12,ADAMTS19,ADAMTS9,ADCK1,ADGRB3,ADGRG1,AFF3,AGO1,AGT,AJAP1,AKT3,ALCAM,ALDH1A2,ALS2,ANGPT4,ANKH,ANKRD11,AP3B1,APLP2,APP,AR,ARHGAP15,ARHGEF2,ARHGEF26,ARHGEF28,ARID2,ARID5B,ASB2,ASPH,ATP8B1,ATVR1,AXIN2,B4GALT1,BAIAP2,BBS4,BCAR3,BCL2,BCL9L,BCOR,BCR,BDNF,BMI1,BMP2,BMP7,BMPR1B,BRAF,BRD2,BRSK1,BTBD7,C16ORF52,C2CD3,CACNA1C,CALB1,CAP1,CAPN1,CAPN2,CD2AP…
GO:BP	neuron differentiation	GO:0030182	FALSE	2.72394e-28	27.5648	846	2505	303	12952	ABL1,ABL2,ACAP3,ADAM17,ADGRB3,ALCAM,ALDH1A2,ALG10,ALK,ALS2,ANOS1,APLP2,APP,ARHGEF2,ARHGEF28,ATP8A2,ATP8B1,ATXN10,BAIAP2,BBS4,BCL11A,BCL2,BDNF,BICDL1,BMP2,BMP7,BMPR1B,BRAF,BRINP1,BRINP3,BRSK1,C16ORF52,CAMK1D,CBFA2T2,CCND1,CD2AP,CDH11,CDH2,CDH23,CDH4,CECR2,CHL1,CHN1,CHODL,CLMN,CNR1,CNTN4,COBL,CRB1,CRB2,CREB1,CSMD3,CTNNA2,CUX2,DAB1,DAB2IP,DCX,DIP2B,DISP3,DIXDC1,DMRT1,DOCK7,DRAXIN,DRD2,DSCAM,DTNBP1,D…
GO:BP	animal organ development	GO:0048513	FALSE	6.54114e-28	27.1843	1802	2505	537	12952	ABCC9,ABL1,ACACB,ACAN,ACVR2A,ACVR2B,ADA,ADAM19,ADAM8,ADAMTS12,ADAMTS19,ADAMTS2,ADAMTS9,ADGRG1,ADGRV1,ADMP,AGT,AJAP1,AKNA,AKT3,ALDH1A2,ALG10,ALK,ANAPC7,ANK2,ANKH,ANKRD11,ANO6,AP3B1,APP,AR,ARHGAP5,ARID2,ARID5B,ARMC4,ARSG,ASB2,ASCL2,ATF6B,ATP8B1,ATRN,ATVR1,AXIN2,AXL,B3GLCT,BARHL1,BBS10,BBS4,BBX,BCAR3,BCL2,BCL9,BCL9L,BCOR,BCR,BFSP1,BIRC6,BMI1,BMP2,BMP7,BMPR1B,BNC2,BRAF,BRINP1,BRIP1,BTBD7,C16ORF52,C2C…
GO:BP	cellular developmental process	GO:0048869	FALSE	1.63543e-26	25.7864	2434	2505	676	12952	ABCB10,ABL1,ABL2,ACAN,ACAP3,ACVR2A,ACVR2B,ADA,ADAM17,ADAM22,ADAM8,ADAMTS12,ADAMTS20,ADAMTS9,ADGRB3,ADGRG1,ADGRG3,ADGRV1,ADRB3,AFF4,AGRN,AGT,AJAP1,AKNA,ALCAM,ALDH1A2,ALG10,ALK,ALS2,ANKRD17,ANOS1,AP3B1,APLP2,APP,AR,ARHGEF2,ARHGEF26,ARHGEF28,ARHGEF7,ARID5B,ARMC3,ARSG,ASB2,ASCL2,ASTN1,ASTN2,ATP8A2,ATP8B1,ATVR1,ATXN10,AXIN2,AXL,B4GALT1,BAIAP2,BARHL1,BBS12,BBS4,BCL11A,BCL2,BCL9,BCL9L,BCR,BDNF,BFSP1,BIC…
GO:BP	cell differentiation	GO:0030154	FALSE	1.63543e-26	25.7864	2434	2505	676	12952	ABCB10,ABL1,ABL2,ACAN,ACAP3,ACVR2A,ACVR2B,ADA,ADAM17,ADAM22,ADAM8,ADAMTS12,ADAMTS20,ADAMTS9,ADGRB3,ADGRG1,ADGRG3,ADGRV1,ADRB3,AFF4,AGRN,AGT,AJAP1,AKNA,ALCAM,ALDH1A2,ALG10,ALK,ALS2,ANKRD17,ANOS1,AP3B1,APLP2,APP,AR,ARHGEF2,ARHGEF26,ARHGEF28,ARHGEF7,ARID5B,ARMC3,ARSG,ASB2,ASCL2,ASTN1,ASTN2,ATP8A2,ATP8B1,ATVR1,ATXN10,AXIN2,AXL,B4GALT1,BAIAP2,BARHL1,BBS12,BBS4,BCL11A,BCL2,BCL9,BCL9L,BCR,BDNF,BFSP1,BIC…
GO:BP	biological regulation	GO:0065007	FALSE	1.34202e-25	24.8722	7803	2505	1750	12952	AADAC,AAK1,AATF,ABCA13,ABCA3,ABCA4,ABCB10,ABCB7,ABCC4,ABCC9,ABL1,ABL2,ABLIM3,ACACB,ACAP3,ACSL1,ACSL3,ACTN4,ACTR2,ACVR2A,ACVR2B,ADA,ADAM17,ADAM19,ADAM22,ADAM8,ADAMTS12,ADAMTS20,ADAMTS9,ADCK1,ADCY3,ADCY7,ADCYAP1R1,ADGRA3,ADGRB3,ADGRD2,ADGRG1,ADGRG3,ADGRL2,ADGRL3,ADGRL4,ADGRV1,ADMP,ADRB3,AFDN,AFF2,AFF3,AFF4,AGO1,AGPAT2,AGT,AHR1A,AHR1B,AHRR,AJAP1,AKAP11,AKAP12,AKAP13,AKAP6,AKNA,AKR1D1,AKT3,ALDH1A2,AL…
GO:BP	cell adhesion	GO:0007155	FALSE	1.00008e-23	23	822	2505	285	12952	AATF,ABL1,ACAN,ACTN4,ADA,ADAM17,ADAM19,ADAM8,ADAMTS12,ADGRG1,AFDN,AJAP1,AKNA,ALCAM,ANOS1,AP3B1,ARHGAP6,ARVCF,ASCL2,ASS1,ASTN1,ATP2C1,ATVR1,AXL,B4GALT1,BCAN,BCL2,BCR,BMI1,BMP2,BMP7,BRAF,BRD2,CARD11,CARMIL1,CBFB,CD2AP,CD44,CD81,CD9,CDH10,CDH11,CDH12,CDH13,CDH18,CDH19,CDH2,CDH20,CDH22,CDH23,CDH4,CDH6,CDH8,CDH9,CDHR3,CDK6,CELSR1,CELSR2,CELSR3,CFDP1,CHL1,CHST2,CLDN1,CLDN10,CLSTN2,CLSTN3,CNTN5,CNTN6,CO…
GO:BP	neuron development	GO:0048666	FALSE	4.64832e-23	22.3327	665	2505	242	12952	ABL1,ABL2,ACAP3,ADAM17,ADGRB3,ALCAM,ALG10,ALK,ALS2,APLP2,APP,ARHGEF28,ATP8A2,ATP8B1,ATXN10,BAIAP2,BBS4,BCL11A,BCL2,BDNF,BICDL1,BMP7,BMPR1B,BRAF,BRINP1,BRSK1,CAMK1D,CBFA2T2,CD2AP,CDH11,CDH2,CDH23,CDH4,CECR2,CHL1,CHN1,CHODL,CLMN,CNR1,COBL,CRB1,CRB2,CREB1,CSMD3,CTNNA2,CUX2,DAB1,DAB2IP,DCX,DIP2B,DOCK7,DRAXIN,DRD2,DSCAM,DTNBP1,DVL1,EDN2,EFNA5,EFNB1,ELAVL4,EN1,EPHA3,EPHA4,EPHA5,EPHA7,EPHA8,EPHB1,EPHB2,…
GO:BP	neuron projection development	GO:0031175	FALSE	3.63051e-22	21.44	562	2505	212	12952	ABL1,ABL2,ACAP3,ADAM17,ADGRB3,ALCAM,ALK,ALS2,APLP2,APP,ARHGEF28,ATXN10,BAIAP2,BBS4,BCL11A,BCL2,BDNF,BICDL1,BMP7,BMPR1B,BRAF,BRSK1,CAMK1D,CBFA2T2,CD2AP,CDH11,CDH2,CDH23,CDH4,CECR2,CHL1,CHN1,CHODL,CLMN,CNR1,COBL,CREB1,CSMD3,CTNNA2,CUX2,DAB1,DAB2IP,DCX,DIP2B,DOCK7,DRAXIN,DRD2,DSCAM,DTNBP1,DVL1,EDN2,EFNA5,EFNB1,ELAVL4,EPHA3,EPHA4,EPHA5,EPHA7,EPHA8,EPHB1,EPHB2,EVX1,EXT1,FAT3,FES,FGFR1,FLRT2,FN1,FRMD7,…
GO:BP	cell junction organization	GO:0034330	FALSE	3.67001e-22	21.4353	458	2505	183	12952	ABL1,ADGRB3,AGT,ALS2,APP,ARHGAP22,ARHGAP6,BCL2,BCR,BDNF,C17H9ORF172,CACNA2D2,CACNA2D3,CACNG2,CAP1,CASKIN1,CBLN3,CD2AP,CD9,CDH10,CDH11,CDH12,CDH13,CDH18,CDH2,CDH20,CDH22,CDH6,CDH8,CLDN1,CLDN10,CLDN18,CLSTN2,CLSTN3,CNKSR2,CNTN5,CNTNAP2,COL4A1,COL4A5,COLQ,CSMD2,CUX2,DAB1,DAB2IP,DCX,DGKB,DIXDC1,DLGAP3,DLGAP4,DMTN,DSCAM,DVL1,EFNA5,ELFN1,ELFN2,EPB41L5,EPHA3,EPHA4,EPHA7,EPHB1,EPHB2,ERBB4,ERC2,EXT1,FAM10…
GO:BP	regulation of biological process	GO:0050789	FALSE	4.58614e-22	21.3386	7571	2505	1691	12952	AADAC,AAK1,AATF,ABCA13,ABCA3,ABCB10,ABCB7,ABCC4,ABCC9,ABL1,ABL2,ABLIM3,ACACB,ACAP3,ACSL1,ACSL3,ACTN4,ACTR2,ACVR2A,ACVR2B,ADA,ADAM17,ADAM19,ADAM8,ADAMTS12,ADAMTS20,ADAMTS9,ADCK1,ADCY3,ADCY7,ADCYAP1R1,ADGRA3,ADGRB3,ADGRD2,ADGRG1,ADGRG3,ADGRL2,ADGRL3,ADGRL4,ADGRV1,ADMP,ADRB3,AFDN,AFF2,AFF3,AFF4,AGO1,AGPAT2,AGT,AHR1A,AHR1B,AHRR,AJAP1,AKAP12,AKAP13,AKAP6,AKNA,AKT3,ALDH1A2,ALK,ALKBH5,ALOX5,ALPK1,ALS2,A…
GO:BP	synapse organization	GO:0050808	FALSE	3.55447e-21	20.4492	295	2505	133	12952	ABL1,ADGRB3,ALS2,APP,ARHGAP22,BDNF,CACNA2D2,CACNA2D3,CACNG2,CAP1,CASKIN1,CBLN3,CD2AP,CDH10,CDH2,CDH6,CDH8,CLSTN2,CLSTN3,CNKSR2,CNTN5,COL4A1,COL4A5,COLQ,CSMD2,CUX2,DAB1,DAB2IP,DCX,DGKB,DIXDC1,DLGAP3,DLGAP4,DSCAM,DVL1,EFNA5,ELFN1,ELFN2,EPHA4,EPHA7,EPHB1,EPHB2,ERBB4,ERC2,FARP1,FGF13,FGF7,FGFR1,FLRT2,FZD9,GABRB2,GABRE,GABRG2,GABRG3,GPC4,GPHN,GPR158,GRIA1,GRID1,GRID2,GRM5,IGSF11,IGSF9,IL1RAP,IL1RAPL1,…
GO:BP	cell morphogenesis	GO:0000902	FALSE	1.91272e-20	19.7183	592	2505	216	12952	ABL1,ADAM17,ADAM8,ADGRB3,ALCAM,ALS2,AP3B1,APLP2,APP,AR,ARHGAP15,ARHGEF2,ARHGEF26,ARHGEF28,BAIAP2,BCL2,BCL9L,BDNF,BMP7,BMPR1B,BRAF,BRSK1,CAP1,CD2AP,CDH10,CDH11,CDH12,CDH13,CDH18,CDH2,CDH20,CDH22,CDH23,CDH4,CDH6,CFDP1,CHL1,CHN1,COBL,COL4A3BP,CRB1,CREB1,CUX2,DAB1,DAB2IP,DCX,DIP2B,DMTN,DOCK7,DRAXIN,DRD2,DSCAM,DTNBP1,DVL1,EDN2,EFNA5,EFNB1,ELAVL4,ENPP2,EPB41L5,EPHA3,EPHA4,EPHA5,EPHA7,EPHA8,EPHB1,EPHB2,…
GO:BP	positive regulation of cellular process	GO:0048522	FALSE	6.64727e-19	18.1774	3506	2505	874	12952	AADAC,AAK1,ABCA13,ABCA3,ABCB10,ABCB7,ABL1,ABL2,ABLIM3,ACACB,ACSL1,ACSL3,ACTN4,ACTR2,ACVR2A,ACVR2B,ADA,ADAM17,ADAM19,ADAM8,ADAMTS20,ADAMTS9,ADCK1,ADGRB3,ADGRG1,ADRB3,AGO1,AGPAT2,AGT,AHR1A,AKAP12,AKAP13,AKAP6,AKNA,AKT3,ALDH1A2,ALK,ALKBH5,ALPK1,AMER1,ANGPT4,ANK2,ANKRD17,ANKRD6,ANO6,AP3B1,APP,AR,ARHGAP5,ARHGAP8,ARHGEF11,ARHGEF2,ARHGEF7,ARID2,ARID3A,ASCL2,ASIP,ASNS,ASPH,ASS1,ATF6B,ATG13,ATP2C1,ATP6V0C…
GO:BP	cell development	GO:0048468	FALSE	9.47773e-19	18.0233	1637	2505	466	12952	ABCB10,ABL1,ABL2,ACAN,ACAP3,ACVR2A,ADA,ADAM17,ADAM22,ADAM8,ADGRB3,ADGRG3,AFF4,ALCAM,ALDH1A2,ALG10,ALK,ALS2,AP3B1,APLP2,APP,AR,ARHGEF26,ARHGEF28,ARHGEF7,ARID5B,ARMC3,ASB2,ASCL2,ATP8A2,ATP8B1,ATVR1,ATXN10,AXIN2,AXL,B4GALT1,BAIAP2,BBS4,BCL11A,BCL2,BCR,BDNF,BFSP1,BICDL1,BMI1,BMP2,BMP7,BMPR1B,BNC1,BRAF,BRD2,BRINP1,BRIP1,BRSK1,C5H11ORF9,CACNA2D2,CALCR,CAMK1D,CAMK4,CARD11,CBFA2T2,CBFB,CD2AP,CD81,CDH11,C…
GO:BP	plasma membrane bounded cell projection morphogenesis	GO:0120039	FALSE	9.91568e-18	17.0037	372	2505	149	12952	ABL1,ADAM17,ADGRB3,ALCAM,ALS2,APLP2,APP,ARHGEF28,BCL2,BDNF,BMP7,BMPR1B,BRAF,BRSK1,CD2AP,CDH11,CDH2,CDH4,CHL1,CHN1,COBL,CREB1,CUX2,DAB1,DAB2IP,DCX,DIP2B,DOCK7,DRAXIN,DRD2,DSCAM,DTNBP1,DVL1,EDN2,EFNA5,EFNB1,ELAVL4,ENPP2,EPHA3,EPHA4,EPHA5,EPHA7,EPHA8,EPHB1,EPHB2,EVX1,EXT1,FLRT2,FN1,FSTL4,FZD3,GAP43,GATA3,GBX2,GFRA3,GLI3,GPM6A,HECW1,HECW2,ISL1,JADE2,KALRN,KIAA0319,KIF13B,KIF5C,KIRREL3,KLF7,LAMA2,LHX1…
GO:BP	cell projection morphogenesis	GO:0048858	FALSE	1.34507e-17	16.8713	373	2505	149	12952	ABL1,ADAM17,ADGRB3,ALCAM,ALS2,APLP2,APP,ARHGEF28,BCL2,BDNF,BMP7,BMPR1B,BRAF,BRSK1,CD2AP,CDH11,CDH2,CDH4,CHL1,CHN1,COBL,CREB1,CUX2,DAB1,DAB2IP,DCX,DIP2B,DOCK7,DRAXIN,DRD2,DSCAM,DTNBP1,DVL1,EDN2,EFNA5,EFNB1,ELAVL4,ENPP2,EPHA3,EPHA4,EPHA5,EPHA7,EPHA8,EPHB1,EPHB2,EVX1,EXT1,FLRT2,FN1,FSTL4,FZD3,GAP43,GATA3,GBX2,GFRA3,GLI3,GPM6A,HECW1,HECW2,ISL1,JADE2,KALRN,KIAA0319,KIF13B,KIF5C,KIRREL3,KLF7,LAMA2,LHX1…
GO:BP	neuron projection morphogenesis	GO:0048812	FALSE	1.57006e-17	16.8041	363	2505	146	12952	ABL1,ADAM17,ADGRB3,ALCAM,ALS2,APLP2,APP,ARHGEF28,BCL2,BDNF,BMP7,BMPR1B,BRAF,BRSK1,CD2AP,CDH11,CDH2,CDH4,CHL1,CHN1,COBL,CREB1,CUX2,DAB1,DAB2IP,DCX,DIP2B,DOCK7,DRAXIN,DRD2,DSCAM,DTNBP1,DVL1,EDN2,EFNA5,EFNB1,ELAVL4,EPHA3,EPHA4,EPHA5,EPHA7,EPHA8,EPHB1,EPHB2,EVX1,EXT1,FLRT2,FN1,FSTL4,FZD3,GAP43,GATA3,GBX2,GFRA3,GLI3,GPM6A,HECW1,HECW2,ISL1,JADE2,KALRN,KIAA0319,KIF13B,KIF5C,KIRREL3,KLF7,LAMA2,LHX1,LHX3,…
GO:BP	plasma membrane bounded cell projection organization	GO:0120036	FALSE	5.40033e-17	16.2676	948	2505	297	12952	ABCC4,ABL1,ABL2,ABLIM1,ABLIM3,ACAP3,ACTR2,ADAM17,ADGRB3,ALCAM,ALK,ALPK1,ALS2,ANO6,APLP2,APP,ARHGEF26,ARHGEF28,ARHGEF6,ARHGEF7,ARMC4,ATP8B1,ATXN10,B3GLCT,BAIAP2,BBS10,BBS12,BBS4,BCL11A,BCL2,BDNF,BICDL1,BMP7,BMPR1B,BRAF,BRSK1,C2CD3,CAMK1D,CARMIL1,CBFA2T2,CD2AP,CDH11,CDH13,CDH2,CDH23,CDH4,CECR2,CELSR2,CENPJ,CEP120,CEP126,CEP135,CEP162,CEP78,CHL1,CHN1,CHODL,CLMN,CNR1,COBL,CREB1,CROCC,CRYBG3,CSMD3,CSN…
GO:BP	cell projection organization	GO:0030030	FALSE	8.47711e-17	16.0718	967	2505	301	12952	ABCC4,ABL1,ABL2,ABLIM1,ABLIM3,ACAP3,ACTR2,ADAM17,ADGRB3,ALCAM,ALK,ALPK1,ALS2,ANO6,APLP2,APP,ARHGEF26,ARHGEF28,ARHGEF6,ARHGEF7,ARMC4,ATP8B1,ATXN10,B3GLCT,BAIAP2,BBS10,BBS12,BBS4,BCL11A,BCL2,BDNF,BICDL1,BMP7,BMPR1B,BRAF,BRSK1,C2CD3,CAMK1D,CARMIL1,CBFA2T2,CD2AP,CDH11,CDH13,CDH2,CDH23,CDH4,CECR2,CELSR2,CENPJ,CEP120,CEP126,CEP135,CEP162,CEP78,CHL1,CHN1,CHODL,CLMN,CLUAP1,CNR1,COBL,CREB1,CROCC,CRYBG3,CS…
GO:BP	regulation of cellular process	GO:0050794	FALSE	9.34308e-17	16.0295	7299	2505	1613	12952	AADAC,AAK1,AATF,ABCA13,ABCA3,ABCB10,ABCB7,ABCC9,ABL1,ABL2,ABLIM3,ACACB,ACAP3,ACSL1,ACSL3,ACTN4,ACTR2,ACVR2A,ACVR2B,ADA,ADAM17,ADAM19,ADAM8,ADAMTS12,ADAMTS20,ADAMTS9,ADCK1,ADCY3,ADCY7,ADCYAP1R1,ADGRA3,ADGRB3,ADGRD2,ADGRG1,ADGRG3,ADGRL2,ADGRL3,ADGRL4,ADGRV1,ADMP,ADRB3,AFDN,AFF2,AFF3,AFF4,AGO1,AGPAT2,AGT,AHR1A,AHR1B,AHRR,AJAP1,AKAP12,AKAP13,AKAP6,AKNA,AKT3,ALDH1A2,ALK,ALKBH5,ALOX5,ALPK1,AMER1,AMFR,A…
GO:BP	animal organ morphogenesis	GO:0009887	FALSE	1.48812e-16	15.8274	685	2505	230	12952	ABCC9,ACAN,ACVR2A,ACVR2B,ADAMTS9,AGT,AJAP1,AKT3,ALDH1A2,ANKH,ANKRD11,AP3B1,AR,ARID2,ARID5B,ASB2,ATVR1,AXIN2,BBS4,BCAR3,BCL2,BCOR,BCR,BMI1,BMP2,BMP7,BMPR1B,BTBD7,C2CD3,CALB1,CAPN1,CDH2,CDH23,CELSR1,COL11A1,COL4A3BP,COL5A1,COL8A2,CRB1,CRB2,CSMD1,CTAGE1,DMRT1,DSCAM,DSCAML1,DVL1,EDA,EDAR,EMX2,EPHB1,EPHB2,ERBB4,ESR1,EXOC4,EXT1,FAM20C,FASLG,FAT3,FBN2,FGF10,FGF18,FGF2,FGF7,FGF8,FGFR1,FGR,FLRT2,FN1,FOSL2…
GO:BP	cell migration	GO:0016477	FALSE	1.72924e-16	15.7621	922	2505	289	12952	ABL1,ACAP3,ACTN4,ADA,ADAM17,ADAM8,ADAMTS12,ADGRG1,ADGRG3,AGT,AKT3,ALOX5,ANGPT4,ANO6,APP,ARHGAP5,ARID2,ARID5B,ASAP3,ASCL2,ASTN1,ASTN2,ATVR1,AXL,B4GALT1,BARHL1,BBS4,BCL2,BCR,BMP2,BMP7,BRAF,CAMK1D,CAP1,CARMIL1,CCAR1,CD81,CD9,CDC42BPA,CDH10,CDH11,CDH12,CDH13,CDH18,CDH2,CDH20,CDH22,CDH6,CELSR1,CELSR2,CEP85L,CHGA,CHL1,CHST2,CLDN1,COL5A1,CRB2,CTNNA2,DAAM2,DAB1,DAB2IP,DACH1,DAG1,DCX,DISC1,DIXDC1,DMTN,DOC…
GO:BP	positive regulation of biological process	GO:0048518	FALSE	3.79195e-16	15.4211	3723	2505	905	12952	AADAC,AAK1,ABCA13,ABCA3,ABCB10,ABCB7,ABL1,ABL2,ABLIM3,ACACB,ACSL1,ACSL3,ACTN4,ACTR2,ACVR2A,ACVR2B,ADA,ADAM17,ADAM19,ADAM8,ADAMTS20,ADAMTS9,ADCK1,ADGRB3,ADGRG1,ADRB3,AGO1,AGPAT2,AGT,AHR1A,AKAP12,AKAP13,AKAP6,AKNA,AKT3,ALDH1A2,ALK,ALKBH5,ALPK1,AMER1,ANGPT4,ANK2,ANKRD17,ANKRD6,ANO6,AP3B1,APP,AR,ARHGAP5,ARHGAP8,ARHGEF11,ARHGEF2,ARHGEF7,ARID2,ARID3A,ASCL2,ASIP,ASNS,ASPH,ASS1,ATF6B,ATG13,ATP2C1,ATP6V0C…
GO:BP	cell morphogenesis involved in neuron differentiation	GO:0048667	FALSE	3.89283e-16	15.4097	335	2505	135	12952	ABL1,ADAM17,ADGRB3,ALCAM,APLP2,APP,ARHGEF28,BCL2,BDNF,BMP7,BMPR1B,BRAF,BRSK1,CD2AP,CDH11,CDH23,CDH4,CHL1,CHN1,COBL,CREB1,CUX2,DAB1,DCX,DIP2B,DOCK7,DRAXIN,DRD2,DSCAM,DTNBP1,DVL1,EDN2,EFNA5,EFNB1,ELAVL4,EPHA3,EPHA4,EPHA5,EPHA7,EPHA8,EPHB1,EPHB2,EVX1,EXT1,FAT3,FLRT2,FN1,FSTL4,FZD3,GAP43,GATA3,GBX2,GFRA3,GLI3,GRXCR2,HECW1,HECW2,HEXA,ISL1,KALRN,KIAA0319,KIF13B,KIF5C,KLF7,LAMA2,LHX1,LHX3,LHX4,LIMK1,LPA…
GO:BP	modulation of chemical synaptic transmission	GO:0050804	FALSE	6.92429e-16	15.1596	255	2505	111	12952	ABL1,APBA1,APP,BACE1,BAIAP2,BCR,BDNF,BRAF,BTBD9,CACNA1B,CACNA2D2,CALB1,CBLN3,CD2AP,CDH11,CELF4,CHRM2,CLSTN2,CLSTN3,CUX2,CYP46A1,DGKB,DGKI,DLGAP3,DNM1,DRD2,DTNBP1,DVL1,EPHA4,EPHA7,EPHB1,EPHB2,ERC2,GLRA2,GPR158,GRIA1,GRIA2,GRIA3,GRID2,GRIK2,GRIK3,GRIK4,GRIN2A,GRIN2B,GRM1,GRM5,GSK3A,HIP1,HRAS,IGSF11,INA,JPH3,KCNK2,KMT2A,LAMA2,LAMP5,LRFN2,LRP8,LRRC4C,MME,NALCN,NEO1,NETO1,NEURL1,NGFR,NLGN1,NLGN3,NPTN,…
GO:BP	regulation of trans-synaptic signaling	GO:0099177	FALSE	6.92429e-16	15.1596	255	2505	111	12952	ABL1,APBA1,APP,BACE1,BAIAP2,BCR,BDNF,BRAF,BTBD9,CACNA1B,CACNA2D2,CALB1,CBLN3,CD2AP,CDH11,CELF4,CHRM2,CLSTN2,CLSTN3,CUX2,CYP46A1,DGKB,DGKI,DLGAP3,DNM1,DRD2,DTNBP1,DVL1,EPHA4,EPHA7,EPHB1,EPHB2,ERC2,GLRA2,GPR158,GRIA1,GRIA2,GRIA3,GRID2,GRIK2,GRIK3,GRIK4,GRIN2A,GRIN2B,GRM1,GRM5,GSK3A,HIP1,HRAS,IGSF11,INA,JPH3,KCNK2,KMT2A,LAMA2,LAMP5,LRFN2,LRP8,LRRC4C,MME,NALCN,NEO1,NETO1,NEURL1,NGFR,NLGN1,NLGN3,NPTN,…
GO:BP	synaptic signaling	GO:0099536	FALSE	9.76007e-16	15.0105	413	2505	156	12952	ABL1,ALS2,APBA1,APP,BACE1,BAIAP2,BCR,BDNF,BRAF,BTBD11,BTBD9,CACNA1B,CACNA1G,CACNA2D2,CADPS,CADPS2,CALB1,CBLN3,CD2AP,CDH11,CDH8,CELF4,CHRM2,CHRM3,CHRNA7,CLSTN2,CLSTN3,CNR1,CTBP2,CUX2,CYP46A1,DGKB,DGKI,DLG2,DLG3,DLGAP3,DMD,DNM1,DOC2B,DRD2,DTNBP1,DVL1,DYTN,EGR3,EPHA4,EPHA7,EPHB1,EPHB2,ERC2,EXT1,FGF12,GABRE,GABRG2,GABRG3,GLRA1,GLRA2,GNA11,GNAQ,GPR158,GRIA1,GRIA2,GRIA3,GRID2,GRIK2,GRIK3,GRIK4,GRIN2A,G…
GO:BP	regulation of developmental process	GO:0050793	FALSE	1.0838e-15	14.9651	1454	2505	412	12952	ABCB10,ABL1,ACACB,ACVR2A,ACVR2B,ADA,ADAM8,ADAMTS12,ADAMTS20,ADAMTS9,ADCK1,ADGRB3,ADGRV1,ADRB3,AGO1,AGT,AJAP1,AKT3,ALK,ANGPT4,ANKH,ANKRD17,ANO6,AP3B1,APP,AR,ARHGAP15,ARHGEF2,ASCL2,ATRN,ATVR1,AXIN2,BAIAP2,BBS12,BBS4,BCL11A,BCL2,BCL9L,BCOR,BCR,BDNF,BMP2,BMP7,BMPR1B,BNC1,BRAF,BRD2,BRINP1,BRINP3,BRSK1,BTBD7,C16ORF52,C5H11ORF9,CACNA2D2,CAMK1D,CARD11,CBFB,CCND1,CDH4,CDK6,CELF4,CFDP1,CHN1,CLDN18,CLSTN2,C…
GO:BP	regulation of cell communication	GO:0010646	FALSE	1.09965e-15	14.9587	2081	2505	553	12952	AAK1,AATF,ABL1,ACTN4,ACVR2A,ACVR2B,ADA,ADAM17,ADAM8,ADAMTS12,ADAMTS20,ADGRG1,ADGRG3,ADRB3,AGT,AKAP12,AKAP13,AKT3,ALK,ALPK1,AMER1,AMFR,ANK2,ANKRD17,ANKRD6,APBA1,APC2,APP,AR,ARHGAP8,ARHGDIA,ARHGEF7,ATF6B,ATP6V0C,ATVR1,AXIN2,AXL,BACE1,BAIAP2,BCAR3,BCL2,BCL9L,BCR,BDNF,BIRC6,BMI1,BMP2,BMP7,BMPR1B,BRAF,BRSK1,BTBD9,C16ORF52,C1QTNF4,C2CD3,CACNA1B,CACNA2D2,CALB1,CALCR,CALM1,CAMTA1,CARD11,CBFA2T2,CBLN3,CD2…
GO:BP	cell communication	GO:0007154	FALSE	2.55491e-15	14.5926	4120	2505	982	12952	AAK1,AATF,ABCC4,ABCC9,ABL1,ABL2,ACSL1,ACTN4,ACVR2A,ACVR2B,ADA,ADAM17,ADAM8,ADAMTS12,ADAMTS20,ADCY3,ADCY7,ADCYAP1R1,ADGRA3,ADGRB3,ADGRD2,ADGRG1,ADGRG3,ADGRL2,ADGRL3,ADGRL4,ADGRV1,ADMP,ADRB3,AFDN,AGT,AHR1A,AHR1B,AHRR,AKAP12,AKAP13,AKT3,ALDH1A2,ALK,ALPK1,ALS2,AMER1,AMFR,ANGPT4,ANK1,ANK2,ANK3,ANKFN1L,ANKRD17,ANKRD6,ANO6,AP3B1,APBA1,APC2,APH1AL,APP,AR,ARHGAP1,ARHGAP10,ARHGAP15,ARHGAP22,ARHGAP24,ARHGAP…
GO:BP	trans-synaptic signaling	GO:0099537	FALSE	3.29158e-15	14.4826	403	2505	152	12952	ABL1,ALS2,APBA1,APP,BACE1,BAIAP2,BCR,BDNF,BRAF,BTBD11,BTBD9,CACNA1B,CACNA1G,CACNA2D2,CADPS,CADPS2,CALB1,CBLN3,CD2AP,CDH11,CDH8,CELF4,CHRM2,CHRM3,CHRNA7,CLSTN2,CLSTN3,CNR1,CTBP2,CUX2,CYP46A1,DGKB,DGKI,DLG2,DLG3,DLGAP3,DMD,DNM1,DOC2B,DRD2,DTNBP1,DVL1,EGR3,EPHA4,EPHA7,EPHB1,EPHB2,ERC2,EXT1,FGF12,GABRE,GABRG2,GABRG3,GLRA1,GLRA2,GPR158,GRIA1,GRIA2,GRIA3,GRID2,GRIK2,GRIK3,GRIK4,GRIN2A,GRIN2B,GRIN2C,GRM…
GO:BP	regulation of signaling	GO:0023051	FALSE	4.46028e-15	14.3506	2080	2505	550	12952	AAK1,AATF,ABL1,ACTN4,ACVR2A,ACVR2B,ADA,ADAM17,ADAM8,ADAMTS12,ADAMTS20,ADGRG1,ADGRG3,ADRB3,AGT,AKAP12,AKAP13,AKT3,ALK,ALPK1,AMER1,AMFR,ANKRD17,ANKRD6,APBA1,APC2,APP,AR,ARHGAP8,ARHGDIA,ARHGEF7,ATF6B,ATP6V0C,ATVR1,AXIN2,AXL,BACE1,BAIAP2,BCAR3,BCL2,BCL9L,BCR,BDNF,BIRC6,BMI1,BMP2,BMP7,BMPR1B,BRAF,BRSK1,BTBD9,C16ORF52,C1QTNF4,C2CD3,CACNA1B,CACNA2D2,CALB1,CALCR,CALM1,CAMTA1,CARD11,CBFA2T2,CBLN3,CD2AP,CD…
GO:BP	cell surface receptor signaling pathway	GO:0007166	FALSE	4.93186e-15	14.307	1659	2505	456	12952	AAK1,ABL1,ACSL1,ACTN4,ACVR2A,ACVR2B,ADA,ADAM17,ADAMTS12,ADCYAP1R1,ADGRA3,ADGRB3,ADGRD2,ADGRG1,ADGRG3,ADGRL2,ADGRL3,ADGRL4,ADGRV1,AGT,ALK,AMER1,AMFR,ANGPT4,ANKRD6,ANO6,APC2,APH1AL,APP,AR,ARHGDIA,ARID5B,ATP6V0C,ATVR1,AXIN2,BBS4,BCAR3,BCL2,BCL9,BCL9L,BDNF,BIRC6,BMP2,BMP7,BMPR1B,BRAF,C16ORF52,C1QTNF4,C2CD3,C2CD5,CALCR,CALM1,CARD11,CBFA2T2,CCND1,CD2AP,CD81,CDH13,CDH2,CDH6,CDK14,CELF4,CELSR1,CELSR2,CEL…
GO:BP	signaling	GO:0023052	FALSE	2.02672e-14	13.6932	4096	2505	972	12952	AAK1,AATF,ABCC4,ABCC9,ABL1,ABL2,ACSL1,ACTN4,ACVR2A,ACVR2B,ADA,ADAM17,ADAM8,ADAMTS12,ADAMTS20,ADCY3,ADCY7,ADCYAP1R1,ADGRA3,ADGRB3,ADGRD2,ADGRG1,ADGRG3,ADGRL2,ADGRL3,ADGRL4,ADGRV1,ADMP,ADRB3,AFDN,AGT,AHR1A,AHR1B,AHRR,AKAP12,AKAP13,AKT3,ALDH1A2,ALK,ALPK1,ALS2,AMER1,AMFR,ANGPT4,ANK1,ANK2,ANK3,ANKFN1L,ANKRD17,ANKRD6,ANO6,AP3B1,APBA1,APC2,APH1AL,APP,AR,ARHGAP1,ARHGAP10,ARHGAP15,ARHGAP22,ARHGAP24,ARHGAP…
GO:BP	central nervous system development	GO:0007417	FALSE	3.09979e-14	13.5087	586	2505	198	12952	ABL1,ADGRG1,AKNA,AKT3,ALDH1A2,ALK,ANAPC7,APLP2,APP,ARHGEF28,ARMC4,ATRN,AXL,B3GLCT,B3GNT5,BARHL1,BBS4,BCL2,BCR,BMI1,BMP2,BMP7,BMPR1B,BRINP1,BRINP3,C2CD3,C5H11ORF9,CDH11,CDH2,CELSR2,CEP120,CNTNAP2,COL4A1,CREB1,CXCR7,DAAM2,DAB1,DAB2IP,DCT,DCX,DIXDC1,DMD,DMRT1,DRAXIN,DRD2,DSCAML1,DYNC2H1,ELAVL4,ELP3,EML1,EMX2,EN1,ENPP2,EPHA4,EPHA7,EPHB1,EPHB2,ERBB4,EXT1,FGF10,FGF13,FGF2,FGF8,FGFR1,FOXN4,FOXO3,FOXP2,F…
GO:BP	regulation of neuron projection development	GO:0010975	FALSE	3.63955e-14	13.439	213	2505	95	12952	ABL2,ACAP3,ADGRB3,ALK,BCL11A,BDNF,BMP7,BRAF,BRSK1,CAMK1D,CBFA2T2,CDH4,CHN1,CHODL,COBL,CSMD3,CTNNA2,CUX2,DAB1,DAB2IP,DIP2B,DRAXIN,DSCAM,DVL1,EFNA5,EPHA3,EPHA4,EPHA7,EPHB2,FAT3,FES,FGFR1,FN1,FRMD7,FSTL4,FUT9,GATA3,GRID2,HECW1,HECW2,KALRN,KIAA0319,KIF13B,KIF26A,LIMK1,LPAR3,LRP8,LRRC4C,MBOAT1,MYCBP2,NCKIPSD,NCS1,NEGR1,NEO1,NIN,NLGN1,NTN1,NTNG1,NTNG2,NTRK2,PAK1,PAK3,PLXNA4,PLXNB2,PLXND1,POU3F2,PPP3CA,…
GO:BP	chemical synaptic transmission	GO:0007268	FALSE	4.11682e-14	13.3854	398	2505	148	12952	ABL1,ALS2,APBA1,APP,BACE1,BAIAP2,BCR,BDNF,BRAF,BTBD11,BTBD9,CACNA1B,CACNA1G,CACNA2D2,CADPS,CADPS2,CALB1,CBLN3,CD2AP,CDH11,CDH8,CELF4,CHRM2,CHRM3,CHRNA7,CLSTN2,CLSTN3,CTBP2,CUX2,CYP46A1,DGKB,DGKI,DLG2,DLG3,DLGAP3,DMD,DNM1,DOC2B,DRD2,DTNBP1,DVL1,EGR3,EPHA4,EPHA7,EPHB1,EPHB2,ERC2,EXT1,FGF12,GABRE,GABRG2,GABRG3,GLRA1,GLRA2,GPR158,GRIA1,GRIA2,GRIA3,GRID2,GRIK2,GRIK3,GRIK4,GRIN2A,GRIN2B,GRIN2C,GRM1,GRM…
GO:BP	anterograde trans-synaptic signaling	GO:0098916	FALSE	4.11682e-14	13.3854	398	2505	148	12952	ABL1,ALS2,APBA1,APP,BACE1,BAIAP2,BCR,BDNF,BRAF,BTBD11,BTBD9,CACNA1B,CACNA1G,CACNA2D2,CADPS,CADPS2,CALB1,CBLN3,CD2AP,CDH11,CDH8,CELF4,CHRM2,CHRM3,CHRNA7,CLSTN2,CLSTN3,CTBP2,CUX2,CYP46A1,DGKB,DGKI,DLG2,DLG3,DLGAP3,DMD,DNM1,DOC2B,DRD2,DTNBP1,DVL1,EGR3,EPHA4,EPHA7,EPHB1,EPHB2,ERC2,EXT1,FGF12,GABRE,GABRG2,GABRG3,GLRA1,GLRA2,GPR158,GRIA1,GRIA2,GRIA3,GRID2,GRIK2,GRIK3,GRIK4,GRIN2A,GRIN2B,GRIN2C,GRM1,GRM…
GO:BP	axonogenesis	GO:0007409	FALSE	1.47999e-13	12.8297	257	2505	107	12952	ABL1,ADAM17,ALCAM,APLP2,APP,ARHGEF28,BCL2,BDNF,BMP7,BMPR1B,BRAF,BRSK1,CD2AP,CDH11,CDH4,CHL1,CHN1,COBL,CREB1,DAB1,DCX,DIP2B,DOCK7,DRAXIN,DRD2,DSCAM,DVL1,EDN2,EFNA5,EFNB1,EPHA3,EPHA4,EPHA5,EPHA7,EPHA8,EPHB1,EPHB2,EVX1,EXT1,FLRT2,FN1,FSTL4,FZD3,GAP43,GATA3,GBX2,GFRA3,GLI3,ISL1,KIAA0319,KIF13B,KIF5C,KLF7,LAMA2,LHX1,LHX3,LHX4,LIMK1,LPAR3,LRRC4C,MATN2,MYCBP2,NFIB,NGFR,NIN,NR4A2,NRP1,NRP2,NTN1,NTNG1,NTN…
GO:BP	cell motility	GO:0048870	FALSE	1.50299e-13	12.823	1039	2505	307	12952	ABL1,ACAP3,ACTN4,ADA,ADAM17,ADAM8,ADAMTS12,ADCY3,ADGRG1,ADGRG3,AGT,AKT3,ALOX5,ANGPT4,ANO6,APP,ARHGAP5,ARID2,ARID5B,ARMC3,ASAP3,ASCL2,ASTN1,ASTN2,ATVR1,AXL,B4GALT1,BARHL1,BBS4,BCL2,BCR,BMP2,BMP7,BRAF,C19ORF71,CAMK1D,CAP1,CARMIL1,CCAR1,CD81,CD9,CDC42BPA,CDH10,CDH11,CDH12,CDH13,CDH18,CDH2,CDH20,CDH22,CDH6,CELSR1,CELSR2,CEP78,CEP85L,CHGA,CHL1,CHST2,CLDN1,COL5A1,CRB2,CTNNA2,DAAM2,DAB1,DAB2IP,DACH1,DAG…
GO:BP	regulation of transcription by RNA polymerase II	GO:0006357	FALSE	1.57855e-13	12.8017	1344	2505	378	12952	ABCC9,ABLIM3,ACTN4,ACTR2,ACVR2A,ACVR2B,AGO1,AHR1A,AKNA,AP3B1,APP,AR,ARHGEF2,ARID3A,ARID5B,ASCL2,ATF6B,ATVR1,ATXN7,AUTS2,BARHL1,BCAS3,BCL11A,BCL9,BCL9L,BCOR,BEND3,BMI1,BMP2,BMP7,BMPR1B,BRD2,BRIP1,C5H11ORF9,CAMTA1,CBFA2T2,CBFB,CBX8,CCND1,CCNT1,CD81,CDH13,CDK8,CEBPZ,CHD5,CHD6,CNOT2,CREB1,CREB3L2,CREBBP,CSRNP3,CTBP1,CTBP2,CTDSPL,CUX1,CUX2,CXORF23,DAB2IP,DACH1,DGKQ,DNAJB4,DNMT1,DNMT3A,DOT1L,DVL1,E2F3,…
GO:BP	cell-cell adhesion	GO:0098609	FALSE	5.79127e-13	12.2372	507	2505	174	12952	ABL1,ADA,ADAM19,ADAM8,AKNA,ALCAM,AP3B1,ARVCF,ASCL2,ASS1,ASTN1,ATP2C1,ATVR1,AXL,BCL2,BMI1,BMP2,BMP7,BRD2,CARD11,CBFB,CD2AP,CD81,CD9,CDH10,CDH11,CDH12,CDH13,CDH18,CDH19,CDH2,CDH20,CDH22,CDH23,CDH4,CDH6,CDH8,CDH9,CDHR3,CELSR1,CELSR2,CELSR3,CHST2,CLDN1,CLSTN2,CLSTN3,CRB2,CTNNA3,CYLD,DAB1,DLG3,DOCK8,DSCAM,DSCAML1,DSG4,DUSP3,EFNA5,EGR3,ELFN1,ELFN2,EMILIN2,ENTPD1,EPB41L5,EPCAM,EPHA7,ETS1,EXT1,FAT3,FOXO3…
GO:BP	metal ion transport	GO:0030001	TRUE	6.7135e-13	12.1731	527	2505	179	12952	ABCB7,ABCC9,ABL1,AKAP6,ANK2,ANO6,ANXA5,ARHGAP1,ASIC2,ASIC4,ATP2B2,ATP2C1,ATP4B,BCL2,CACHD1,CACNA1B,CACNA1C,CACNA1E,CACNA1G,CACNA1H,CACNA1I,CACNA1S,CACNA2D2,CACNA2D3,CACNA2D4,CACNG1,CACNG2,CACNG4,CALB1,CALM1,CATSPER4,CDH23,CNGA3,CNNM2,COMMD1,CYSLTR1,DMD,DPP6,DRD2,FAM155B,FASLG,FGF12,FGF13,FGF2,GIF,GRIN2A,GRIN2B,GRIN2C,HCN2,HCN3,HCN4,HTR2C,IGFALS,ITPR1,ITPR2,KCNA10,KCNA3,KCNAB2,KCNB1,KCNB2,KCNC1,KC…
GO:BP	brain development	GO:0007420	FALSE	7.40925e-13	12.1302	432	2505	154	12952	ABL1,ADGRG1,AKNA,AKT3,ALDH1A2,ALK,ANAPC7,APP,ARMC4,ATRN,AXL,B3GLCT,BARHL1,BBS4,BCL2,BCR,BMI1,BMP2,BMP7,BRINP1,C2CD3,CDH2,CELSR2,CEP120,CNTNAP2,COL4A1,CREB1,DAB1,DAB2IP,DCT,DCX,DIXDC1,DRAXIN,DRD2,DSCAML1,DYNC2H1,ELAVL4,EML1,EMX2,EN1,ENPP2,EPHA7,EPHB2,ERBB4,EXT1,FGF10,FGF13,FGF2,FGF8,FGFR1,FOXO3,FOXP2,FRS2,FZD3,GATA2,GBX2,GLI3,GPR158,GRID2,GSK3A,HERC1,HESX1,HMX2,HOXB1,HOXB3,HTR6,HTRA2,IGF2BP1,ISL1,…
GO:BP	axon development	GO:0061564	FALSE	7.7749e-13	12.1093	290	2505	115	12952	ABL1,ADAM17,ALCAM,APLP2,APP,ARHGEF28,BCL2,BDNF,BMP7,BMPR1B,BRAF,BRSK1,CD2AP,CDH11,CDH4,CHL1,CHN1,CNR1,COBL,CREB1,DAB1,DCX,DIP2B,DOCK7,DRAXIN,DRD2,DSCAM,DVL1,EDN2,EFNA5,EFNB1,EPHA3,EPHA4,EPHA5,EPHA7,EPHA8,EPHB1,EPHB2,EVX1,EXT1,FLRT2,FN1,FSTL4,FZD3,GAP43,GATA3,GBX2,GFRA3,GLI3,GRM7,ISL1,KIAA0319,KIF13B,KIF5C,KLF7,LAMA2,LHX1,LHX3,LHX4,LIMK1,LPAR3,LRRC4C,MATN2,MYCBP2,NEO1,NEUROD1,NEUROD4,NFIB,NGFR,NIN…
GO:BP	cell-cell signaling	GO:0007267	FALSE	2.02624e-12	11.6933	671	2505	214	12952	ABCC4,ABL1,ACVR2B,ADAM17,ADAM8,ALS2,ANK2,APBA1,APP,ARHGEF7,BACE1,BAIAP2,BCR,BDNF,BMP2,BRAF,BRSK1,BTBD11,BTBD9,CACNA1B,CACNA1C,CACNA1G,CACNA2D2,CADPS,CADPS2,CALB1,CBLN3,CD2AP,CDH11,CDH8,CELF4,CHGA,CHRM2,CHRM3,CHRNA7,CLSTN2,CLSTN3,CNR1,CREB1,CTBP2,CUX2,CYP46A1,DGKB,DGKI,DHH,DLG2,DLG3,DLGAP3,DMD,DNM1,DOC2B,DRD2,DTNBP1,DVL1,DYTN,EFNA5,EGR3,EPHA4,EPHA7,EPHB1,EPHB2,ERC2,EXT1,FGF10,FGF12,FGF7,FGF8,FGFR1…
GO:BP	transcription by RNA polymerase II	GO:0006366	FALSE	8.15214e-12	11.0887	1411	2505	386	12952	ABCC9,ABLIM3,ACTN4,ACTR2,ACVR2A,ACVR2B,ADRM1,AGO1,AHR1A,AKNA,AP3B1,APP,AR,ARHGEF2,ARID3A,ARID5B,ASCL2,ATF6B,ATVR1,ATXN7,AUTS2,BARHL1,BCAS3,BCL11A,BCL9,BCL9L,BCOR,BEND3,BMI1,BMP2,BMP7,BMPR1B,BRD2,BRIP1,C5H11ORF9,CAMTA1,CBFA2T2,CBFB,CBX8,CCND1,CCNT1,CD81,CDH13,CDK8,CEBPZ,CHD5,CHD6,CNOT2,CREB1,CREB3L2,CREBBP,CSRNP3,CTBP1,CTBP2,CTDSPL,CUX1,CUX2,CXORF23,DAB2IP,DACH1,DGKQ,DNAJB4,DNMT1,DNMT3A,DOT1L,DVL1…
GO:BP	neuron projection guidance	GO:0097485	FALSE	1.27373e-11	10.8949	129	2505	64	12952	ADAM17,ALCAM,APP,BMP7,BMPR1B,CDH4,CHL1,CHN1,DRAXIN,DSCAM,DVL1,EFNA5,EFNB1,EPHA3,EPHA4,EPHA5,EPHA7,EPHA8,EPHB1,EPHB2,EVX1,EXT1,FLRT2,FZD3,GAP43,GATA3,GBX2,GFRA3,GLI3,ISL1,KIF5C,KLF7,LAMA2,LHX1,LHX3,LHX4,MATN2,MYCBP2,NFIB,NGFR,NRP1,NRP2,NTN1,PLXNA4,PRTG,PTPRM,RELN,RNF165,ROBO1,SEMA3A,SEMA3C,SEMA3E,SEMA5A,SEMA5B,SEMA6B,SEMA6D,SEMA7A,SLIT1,SLIT2,SLIT3,UNC5B,UNC5C,UNC5D,WNT3A
GO:BP	tube development	GO:0035295	FALSE	1.31989e-11	10.8795	702	2505	219	12952	ABL1,ACVR2B,ADA,ADAM8,ADAMTS12,ADAMTS2,ADGRB3,ADGRG1,AGO1,AGT,AKT3,ALDH1A2,ANGPT4,AP3B1,AR,ARID2,ASB2,ATVR1,B4GALT1,BBS4,BCL2,BMI1,BMP2,BMP7,BRD2,BRIP1,C16ORF52,C2CD3,CALB1,CBFA2T2,CDH13,CDH2,CECR2,CELSR1,CLDN18,COBL,COL4A1,CREB1,CREB3L1,CSMD1,CXCR7,DAB2IP,DVL1,EDA,EDAR,EDN2,EGR3,EMILIN2,EMX2,EN1,EPAS1,EPB41L5,EPCAM,EPGN,EPHA4,EPHA7,EPHB1,EPHB2,EPN2,ESR1,ETS1,EXT1,FAM19A5,FASLG,FBXW7,FGF10,FGF18,…
GO:BP	cell junction assembly	GO:0034329	FALSE	1.34744e-11	10.8705	275	2505	108	12952	ABL1,ADGRB3,AGT,APP,ARHGAP6,BCL2,BCR,BDNF,CASKIN1,CBLN3,CD9,CDH10,CDH11,CDH12,CDH13,CDH18,CDH2,CDH20,CDH22,CDH6,CLDN1,CLDN10,CLSTN2,CLSTN3,CNTN5,CNTNAP2,COLQ,CSMD2,CUX2,DCX,DMTN,DSCAM,DVL1,EFNA5,EPB41L5,EPHA3,EPHA7,EPHB1,EPHB2,ERBB4,FAM107A,FGF13,FGFR1,FLRT2,FN1,GABRB2,GABRE,GABRG2,GABRG3,GPM6B,GREM1,GRIA1,GRID2,HOPX,IGSF11,IL1RAP,IL1RAPL1,IL1RAPL2,JAM3,KIRREL3,LAMC1,LGI2,LINGO2,LRFN5,LRRTM3,MDGA…
GO:BP	head development	GO:0060322	FALSE	2.6325e-11	10.5796	471	2505	160	12952	ABL1,ADGRG1,AKNA,AKT3,ALDH1A2,ALK,ANAPC7,ANKRD11,APP,ARID5B,ARMC4,ASPH,ATRN,AXL,B3GLCT,BARHL1,BBS4,BCL2,BCR,BMI1,BMP2,BMP7,BRAF,BRINP1,C2CD3,CDH2,CELSR2,CEP120,CNTNAP2,COL4A1,CREB1,DAB1,DAB2IP,DCT,DCX,DIXDC1,DRAXIN,DRD2,DSCAML1,DYNC2H1,ELAVL4,EML1,EMX2,EN1,ENPP2,EPHA7,EPHB2,ERBB4,EXT1,FGF10,FGF13,FGF2,FGF8,FGFR1,FOXO3,FOXP2,FRS2,FZD3,GATA2,GBX2,GLI3,GPR158,GRID2,GSK3A,HERC1,HESX1,HMX2,HOXB1,HOXB3…
GO:BP	tissue development	GO:0009888	FALSE	2.65166e-11	10.5765	1245	2505	346	12952	ABCC9,ABL1,ACAN,ACVR2A,ACVR2B,ADA,ADAM17,ADAM8,ADAMTS12,AGT,AJAP1,AKNA,ALDH1A2,ALG10,ANKH,ANO6,AP3B1,AR,ARHGEF26,ARID2,ARID5B,ASB2,ASCL2,ATP2C1,ATVR1,AXIN2,B4GALT1,BBS4,BCL2,BCL9,BCL9L,BCOR,BCR,BFSP1,BIRC6,BMI1,BMP2,BMP7,BMPR1B,BNC2,BRD2,BRSK1,BTBD7,C2CD3,CALB1,CBFA2T2,CCND1,CD2AP,CDH2,CDH23,CDK6,CECR2,CELSR1,CLDN1,COBL,COL11A1,COL14A1,COL4A1,COL5A1,COL8A1,CRB2,CREB1,CREB3L2,CSMD1,CSRP2,CTAGE1,CT…
GO:BP	behavior	GO:0007610	FALSE	2.8621e-11	10.5433	395	2505	140	12952	ABAT,ACVR2A,ADA,ADAM22,ADCY3,ADGRB3,AFF2,ALK,ALS2,ANKFN1,APBA1,APP,ASIC4,ASIP,ASTN1,B3GAT1,BBS12,BBS4,BCL2,BDNF,BRAF,BRINP1,BTBD11,BTBD9,C12ORF10,CALB1,CAMK4,CDH23,CELSR1,CHL1,CLSTN2,CNTNAP2,CRBN,CREB1,CSMD1,CUX2,DAB1,DACH1,DGKI,DMD,DMRT1,DRD2,DSCAM,DTNBP1,DVL1,ELAVL4,EN1,EPHA4,EPHB2,EXT1,FGF12,FGF13,FSHR,FZD9,GABRA5,GABRG2,GAD1,GCNT4,GIGYF2,GLI3,GLRA1,GNAT1,GPR157,GRIA1,GRID1,GRIK2,GRIN2A,GRIN2B…
GO:BP	axon guidance	GO:0007411	FALSE	3.33451e-11	10.477	128	2505	63	12952	ADAM17,ALCAM,APP,BMP7,BMPR1B,CDH4,CHL1,CHN1,DRAXIN,DSCAM,DVL1,EFNA5,EFNB1,EPHA3,EPHA4,EPHA5,EPHA7,EPHA8,EPHB1,EPHB2,EVX1,EXT1,FLRT2,FZD3,GAP43,GATA3,GBX2,GFRA3,GLI3,ISL1,KIF5C,KLF7,LAMA2,LHX1,LHX3,LHX4,MATN2,MYCBP2,NFIB,NGFR,NRP1,NRP2,NTN1,PLXNA4,PRTG,PTPRM,RELN,RNF165,ROBO1,SEMA3A,SEMA3C,SEMA3E,SEMA5A,SEMA6B,SEMA6D,SEMA7A,SLIT1,SLIT2,SLIT3,UNC5B,UNC5C,UNC5D,WNT3A
GO:BP	synapse assembly	GO:0007416	FALSE	4.70355e-11	10.3276	138	2505	66	12952	ADGRB3,APP,BDNF,CASKIN1,CBLN3,CDH2,CLSTN2,CLSTN3,CNTN5,COLQ,CSMD2,CUX2,DCX,DSCAM,DVL1,EFNA5,EPHA7,EPHB1,EPHB2,ERBB4,FGF13,FGFR1,FLRT2,GABRB2,GABRE,GABRG2,GABRG3,GRIA1,GRID2,IGSF11,IL1RAP,IL1RAPL1,IL1RAPL2,KIRREL3,LGI2,LINGO2,LRFN5,LRRTM3,MDGA1,NECTIN3,NEURL1,NLGN1,NLGN3,NPTN,NRG3,NRXN1,NRXN3,NTN1,NTNG2,NTRK2,PCDH17,PLXNB2,PLXND1,PPP1R19B,PTPRD,PTPRS,RELN,RTN4,SEMA4D,SETD5,SNCA,SPTBN2,SRGAP2,SYNDI…
GO:BP	regulation of anatomical structure morphogenesis	GO:0022603	FALSE	5.13759e-11	10.2892	482	2505	162	12952	ABL1,ADA,ADAMTS12,ADCK1,ADGRB3,AGO1,AGT,AJAP1,AKT3,ANGPT4,AR,ARHGAP15,BAIAP2,BCL9L,BCR,BDNF,BMP2,BMP7,BRAF,BRSK1,BTBD7,CDH4,CFDP1,CHN1,CRB2,CREB3L1,CUX2,DAB1,DAB2IP,DAG1,DDHD1,DIP2B,DMRT1,DMTN,DRAXIN,DSCAM,EFNA5,EMILIN2,ENPP2,EPHA4,EPHA7,EPHB2,EPN2,ESR1,ETS1,FAM171A1,FAM19A5,FASLG,FES,FGF10,FGF18,FGF2,FGF7,FGF8,FGFR1,FGR,FMNL1,FMNL2,FN1,FOXJ3,FRS2,FSTL4,GAB1,GATA2,GATA3,GLUL,GNA12,GREM1,HCK,HECW1…
GO:BP	developmental growth	GO:0048589	FALSE	5.70149e-11	10.244	417	2505	145	12952	ABL1,ACACB,ACVR2B,ADRB3,APBA1,APP,AR,ARID2,ARID5B,ATRN,BBS4,BCL2,BCL9,BDNF,BMPR1B,BNC2,CACNA2D2,CD2AP,CD81,CD9,CDH4,CLDN18,COBL,COL14A1,COLQ,CREB1,DCX,DIP2B,DMD,DRAXIN,DRD2,DSCAM,DVL1,EDN2,EFNA5,EIF4H,EN1,EPB41L5,EPHA7,ERBB4,ESR1,EXT1,FGF10,FGF2,FGF7,FGF8,FGFR1,FKBP8,FN1,FOSL2,FOXO3,FSHR,FSTL4,FZD9,GATA3,GDF5,GIGYF2,GLI3,GNAT1,GPR149,HDAC3,HESX1,HEY2,HLX,HOPX,HTRA2,INSR,JADE2,JARID2,KIAA0319,KIF2…
GO:BP	cell-cell adhesion via plasma-membrane adhesion molecules	GO:0098742	FALSE	6.63541e-11	10.1781	161	2505	73	12952	ALCAM,ATP2C1,ATVR1,BMP2,CDH10,CDH11,CDH12,CDH13,CDH18,CDH19,CDH2,CDH20,CDH22,CDH23,CDH4,CDH6,CDH8,CDH9,CDHR3,CELSR1,CELSR2,CELSR3,CLDN1,CLSTN2,CLSTN3,CRB2,DAB1,DSCAM,DSCAML1,DSG4,EFNA5,ELFN1,ELFN2,FAT3,GPC4,GRID2,IGSF11,IGSF9,IL1RAP,ITGA3,KIRREL3,LRRC4C,MAPK14,MBP,MDGA1,MPZ,NECTIN1,NECTIN3,NLGN1,NRXN1,NTNG1,NTNG2,PCDH1,PCDH11X,PCDH15,PCDH17,PCDH19,PCDH7,PCDH9,PCDHA1,PLXNB2,PRTG,PTPN23,PTPRD,PTPRF…
GO:BP	regulation of biological quality	GO:0065008	FALSE	7.97936e-11	10.098	1682	2505	442	12952	AAK1,ABCA4,ABCC9,ABL1,ABL2,ACVR2B,ADA,ADAM22,ADGRB3,ADRB3,AGT,AKAP11,AKAP6,AKR1D1,AKT3,ALDH1A2,ALKBH5,ALS2,ANK2,ANO3,ANO4,ANO6,AP3B1,APP,AR,ARHGAP15,ARHGAP22,ARHGAP5,ARHGEF7,ASPH,ATP6V0A4,ATP8A2,ATP8B1,AXIN2,AXL,B4GALT1,BAIAP2,BBS4,BCL2,BCR,BDNF,BMP2,BRAF,BRINP1,BRSK1,BTBD11,C16ORF52,C1QTNF9B,CACNA1C,CACNA1G,CACNA1H,CACNA1I,CACNA1S,CACNA2D2,CACNA2D3,CACNG2,CALB1,CALCR,CALM1,CARHSP1,CARMIL1,CASKIN…
GO:BP	regulation of RNA metabolic process	GO:0051252	FALSE	9.22873e-11	10.0349	2049	2505	522	12952	ABCC9,ABLIM3,ACTN4,ACTR2,ACVR2A,ACVR2B,AFF3,AGO1,AGT,AHR1A,AHR1B,AHRR,AKNA,ALKBH5,AP3B1,APP,AR,ARHGEF11,ARHGEF2,ARID2,ARID3A,ARID5B,ASCC1,ASCC2,ASCL2,ATF6B,ATP8B1,ATVR1,ATXN7,AUTS2,AXIN2,BARHL1,BAZ1B,BCAS3,BCL11A,BCL9,BCL9L,BCOR,BEND3,BEND5,BICRA,BMI1,BMP2,BMP7,BMPR1B,BNC1,BNC2,BRD2,BRIP1,C5H11ORF9,CALCR,CAMK4,CAMTA1,CARHSP1,CASC3,CBFA2T2,CBFB,CBX8,CCAR1,CCND1,CCNT1,CD81,CDCA7L,CDH13,CDK8,CEBPZ,C…
GO:BP	regulation of plasma membrane bounded cell projection organization	GO:0120035	FALSE	1.14057e-10	9.94288	341	2505	124	12952	ABL2,ACAP3,ACTR2,ADGRB3,ALK,ATP8B1,BBS4,BCL11A,BDNF,BMP7,BRAF,BRSK1,CAMK1D,CARMIL1,CBFA2T2,CDH4,CENPJ,CEP120,CEP135,CHN1,CHODL,COBL,CROCC,CSMD3,CTNNA2,CUX2,CYLD,DAAM2,DAB1,DAB2IP,DIP2B,DMTN,DRAXIN,DSCAM,DVL1,EFNA5,ENPP2,EPHA3,EPHA4,EPHA7,EPHB2,EVL,FAT3,FES,FGFR1,FN1,FRMD7,FSTL4,FUT9,GAP43,GATA3,GRID2,HECW1,HECW2,HRAS,KALRN,KIAA0319,KIF13B,KIF26A,KLF5,LIMK1,LPAR3,LRP8,LRRC4C,MBOAT1,MNS1,MYCBP2,MYO…
GO:BP	regulation of cell projection organization	GO:0031344	FALSE	1.983e-10	9.70268	347	2505	125	12952	ABL2,ACAP3,ACTR2,ADGRB3,ALK,ATP8B1,BBS4,BCL11A,BDNF,BMP7,BRAF,BRSK1,CAMK1D,CARMIL1,CBFA2T2,CDH4,CENPJ,CEP120,CEP135,CHN1,CHODL,COBL,CROCC,CSMD3,CTNNA2,CUX2,CYLD,DAAM2,DAB1,DAB2IP,DIP2B,DMTN,DRAXIN,DSCAM,DVL1,EFNA5,ENPP2,EPHA3,EPHA4,EPHA7,EPHB2,EVL,FAM110C,FAT3,FES,FGFR1,FN1,FRMD7,FSTL4,FUT9,GAP43,GATA3,GRID2,HECW1,HECW2,HRAS,KALRN,KIAA0319,KIF13B,KIF26A,KLF5,LIMK1,LPAR3,LRP8,LRRC4C,MBOAT1,MNS1,MY…
GO:BP	regulation of cell migration	GO:0030334	FALSE	2.81682e-10	9.55024	574	2505	183	12952	ABL1,ACTN4,ADA,ADAM17,ADAM8,ADGRG1,ADGRG3,AGT,AKT3,ANGPT4,ANO6,APP,ARHGAP5,ARID2,ASCL2,ATVR1,BCL2,BCR,BMP2,BMP7,BRAF,CAMK1D,CARMIL1,CCAR1,CD81,CD9,CDH11,CDH13,CDH2,CHST2,CLDN1,CTNNA2,DAAM2,DAB2IP,DACH1,DAG1,DMTN,DOCK4,DOCK7,DOCK8,DPEP1,DRD2,EDN2,ELP3,EMILIN2,ENPP2,EPB41L5,EPHA4,EPHB2,ERBB4,ETS1,EVL,FAM107A,FAM110C,FBXW7,FGF10,FGF18,FGF2,FGF7,FGF8,FGFR1,FGR,FLRT2,FN1,FOXO3,FRMD5,FUT9,GATA2,GATA3,G…
GO:BP	monoatomic ion transmembrane transport	GO:0034220	FALSE	2.92598e-10	9.53373	643	2505	200	12952	ABCB7,ABCC9,ABL1,AKAP6,ANK2,ANO10,ANO4,ANO6,ANO8,ANXA5,ASIC2,ASIC4,ATP2B2,ATP2C1,ATP4B,ATP5F1AW,ATP6V0A4,ATP6V0C,BCL2,BEST3,CACHD1,CACNA1B,CACNA1C,CACNA1E,CACNA1G,CACNA1H,CACNA1I,CACNA1S,CACNA2D2,CACNA2D3,CACNA2D4,CACNG1,CACNG2,CACNG4,CALHM1,CALM1,CATSPER4,CHRNA7,CLCN1,CLCN4,CLIC5,CNGA3,CNGA4,COMMD1,CYBB,DMD,DPP6,FAM155B,FASLG,FGF2,GABRA3,GABRA5,GABRB2,GABRE,GABRG2,GABRG3,GABRP,GIF,GLRA1,GLRA2,GP…
GO:BP	regulation of DNA-templated transcription	GO:0006355	FALSE	3.2845e-10	9.48353	1860	2505	478	12952	ABCC9,ABLIM3,ACTN4,ACTR2,ACVR2A,ACVR2B,AFF3,AGO1,AGT,AHR1A,AHR1B,AHRR,AKNA,AP3B1,APP,AR,ARHGEF11,ARHGEF2,ARID2,ARID3A,ARID5B,ASCC1,ASCC2,ASCL2,ATF6B,ATP8B1,ATVR1,ATXN7,AUTS2,BARHL1,BAZ1B,BCAS3,BCL11A,BCL9,BCL9L,BCOR,BEND3,BEND5,BICRA,BMI1,BMP2,BMP7,BMPR1B,BNC1,BNC2,BRD2,BRIP1,C5H11ORF9,CAMK4,CAMTA1,CBFA2T2,CBFB,CBX8,CCAR1,CCND1,CCNT1,CD81,CDCA7L,CDH13,CDK8,CEBPZ,CELSR2,CHD5,CHD6,CNOT2,CREB1,CREB3…
GO:BP	tube morphogenesis	GO:0035239	FALSE	3.38365e-10	9.47061	567	2505	181	12952	ABL1,ACVR2B,ADAM8,ADAMTS12,ADGRB3,ADGRG1,AGO1,AGT,AKT3,ANGPT4,AR,ARID2,ASB2,ATVR1,B4GALT1,BBS4,BCL2,BMP2,BMP7,BRD2,C2CD3,CDH13,CDH2,CECR2,CELSR1,COBL,COL4A1,CREB3L1,CSMD1,CXCR7,DAB2IP,DVL1,EDA,EDAR,EDN2,EGR3,EMILIN2,EMX2,EPAS1,EPB41L5,EPGN,EPHA4,EPHA7,EPHB1,EPHB2,EPN2,ESR1,ETS1,EXT1,FAM19A5,FASLG,FBXW7,FGF10,FGF18,FGF2,FGF8,FGFR1,FKBP10,FOXJ3,FZD3,FZD8,GAB1,GATA2,GATA3,GBX2,GLI3,GLUL,GPC3,GREB1L,…
GO:BP	regulation of multicellular organismal process	GO:0051239	FALSE	3.64142e-10	9.43873	1656	2505	433	12952	ABCB10,ABCC9,ABL1,ACACB,ACSL1,ACVR2A,ACVR2B,ADA,ADAM17,ADAM8,ADAMTS12,ADCY7,ADGRB3,ADRB3,AGO1,AGPAT2,AGT,AHR1A,AJAP1,AKT3,ANGPT4,ANK2,ANKH,ANO6,ANXA5,AP3B1,APP,AR,ARHGAP5,ARHGEF2,ASCL2,ATRN,ATVR1,AXIN2,AXL,BBS4,BCL2,BCL9L,BCOR,BCR,BDNF,BMI1,BMP2,BMP7,BMPR1B,BRAF,BRD2,BRINP1,BTBD7,C1QTNF4,C5H11ORF9,CACNA1C,CACNA1G,CACNA2D2,CADM1,CALCR,CALM1,CARD11,CBFB,CCND1,CD2AP,CD81,CD9,CDH4,CDK6,CELF4,CHRM2,CH…
GO:BP	growth	GO:0040007	FALSE	4.05677e-10	9.39182	540	2505	174	12952	ABL1,ACACB,ACVR2B,ADAM17,ADRB3,APBA1,APP,AR,ARID2,ARID5B,ATAD3B,ATRN,BBS4,BCL2,BCL9,BDNF,BMPR1B,BNC2,CACNA2D2,CD2AP,CD81,CD9,CDH4,CLDN18,CLSTN3,COBL,COL14A1,COLQ,CREB1,DCBLD2,DCUN1D3,DCX,DIP2B,DMD,DNAJB2,DRAXIN,DRD2,DSCAM,DVL1,EDN2,EFNA5,EIF4H,EN1,EPB41L5,EPHA7,ERBB4,ESR1,EXT1,FAM107A,FGF10,FGF2,FGF7,FGF8,FGFR1,FKBP8,FN1,FOSL2,FOXO3,FSHR,FSTL4,FZD9,GAP43,GATA3,GDF5,GIGYF2,GLI3,GNAT1,GPC3,GPR149,H…
GO:BP	monoatomic ion transport	GO:0006811	FALSE	5.058e-10	9.29602	787	2505	234	12952	ABCB7,ABCC9,ABL1,AKAP6,ANK2,ANO10,ANO4,ANO6,ANO8,ANXA5,ARHGAP1,ASIC2,ASIC4,ATP2B2,ATP2C1,ATP4B,ATP5F1AW,ATP6V0A4,ATP6V0C,ATP8B1,BCL2,BEST3,CACHD1,CACNA1B,CACNA1C,CACNA1E,CACNA1G,CACNA1H,CACNA1I,CACNA1S,CACNA2D2,CACNA2D3,CACNA2D4,CACNG1,CACNG2,CACNG4,CALB1,CALHM1,CALM1,CATSPER4,CDH23,CHRNA7,CLCN1,CLCN4,CLDN10,CLIC5,CNGA3,CNGA4,CNNM2,COMMD1,CYBB,CYSLTR1,DMD,DPP6,DRD2,FAM155B,FASLG,FGF12,FGF13,FGF2,…
GO:BP	forebrain development	GO:0030900	FALSE	5.51117e-10	9.25876	256	2505	99	12952	ADGRG1,AKNA,ALDH1A2,ALK,APP,AXL,BBS4,BMP2,CDH2,CEP120,CNTNAP2,CREB1,DAB1,DAB2IP,DCT,DCX,DIXDC1,DRAXIN,DRD2,DYNC2H1,ELAVL4,EMX2,ENPP2,EPHB2,ERBB4,EXT1,FGF10,FGF13,FGF2,FGF8,FGFR1,FOXP2,FRS2,GATA2,GBX2,GLI3,GSK3A,HERC1,HESX1,HTR6,HTRA2,IGF2BP1,ISL1,KIF14,KIF26A,KIRREL3,LHX1,LHX3,LHX5,LRP2,LRP8,MDGA1,NEUROD1,NF2,NFIB,NIN,NR2F2,NR3C1,NR4A2,NRG3,NRP2,NTRK2,OPHN1,OTX1,PAX5,PHACTR1,PIANP,PLCB1,PLXNA4,PO…
GO:BP	regulation of signal transduction	GO:0009966	FALSE	5.59651e-10	9.25208	1806	2505	465	12952	AAK1,AATF,ABL1,ACTN4,ACVR2A,ACVR2B,ADA,ADAM17,ADAM8,ADAMTS12,ADAMTS20,ADGRG1,ADGRG3,ADRB3,AGT,AKAP12,AKAP13,AKT3,ALK,ALPK1,AMER1,AMFR,ANKRD17,ANKRD6,APC2,APP,AR,ARHGAP8,ARHGDIA,ATF6B,ATP6V0C,ATVR1,AXIN2,AXL,BCAR3,BCL2,BCL9L,BCR,BIRC6,BMI1,BMP2,BMP7,BMPR1B,BRAF,C16ORF52,C1QTNF4,C2CD3,CALCR,CALM1,CAMTA1,CARD11,CBFA2T2,CD2AP,CD81,CDH13,CDH2,CDK14,CELF4,CENPJ,CGNL1,CHN1,CLDN18,CNKSR2,CNKSR3,CNOT2,CNT…
GO:BP	regulation of RNA biosynthetic process	GO:2001141	FALSE	5.84344e-10	9.23333	1866	2505	478	12952	ABCC9,ABLIM3,ACTN4,ACTR2,ACVR2A,ACVR2B,AFF3,AGO1,AGT,AHR1A,AHR1B,AHRR,AKNA,AP3B1,APP,AR,ARHGEF11,ARHGEF2,ARID2,ARID3A,ARID5B,ASCC1,ASCC2,ASCL2,ATF6B,ATP8B1,ATVR1,ATXN7,AUTS2,BARHL1,BAZ1B,BCAS3,BCL11A,BCL9,BCL9L,BCOR,BEND3,BEND5,BICRA,BMI1,BMP2,BMP7,BMPR1B,BNC1,BNC2,BRD2,BRIP1,C5H11ORF9,CAMK4,CAMTA1,CBFA2T2,CBFB,CBX8,CCAR1,CCND1,CCNT1,CD81,CDCA7L,CDH13,CDK8,CEBPZ,CELSR2,CHD5,CHD6,CNOT2,CREB1,CREB3…
GO:BP	regulation of response to stimulus	GO:0048583	FALSE	7.29905e-10	9.13673	2309	2505	573	12952	AAK1,AATF,ABL1,ACTN4,ACTR2,ACVR2A,ACVR2B,ADA,ADAM17,ADAM8,ADAMTS12,ADAMTS20,ADCY7,ADGRG1,ADGRG3,ADRB3,AGT,AHR1A,AJAP1,AKAP12,AKAP13,AKNA,AKT3,ALK,ALOX5,ALPK1,AMER1,AMFR,ANKRD17,ANKRD6,ANO6,AP3B1,APC2,APP,AR,ARHGAP8,ARHGDIA,ARID2,ARMH4,ASCL2,ATF6B,ATP6V0C,ATVR1,AXIN2,AXL,BBS4,BCAR3,BCL2,BCL9L,BCR,BIRC6,BMI1,BMP2,BMP7,BMPR1B,BRAF,BRD2,C16ORF52,C1QTNF4,C1QTNF9B,C2CD3,C7,C8B,CADM1,CALCR,CALM1,CAMK1D,…
GO:BP	regulation of axonogenesis	GO:0050770	FALSE	1.12693e-09	8.9481	68	2505	40	12952	BDNF,BRAF,BRSK1,CDH4,CHN1,DAB1,DIP2B,DRAXIN,DSCAM,EFNA5,EPHA4,EPHA7,EPHB2,FN1,FSTL4,KIAA0319,KIF13B,LIMK1,LPAR3,LRRC4C,NIN,NTN1,PAK1,PAK3,PLXNA4,PLXNB2,PLXND1,POU3F2,PTPRS,RND2,ROBO1,RTN4,SEMA4D,SEMA7A,SIPA1L1,STK25,TIAM1,TNR,WNT3A,ZFYVE27
GO:BP	intracellular signaling cassette	GO:0141124	FALSE	1.70112e-09	8.76926	1100	2505	305	12952	ABCC9,ABL1,ACTN4,ACVR2A,ADA,ADAM8,ADGRG1,ADGRG3,ADRB3,AGT,AHR1A,AKAP13,ALPK1,AMFR,ANK2,ANKRD17,ANKRD6,APP,AR,ARHGAP1,ARHGAP8,ARHGDIA,ARHGEF11,ATAD3B,ATVR1,AXL,BCAR3,BCR,BMP2,BMP7,BRAF,C1QTNF4,CALCR,CALM1,CAMKK1,CAMTA1,CAP1,CARD11,CATSPER4,CD2AP,CD81,CDH13,CDH2,CELSR1,CGNL1,CHM,CHN1,CHRM3,COL6A2,CREB1,CREBBP,CTNNAL1,CXCR7,CYLD,CYTH1,DAB1,DAB2IP,DAG1,DGKH,DGKI,DGKQ,DMD,DOCK1,DOCK2,DOCK3,DOCK4,DOCK7…
GO:BP	regulation of multicellular organismal development	GO:2000026	FALSE	1.97325e-09	8.70482	809	2505	237	12952	ABCB10,ABL1,ACACB,ACVR2A,ACVR2B,ADA,ADAM8,ADAMTS12,ADGRB3,AGO1,AJAP1,AKT3,ANGPT4,ANKH,ANO6,AP3B1,ASCL2,ATVR1,AXIN2,BCOR,BDNF,BMP2,BMP7,BMPR1B,BRAF,BRD2,BRINP1,C5H11ORF9,CARD11,CBFB,CCND1,CDH4,CDK6,CLDN18,CLSTN2,CLSTN3,COL14A1,CRB2,CREB1,CREB3L1,CUX2,CYLD,DAAM2,DAB1,DAB2IP,DAG1,DCT,DIP2B,DISC1,DRAXIN,DRD2,DSCAM,EFNA5,EGR3,EMILIN2,EPHA7,EPHB1,EPHB2,EPN2,ERBB4,ETS1,EXFABP,EXTL3,FAM19A5,FAM20C,FASLG,…
GO:BP	neuron migration	GO:0001764	FALSE	2.67835e-09	8.57213	113	2505	55	12952	ACAP3,ADGRG1,ASTN1,ASTN2,AXL,BARHL1,BBS4,CELSR1,CELSR2,CEP85L,CHL1,CTNNA2,DAB1,DAB2IP,DCX,DISC1,DRD2,ELP3,EMX2,EVX1,FAT3,FGF13,FLRT2,FZD3,GATA3,GFRA3,GPM6A,ITGA3,KIAA0319,KIAA2022,KIF26A,KIRREL3,LHX1,MATN2,MDGA1,NR2F2,NR4A2,NRG3,NRP2,NSMF,NTN1,NTNG1,NTNG2,NTRK2,PHACTR1,PLXNB2,POU4F1,PRKG1,RELN,SATB2,SEMA3E,UNC5C,UNC5D,VRK1,ZMIZ1
GO:BP	sensory organ development	GO:0007423	FALSE	2.73151e-09	8.5636	416	2505	140	12952	ACVR2B,ADAMTS9,ALDH1A2,ALG10,ARSG,ATF6B,ATP8B1,B3GLCT,BBS10,BBS4,BCAR3,BCL2,BCR,BFSP1,BMP2,BMP7,BMPR1B,BNC2,CACNA1C,CALB1,CDH23,CECR2,CELF4,CELSR1,COL11A1,COL4A1,COL5A1,COL8A2,CRB1,CRB2,DCX,DRD2,DSCAM,DVL1,EPHA4,EPHB1,EPHB2,FASLG,FAT3,FBN2,FGF10,FGF2,FGF8,FGFR1,FKBP8,FOXN4,FRS2,FZD3,GABRA5,GABRB2,GATA2,GATA3,GBX2,GLI3,GNAT1,GPM6A,GRHL3,GRXCR2,HAND2,HESX1,HEY2,HIPK2,HMX2,HOXC13,HPCA,INSIG1,JAG1,KC…
GO:BP	positive regulation of transcription by RNA polymerase II	GO:0045944	FALSE	4.19449e-09	8.37732	789	2505	231	12952	ABLIM3,ACTN4,ACTR2,ACVR2A,AGO1,AHR1A,AKNA,AP3B1,APP,AR,ARHGEF2,ARID3A,ASCL2,ATF6B,ATVR1,AUTS2,BARHL1,BCAS3,BCL9,BCL9L,BMP2,BMP7,BMPR1B,CAMTA1,CBFB,CCNT1,CD81,CDH13,CDK8,CEBPZ,CHD6,CREB1,CREB3L2,CREBBP,CSRNP3,CTBP2,CXORF23,DAB2IP,DOT1L,DVL1,E2F3,E4F1,EBF2,EBF3,EFCAB7,EGR3,ELL,ELL2,EN1,EPAS1,EPCAM,ERG,ESR1,ESRRG,ETS1,ETV6,EVX1,FGF10,FGF2,FHL5,FOSL2,FOXA2,FOXJ3,FOXK2,FOXN4,FOXO3,FUBP3,GABPA,GATA2,GA…
GO:BP	inorganic ion transmembrane transport	GO:0098660	FALSE	4.70699e-09	8.32726	566	2505	177	12952	ABCB7,ABCC9,ABL1,AKAP6,ANK2,ANKH,ANO10,ANO4,ANO6,ANO8,ANXA5,ASIC2,ASIC4,ATP2B2,ATP2C1,ATP4B,ATP5F1AW,ATP6V0A4,ATP6V0C,BCL2,BEST3,CACHD1,CACNA1B,CACNA1C,CACNA1E,CACNA1G,CACNA1H,CACNA1I,CACNA1S,CACNA2D2,CACNA2D3,CACNA2D4,CACNG1,CACNG2,CACNG4,CALM1,CATSPER4,CLCN1,CLCN4,CLIC5,CNGA3,COMMD1,DMD,DPP6,FAM155B,FASLG,FGF2,GABRA3,GABRA5,GABRB2,GABRE,GABRG2,GABRG3,GABRP,GIF,GLRA1,GLRA2,GRIN2A,GRIN2B,GRIN2C,H…
GO:BP	regulation of cell motility	GO:2000145	FALSE	6.99402e-09	8.15527	601	2505	185	12952	ABL1,ACTN4,ADA,ADAM17,ADAM8,ADGRG1,ADGRG3,AGT,AKT3,ANGPT4,ANO6,APP,ARHGAP5,ARID2,ASCL2,ATVR1,BBS4,BCL2,BCR,BMP2,BMP7,BRAF,CAMK1D,CARMIL1,CCAR1,CD81,CD9,CDH11,CDH13,CDH2,CHST2,CLDN1,CTNNA2,DAAM2,DAB2IP,DACH1,DAG1,DMTN,DOCK4,DOCK7,DOCK8,DPEP1,DRD2,EDN2,ELP3,EMILIN2,ENPP2,EPB41L5,EPHA4,EPHB2,ERBB4,ETS1,EVL,FAM107A,FAM110C,FBXW7,FES,FGF10,FGF18,FGF2,FGF7,FGF8,FGFR1,FGR,FLRT2,FN1,FOXO3,FRMD5,FUT9,GATA…
GO:BP	positive regulation of developmental process	GO:0051094	FALSE	8.09499e-09	8.09178	781	2505	228	12952	ABCB10,ABL1,ACACB,ACVR2A,ACVR2B,ADA,ADAM8,ADAMTS20,ADAMTS9,ADGRB3,AGT,AKT3,ALK,ANGPT4,ANO6,AP3B1,AR,ARHGEF2,ATVR1,AXIN2,BBS4,BCL2,BCL9L,BDNF,BMP2,BMP7,BMPR1B,BNC1,BRAF,BRD2,BRINP1,BRINP3,CACNA2D2,CBFB,CCND1,CDH4,CLSTN2,CLSTN3,COBL,CRB2,CREB1,CUX2,CYLD,DAB1,DAB2IP,DAG1,DCT,DDHD1,DISC1,DRD2,DSCAM,EFNA5,EGR3,EMILIN2,ENPP2,EPHB1,EPHB2,ERBB3,ERBB4,ETS1,EXFABP,FAM20C,FBN2,FES,FGF10,FGF18,FGF2,FGF8,FGFR…
GO:BP	regulation of cell differentiation	GO:0045595	FALSE	1.09012e-08	7.96253	894	2505	254	12952	ABCB10,ABL1,ACVR2A,ACVR2B,ADA,ADAM8,ADAMTS12,ADAMTS20,ADAMTS9,ADGRV1,AGT,AJAP1,ANKRD17,AP3B1,APP,AR,ARHGEF2,ASCL2,ATVR1,AXIN2,BBS12,BCL2,BCL9L,BDNF,BMP2,BMP7,BMPR1B,BNC1,BRAF,BRD2,BRINP1,BRINP3,C16ORF52,CARD11,CBFB,CCND1,CDH4,CDK6,CLDN18,CNTN4,COL5A1,CRB2,CREB1,CRIM1,CUX2,CYLD,DAAM2,DAB1,DAB2IP,DAG1,DCT,DIP2B,DISC1,DISP3,DIXDC1,DNMT1,DPF2,DRAXIN,DRD2,DSCAM,DTX1,EFNA5,EGR3,EPHA4,EPHA7,EPHB1,EPHB2,…
GO:BP	signal transduction	GO:0007165	FALSE	1.13205e-08	7.94613	3783	2505	872	12952	AAK1,AATF,ABCC9,ABL1,ABL2,ACSL1,ACTN4,ACVR2A,ACVR2B,ADA,ADAM17,ADAM8,ADAMTS12,ADAMTS20,ADCY3,ADCY7,ADCYAP1R1,ADGRA3,ADGRB3,ADGRD2,ADGRG1,ADGRG3,ADGRL2,ADGRL3,ADGRL4,ADGRV1,ADMP,ADRB3,AFDN,AGT,AHR1A,AHR1B,AHRR,AKAP12,AKAP13,AKT3,ALDH1A2,ALK,ALPK1,AMER1,AMFR,ANGPT4,ANK1,ANK2,ANK3,ANKFN1L,ANKRD17,ANKRD6,ANO6,AP3B1,APC2,APH1AL,APP,AR,ARHGAP1,ARHGAP10,ARHGAP15,ARHGAP22,ARHGAP24,ARHGAP26,ARHGAP28,ARHGA…
GO:BP	enzyme-linked receptor protein signaling pathway	GO:0007167	FALSE	1.47396e-08	7.83152	618	2505	188	12952	ABL1,ACVR2A,ACVR2B,ADAM17,ADAMTS12,ADGRG1,AGT,ALK,AR,ARID5B,ATVR1,BCAR3,BCL9L,BDNF,BMP2,BMP7,BMPR1B,BRAF,C2CD5,CD2AP,CDH13,CFC1,CHN1,COL4A1,COL4A5,COL4A6,CRB2,CREB3L1,CREBBP,CRIM1,CTDSPL2,DAB2IP,DNAI1,EFNA5,EFNB1,EPGN,EPHA10,EPHA3,EPHA4,EPHA5,EPHA7,EPHA8,EPHB1,EPHB2,EPN2,ERBB3,ERBB4,EXT1,FAM20C,FARP1,FBN2,FGF10,FGF18,FGF2,FGF7,FGF8,FGFR1,FGR,FKBP8,FLRT2,FRS2,FSHR,FSTL4,GAB1,GAREM1,GATA3,GDF5,GFRA…
GO:BP	epithelium development	GO:0060429	FALSE	1.53616e-08	7.81356	756	2505	221	12952	ABL1,ACVR2B,ADAM17,ADAMTS12,AGT,AJAP1,ALDH1A2,ALG10,AP3B1,AR,ARHGEF26,ASB2,ATVR1,AXIN2,B4GALT1,BBS4,BCL2,BCR,BFSP1,BMI1,BMP2,BMP7,BRD2,BRSK1,BTBD7,C2CD3,CALB1,CBFA2T2,CCND1,CD2AP,CDH2,CDH23,CDK6,CECR2,CELSR1,CLDN1,COBL,COL4A1,COL5A1,CRB2,CREB1,CSMD1,CTSB,DLG3,DMD,DVL1,EDA,EDAR,EN1,EPAS1,EPB41L5,EPCAM,EPHA4,EPHA7,ERBB4,ESR1,EXT1,EXTL3,FAM20C,FGF10,FGF2,FGF7,FGF8,FGFR1,FKBP8,FN1,FOSL2,FOXJ3,FRMD6,F…
GO:BP	sensory organ morphogenesis	GO:0090596	FALSE	2.17179e-08	7.66318	205	2505	81	12952	ADAMTS9,BBS4,BCAR3,BCL2,BCR,BMP7,CALB1,CDH23,CELSR1,COL11A1,COL5A1,COL8A2,CRB1,CRB2,DSCAM,DVL1,EPHB1,EPHB2,FASLG,FAT3,FBN2,FGF10,FGF2,FGF8,FGFR1,FOXN4,FRS2,FZD3,GATA2,GATA3,GBX2,GLI3,GNAT1,GRHL3,GRXCR2,HESX1,HIPK2,HMX2,HOXC13,INSIG1,JAG1,KCNQ4,LHX1,LRIG3,LRP5,MEIS1,MFRP,MYO7A,NECTIN1,NECTIN3,NR2E3,NTN1,NTRK2,OTX1,PHACTR4,PRDM1,PROM1,PROX1,PRRX1,PTF1A,PTK7,PTPRM,RARB,RORB,SOBP,TBX2,TBX3,TDRD7,TENM…
GO:BP	DNA-templated transcription	GO:0006351	FALSE	2.2582e-08	7.64624	1957	2505	489	12952	ABCC9,ABLIM3,ACTN4,ACTR2,ACVR2A,ACVR2B,ADRM1,AFF3,AGO1,AGT,AHR1A,AHR1B,AHRR,AKNA,AP3B1,APP,AR,ARHGEF11,ARHGEF2,ARID2,ARID3A,ARID5B,ASCC1,ASCC2,ASCL2,ATF6B,ATP8B1,ATVR1,ATXN7,AUTS2,BARHL1,BAZ1B,BCAS3,BCL11A,BCL9,BCL9L,BCOR,BEND3,BEND5,BICRA,BMI1,BMP2,BMP7,BMPR1B,BNC1,BNC2,BRD2,BRF1,BRIP1,C5H11ORF9,CAMK4,CAMTA1,CBFA2T2,CBFB,CBX8,CCAR1,CCND1,CCNT1,CD81,CDCA7L,CDH13,CDK8,CEBPZ,CELSR2,CHD5,CHD6,CNOT2,…
GO:BP	regulation of synapse structure or activity	GO:0050803	FALSE	2.47696e-08	7.60608	164	2505	69	12952	ABL1,ADGRB3,APP,ARHGAP22,BDNF,CACNA2D3,CASKIN1,CDH2,CDH8,CLSTN2,CLSTN3,COLQ,CUX2,DAB1,DAB2IP,DCX,DGKB,DLGAP4,DVL1,EFNA5,EPHA4,EPHA7,EPHB1,EPHB2,FGF7,FGFR1,FLRT2,GPR158,GRID1,GRID2,IGSF11,IGSF9,IL1RAP,IL1RAPL1,IL1RAPL2,KALRN,LINGO2,LRFN2,LRFN5,LRP8,LRRTM3,MAPK14,MDGA1,NECTIN3,NEURL1,NLGN1,NRP2,NRXN1,NTN1,NTNG2,NTRK2,PAK3,PLXNC1,PPP1R19B,PTPRD,PTPRS,RELN,RPS6KA5,RTN4,SEMA4D,SEMA7A,SETD5,SNCA,SNX27,…
GO:BP	regulation of synapse organization	GO:0050807	FALSE	2.47696e-08	7.60608	164	2505	69	12952	ABL1,ADGRB3,APP,ARHGAP22,BDNF,CACNA2D3,CASKIN1,CDH2,CDH8,CLSTN2,CLSTN3,COLQ,CUX2,DAB1,DAB2IP,DCX,DGKB,DLGAP4,DVL1,EFNA5,EPHA4,EPHA7,EPHB1,EPHB2,FGF7,FGFR1,FLRT2,GPR158,GRID1,GRID2,IGSF11,IGSF9,IL1RAP,IL1RAPL1,IL1RAPL2,KALRN,LINGO2,LRFN2,LRFN5,LRP8,LRRTM3,MAPK14,MDGA1,NECTIN3,NEURL1,NLGN1,NRP2,NRXN1,NTN1,NTNG2,NTRK2,PAK3,PLXNC1,PPP1R19B,PTPRD,PTPRS,RELN,RPS6KA5,RTN4,SEMA4D,SEMA7A,SETD5,SNCA,SNX27,…
GO:BP	positive regulation of RNA metabolic process	GO:0051254	FALSE	2.88341e-08	7.54009	1111	2505	302	12952	ABLIM3,ACTN4,ACTR2,ACVR2A,AGO1,AGT,AHR1A,AKNA,ALKBH5,AP3B1,APP,AR,ARHGEF11,ARHGEF2,ARID3A,ASCL2,ATF6B,ATVR1,AUTS2,BARHL1,BAZ1B,BCAS3,BCL9,BCL9L,BICRA,BMP2,BMP7,BMPR1B,BNC1,C5H11ORF9,CAMK4,CAMTA1,CBFB,CCNT1,CD81,CDH13,CDK8,CEBPZ,CELF4,CHD6,CNOT2,CNOT6L,CREB1,CREB3L2,CREB5,CREBBP,CSRNP3,CTBP1,CTBP2,CXORF23,DAB2IP,DAZAP1,DDX11,DIS3L2,DND1,DOT1L,DVL1,E2F3,E4F1,EBF2,EBF3,EDRF1,EFCAB7,EGR3,ELL,ELL2,EN1…
GO:BP	inorganic cation transmembrane transport	GO:0098662	FALSE	3.03211e-08	7.51825	488	2505	155	12952	ABCB7,ABCC9,ABL1,AKAP6,ANK2,ANO6,ANXA5,ASIC2,ASIC4,ATP2B2,ATP2C1,ATP4B,ATP5F1AW,ATP6V0A4,ATP6V0C,BCL2,CACHD1,CACNA1B,CACNA1C,CACNA1E,CACNA1G,CACNA1H,CACNA1I,CACNA1S,CACNA2D2,CACNA2D3,CACNA2D4,CACNG1,CACNG2,CACNG4,CALM1,CATSPER4,CNGA3,COMMD1,DMD,DPP6,FAM155B,FASLG,FGF2,GIF,GRIN2A,GRIN2B,GRIN2C,HCN2,HCN3,HCN4,HTR2C,IGFALS,ITPR1,ITPR2,KCNA10,KCNA3,KCNAB2,KCNB1,KCNB2,KCNC1,KCNC4,KCND2,KCND3,KCNE2,KCN…
GO:BP	regulation of locomotion	GO:0040012	FALSE	3.13239e-08	7.50412	627	2505	189	12952	ABL1,ACTN4,ADA,ADAM17,ADAM8,ADGRG1,ADGRG3,AGT,AKT3,ANGPT4,ANO6,APP,ARHGAP5,ARID2,ASCL2,ATVR1,BBS4,BCL2,BCR,BMP2,BMP7,BRAF,CAMK1D,CARMIL1,CCAR1,CD81,CD9,CDH11,CDH13,CDH2,CHST2,CLDN1,CTNNA2,DAAM2,DAB2IP,DACH1,DAG1,DMTN,DOCK4,DOCK7,DOCK8,DPEP1,DRD2,DSCAM,EDN2,ELP3,EMILIN2,ENPP2,EPB41L5,EPHA4,EPHB2,ERBB4,ETS1,EVL,FAM107A,FAM110C,FBXW7,FES,FGF10,FGF18,FGF2,FGF7,FGF8,FGFR1,FGR,FLRT2,FN1,FOXO3,FRMD5,FUT…
GO:BP	regulation of membrane potential	GO:0042391	FALSE	3.155e-08	7.501	253	2505	94	12952	ABCC9,AKAP6,ANK2,APP,BCL2,CACNA1C,CACNA1G,CACNA1H,CACNA1I,CACNA1S,CACNG2,CALM1,CELF4,CHRNA7,CLCN1,CTNNA3,CUX2,DGKI,DMD,EHD3,FAM19A4,FGF12,FGF13,GABRB2,GABRE,GABRG2,GABRG3,GLRA1,GLRA2,GNA11,GNAQ,GRIA1,GRIA2,GRIA3,GRIA4,GRID2,GRIK2,GRIK3,GRIK4,GRIN2A,GRIN2B,GRIN2C,GRM1,GRM5,HCN2,HCN4,KCNA10,KCNA3,KCNB1,KCNB2,KCNC4,KCND2,KCND3,KCNE2,KCNH2,KCNIP2,KCNJ2,KCNJ5,KCNK12,KCNK13,KCNK2,KCNMA1,KCNMB2,MYOC,NET…
GO:BP	regulation of nucleobase-containing compound metabolic process	GO:0019219	FALSE	4.22486e-08	7.37419	2231	2505	546	12952	ABCC9,ABL1,ABLIM3,ACTN4,ACTR2,ACVR2A,ACVR2B,AFF3,AGO1,AGT,AHR1A,AHR1B,AHRR,AKNA,ALKBH5,ANKRD17,AP3B1,APP,AR,ARHGEF11,ARHGEF2,ARID2,ARID3A,ARID5B,ASCC1,ASCC2,ASCL2,ATF6B,ATP8B1,ATVR1,ATXN7,AUTS2,AXIN2,BARHL1,BAZ1B,BCAS3,BCL11A,BCL9,BCL9L,BCOR,BEND3,BEND5,BICRA,BMI1,BMP2,BMP7,BMPR1B,BNC1,BNC2,BRD2,BRIP1,BRPF3,C5H11ORF9,CALCR,CAMK4,CAMTA1,CARHSP1,CASC3,CBFA2T2,CBFB,CBX8,CCAR1,CCND1,CCNT1,CD81,CDCA7L…
GO:BP	monoatomic cation transmembrane transport	GO:0098655	FALSE	5.02134e-08	7.29918	503	2505	158	12952	ABCB7,ABCC9,ABL1,AKAP6,ANK2,ANO10,ANO6,ANXA5,ASIC2,ASIC4,ATP2B2,ATP2C1,ATP4B,ATP5F1AW,ATP6V0A4,ATP6V0C,BCL2,CACHD1,CACNA1B,CACNA1C,CACNA1E,CACNA1G,CACNA1H,CACNA1I,CACNA1S,CACNA2D2,CACNA2D3,CACNA2D4,CACNG1,CACNG2,CACNG4,CALM1,CATSPER4,CNGA3,COMMD1,DMD,DPP6,FAM155B,FASLG,FGF2,GIF,GRIN2A,GRIN2B,GRIN2C,HCN2,HCN3,HCN4,HTR2C,IGFALS,ITPR1,ITPR2,KCNA10,KCNA3,KCNAB2,KCNB1,KCNB2,KCNC1,KCNC4,KCND2,KCND3,KCN…
GO:BP	locomotion	GO:0040011	FALSE	5.65347e-08	7.24768	740	2505	215	12952	ABL1,ACTN4,ADA,ADAM17,ADAM8,ADGRG1,ADGRG3,AGT,AKT3,ALOX5,ANGPT4,ANO6,APP,ARHGAP5,ARID2,ASCL2,ATVR1,BBS4,BCL2,BCR,BMP2,BMP7,BRAF,CAMK1D,CARMIL1,CCAR1,CD81,CD9,CDH11,CDH13,CDH2,CHGA,CHST2,CLDN1,CTNNA2,CXCR7,CYSLTR1,DAAM2,DAB2IP,DACH1,DAG1,DMTN,DOCK2,DOCK4,DOCK7,DOCK8,DPEP1,DRD2,DSCAM,EDN2,EGR3,ELP3,EMILIN2,ENPP2,EPB41L5,EPHA4,EPHB1,EPHB2,ERBB4,ETS1,EVL,FAM107A,FAM110C,FAM19A4,FBXW7,FES,FGF10,FGF18,…
GO:BP	monoatomic cation transport	GO:0006812	FALSE	6.0155e-08	7.22073	623	2505	187	12952	ABCB7,ABCC9,ABL1,AKAP6,ANK2,ANO10,ANO6,ANXA5,ARHGAP1,ASIC2,ASIC4,ATP2B2,ATP2C1,ATP4B,ATP5F1AW,ATP6V0A4,ATP6V0C,BCL2,CACHD1,CACNA1B,CACNA1C,CACNA1E,CACNA1G,CACNA1H,CACNA1I,CACNA1S,CACNA2D2,CACNA2D3,CACNA2D4,CACNG1,CACNG2,CACNG4,CALB1,CALHM1,CALM1,CATSPER4,CDH23,CNGA3,CNNM2,COMMD1,CYSLTR1,DMD,DPP6,DRD2,FAM155B,FASLG,FGF12,FGF13,FGF2,GIF,GRIN2A,GRIN2B,GRIN2C,HCN2,HCN3,HCN4,HTR2C,IGFALS,ITPR1,ITPR2,K…
GO:BP	positive regulation of DNA-templated transcription	GO:0045893	FALSE	8.77231e-08	7.05689	1024	2505	280	12952	ABLIM3,ACTN4,ACTR2,ACVR2A,AGO1,AGT,AHR1A,AKNA,AP3B1,APP,AR,ARHGEF11,ARHGEF2,ARID3A,ASCL2,ATF6B,ATVR1,AUTS2,BARHL1,BAZ1B,BCAS3,BCL9,BCL9L,BICRA,BMP2,BMP7,BMPR1B,BNC1,C5H11ORF9,CAMK4,CAMTA1,CBFB,CCNT1,CD81,CDH13,CDK8,CEBPZ,CHD6,CREB1,CREB3L2,CREB5,CREBBP,CSRNP3,CTBP1,CTBP2,CXORF23,DAB2IP,DDX11,DOT1L,DVL1,E2F3,E4F1,EBF2,EBF3,EDRF1,EFCAB7,EGR3,ELL,ELL2,EN1,EPAS1,EPCAM,ERBB4,ERG,ESR1,ESR2,ESRRG,ETS1,E…
GO:BP	dendrite development	GO:0016358	FALSE	1.08817e-07	6.9633	125	2505	56	12952	ADGRB3,ALK,APP,BAIAP2,BBS4,BCL11A,BMP7,CAMK1D,COBL,CSMD3,CUX2,DAB1,DAB2IP,DCX,DSCAM,DTNBP1,DVL1,ELAVL4,EPHA4,EPHB1,EPHB2,FAT3,FSTL4,HECW1,HECW2,IGSF9,KALRN,KIAA0319,KLF7,KLHL1,LRP8,MAP2,MAPK4,MATN2,NEURL1,NLGN1,NTN1,PAK3,PALM,PHACTR1,PPP1R19B,PPP3CA,PRKG1,PTPRD,PTPRS,RBFOX2,RELN,RERE,SDK1,SEMA4D,SEZ6,SLC11A2,SLC12A5,SRCIN1,SRGAP2,SS18L1
GO:BP	positive regulation of RNA biosynthetic process	GO:1902680	FALSE	1.10315e-07	6.95737	1026	2505	280	12952	ABLIM3,ACTN4,ACTR2,ACVR2A,AGO1,AGT,AHR1A,AKNA,AP3B1,APP,AR,ARHGEF11,ARHGEF2,ARID3A,ASCL2,ATF6B,ATVR1,AUTS2,BARHL1,BAZ1B,BCAS3,BCL9,BCL9L,BICRA,BMP2,BMP7,BMPR1B,BNC1,C5H11ORF9,CAMK4,CAMTA1,CBFB,CCNT1,CD81,CDH13,CDK8,CEBPZ,CHD6,CREB1,CREB3L2,CREB5,CREBBP,CSRNP3,CTBP1,CTBP2,CXORF23,DAB2IP,DDX11,DOT1L,DVL1,E2F3,E4F1,EBF2,EBF3,EDRF1,EFCAB7,EGR3,ELL,ELL2,EN1,EPAS1,EPCAM,ERBB4,ERG,ESR1,ESR2,ESRRG,ETS1,E…
GO:BP	pattern specification process	GO:0007389	FALSE	2.05127e-07	6.68798	321	2505	110	12952	ACVR2A,ACVR2B,ADGRG1,ALDH1A2,ARMC4,ASB2,ASPH,ATVR1,AXIN2,BCOR,BMI1,BMP2,BMP7,BMPR1B,C16ORF52,C2CD3,CELSR1,CELSR2,CFC1,COBL,CRB2,DAAM2,DAW1,DMRT1,DNAI1,DVL1,DYNC2H1,EMX2,EN1,EPB41L5,ERBB4,EXT1,FGF10,FGF2,FGF8,FGFR1,FKBP8,FN1,FOXN4,FRS2,GBX2,GLI3,GPC3,GREM1,GRHL3,GRSF1,HAND2,HES5,HEY2,HIPK2,HOXA9,HOXB1,HOXB3,HOXB5,HOXB6,HOXB7,HOXC11,HOXC13,HOXC8,HOXC9,HOXD10,HOXD3,IRX1,ISL1,KMT2A,LAMA5,LFNG,LHX1,LH…
GO:BP	positive regulation of cell differentiation	GO:0045597	FALSE	2.36077e-07	6.62695	496	2505	154	12952	ABCB10,ACVR2A,ACVR2B,ADA,ADAM8,ADAMTS20,ADAMTS9,AGT,AP3B1,AR,ARHGEF2,ATVR1,AXIN2,BCL2,BCL9L,BDNF,BMP2,BMP7,BMPR1B,BNC1,BRAF,BRD2,BRINP1,BRINP3,CBFB,CDH4,CRB2,CREB1,CUX2,CYLD,DAB1,DCT,DISC1,DRD2,DSCAM,EFNA5,EGR3,EPHB2,ETS1,EXFABP,FAM20C,FBN2,FES,FGF18,FGF2,FGFR1,FN1,FOXO3,FZD3,GATA2,GATA3,GDF5,GDPD2,GDPD5,GLI3,GPC1,GPR4,GSK3A,HEYL,HLX,HOPX,HOXD3,HTR2C,ISL1,JADE2,JAG1,KALRN,KIT,KLF5,KLHL25,LHX1,LIM…
GO:BP	regulation of developmental growth	GO:0048638	FALSE	2.39292e-07	6.62107	178	2505	71	12952	ABL1,ACACB,ADRB3,APP,AR,ATRN,BBS4,BCL2,BDNF,CACNA2D2,CDH4,COL14A1,COLQ,CREB1,DIP2B,DRAXIN,DRD2,DSCAM,EFNA5,EPHA7,ERBB4,FGF2,FGF8,FGFR1,FN1,FOSL2,FSTL4,GDF5,HDAC3,HEY2,HLX,HOPX,HTRA2,INSR,JARID2,KIAA0319,LATS2,LIMK1,LPAR3,MAPK14,NKX2-5,NTN1,OSTN,PARK2,PLCB1,PLXNA4,POU3F2,PROX1,PTPRS,RAG2,RAI1,RIMS1,RND2,RTN4,SEMA3A,SEMA4D,SEMA7A,SLC6A4,STC2,STK3,SYT1,TBX2,TBX5,TLL2,TNR,TP73,WNT3A,WWC1,WWC2,ZFPM2,Z…
GO:BP	regulation of cell adhesion	GO:0030155	FALSE	3.07489e-07	6.51217	445	2505	141	12952	ABL1,ACTN4,ADA,ADAM19,ADAM8,ADGRG1,AJAP1,AKNA,AP3B1,ARHGAP6,ASCL2,ASS1,BCL2,BMI1,BMP2,BMP7,BRAF,BRD2,CARD11,CARMIL1,CBFB,CD81,CD9,CDH13,CDH2,CDK6,CHST2,COL26A1,CYLD,CYTH1,DAB1,DMD,DMTN,DOCK8,DSCAM,DUSP3,EDIL3,EFNA5,EGR3,EMILIN2,EPB41L5,EPCAM,EPHA3,EPHA4,EPHA7,EPHA8,EPHB2,ERBB3,ETS1,FAM107A,FBLN2,FES,FN1,FOXO3,FRMD5,FUT9,GATA3,GLI3,GPM6B,GREM1,GSK3A,HLX,ILDR2,JAG1,JAM3,KIAA2022,KIF14,KIF26B,KLHL25…
GO:BP	positive regulation of nucleobase-containing compound metabolic process	GO:0045935	FALSE	3.78488e-07	6.42195	1224	2505	322	12952	ABLIM3,ACTN4,ACTR2,ACVR2A,AGO1,AGT,AHR1A,AKNA,ALKBH5,AP3B1,APP,AR,ARHGEF11,ARHGEF2,ARID2,ARID3A,ASCL2,ATF6B,ATVR1,AUTS2,BARHL1,BAZ1B,BCAS3,BCL9,BCL9L,BEND3,BICRA,BMP2,BMP7,BMPR1B,BNC1,BRPF3,C5H11ORF9,CAMK4,CAMTA1,CBFB,CCNT1,CD81,CDH13,CDK8,CEBPZ,CELF4,CHD6,CNOT2,CNOT6L,CREB1,CREB3L2,CREB5,CREBBP,CSRNP3,CTBP1,CTBP2,CXORF23,DAB2IP,DAZAP1,DDX11,DIS3L2,DND1,DOT1L,DVL1,E2F3,E4F1,EBF2,EBF3,EDRF1,EFCAB7…
GO:BP	synaptic membrane adhesion	GO:0099560	FALSE	5.57823e-07	6.2535	26	2505	20	12952	CDH10,CDH6,EFNA5,ELFN1,ELFN2,GPC4,IL1RAP,ITGA3,LRRC4C,MAPK14,MDGA1,NLGN1,NRXN1,NTNG1,NTNG2,PCDH17,PTPRD,PTPRF,PTPRS,TENM4
GO:BP	intracellular signal transduction	GO:0035556	FALSE	6.99243e-07	6.15537	1835	2505	454	12952	ABCC9,ABL1,ACTN4,ACVR2A,ADA,ADAM8,ADCY3,ADCY7,ADGRG1,ADGRG3,ADRB3,AGT,AHR1A,AHR1B,AHRR,AKAP12,AKAP13,AKT3,ALDH1A2,ALPK1,AMFR,ANK2,ANKRD17,ANKRD6,APP,AR,ARHGAP1,ARHGAP8,ARHGDIA,ARHGEF11,ARHGEF4,ARHGEF6,ARHGEF7,ASB10,ASB18,ASB2,ATAD3B,ATF6B,ATG10,ATVR1,AXL,BCAR3,BCL2,BCR,BMP2,BMP7,BRAF,BRSK1,C1QTNF4,CALCR,CALM1,CAMK4,CAMKK1,CAMTA1,CAP1,CARD11,CATSPER4,CCND1,CD2AP,CD81,CDH13,CDH2,CELSR1,CGNL1,CHM,CH…
GO:BP	skeletal system development	GO:0001501	FALSE	8.29149e-07	6.08137	359	2505	118	12952	ACAN,ACVR2A,ACVR2B,ADAMTS12,ANKRD11,ARID5B,AXIN2,B3GLCT,BBX,BMI1,BMP2,BMP7,BMPR1B,BNC2,C16ORF52,CDH2,CLDN18,COL11A1,CREB3L2,CTAGE1,DMD,DSCAML1,EXFABP,EXT1,FAM20C,FBN2,FBXW7,FGF18,FGF2,FGF8,FGFR1,FGR,FOSL2,FOXN3,GATA3,GDF5,GLI3,GNA11,GPR4,GREM1,HAND2,HEXA,HOXA9,HOXB1,HOXB3,HOXB5,HOXB6,HOXB7,HOXC11,HOXC8,HOXC9,HOXD10,HOXD3,INSIG1,LAMA5,LEPR,LHX1,LOX,LRP5,MAF,MAP2K6,MAPK14,MATN3,MBOAT2,MIGA2,MMP16,M…
GO:BP	regulation of nervous system development	GO:0051960	FALSE	9.29004e-07	6.03198	252	2505	90	12952	ADGRB3,BDNF,BMP2,BMP7,BRAF,BRINP1,C5H11ORF9,CDH4,CLSTN2,CLSTN3,CUX2,DAAM2,DAB1,DCT,DIP2B,DISC1,DRAXIN,DRD2,DSCAM,EFNA5,EPHA7,EPHB1,EPHB2,FGF2,FLRT2,FN1,FSTL4,FZD3,GATA2,GBX2,GLI3,GRID2,HES5,HEY2,HOXB3,IL1RAP,JADE2,KALRN,KIAA0319,KIF14,LIMK1,LIN28A,LINGO2,LPAR3,LRP2,LRP8,LRRTM3,MME,NEURL1,NF2,NIN,NKX2-2,NKX6-2,NLGN1,NRXN1,NTN1,NTRK2,PLXNA4,PLXNB2,PLXND1,POU4F1,PPP3CA,PROX1,PRTG,PRUNE1,PTPRD,PTPRS,…
GO:BP	circulatory system development	GO:0072359	FALSE	1.25905e-06	5.89996	725	2505	206	12952	ABCC9,ABL1,ACACB,ACAN,ACVR2B,ADAM8,ADAMTS19,ADGRB3,ADGRG1,AGO1,AKT3,ALDH1A2,ANGPT4,ANK2,ANKRD17,ARID2,ARMC4,ASB2,ATVR1,AXIN2,B4GALT1,BCOR,BMP2,BMP7,C16ORF52,C2CD3,CACNA1C,CDH13,CDH2,CFC1,COL11A1,COL14A1,COL4A1,COL4A3BP,COL5A1,CRB2,CREB1,CREB3L1,CXCR7,DAB2IP,DAW1,DNAI1,DNMT1,DVL1,DYNC2H1,EDN2,EGR3,EMILIN2,EPAS1,EPGN,EPHB1,EPHB2,EPN2,ERBB3,ERBB4,ETS1,EXFABP,EXT1,FAM19A5,FASLG,FBXW7,FGF10,FGF18,FGF2…
GO:BP	positive regulation of metabolic process	GO:0009893	FALSE	2.8747e-06	5.54141	2064	2505	499	12952	AADAC,ABCB10,ABCB7,ABL1,ABLIM3,ACSL1,ACSL3,ACTN4,ACTR2,ACVR2A,ADAM17,ADAM19,ADAM8,ADRB3,AGO1,AGPAT2,AGT,AHR1A,AKNA,ALDH1A2,ALKBH5,AMER1,ANGPT4,ANK2,AP3B1,APP,AR,ARHGEF11,ARHGEF2,ARID2,ARID3A,ASCL2,ASIP,ASPH,ASS1,ATF6B,ATG13,ATVR1,AUTS2,AXIN2,BARHL1,BAZ1B,BCAR3,BCAS3,BCL2,BCL9,BCL9L,BDNF,BEND3,BICRA,BMI1,BMP2,BMP7,BMPR1B,BNC1,BRAF,BRPF3,BTBD10,C1QTNF4,C5H11ORF9,CADM1,CALCR,CAMK1D,CAMK4,CAMTA1,CARD…
GO:BP	regulation of cellular component organization	GO:0051128	FALSE	4.89328e-06	5.3104	1419	2505	359	12952	AAK1,ABCA13,ABCA3,ABCB7,ABL1,ABL2,ACAP3,ACTR2,ADAM17,ADCK1,ADGRB3,AGT,ALK,ANAPC4,APP,AR,ARHGAP22,ARHGAP28,ARHGAP6,ARHGEF2,ARMH3,ASAP3,ASPH,ATAD3B,ATP8B1,ATXN7,AXIN2,BAIAP2,BAZ1B,BBS10,BBS4,BCL11A,BCL2,BCR,BDNF,BICD1,BICD2,BMP2,BMP7,BRAF,BRSK1,BTBD9,C2CD5,CACNA2D3,CAMK1D,CAPN6,CARMIL1,CASKIN1,CBFA2T2,CD2AP,CDH13,CDH2,CDH4,CDH8,CELSR1,CENPJ,CEP120,CEP135,CEP76,CGNL1,CHN1,CHODL,CLASP1,CLSTN2,CLSTN3,…
GO:BP	actin filament-based process	GO:0030029	TRUE	5.80595e-06	5.23613	471	2505	143	12952	ABCC9,ABL1,ACTN4,ACTR2,AKAP11,ANK2,ARHGAP28,ARHGAP6,ARHGEF2,ASAP3,ASB2,ATP2C1,BAIAP2,BBS4,BCL2,BCR,BRAF,BRSK1,CACNA1C,CAP1,CARMIL1,CD2AP,CDC42BPA,CELSR1,CGNL1,COBL,CSRP2,CTNNA2,CTNNA3,DAAM1,DAAM2,DIAPH2,DIXDC1,DMTN,DPYSL3,DTNBP1,EFNA5,ELMO1,EPB41,EPB41L1,EPB41L2,EPB41L5,EPHA3,ESPN,EVL,FAM107A,FAM171A1,FAM49A,FCHSD2,FGF10,FGF13,FGF7,FHDC1,FMNL1,FMNL2,FRMD5,FRMD6,FRMD7,FZD10,GDPD2,GPM6B,GRHL3,HCK,H…
GO:BP	regulation of primary metabolic process	GO:0080090	FALSE	5.98422e-06	5.22299	3000	2505	692	12952	AADAC,AATF,ABCA3,ABCB10,ABCC9,ABL1,ABLIM3,ACACB,ACSL3,ACTN4,ACTR2,ACVR2A,ACVR2B,ADAM17,ADAM8,AFF2,AFF3,AGO1,AGT,AHR1A,AHR1B,AHRR,AKNA,ALK,ALKBH5,AMER1,ANGPT4,ANKRD17,AP3B1,APP,AR,ARHGEF11,ARHGEF2,ARID2,ARID3A,ARID5B,ARR3,ASCC1,ASCC2,ASCL2,ASPH,ATF6B,ATG13,ATP8B1,ATVR1,ATXN7,AUTS2,AXIN2,BARHL1,BAZ1B,BBS4,BCAR3,BCAS3,BCL11A,BCL2,BCL9,BCL9L,BCOR,BDNF,BEND3,BEND5,BICRA,BMI1,BMP2,BMP7,BMPR1B,BNC1,BNC2…
GO:BP	positive regulation of cell communication	GO:0010647	FALSE	6.0657e-06	5.21712	1041	2505	275	12952	AAK1,ABL1,ACTN4,ACVR2A,ACVR2B,ADA,ADAM17,ADAM8,ADAMTS20,ADGRG1,ADRB3,AGT,AKAP12,AKAP13,AKT3,ALPK1,AMER1,ANKRD17,ANKRD6,APP,AR,ARHGAP8,ARHGEF7,ATF6B,ATP6V0C,ATVR1,AXL,BCAR3,BMP2,BMP7,BMPR1B,BRAF,C1QTNF4,CALB1,CALCR,CALM1,CAMTA1,CARD11,CD81,CDH13,CDH2,CENPJ,CHRM3,CLSTN2,CLSTN3,CNTN6,CRADD,CRB2,CRBN,CREB1,CREBBP,CSNK1D,CTBP2,CUX2,CXCR7,CYLD,CYP46A1,DAAM2,DAB2IP,DGKI,DHH,DISC1,DIXDC1,DOC2B,DRD2,DTNBP…
GO:BP	cell surface receptor protein tyrosine kinase signaling pathway	GO:0007169	FALSE	6.0773e-06	5.21629	406	2505	127	12952	ABL1,ADAM17,ADAMTS12,ADGRG1,AGT,ALK,AR,ARID5B,BCAR3,BDNF,BMP2,BRAF,C2CD5,CD2AP,CDH13,CHN1,COL4A1,COL4A5,COL4A6,CREB3L1,DAB2IP,DNAI1,EFNA5,EFNB1,EPGN,EPHA10,EPHA3,EPHA4,EPHA5,EPHA7,EPHA8,EPHB1,EPHB2,EPN2,ERBB3,ERBB4,EXT1,FAM20C,FGF10,FGF18,FGF2,FGF7,FGF8,FGFR1,FGR,FLRT2,FRS2,FSHR,FSTL4,GAB1,GAREM1,GATA3,GFRA1,GFRA2,GFRA3,GFRAL,GIGYF2,GPC1,GRB10,HIP1,HRAS,IGF1R,IGFBP5,INSR,INSRR,KIT,LOX,LTK,MAP2K5,…
GO:BP	positive regulation of macromolecule metabolic process	GO:0010604	FALSE	7.2768e-06	5.13806	1874	2505	456	12952	ABCB10,ABL1,ABLIM3,ACTN4,ACTR2,ACVR2A,ADAM17,ADAM19,ADAM8,AGO1,AGPAT2,AGT,AHR1A,AKNA,ALDH1A2,ALKBH5,AMER1,ANGPT4,ANK2,AP3B1,APP,AR,ARHGEF11,ARHGEF2,ARID2,ARID3A,ASCL2,ASPH,ATF6B,ATVR1,AUTS2,AXIN2,BARHL1,BAZ1B,BCAR3,BCAS3,BCL2,BCL9,BCL9L,BDNF,BICRA,BMI1,BMP2,BMP7,BMPR1B,BNC1,BRAF,BRPF3,C1QTNF4,C5H11ORF9,CADM1,CALCR,CAMK4,CAMTA1,CARD11,CBFB,CCNT1,CD81,CDH13,CDK8,CEBPZ,CELF4,CHD6,CNOT2,CNOT6L,COMMD1…
GO:BP	positive regulation of synaptic transmission	GO:0050806	FALSE	7.40121e-06	5.1307	69	2505	35	12952	ABL1,APP,BRAF,CALB1,CLSTN2,CLSTN3,CYP46A1,DTNBP1,EPHA4,EPHB2,GPR158,GRIA3,GRIK2,GRIN2A,GRIN2B,IGSF11,LAMA2,MME,NALCN,NLGN1,NRXN1,NTRK2,PRKCE,RASGRF2,RELN,SERPINE2,SLC4A8,SLC8A2,SLC8A3,SNAP25,SNAP47,SNCA,STX1A,SYT1,TNR
GO:BP	embryo development	GO:0009790	FALSE	8.40943e-06	5.07523	775	2505	214	12952	AATF,ABL1,ACVR2A,ACVR2B,ADA,AFF3,ALDH1A2,APBA1,AR,ARID2,ASB2,ASCL2,ATVR1,AXIN2,BBS4,BCOR,BCR,BIRC6,BMI1,BMP2,BMP7,BRD2,C16ORF52,C2CD3,CACNA1C,CAPN2,CDH2,CDH23,CECR2,CELF4,CELSR1,CFC1,CNOT2,COBL,COL11A1,COL4A3BP,COL5A1,COL8A1,CRB2,DAG1,DSCAML1,DVL1,DYNC2H1,E4F1,ELL,EN1,EPAS1,EPB41L5,EPHB2,ERBB4,EVX1,EXOC4,EXT1,FBN2,FGF10,FGF2,FGF8,FGFR1,FKBP10,FKBP8,FN1,FRS2,FZD3,GABPA,GATA2,GATA3,GBX2,GDF5,GGNBP2…
GO:BP	regulation of cell junction assembly	GO:1901888	FALSE	8.65803e-06	5.06258	148	2505	59	12952	ABL1,ADGRB3,AGT,APP,ARHGAP6,BDNF,CASKIN1,CLSTN2,CLSTN3,CNTNAP2,COLQ,CUX2,DCX,DMTN,EFNA5,EPB41L5,EPHA3,EPHA7,EPHB1,EPHB2,FAM107A,FGFR1,FLRT2,GPM6B,GREM1,GRID2,HOPX,IGSF11,IL1RAP,IL1RAPL1,IL1RAPL2,LINGO2,LRFN5,LRRTM3,MDGA1,MYOC,NECTIN3,NEURL1,NLGN1,NRP1,NRXN1,NTN1,NTNG2,NTRK2,PPM1F,PPP1R19B,PTPRD,PTPRS,RTN4,SEMA4D,SETD5,SNCA,SRGAP2,SYNDIG1,TBX5,TSC1,UBE3B,WDPCP,WNT3A
GO:BP	regionalization	GO:0003002	FALSE	8.95403e-06	5.04798	293	2505	98	12952	ACVR2A,ACVR2B,ADGRG1,ALDH1A2,ARMC4,ASB2,ATVR1,AXIN2,BMI1,BMP2,BMPR1B,C16ORF52,C2CD3,CELSR1,CELSR2,CFC1,COBL,CRB2,DAAM2,DAW1,DMRT1,DNAI1,DVL1,DYNC2H1,EMX2,EN1,EPB41L5,EXT1,FGF10,FGF2,FGF8,FGFR1,FKBP8,FN1,FOXN4,FRS2,GBX2,GLI3,GPC3,GREM1,GRSF1,HAND2,HES5,HEY2,HIPK2,HOXA9,HOXB1,HOXB3,HOXB5,HOXB6,HOXB7,HOXC11,HOXC13,HOXC8,HOXC9,HOXD10,HOXD3,IRX1,ISL1,KMT2A,LAMA5,LFNG,LHX1,LHX3,LRP2,LRP5,MEOX2,MNS1,NEU…
GO:BP	transmembrane transport	GO:0055085	FALSE	9.65141e-06	5.01541	1068	2505	280	12952	ABCA12,ABCA13,ABCA3,ABCA4,ABCA7,ABCB10,ABCB5,ABCB7,ABCC4,ABCC9,ABL1,AKAP6,ANK2,ANKH,ANO10,ANO4,ANO6,ANO8,ANXA5,ASIC2,ASIC4,ATP2B2,ATP2C1,ATP4B,ATP5F1AW,ATP6V0A4,ATP6V0C,ATP8B1,BCL2,BCR,BEST3,BRAF,C2CD5,CACHD1,CACNA1B,CACNA1C,CACNA1E,CACNA1G,CACNA1H,CACNA1I,CACNA1S,CACNA2D2,CACNA2D3,CACNA2D4,CACNG1,CACNG2,CACNG4,CALHM1,CALM1,CATSPER4,CD2AP,CGTL,CHRNA7,CLCN1,CLCN4,CLIC5,CLTCL1,CNGA3,CNGA4,CNNM2,COM…
GO:BP	anatomical structure formation involved in morphogenesis	GO:0048646	FALSE	9.91193e-06	5.00384	733	2505	204	12952	ABL1,ACVR2A,ACVR2B,ADA,ADAM8,ADGRB3,ADGRG1,AGO1,AKT3,ANGPT4,AR,ATP8B1,ATVR1,AXIN2,B4GALT1,BBS4,BMP2,BMP7,BRD2,CALB1,CAPN2,CD81,CD9,CDH13,CDH2,CECR2,CELSR1,CNOT2,COBL,COL11A1,COL4A1,COL5A1,COL8A1,CRB1,CRB2,CREB3L1,CSRP2,CXCR7,DAB2IP,DAG1,DCX,DSCAM,EDA,EDAR,EDN2,EGR3,EMILIN2,EPAS1,EPB41L5,EPGN,EPHB1,EPHB2,EPN2,ETS1,EXOC4,EXT1,FAM19A5,FAM20C,FASLG,FAT3,FBN2,FBXW7,FGF10,FGF18,FGF2,FGF8,FGFR1,FN1,FOXJ…
GO:BP	positive regulation of signaling	GO:0023056	FALSE	1.004e-05	4.99827	1046	2505	275	12952	AAK1,ABL1,ACTN4,ACVR2A,ACVR2B,ADA,ADAM17,ADAM8,ADAMTS20,ADGRG1,ADRB3,AGT,AKAP12,AKAP13,AKT3,ALPK1,AMER1,ANKRD17,ANKRD6,APP,AR,ARHGAP8,ARHGEF7,ATF6B,ATP6V0C,ATVR1,AXL,BCAR3,BMP2,BMP7,BMPR1B,BRAF,C1QTNF4,CALB1,CALCR,CALM1,CAMTA1,CARD11,CD81,CDH13,CDH2,CENPJ,CHRM3,CLSTN2,CLSTN3,CNTN6,CRADD,CRB2,CRBN,CREB1,CREBBP,CSNK1D,CTBP2,CUX2,CXCR7,CYLD,CYP46A1,DAAM2,DAB2IP,DGKI,DHH,DISC1,DIXDC1,DOC2B,DRD2,DTNBP…
GO:BP	sensory system development	GO:0048880	FALSE	1.01766e-05	4.9924	282	2505	95	12952	ACVR2B,ADAMTS9,ALDH1A2,ARSG,ATF6B,B3GLCT,BBS10,BBS4,BCAR3,BCL2,BFSP1,BMP7,BMPR1B,CACNA1C,CALB1,CELF4,COL4A1,COL5A1,COL8A2,CRB1,CRB2,DCX,DRD2,DSCAM,EPHB1,EPHB2,FASLG,FAT3,FBN2,FGF10,FGF2,FKBP8,FOXN4,FRS2,GATA3,GLI3,GNAT1,GPM6A,GRHL3,HESX1,HIPK2,ISL1,JAG1,LAMA1,LHX1,LRP5,MAF,MEIS1,MFRP,NECTIN1,NECTIN3,NEUROD1,NEUROD4,NF2,NFIA,NFIB,NHS,NR2E3,NTRK2,OPN5,PBX1,PBX3,PHACTR4,PKNOX1,POU4F1,PRDM1,PROM1,PRO…
GO:BP	synaptic transmission, glutamatergic	GO:0035249	FALSE	1.07334e-05	4.96926	44	2505	26	12952	ALS2,BTBD11,CDH8,CLSTN3,DGKI,DRD2,EXT1,GRIA1,GRIA2,GRIA3,GRID2,GRIK2,GRIK3,GRIK4,GRIN2B,GRM1,GRM5,NR3C1,NRXN1,OPHN1,PARK2,RELN,SERPINE2,SYT1,TNR,UNC13B
GO:BP	developmental cell growth	GO:0048588	FALSE	1.30488e-05	4.88443	115	2505	49	12952	ABL1,APP,BDNF,CD2AP,CDH4,COBL,COL14A1,DCX,DIP2B,DRAXIN,DSCAM,DVL1,EDN2,EFNA5,EPHA7,EXT1,FN1,FSTL4,JADE2,KIAA0319,LIMK1,LPAR3,NIN,NRP2,NTN1,OSTN,PAK6,PARK2,PLXNA4,PRKCZ,PRKG1,PTPRS,RIMS1,RND2,RTN4,SEMA3A,SEMA4D,SEMA5A,SEMA5B,SEMA7A,SLIT1,SLIT2,SLIT3,SPAG6,SYT1,TGFBR2,TNR,WNT3A,ZFYVE27
GO:BP	tissue morphogenesis	GO:0048729	FALSE	1.35545e-05	4.86792	419	2505	129	12952	ABL1,ACVR2A,ACVR2B,ADAM17,ADAMTS12,AGT,AJAP1,ALDH1A2,AR,ASB2,ATVR1,BBS4,BCL2,BMP2,BMP7,BRD2,BRSK1,BTBD7,C2CD3,CDH2,CECR2,CELSR1,COBL,COL11A1,COL4A1,COL5A1,CRB2,CSMD1,DLG3,DVL1,EPB41L5,EPHA4,EPHA7,ERBB4,ESR1,EXOC4,EXT1,FGF10,FGF2,FGF7,FGF8,FGFR1,FRS2,FZD3,GATA3,GBX2,GCNT4,GLI3,GPC3,GREB1L,GREM1,GRHL3,GRSF1,HAND2,HESX1,HEY2,HEYL,HOXB13,HOXB7,HS3ST3A1,IGFBP5,IRX1,ISL1,ITGA3,JAG1,KIF26B,KLHL3,LAMA1,L…
GO:BP	sodium ion transport	GO:0006814	FALSE	1.50527e-05	4.82239	129	2505	53	12952	ANO6,ASIC2,ASIC4,ATP4B,CACNA1S,CATSPER4,COMMD1,DRD2,FGF12,FGF13,HCN2,HCN3,HCN4,KLHL3,NALCN,NKAIN1,NKAIN2,NKAIN3,NKAIN4,NKX2-5,SCN3A,SCN3B,SCN4B,SCN5A,SCNN1B,SCNN1D,SCNN1G,SERPINE2,SLC10A7,SLC13A3,SLC20A2,SLC24A3,SLC24A4,SLC34A2,SLC41A3,SLC4A11,SLC4A4,SLC4A5,SLC4A7,SLC4A8,SLC5A1,SLC6A12,SLC6A15,SLC6A17,SLC6A4,SLC6A9,SLC8A1,SLC8A2,SLC8A3,SLC9A5,SLC9A7,SLC9A9,WNK4
GO:BP	regulation of neurogenesis	GO:0050767	FALSE	1.5998e-05	4.79593	197	2505	72	12952	BDNF,BMP2,BMP7,BRAF,BRINP1,CDH4,CUX2,DAAM2,DAB1,DCT,DIP2B,DISC1,DRAXIN,DRD2,DSCAM,EFNA5,EPHA7,EPHB2,FGF2,FN1,FSTL4,FZD3,GATA2,GLI3,HES5,HEY2,HOXB3,JADE2,KALRN,KIAA0319,LIMK1,LIN28A,LPAR3,LRP2,LRP8,MME,NEURL1,NF2,NIN,NKX2-2,NKX6-2,NTN1,PLXNA4,PLXNB2,PLXND1,POU4F1,PPP3CA,PROX1,PRTG,PRUNE1,PTPRD,PTPRS,RELN,RND2,ROBO1,RTN4,SEMA4D,SEMA7A,SERPINE2,SKI,SOX10,SS18L1,STK25,TENM4,TIAM1,TNR,WNT2B,WNT3,WNT3A…
GO:BP	embryonic organ development	GO:0048568	FALSE	1.7501e-05	4.75694	320	2505	104	12952	ADA,ALDH1A2,ARID2,ASB2,ASCL2,ATVR1,BCR,BIRC6,BMI1,BMP7,C2CD3,CDH23,CELSR1,COBL,COL11A1,CRB2,DSCAML1,DVL1,EN1,EPAS1,EPHB2,FBN2,FGF10,FGF8,FGFR1,FRS2,FZD3,GATA2,GATA3,GBX2,GGNBP2,GLI3,GRHL3,GRXCR2,HAND2,HESX1,HEY2,HIPK2,HLX,HMX2,HOXA9,HOXB1,HOXB3,HOXB5,HOXB6,HOXB7,HOXC11,HOXC9,HOXD10,HOXD3,HS6ST1,INSIG1,KCNQ4,KIT,KMT2A,LHX1,LRIG3,MMP16,MYO7A,NCOA1,NEUROD1,NKX2-5,NPHP3,NR2F2,NTN1,OTX1,PAX5,PBX1,PBX3…
GO:BP	regulation of growth	GO:0040008	FALSE	2.0689e-05	4.68426	313	2505	102	12952	ABL1,ACACB,ADAM17,ADRB3,APP,AR,ATAD3B,ATRN,BBS4,BCL2,BDNF,CACNA2D2,CDH4,CLSTN3,COL14A1,COLQ,CREB1,DCBLD2,DCUN1D3,DIP2B,DNAJB2,DRAXIN,DRD2,DSCAM,EFNA5,EPHA7,ERBB4,FAM107A,FGF2,FGF8,FGFR1,FN1,FOSL2,FSTL4,GAP43,GDF5,GPC3,HDAC3,HEY2,HLX,HOPX,HOXB13,HTRA2,IGFBP5,ING5,INSR,JADE1,JARID2,KIAA0319,KIF14,KIF26A,LATS2,LIMK1,LPAR3,MAPK14,MINAR1,NAIF1,NKX2-5,NTN1,OSTN,PARK2,PLCB1,PLXNA4,POU3F2,PPM1F,PPP1R19B,…
GO:BP	eye morphogenesis	GO:0048592	FALSE	2.08447e-05	4.68101	113	2505	48	12952	ADAMTS9,BBS4,BCAR3,BCL2,BMP7,CALB1,COL5A1,COL8A2,CRB1,CRB2,DSCAM,EPHB1,EPHB2,FASLG,FAT3,FBN2,FGF2,FOXN4,FRS2,GLI3,GNAT1,HIPK2,JAG1,LHX1,LRP5,MEIS1,MFRP,NECTIN1,NECTIN3,NR2E3,NTRK2,PHACTR4,PRDM1,PROM1,PROX1,PTF1A,PTPRM,RARB,RORB,TBX2,TDRD7,TENM3,TFAP2B,TSPAN12,USH1C,WNT2B,ZEB1,ZHX2
GO:BP	telencephalon development	GO:0021537	FALSE	2.16712e-05	4.66412	169	2505	64	12952	ADGRG1,ALK,BBS4,BMP2,CDH2,CEP120,CNTNAP2,DAB1,DAB2IP,DCX,DIXDC1,DRAXIN,DRD2,EMX2,EPHB2,ERBB4,EXT1,FGF13,FGF8,FOXP2,GLI3,GSK3A,HERC1,HTR6,IGF2BP1,KIF14,KIF26A,KIRREL3,LHX1,LHX5,LRP8,MDGA1,NEUROD1,NF2,NFIB,NIN,NRG3,NTRK2,PAX5,PHACTR1,PIANP,PLCB1,PLXNA4,POU3F2,PROX1,PTPRS,RARB,RELN,RFX4,ROBO1,RTN4,RTN4RL1,SEMA3A,SEMA6B,SEMA7A,SLIT1,SLIT2,SRGAP2,TNR,TRAPPC9,TSC1,WNT3A,ZIC3,ZMIZ1
GO:BP	locomotory behavior	GO:0007626	FALSE	2.43881e-05	4.61282	148	2505	58	12952	ADAM22,ALK,ALS2,ANKFN1,APBA1,APP,ASTN1,BTBD9,C12ORF10,CALB1,CDH23,CELSR1,CHL1,CRBN,DAB1,DMD,DMRT1,DRD2,DSCAM,ELAVL4,EN1,EPHA4,FGF12,FSHR,GAD1,GIGYF2,GLRA1,GRM1,GRM5,HEXA,HIPK2,HOXD10,HTR2C,HTRA2,KALRN,KCND2,KLHL1,MEIS1,MTA1,NAV2,NCOA2,NEGR1,NR4A2,NTSR1,OXR1,PAK5,PAK6,PARK2,PDE1B,PRKCE,RELN,SEZ6,SNAP25,SNCA,SNCG,SOBP,TNR,USP2
GO:BP	cell population proliferation	GO:0008283	FALSE	2.50201e-05	4.60171	1141	2505	294	12952	ABCC9,ABL1,ACVR2A,ACVR2B,ADA,ADAM17,ADGRG1,AHR1A,AKNA,AKT3,ALDH1A2,ALK,ALKBH5,APP,AR,ARHGAP5,ARHGEF2,ARID2,ASPH,ATG13,AXIN2,B4GALT1,BCAR3,BCL2,BIRC6,BMI1,BMP2,BMP7,BMPR1B,BRAF,BRINP1,CARD11,CCAR1,CCND1,CD2AP,CD81,CD9,CDCA7L,CDH13,CDH2,CDK6,CDKN2C,CEP120,CFDP1,CLDN1,CLDN18,CLMN,CNOT6L,CNTNAP2,COL4A3BP,COL8A2,CSK,CXCR7,DAB2IP,DACH1,DAZAP1,DCT,DDAH1,DIS3L2,DISC1,DISP3,DIXDC1,DLEC1,DNAJB2,DNMT1,DOCK2…
GO:BP	regulation of synapse assembly	GO:0051963	FALSE	2.83746e-05	4.54707	94	2505	42	12952	ADGRB3,APP,BDNF,CASKIN1,CLSTN2,CLSTN3,COLQ,CUX2,DCX,EFNA5,EPHA7,EPHB1,EPHB2,FGFR1,FLRT2,GRID2,IGSF11,IL1RAP,IL1RAPL1,IL1RAPL2,LINGO2,LRFN5,LRRTM3,MDGA1,NECTIN3,NEURL1,NLGN1,NRXN1,NTN1,NTNG2,NTRK2,PPP1R19B,PTPRD,PTPRS,RTN4,SEMA4D,SETD5,SNCA,SRGAP2,SYNDIG1,UBE3B,WNT3A
GO:BP	developmental growth involved in morphogenesis	GO:0060560	FALSE	2.86239e-05	4.54327	138	2505	55	12952	ABL1,APP,BDNF,CD2AP,CDH4,COBL,DCX,DIP2B,DRAXIN,DSCAM,DVL1,EDN2,EFNA5,EPB41L5,EPHA7,ESR1,EXT1,FGF10,FN1,FSTL4,JADE2,KIAA0319,KIF26B,LHX1,LIMK1,LPAR3,NIN,NRP2,NTN1,OSTN,PAK6,PARK2,PLXNA4,PRKCZ,PRKG1,PTK7,PTPRS,RIMS1,RND2,RTN4,SEMA3A,SEMA4D,SEMA5A,SEMA5B,SEMA7A,SLIT1,SLIT2,SLIT3,SPAG6,SYT1,TBX2,TGFBR2,TNR,WNT3A,ZFYVE27
GO:BP	regulation of postsynaptic membrane potential	GO:0060078	FALSE	3.07576e-05	4.51205	72	2505	35	12952	APP,CELF4,CHRNA7,CUX2,DGKI,GABRB2,GABRE,GABRG2,GABRG3,GLRA1,GLRA2,GRIA1,GRIA2,GRIA3,GRID2,GRIK2,GRIK3,GRIK4,GRIN2A,GRIN2B,GRIN2C,GRM1,GRM5,KCND2,NETO1,NLGN1,NRXN1,P2RX1,PPP3CA,RELN,SEZ6,SLC8A2,SLC8A3,SNCA,STX1A
GO:BP	sodium ion transmembrane transport	GO:0035725	FALSE	3.1191e-05	4.50597	91	2505	41	12952	ANO6,ASIC2,ASIC4,ATP4B,CACNA1S,CATSPER4,COMMD1,HCN2,HCN3,HCN4,NALCN,SCN3A,SCN3B,SCN4B,SCN5A,SCNN1B,SCNN1D,SCNN1G,SLC13A3,SLC20A2,SLC24A3,SLC24A4,SLC34A2,SLC41A3,SLC4A4,SLC4A5,SLC4A7,SLC4A8,SLC5A1,SLC6A12,SLC6A15,SLC6A17,SLC6A4,SLC6A9,SLC8A1,SLC8A2,SLC8A3,SLC9A5,SLC9A7,SLC9A9,WNK4
GO:BP	eye development	GO:0001654	FALSE	3.1588e-05	4.50048	276	2505	92	12952	ACVR2B,ADAMTS9,ALDH1A2,ARSG,ATF6B,B3GLCT,BBS10,BBS4,BCAR3,BCL2,BFSP1,BMP7,BMPR1B,CACNA1C,CALB1,CELF4,COL4A1,COL5A1,COL8A2,CRB1,CRB2,DCX,DRD2,DSCAM,EPHB1,EPHB2,FASLG,FAT3,FBN2,FGF10,FGF2,FKBP8,FOXN4,FRS2,GATA3,GLI3,GNAT1,GPM6A,GRHL3,HESX1,HIPK2,JAG1,LAMA1,LHX1,LRP5,MAF,MEIS1,MFRP,NECTIN1,NECTIN3,NEUROD1,NEUROD4,NF2,NFIA,NFIB,NHS,NR2E3,NTRK2,OPN5,PBX1,PBX3,PHACTR4,PKNOX1,PRDM1,PROM1,PROX1,PTF1A,PTP…
GO:BP	epithelial tube morphogenesis	GO:0060562	FALSE	3.54792e-05	4.45003	238	2505	82	12952	ABL1,ADAMTS12,AGT,AR,ASB2,ATVR1,BBS4,BCL2,BMP2,BMP7,BRD2,C2CD3,CDH2,CECR2,CELSR1,COBL,COL4A1,CSMD1,DVL1,EPHA4,EPHA7,ESR1,EXT1,FGF10,FGF2,FGF8,FZD3,GATA3,GBX2,GLI3,GPC3,GREB1L,GREM1,GRHL3,HAND2,HESX1,HOXB7,HS3ST3A1,IRX1,KIF26B,KLHL3,LAMA1,LAMA5,LGR4,LGR5,LHX1,LRP2,LRP5,NKX2-5,NPHP3,NR3C1,NTN1,PAK1,PAX2,PBX1,PHACTR4,PKD1,PKHD1,PLXNB2,PLXND1,PTK7,RARA,RYR2,SALL4,SEMA3E,SLIT2,SRC,ST14,STARD13,STK3,SU…
GO:BP	morphogenesis of an epithelium	GO:0002009	FALSE	3.64131e-05	4.43874	348	2505	110	12952	ABL1,ADAM17,ADAMTS12,AGT,AJAP1,ALDH1A2,AR,ASB2,ATVR1,BBS4,BCL2,BMP2,BMP7,BRD2,BRSK1,BTBD7,C2CD3,CDH2,CECR2,CELSR1,COBL,COL4A1,COL5A1,CSMD1,DLG3,DVL1,EPB41L5,EPHA4,EPHA7,ERBB4,ESR1,EXT1,FGF10,FGF2,FGF7,FGF8,FGFR1,FRS2,FZD3,GATA3,GBX2,GLI3,GPC3,GREB1L,GREM1,GRHL3,GRSF1,HAND2,HESX1,HOXB13,HOXB7,HS3ST3A1,IGFBP5,IRX1,JAG1,KIF26B,KLHL3,LAMA1,LAMA5,LGR4,LGR5,LHX1,LRP2,LRP5,MYO9A,NGFR,NKX2-5,NPHP3,NR3C1,…
GO:BP	renal system development	GO:0072001	FALSE	3.70907e-05	4.43074	223	2505	78	12952	ACVR2B,AGT,ALDH1A2,ARID5B,BCL2,BMP2,BMP7,CALB1,CD2AP,COL4A1,DDC,DTNBP1,DYNC2H1,EMX2,EPCAM,EPHA4,EPHA7,ERBB4,EXT1,FGF10,FGF2,FGF8,FGFR1,GATA3,GCNT4,GLI3,GPC3,GREB1L,GREM1,HELLS,HEYL,HOXB7,HOXC11,HS3ST3A1,IRX1,ITGA3,JAG1,KIF26B,KIRREL3,KLF15,KLHL3,LAMA5,LGR4,LGR5,LHX1,LIN28A,LRP2,MME,MMP17,MMP9,MYO1E,MYOCD,NFIA,NPHP3,PAX2,PBX1,PCSK5,PKD1,PKHD1,PLXND1,PPP3CA,PRDM1,PROM1,PROX1,PTK7,RARA,RARB,SLIT2,SM…
GO:BP	cellular response to stimulus	GO:0051716	FALSE	3.77965e-05	4.42255	4638	2505	1016	12952	AAK1,AATF,ABCB10,ABCC9,ABL1,ABL2,ACACA,ACSL1,ACTN4,ACTR2,ACVR2A,ACVR2B,ADA,ADAM17,ADAM8,ADAMTS12,ADAMTS20,ADCY3,ADCY7,ADCYAP1R1,ADGRA3,ADGRB3,ADGRD2,ADGRG1,ADGRG3,ADGRL2,ADGRL3,ADGRL4,ADGRV1,ADMP,ADRB3,AFDN,AGT,AHR1A,AHR1B,AHRR,AKAP12,AKAP13,AKAP6,AKT3,ALDH1A2,ALK,ALKBH8,ALOX5,ALPK1,AMER1,AMFR,ANGPT4,ANK1,ANK2,ANK3,ANKFN1L,ANKRD17,ANKRD6,ANO6,AOX1,AP3B1,APC2,APH1AL,APP,AR,ARHGAP1,ARHGAP10,ARHGAP1…
GO:BP	morphogenesis of a branching structure	GO:0001763	FALSE	4.13773e-05	4.38324	157	2505	60	12952	ABL1,AGT,AR,ATVR1,BCL2,BMP2,BMP7,BTBD7,CELSR1,COL4A1,CSMD1,DRD2,EPHA7,ESR1,EXT1,FGF10,FGF13,FGF2,FGF7,FGF8,FGFR1,FRS2,GBX2,GLI3,GPC3,GREB1L,GREM1,HOXB13,HOXB7,HS3ST3A1,LAMA1,LAMA5,LGR4,LHX1,LRP5,NTN4,PAK1,PAX2,PBX1,PKD1,PKHD1,PLXND1,PRDM1,PROX1,RERE,RTN4,SEMA3C,SEMA3E,SLIT2,SOX10,SRC,ST14,TBX2,TBX3,TGFBR2,TIE1,TP63,VDR,WNT2B,WNT6
GO:BP	positive regulation of biosynthetic process	GO:0009891	FALSE	4.56024e-05	4.34101	1580	2505	388	12952	ABCB10,ABCB7,ABL1,ABLIM3,ACSL3,ACTN4,ACTR2,ACVR2A,ADAM17,ADAM19,ADAM8,AGO1,AGPAT2,AGT,AHR1A,AKNA,ALDH1A2,ANK2,AP3B1,APP,AR,ARHGEF11,ARHGEF2,ARID3A,ASCL2,ASIP,ASS1,ATF6B,ATVR1,AUTS2,AXIN2,BARHL1,BAZ1B,BCAS3,BCL9,BCL9L,BICRA,BMP2,BMP7,BMPR1B,BNC1,BRAF,C1QTNF4,C5H11ORF9,CADM1,CALCR,CAMK4,CAMTA1,CARD11,CBFB,CCNT1,CD81,CDH13,CDK8,CEBPZ,CELF4,CHD6,CREB1,CREB3L1,CREB3L2,CREB5,CREBBP,CSRNP3,CTBP1,CTBP2,C…
GO:BP	visual system development	GO:0150063	FALSE	4.67683e-05	4.33005	278	2505	92	12952	ACVR2B,ADAMTS9,ALDH1A2,ARSG,ATF6B,B3GLCT,BBS10,BBS4,BCAR3,BCL2,BFSP1,BMP7,BMPR1B,CACNA1C,CALB1,CELF4,COL4A1,COL5A1,COL8A2,CRB1,CRB2,DCX,DRD2,DSCAM,EPHB1,EPHB2,FASLG,FAT3,FBN2,FGF10,FGF2,FKBP8,FOXN4,FRS2,GATA3,GLI3,GNAT1,GPM6A,GRHL3,HESX1,HIPK2,JAG1,LAMA1,LHX1,LRP5,MAF,MEIS1,MFRP,NECTIN1,NECTIN3,NEUROD1,NEUROD4,NF2,NFIA,NFIB,NHS,NR2E3,NTRK2,OPN5,PBX1,PBX3,PHACTR4,PKNOX1,PRDM1,PROM1,PROX1,PTF1A,PTP…
GO:BP	negative regulation of developmental process	GO:0051093	FALSE	5.00955e-05	4.3002	536	2505	155	12952	ADAMTS12,ADCK1,ADGRB3,ADGRV1,ADRB3,AGO1,ANGPT4,ANKRD17,APP,ASCL2,AXIN2,BBS12,BCL11A,BCL2,BCOR,BCR,BMP2,BMP7,BRINP1,CBFB,CCND1,CDK6,CLDN18,CNTN4,COL5A1,CREB3L1,CRIM1,DAAM2,DAB1,DAB2IP,DIP2B,DISP3,DIXDC1,DNMT1,DPF2,DRAXIN,DTX1,EPHA4,EPHA7,EPHB1,EPHB2,EPN2,EXTL3,FAM19A5,FASLG,FAT3,FBXW7,FGF10,FGF8,FOXA2,FOXJ3,FRS2,FSTL4,GABPA,GATA2,GATA3,GDF5,GLI3,GPC1,GPR4,GREM1,GSK3A,HAND2,HDAC3,HEY2,HLX,HMG20A,HO…
GO:BP	regulation of extent of cell growth	GO:0061387	FALSE	5.31766e-05	4.27428	41	2505	24	12952	ABL1,BDNF,CDH4,DIP2B,DRAXIN,DSCAM,EFNA5,EPHA7,FN1,FSTL4,KIAA0319,LIMK1,LPAR3,NTN1,PLXNA4,PTPRS,RND2,RTN4,SEMA3A,SEMA4D,SEMA7A,TNR,WNT3A,ZFYVE27
GO:BP	ligand-gated ion channel signaling pathway	GO:1990806	TRUE	5.40903e-05	4.26688	19	2505	15	12952	APP,CHRM3,GNA11,GRIA1,GRIA2,GRIA3,GRIA4,GRIK2,GRIK3,GRIK4,GRIN2A,GRIN2B,GRIN2C,ITPR1,PLCB1
GO:BP	learning or memory	GO:0007611	FALSE	5.69817e-05	4.24426	151	2505	58	12952	ADCY3,ADGRB3,AFF2,APP,B3GAT1,BDNF,BRAF,BRINP1,BTBD9,CALB1,CAMK4,CLSTN2,CNTNAP2,CREB1,CSMD1,CUX2,DGKI,DRD2,DTNBP1,ELAVL4,EN1,EPHB2,FGF13,FZD9,GABRA5,GRIA1,GRIN2A,GRIN2B,GRM5,ITGA3,JPH3,KALRN,KMT2A,MME,NDRG4,NETO1,NLGN3,NRXN1,NTRK2,PAK5,PAK6,PARK2,PDE1B,PIANP,PLCB1,PRKAR1B,RELN,SHANK2,SLC11A2,SLC12A5,SLC8A2,SLC8A3,SNAP25,SORCS3,SYNJ1,TNR,TSC1,VDAC1
GO:BP	response to stimulus	GO:0050896	FALSE	6.11841e-05	4.21336	5464	2505	1177	12952	AAK1,AATF,ABAT,ABCB10,ABCC9,ABL1,ABL2,ACACA,ACACB,ACSL1,ACTN4,ACTR2,ACVR2A,ACVR2B,ADA,ADAM17,ADAM8,ADAMTS12,ADAMTS20,ADAMTS9,ADCY3,ADCY7,ADCYAP1R1,ADGRA3,ADGRB3,ADGRD2,ADGRG1,ADGRG3,ADGRL2,ADGRL3,ADGRL4,ADGRV1,ADMP,ADRB3,AFDN,AFF3,AGT,AHR1A,AHR1B,AHRR,AJAP1,AKAP12,AKAP13,AKAP6,AKNA,AKT3,ALDH1A2,ALK,ALKBH5,ALKBH8,ALOX5,ALPK1,ALS2,AMER1,AMFR,ANGPT4,ANK1,ANK2,ANK3,ANKFN1,ANKFN1L,ANKH,ANKRD17,ANKRD6,…
GO:BP	positive regulation of macromolecule biosynthetic process	GO:0010557	FALSE	6.4676e-05	4.18926	1524	2505	375	12952	ABCB10,ABL1,ABLIM3,ACTN4,ACTR2,ACVR2A,ADAM17,ADAM19,ADAM8,AGO1,AGPAT2,AGT,AHR1A,AKNA,ALDH1A2,ANK2,AP3B1,APP,AR,ARHGEF11,ARHGEF2,ARID3A,ASCL2,ATF6B,ATVR1,AUTS2,AXIN2,BARHL1,BAZ1B,BCAS3,BCL9,BCL9L,BICRA,BMP2,BMP7,BMPR1B,BNC1,BRAF,C1QTNF4,C5H11ORF9,CADM1,CALCR,CAMK4,CAMTA1,CARD11,CBFB,CCNT1,CD81,CDH13,CDK8,CEBPZ,CELF4,CHD6,CREB1,CREB3L2,CREB5,CREBBP,CSRNP3,CTBP1,CTBP2,CUX2,CXORF23,DAB2IP,DAZAP1,DAZL…
GO:BP	embryonic morphogenesis	GO:0048598	FALSE	7.0103e-05	4.15426	442	2505	132	12952	ABL1,ACVR2A,ACVR2B,AFF3,ALDH1A2,AR,ASB2,ATVR1,BBS4,BCR,BMI1,BMP7,BRD2,C16ORF52,C2CD3,CACNA1C,CDH2,CDH23,CECR2,CELSR1,CFC1,COBL,COL11A1,COL5A1,COL8A1,CRB2,DAG1,DSCAML1,DVL1,DYNC2H1,EN1,EPB41L5,EPHB2,EXOC4,EXT1,FBN2,FGF10,FGF2,FGF8,FGFR1,FN1,FRS2,FZD3,GATA2,GATA3,GBX2,GDF5,GLI3,GNA12,GPC3,GREM1,GRHL3,GRSF1,GRXCR2,HAND2,HESX1,HIPK2,HLX,HMX2,HOXA9,HOXB1,HOXB3,HOXB5,HOXB6,HOXB7,HOXC11,HOXC9,HOXD10,HOX…
GO:BP	cell fate commitment	GO:0045165	FALSE	8.58013e-05	4.06651	178	2505	65	12952	ARHGEF2,ATVR1,BCL2,BMP2,BRAF,BRD2,CYLD,DHH,DMRT1,DOCK7,EBF2,EPAS1,ERBB4,EXT1,FGF10,FGF2,FGF8,FGFR1,FKBP8,FOXN4,GAP43,GATA2,GATA3,GLI3,HEY2,HOXD10,ISL1,LATS2,LHX3,MNX1,NEUROD1,NFIA,NFIB,NKX2-2,NKX2-5,NKX6-2,NR2F2,ONECUT1,POU3F2,POU4F1,PRDM1,PROX1,PRRX1,PTCH2,PTF1A,RAG2,RARA,RTF1,RUNX2,SMAD1,SOX5,SOX6,SPDEF,STAT6,SUFU,TBX2,TBX21,TBX3,TBX5,TENM4,WNT2B,WNT3,WNT3A,WNT7B,ZNF521
GO:BP	learning	GO:0007612	FALSE	8.61872e-05	4.06456	97	2505	42	12952	ADCY3,ADGRB3,APP,B3GAT1,BRAF,CLSTN2,CNTNAP2,CSMD1,DGKI,DRD2,ELAVL4,EN1,EPHB2,FGF13,GABRA5,GRIA1,GRIN2A,GRM5,JPH3,KALRN,KMT2A,NDRG4,NETO1,NLGN3,NRXN1,NTRK2,PAK5,PAK6,PARK2,PDE1B,PIANP,RELN,SHANK2,SLC12A5,SLC8A2,SLC8A3,SNAP25,SORCS3,SYNJ1,TNR,TSC1,VDAC1
GO:BP	regulation of synaptic plasticity	GO:0048167	FALSE	8.61872e-05	4.06456	97	2505	42	12952	ABL1,APP,BAIAP2,BRAF,CALB1,CD2AP,CYP46A1,DGKI,DRD2,EPHA4,EPHB2,ERC2,GRIA1,GRIA3,GRID2,GRIK2,GRIN2A,GRIN2B,GRM5,HRAS,IGSF11,JPH3,KMT2A,MME,NETO1,NEURL1,NSMF,NTRK2,RASGRF2,RELN,SERPINE2,SHISA9,SLC8A2,SLC8A3,SNAP25,SNAP47,SNCA,SORCS2,SORCS3,SYNGR1,TNR,UNC13C
GO:BP	inner ear development	GO:0048839	FALSE	9.82954e-05	4.00747	153	2505	58	12952	ALG10,ATP8B1,BCR,BMP2,CDH23,CECR2,CELSR1,COL11A1,DVL1,EPHA4,EPHB2,FGF10,FGF2,FGF8,FGFR1,FZD3,GABRA5,GABRB2,GATA2,GATA3,GBX2,GLI3,GRHL3,GRXCR2,HESX1,HEY2,HMX2,HPCA,INSIG1,JAG1,KCNQ4,LGR5,LHX3,LRIG3,MAF,MCM2,MYO7A,NEUROD1,NTN1,OC90,OTOL1,OTX1,PCDH15,PROX1,PRRX1,PTK7,RARB,ROR1,SOBP,TBX2,TBX3,TRIOBP,USH1C,USH2A,WDPCP,WHRN,WNT3A,ZEB1
GO:BP	positive regulation of nervous system development	GO:0051962	FALSE	0.000108916	3.96291	157	2505	59	12952	ADGRB3,BDNF,BMP2,BRAF,CDH4,CLSTN2,CLSTN3,CUX2,DCT,DISC1,DRD2,DSCAM,EFNA5,EPHB1,EPHB2,FGF2,FLRT2,FN1,FZD3,GLI3,GRID2,IL1RAP,JADE2,KALRN,LIMK1,LINGO2,LPAR3,LRP2,LRP8,LRRTM3,MME,NEURL1,NIN,NKX2-2,NKX6-2,NLGN1,NRXN1,NTN1,NTRK2,PLXNA4,PLXNB2,PLXND1,PTPRD,RELN,RND2,ROBO1,SEMA4D,SEMA7A,SERPINE2,SOX10,SS18L1,STK25,SYNDIG1,TENM4,TIAM1,WNT3A,XRCC2,ZFYVE27,ZNF335
GO:BP	negative regulation of biological process	GO:0048519	FALSE	0.000113778	3.94394	3334	2505	750	12952	AATF,ABCC9,ABL1,ACACB,ACTN4,ACVR2B,ADA,ADAM17,ADAM8,ADAMTS12,ADAMTS20,ADCK1,ADCY7,ADGRB3,ADGRG1,ADGRG3,ADGRV1,ADRB3,AFF2,AGO1,AGT,AHR1A,AHRR,AJAP1,AKNA,AKT3,ALDH1A2,ALK,ALKBH5,ALOX5,AMER1,AMFR,ANGPT4,ANK2,ANKRD17,ANKRD6,ANXA5,APC2,APP,AR,ARHGAP1,ARHGAP10,ARHGAP28,ARHGAP6,ARHGEF2,ARID2,ARID5B,ASCL2,ASNS,ASPH,ASS1,ATAD3B,ATG13,ATP8B1,ATVR1,ATXN7,AXIN2,AXL,B4GALT1,BARHL1,BAZ1B,BBS12,BBS4,BCL11A,BCL2…
GO:BP	anterior/posterior pattern specification	GO:0009952	FALSE	0.000154932	3.80986	162	2505	60	12952	ACVR2A,ACVR2B,ALDH1A2,AXIN2,BMI1,BMP2,CELSR1,CELSR2,CFC1,COBL,CRB2,EMX2,EN1,EPB41L5,FGF8,FN1,FRS2,GBX2,GLI3,GPC3,GRSF1,HES5,HEY2,HIPK2,HOXA9,HOXB1,HOXB3,HOXB5,HOXB6,HOXB7,HOXC11,HOXC13,HOXC8,HOXC9,HOXD10,HOXD3,KMT2A,LFNG,LHX1,LRP5,MEOX2,NEUROD1,NR2F2,OTX1,PAX1,PBX1,PCSK5,PLXNA2,RNF2,SEMA3C,SSBP3,TBX3,TDRD5,TSHZ1,WIF1,WNT2B,WNT3A,WNT8A,XRCC2,ZIC3
GO:BP	collateral sprouting	GO:0048668	FALSE	0.000177449	3.75093	20	2505	15	12952	APP,BDNF,CD2AP,COBL,DVL1,EFNA5,EPHA7,FSTL4,LPAR3,NIN,PRKG1,PTPRS,RND2,SEMA4D,WNT3A
GO:BP	camera-type eye development	GO:0043010	FALSE	0.000184819	3.73325	246	2505	82	12952	ACVR2B,ADAMTS9,ALDH1A2,ARSG,B3GLCT,BBS10,BBS4,BCAR3,BCL2,BFSP1,BMP7,BMPR1B,CACNA1C,CALB1,CELF4,COL4A1,COL8A2,CRB1,CRB2,DCX,DRD2,DSCAM,EPHB1,EPHB2,FAT3,FBN2,FGF10,FGF2,FKBP8,FOXN4,FRS2,GATA3,GLI3,GNAT1,GPM6A,GRHL3,HESX1,HIPK2,JAG1,LAMA1,LHX1,LRP5,MAF,MEIS1,MFRP,NECTIN1,NECTIN3,NEUROD1,NEUROD4,NF2,NFIA,NFIB,NHS,NR2E3,NTRK2,OPN5,PHACTR4,PKNOX1,PRDM1,PROM1,PROX1,PTF1A,PTPRM,RARA,RD3,RHOJ,RORB,SCAPER,…
GO:BP	positive regulation of cell projection organization	GO:0031346	FALSE	0.000196488	3.70666	174	2505	63	12952	ABL2,ACTR2,ALK,BBS4,BDNF,BMP7,BRAF,CAMK1D,CARMIL1,CBFA2T2,CDH4,CENPJ,CEP120,CEP135,COBL,CROCC,CUX2,DAB2IP,DSCAM,DVL1,EFNA5,ENPP2,EPHA3,FES,FGFR1,FN1,FRMD7,FUT9,HRAS,KALRN,LIMK1,LPAR3,LRP8,MNS1,NCKIPSD,NEGR1,NEURL1,NIN,NRP1,NTN1,NTRK2,PALM,PLXNA4,PLXNB2,PLXND1,PRKD1,PTK7,PTPRD,RELN,RND2,ROBO1,RREB1,SEMA4D,SEMA7A,SEPTIN9,SRC,SS18L1,STK25,TIAM1,TMEM30A,WNT3A,ZFYVE27,ZNF804A
GO:BP	regulation of cell development	GO:0060284	FALSE	0.000202832	3.69286	441	2505	130	12952	ABCB10,ABL1,ACVR2A,ADA,ADAM8,AP3B1,ASCL2,AXIN2,BCL2,BDNF,BMP2,BMP7,BNC1,BRAF,BRD2,BRINP1,CARD11,CBFB,CDH4,CDK6,CLDN18,CREB1,CUX2,CYLD,DAAM2,DAB1,DCT,DIP2B,DISC1,DRAXIN,DRD2,DSCAM,EFNA5,EGR3,EPHA7,EPHB2,ETS1,FBXW7,FES,FGF2,FN1,FOXO3,FSHR,FSTL4,FZD3,GABPA,GATA2,GATA3,GLI3,GPR4,HES5,HEY2,HLX,HOXB3,JADE2,JAG1,KALRN,KCNK18,KIAA0319,KIF14,KLHL25,LIMK1,LIN28A,LOX,LPAR3,LRP2,LRP8,MAPK14,MEIS1,MME,NEURL1,…
GO:BP	organ growth	GO:0035265	FALSE	0.000214269	3.66904	103	2505	43	12952	ACACB,ACVR2B,AR,ARID2,BCL2,BNC2,CACNA2D2,CLDN18,COL14A1,ERBB4,ESR1,EXT1,FGF10,FGF2,FGF7,FGF8,FGFR1,FOSL2,HEY2,HLX,JARID2,LATS2,LEPR,MAPK14,NKX2-5,OSTN,PROX1,RAG2,RARA,RARB,SLC6A4,SMAD1,SMPD3,STK3,TBX2,TBX5,TENM4,TGFB2,TGFBR2,TP73,WWC1,WWC2,ZFPM2
GO:BP	ionotropic glutamate receptor signaling pathway	GO:0035235	FALSE	0.00022174	3.65416	12	2505	11	12952	APP,GRIA1,GRIA2,GRIA3,GRIA4,GRIK2,GRIK3,GRIK4,GRIN2A,GRIN2B,GRIN2C
GO:BP	motor neuron axon guidance	GO:0008045	FALSE	0.000222634	3.65241	18	2505	14	12952	ALCAM,CHN1,EPHA4,KIF5C,LHX1,LHX3,LHX4,MYCBP2,NTN1,PLXNA4,RNF165,SEMA3A,SLIT1,SLIT2
GO:BP	kidney development	GO:0001822	FALSE	0.000264236	3.57801	213	2505	73	12952	ACVR2B,AGT,ARID5B,BCL2,BMP2,BMP7,CALB1,CD2AP,DDC,DTNBP1,DYNC2H1,EMX2,EPCAM,EPHA4,EPHA7,ERBB4,EXT1,FGF10,FGF2,FGF8,FGFR1,GATA3,GCNT4,GLI3,GPC3,GREB1L,GREM1,HELLS,HEYL,HOXB7,HOXC11,HS3ST3A1,IRX1,ITGA3,JAG1,KIF26B,KIRREL3,KLF15,KLHL3,LAMA5,LGR4,LHX1,LIN28A,LRP2,MME,MMP17,MMP9,MYO1E,NPHP3,PAX2,PBX1,PCSK5,PKD1,PKHD1,PLXND1,PPP3CA,PRDM1,PROM1,PROX1,PTK7,RARA,RARB,SLIT2,SMAD1,SULF2,TFAP2B,TGFBR3,TIPARP,…
GO:BP	camera-type eye morphogenesis	GO:0048593	FALSE	0.000277554	3.55665	97	2505	41	12952	ADAMTS9,BBS4,BCAR3,BMP7,CALB1,COL8A2,CRB1,CRB2,DSCAM,EPHB1,EPHB2,FAT3,FGF2,FOXN4,FRS2,GLI3,GNAT1,HIPK2,JAG1,LHX1,LRP5,MEIS1,NECTIN1,NECTIN3,NTRK2,PHACTR4,PRDM1,PROM1,PROX1,PTF1A,PTPRM,RORB,TBX2,TDRD7,TENM3,TFAP2B,TSPAN12,USH1C,WNT2B,ZEB1,ZHX2
GO:BP	connective tissue development	GO:0061448	FALSE	0.000303173	3.51831	206	2505	71	12952	ACAN,ADAMTS12,ARID5B,AXIN2,BBS4,BMP2,BMP7,BMPR1B,CD2AP,CDH2,COL11A1,COL5A1,CREB3L2,CTAGE1,DMD,EBF2,EXFABP,EXT1,FGF18,FGF2,FGF8,FGFR1,FOSL2,GATA3,GDF5,GLI3,GREM1,HAND2,HOXB3,HOXD3,HRAS,KLF7,LOX,LPL,LRP5,MAF,MAPK14,MATN3,MBOAT2,NFIA,NFIB,PKD1,PKDCCA,PPARGC1A,PRKAA1,PRRX1,PTH2R,PUM2,RARA,RARB,RFLNA,RUNX1,RUNX2,SATB2,SCUBE2,SIK3,SLC26A2,SMAD1,SMPD3,SNX19,SOX5,SOX6,SULF2,SYNGAP1,TBL1XR1,TGFBR2,VPS13B,…
GO:BP	ear development	GO:0043583	FALSE	0.000351884	3.4536	169	2505	61	12952	ALG10,ATP8B1,BCL2,BCR,BMP2,CDH23,CECR2,CELSR1,COL11A1,DVL1,EPHA4,EPHB2,FGF10,FGF2,FGF8,FGFR1,FZD3,GABRA5,GABRB2,GATA2,GATA3,GBX2,GLI3,GRHL3,GRXCR2,HESX1,HEY2,HMX2,HPCA,INSIG1,JAG1,KCNQ4,LGR5,LHX3,LRIG3,MAF,MCM2,MYO7A,NEUROD1,NTN1,OC90,OTOL1,OTX1,PCDH15,PROX1,PRRX1,PTK7,RARB,ROR1,SOBP,TBX2,TBX3,TRIOBP,TSHZ1,USH1C,USH2A,WDPCP,WHRN,WNT3A,ZEB1,ZIC3
GO:BP	heart development	GO:0007507	FALSE	0.000390609	3.40826	379	2505	114	12952	ABCC9,ACACB,ACAN,ACVR2B,ADAMTS19,ALDH1A2,ANK2,ARID2,ARMC4,ASB2,ATVR1,AXIN2,BCOR,BMP2,BMP7,C16ORF52,C2CD3,CACNA1C,CFC1,COL11A1,COL14A1,COL4A3BP,COL5A1,CREB1,DAW1,DNAI1,DVL1,DYNC2H1,ERBB3,ERBB4,EXFABP,EXT1,FGF2,FGF8,FGFR1,FLRT2,FN1,FRS2,GATA3,GLI3,GNA11,GPC3,GREB1L,GREM1,GRK3,HAND2,HDAC3,HEY2,HEYL,HOPX,INSR,ISL1,JAG1,JARID2,LOX,LRP2,MAP2K5,MAPK14,MNAT1,MYH7,MYLK2,MYOCD,NDRG4,NEBL,NKX2-5,NPHP3,NRG1,…
GO:BP	potassium ion transmembrane transport	GO:0071805	FALSE	0.00039893	3.3991	133	2505	51	12952	ABCC9,AKAP6,ATP4B,CNGA3,DPP6,HCN2,HCN3,HCN4,KCNA10,KCNA3,KCNAB2,KCNB1,KCNB2,KCNC1,KCNC4,KCND2,KCND3,KCNE2,KCNH2,KCNH5,KCNH6,KCNH7,KCNIP1,KCNIP2,KCNIP4,KCNJ12,KCNJ13,KCNJ16,KCNJ2,KCNJ5,KCNK12,KCNK13,KCNK18,KCNK2,KCNK3,KCNMA1,KCNMB2,KCNN1,KCNQ4,KCNQ5,KCNT1,KCNT2,KCNU1,LRRC55,SLC12A5,SLC24A3,SLC24A4,SLC9A9,SNAP25,TMCO3,WNK4
GO:BP	pallium development	GO:0021543	FALSE	0.000421134	3.37558	112	2505	45	12952	ADGRG1,ALK,BBS4,CDH2,CEP120,CNTNAP2,DAB1,DAB2IP,DCX,DIXDC1,EMX2,FGF13,FGF8,FOXP2,GLI3,GSK3A,HTR6,IGF2BP1,KIF14,KIF26A,KIRREL3,LHX5,LRP8,MDGA1,NEUROD1,NF2,NTRK2,PAX5,PHACTR1,PIANP,PLCB1,POU3F2,PROX1,PTPRS,RELN,ROBO1,RTN4,SEMA6B,SLIT2,SRGAP2,TRAPPC9,TSC1,WNT3A,ZIC3,ZMIZ1
GO:BP	postsynapse organization	GO:0099173	FALSE	0.000421134	3.37558	112	2505	45	12952	ARHGAP22,CASKIN1,CDH2,CNKSR2,COLQ,CSMD2,CUX2,DCX,DGKB,DVL1,EPHA4,EPHA7,EPHB1,EPHB2,FARP1,FGFR1,FZD9,GPHN,GRID1,GRID2,IL1RAP,IL1RAPL1,ITGA3,KALRN,LAMA5,LRFN2,LRP8,NECTIN3,NEURL1,NLGN1,NLGN3,NRP2,NRXN1,NRXN3,NTNG2,PAK3,PPP1R19B,PTPRD,PTPRS,RELN,RPS6KA5,RTN4,SPTBN2,SRCIN1,UBE3B
GO:BP	positive regulation of axonogenesis	GO:0050772	FALSE	0.000421267	3.37544	36	2505	21	12952	BDNF,BRAF,CDH4,DSCAM,EFNA5,FN1,LIMK1,LPAR3,NIN,NTN1,PLXNA4,PLXNB2,PLXND1,RND2,ROBO1,SEMA4D,SEMA7A,STK25,TIAM1,WNT3A,ZFYVE27
GO:BP	cognition	GO:0050890	FALSE	0.000504065	3.29751	178	2505	63	12952	ADCY3,ADGRB3,AFF2,APP,B3GAT1,BDNF,BRAF,BRINP1,BTBD9,CALB1,CAMK4,CHL1,CLSTN2,CNTNAP2,CREB1,CSMD1,CUX2,DGKI,DRD2,DTNBP1,ELAVL4,EN1,EPHB2,FGF13,FZD9,GABRA5,GPR158,GRIA1,GRIN2A,GRIN2B,GRM5,ITGA3,JPH3,KALRN,KMT2A,LHCGR,MME,NDRG4,NETO1,NLGN3,NRXN1,NTRK2,PAK5,PAK6,PARK2,PDE1B,PIANP,PLCB1,PRKAR1B,RELN,SETD5,SHANK2,SLC11A2,SLC12A5,SLC8A2,SLC8A3,SNAP25,SOBP,SORCS3,SYNJ1,TNR,TSC1,VDAC1
GO:BP	gland development	GO:0048732	FALSE	0.000507743	3.29436	279	2505	89	12952	ABL1,ADA,AR,ARHGAP5,ARID5B,BCL2,BMP2,BMP7,BRAF,BTBD7,CAPN1,CCND1,CD2AP,COBL,CREB1,CSMD1,DRD2,EDA,EDAR,ERBB4,ESR1,EXT1,FGF10,FGF2,FGF7,FGF8,FGFR1,FRS2,GATA2,GATA3,GCM2,GLI3,HAND2,HESX1,HIPK2,HLX,HOXB13,HOXB3,HOXD3,IGFBP5,IGSF3,ISL1,JARID2,KALRN,LAMA1,LAMA5,LHX3,LRP5,MAD1L1,NEURL1,NFIB,NKX2-5,NPHP3,NR3C1,NR5A1,NRG3,NTN1,NTN4,ONECUT1,PAX1,PBX1,PKD1,PLXND1,POU3F2,PROX1,RAG1,ROBO1,RREB1,RTN4,SEC63,SEM…
GO:BP	response to endogenous stimulus	GO:0009719	FALSE	0.000528962	3.27658	800	2505	211	12952	ABCC9,ABL1,ACACA,ACSL1,ACTN4,ACVR2A,ACVR2B,ADAM17,ADAMTS12,ADGRG1,AGT,ALDH1A2,AR,ASIP,ATVR1,BBS4,BCAR3,BCAS3,BCL2,BCL9L,BDNF,BMP2,BMP7,BMPR1B,C1QTNF9B,C2CD5,CACNA1H,CALCR,CCND1,CD2AP,CD81,CD9,CDH13,CLDN18,CNOT2,CRB2,CREB1,CREB3L1,CREBBP,CRHR1,CRHR2,CRIM1,CTBP2,CTDSPL2,CTSB,DAB2IP,DNAI1,EFNA5,EGR3,EPB41L5,EPHA8,EPN2,ERBB4,ESR1,ESR2,ESRRB,ESRRG,EXFABP,EXT1,FAM20C,FBN2,FBXO32,FGF10,FGF18,FGF2,FGF7,F…
GO:BP	localization	GO:0051179	FALSE	0.000579035	3.2373	3503	2505	778	12952	AAK1,ABCA12,ABCA13,ABCA3,ABCA4,ABCA7,ABCB10,ABCB5,ABCB7,ABCC4,ABCC9,ABL1,ACACB,ACSL1,ACSL3,ACTN4,ACTR2,ACVR2B,ADA,ADAM17,ADAM22,ADAM8,AGRN,AKAP11,AKAP6,ALKBH5,ALS2,ANK1,ANK2,ANK3,ANKH,ANO10,ANO3,ANO4,ANO6,ANO8,ANP32A,ANXA5,AP3B1,AP3B2,APBA1,APOC3,APP,AR,ARFGAP3,ARHGAP1,ARHGDIA,ARHGEF7,ARMC1,ARR3,ASIC2,ASIC4,ASIP,ATG4C,ATP2B2,ATP2C1,ATP4B,ATP5F1AW,ATP6V0A4,ATP6V0C,ATP8A2,ATP8B1,AXIN2,AXL,B3GLCT,BB…
GO:BP	actin cytoskeleton organization	GO:0030036	FALSE	0.000582561	3.23466	415	2505	122	12952	ABL1,ACTR2,AKAP11,ARHGAP28,ARHGAP6,ARHGEF2,ASAP3,ASB2,ATP2C1,BAIAP2,BBS4,BCL2,BCR,BRAF,BRSK1,CAP1,CARMIL1,CD2AP,CDC42BPA,CELSR1,CGNL1,COBL,CSRP2,CTNNA2,DAAM1,DAAM2,DIAPH2,DIXDC1,DMTN,DPYSL3,DTNBP1,EFNA5,ELMO1,EPB41,EPB41L1,EPB41L2,EPB41L5,EPHA3,ESPN,EVL,FAM107A,FAM171A1,FAM49A,FCHSD2,FGF10,FGF7,FHDC1,FMNL1,FMNL2,FRMD5,FRMD7,FZD10,GDPD2,GPM6B,GRHL3,HCK,HMCN1,HRAS,INF2,INSRR,IQGAP2,IQSEC1,ITGB5,JAM…
GO:BP	regulation of cell population proliferation	GO:0042127	FALSE	0.000583164	3.23421	913	2505	236	12952	ABL1,ADA,ADAM17,ADGRG1,AHR1A,AKT3,ALDH1A2,ALK,APP,AR,ARHGAP5,ARID2,ASPH,ATG13,AXIN2,B4GALT1,BCAR3,BCL2,BIRC6,BMI1,BMP2,BMP7,BMPR1B,BRAF,CARD11,CCAR1,CCND1,CD81,CD9,CDCA7L,CDH13,CDH2,CDK6,CDKN2C,CFDP1,CLDN1,CLMN,CNOT6L,CSK,CXCR7,DAB2IP,DACH1,DCT,DDAH1,DIS3L2,DISC1,DISP3,DLEC1,DNAJB2,DNMT1,DRD2,E2F3,EDN2,EEF1E1,EGR3,EPCAM,EPGN,EPHA4,EPHB1,EPHB2,ERBB3,ERBB4,ESR1,EXFABP,EXTL3,FAM19A1,FAM19A5,FANCL,FE…
GO:BP	morphogenesis of a branching epithelium	GO:0061138	FALSE	0.000703049	3.15301	146	2505	54	12952	ABL1,AGT,AR,ATVR1,BCL2,BMP2,BMP7,BTBD7,CELSR1,COL4A1,CSMD1,ESR1,EXT1,FGF10,FGF2,FGF7,FGF8,FGFR1,FRS2,GBX2,GLI3,GPC3,GREB1L,GREM1,HOXB13,HOXB7,HS3ST3A1,LAMA1,LAMA5,LGR4,LHX1,LRP5,NTN4,PAK1,PAX2,PBX1,PKD1,PKHD1,PLXND1,PROX1,SEMA3C,SEMA3E,SLIT2,SOX10,SRC,ST14,TBX2,TBX3,TGFBR2,TIE1,TP63,VDR,WNT2B,WNT6
GO:BP	homophilic cell adhesion via plasma membrane adhesion molecules	GO:0007156	FALSE	0.000766612	3.11542	107	2505	43	12952	CDH10,CDH11,CDH12,CDH13,CDH18,CDH19,CDH2,CDH20,CDH22,CDH23,CDH4,CDH6,CDH8,CDH9,CDHR3,CELSR1,CELSR2,CELSR3,CLSTN2,CLSTN3,DSCAM,DSCAML1,DSG4,FAT3,IGSF11,IGSF9,KIRREL3,NECTIN1,NECTIN3,PCDH1,PCDH11X,PCDH15,PCDH17,PCDH19,PCDH7,PCDH9,PCDHA1,PLXNB2,PRTG,PTPN23,PTPRM,PTPRT,ROBO1
GO:BP	limb development	GO:0060173	FALSE	0.000825734	3.08316	154	2505	56	12952	AFF3,ALDH1A2,ASPH,B3GLCT,BMP7,C16ORF52,C2CD3,CACNA1C,CDH2,DMD,DYNC2H1,EN1,EXT1,FBN2,FGF10,FGF8,FGFR1,GDF5,GLI3,GNA12,GPC3,GREM1,HAND2,HOXC11,HOXC13,HOXD10,HS6ST1,HS6ST2,ITGA6,LMBR1,LRP5,MEOX2,NFIA,PBX1,PCSK5,PDLIM4,PKDCCA,PLXNA2,PRRX1,RARA,RARB,RNF165,RUNX2,SALL4,SEMA3C,SIK3,TBX2,TBX3,TBX5,TFAP2B,TP63,WDPCP,WNT2B,WNT3,WNT3A,ZIC3
GO:BP	negative chemotaxis	GO:0050919	TRUE	0.000888663	3.05126	24	2505	16	12952	FLRT2,NRG1,NRG3,NRP2,NTN1,PLXNA4,ROBO1,SEMA3C,SEMA3E,SEMA5A,SEMA6D,SEMA7A,SLIT1,SLIT2,SLIT3,UNC5C
GO:BP	appendage development	GO:0048736	FALSE	0.00105249	2.97778	155	2505	56	12952	AFF3,ALDH1A2,ASPH,B3GLCT,BMP7,C16ORF52,C2CD3,CACNA1C,CDH2,DMD,DYNC2H1,EN1,EXT1,FBN2,FGF10,FGF8,FGFR1,GDF5,GLI3,GNA12,GPC3,GREM1,HAND2,HOXC11,HOXC13,HOXD10,HS6ST1,HS6ST2,ITGA6,LMBR1,LRP5,MEOX2,NFIA,PBX1,PCSK5,PDLIM4,PKDCCA,PLXNA2,PRRX1,RARA,RARB,RNF165,RUNX2,SALL4,SEMA3C,SIK3,TBX2,TBX3,TBX5,TFAP2B,TP63,WDPCP,WNT2B,WNT3,WNT3A,ZIC3
GO:BP	embryonic organ morphogenesis	GO:0048562	FALSE	0.00112163	2.95015	224	2505	74	12952	ASB2,ATVR1,BCR,BMI1,BMP7,C2CD3,CDH23,CELSR1,COL11A1,CRB2,DSCAML1,DVL1,EPHB2,FBN2,FGF10,FGF8,FGFR1,FRS2,FZD3,GATA2,GATA3,GBX2,GLI3,GRHL3,GRXCR2,HAND2,HESX1,HIPK2,HLX,HMX2,HOXA9,HOXB1,HOXB3,HOXB5,HOXB6,HOXB7,HOXC11,HOXC9,HOXD10,HOXD3,INSIG1,KCNQ4,LHX1,LRIG3,MMP16,MYO7A,NEUROD1,NKX2-5,NPHP3,NTN1,OTX1,PAX5,PHACTR4,PROX1,PRRX1,PTK7,RARB,RUNX2,RYR2,SATB2,SOBP,SUFU,TBX2,TBX3,TGFBR2,TRIOBP,TSHZ1,USH1C,WD…
GO:BP	positive regulation of signal transduction	GO:0009967	FALSE	0.00115589	2.93708	925	2505	237	12952	AAK1,ABL1,ACTN4,ACVR2A,ACVR2B,ADA,ADAM17,ADAM8,ADAMTS20,ADGRG1,ADRB3,AGT,AKAP12,AKAP13,AKT3,ALPK1,AMER1,ANKRD17,ANKRD6,APP,AR,ARHGAP8,ATF6B,ATP6V0C,ATVR1,AXL,BCAR3,BMP2,BMP7,BMPR1B,BRAF,C1QTNF4,CALCR,CALM1,CAMTA1,CARD11,CD81,CDH13,CDH2,CENPJ,CNTN6,CRADD,CRB2,CRBN,CREBBP,CSNK1D,CTBP2,CUX2,CXCR7,CYLD,DAAM2,DAB2IP,DGKI,DHH,DISC1,DIXDC1,DRD2,DYNC2H1,EDA,EDAR,EDN2,EEF1E1,EPGN,EPHA8,EPN2,ERBB3,ERBB4,EX…
GO:BP	limb morphogenesis	GO:0035108	FALSE	0.00116723	2.93284	119	2505	46	12952	AFF3,ALDH1A2,ASPH,BMP7,C16ORF52,C2CD3,CACNA1C,DYNC2H1,EN1,EXT1,FBN2,FGF10,FGF8,FGFR1,GDF5,GLI3,GNA12,GPC3,GREM1,HAND2,HOXC11,HOXD10,LMBR1,LRP5,NFIA,PBX1,PCSK5,PKDCCA,PLXNA2,PRRX1,RARB,RNF165,RUNX2,SALL4,SEMA3C,SIK3,TBX2,TBX3,TBX5,TFAP2B,TP63,WDPCP,WNT2B,WNT3,WNT3A,ZIC3
GO:BP	negative regulation of cellular process	GO:0048523	FALSE	0.00128115	2.8924	3227	2505	719	12952	AATF,ABCC9,ABL1,ACACB,ACTN4,ACVR2B,ADA,ADAM17,ADAM8,ADAMTS12,ADAMTS20,ADCK1,ADCY7,ADGRG1,ADGRG3,ADGRV1,AFF2,AGO1,AGT,AHRR,AJAP1,AKNA,AKT3,ALDH1A2,ALK,ALKBH5,AMER1,AMFR,ANGPT4,ANK2,ANKRD17,ANKRD6,APC2,APP,AR,ARHGAP1,ARHGAP10,ARHGAP28,ARHGAP6,ARHGEF2,ARID2,ARID5B,ASCL2,ASNS,ASPH,ASS1,ATAD3B,ATG13,ATP8B1,ATVR1,ATXN7,AXIN2,AXL,B4GALT1,BARHL1,BAZ1B,BBS12,BBS4,BCL11A,BCL2,BCL9L,BCOR,BCR,BDNF,BEND3,BEND…
GO:BP	semaphorin-plexin signaling pathway	GO:0071526	FALSE	0.0013088	2.88313	27	2505	17	12952	ARHGDIA,HAND2,NRP1,NRP2,PLXNA1,PLXNA2,PLXNA4,PLXNB2,PLXNB3,PLXNC1,PLXND1,SEMA3C,SEMA3E,SEMA4D,SEMA5A,SEMA6D,SEMA7A
GO:BP	gland morphogenesis	GO:0022612	FALSE	0.00135919	2.86672	95	2505	39	12952	AR,BCL2,BMP7,BTBD7,CAPN1,CSMD1,EDA,EDAR,ESR1,FGF10,FGF7,FGF8,FGFR1,FRS2,GLI3,HOXB13,IGFBP5,LAMA1,LAMA5,LRP5,NFIB,NR3C1,NRG3,NTN1,NTN4,PLXND1,PROX1,SEMA3C,SRC,STAT6,SULF2,TBX2,TBX3,TGFB2,TGFBR2,TNC,TP63,VDR,WNT3A
GO:BP	cellular response to endogenous stimulus	GO:0071495	FALSE	0.00143235	2.84395	721	2505	191	12952	ABL1,ACACA,ACSL1,ACTN4,ACVR2A,ACVR2B,ADAM17,ADAMTS12,ADGRG1,AGT,ALDH1A2,AR,ASIP,ATVR1,BBS4,BCAR3,BCAS3,BCL9L,BDNF,BMP2,BMP7,BMPR1B,C1QTNF9B,C2CD5,CACNA1H,CD2AP,CLDN18,CNOT2,CRB2,CREB1,CREB3L1,CREBBP,CRHR1,CRHR2,CRIM1,CTBP2,CTDSPL2,CTSB,DAB2IP,DNAI1,EFNA5,EGR3,EPB41L5,EPHA8,EPN2,ERBB4,ESR1,ESR2,ESRRB,ESRRG,EXT1,FAM20C,FBN2,FBXO32,FGF10,FGF18,FGF2,FGF7,FGF8,FGFR1,FKBP8,FLRT2,FRS2,FSHR,GAB1,GAREM1,G…
GO:BP	appendage morphogenesis	GO:0035107	FALSE	0.00154189	2.81195	120	2505	46	12952	AFF3,ALDH1A2,ASPH,BMP7,C16ORF52,C2CD3,CACNA1C,DYNC2H1,EN1,EXT1,FBN2,FGF10,FGF8,FGFR1,GDF5,GLI3,GNA12,GPC3,GREM1,HAND2,HOXC11,HOXD10,LMBR1,LRP5,NFIA,PBX1,PCSK5,PKDCCA,PLXNA2,PRRX1,RARB,RNF165,RUNX2,SALL4,SEMA3C,SIK3,TBX2,TBX3,TBX5,TFAP2B,TP63,WDPCP,WNT2B,WNT3,WNT3A,ZIC3
GO:BP	Wnt signaling pathway	GO:0016055	FALSE	0.00159872	2.79623	306	2505	94	12952	ABL1,AMER1,AMFR,ANKRD6,APC2,ATP6V0C,AXIN2,BBS4,BCL9,BCL9L,BMP2,CCND1,CDH2,CDK14,CELSR2,CRBN,CSNK1D,CSNK1G2,CSNK2A2,CYLD,DAAM2,DAB2IP,DISC1,DIXDC1,DRAXIN,DVL1,EDA,EXT1,FGF10,FGF2,FOXO3,FZD10,FZD3,FZD8,FZD9,GATA3,GLI3,GNAQ,GPC3,GPC4,GRB10,GREM1,GSK3A,HESX1,ISL1,ITGA3,JADE1,KLF15,LATS2,LGR4,LGR5,LGR6,LIMD1,LRP5,MAPK14,MCC,MYOC,NKX2-5,NLK,NPHP3,PARK2,PKD1,PLPP3,PPM1A,PRKAA1,PRKAA2,PTK7,RAPGEF1,RBMS3,…
GO:BP	axon extension	GO:0048675	FALSE	0.00163733	2.78586	53	2505	26	12952	ABL1,CDH4,DCX,DIP2B,DRAXIN,DSCAM,DVL1,EDN2,FN1,KIAA0319,LIMK1,NRP2,NTN1,PLXNA4,PTPRS,RTN4,SEMA3A,SEMA5A,SEMA5B,SEMA7A,SLIT1,SLIT2,SLIT3,TNR,WNT3A,ZFYVE27
GO:BP	regulation of postsynapse organization	GO:0099175	FALSE	0.00177813	2.75004	69	2505	31	12952	ARHGAP22,CASKIN1,CDH2,CUX2,DCX,DGKB,DVL1,EPHA4,EPHA7,FGFR1,GRID1,GRID2,IL1RAP,IL1RAPL1,KALRN,LRFN2,LRP8,NECTIN3,NEURL1,NLGN1,NRP2,NRXN1,PAK3,PPP1R19B,PTPRD,PTPRS,RELN,RPS6KA5,RTN4,SRCIN1,UBE3B
GO:BP	regulation of intracellular signal transduction	GO:1902531	FALSE	0.00188807	2.72398	1141	2505	283	12952	ABL1,ACTN4,ACVR2A,ADA,ADAM8,ADGRG1,ADGRG3,ADRB3,AGT,AKAP12,AKAP13,AKT3,ALPK1,AMFR,ANKRD17,ANKRD6,APP,AR,ARHGAP8,ARHGDIA,ATF6B,ATVR1,AXL,BCAR3,BCL2,BCR,BMP2,BMP7,BRAF,C1QTNF4,CALCR,CALM1,CAMTA1,CARD11,CD2AP,CD81,CDH13,CDH2,CGNL1,CHN1,CNOT2,CTBP2,CXCR7,CYLD,CYTH1,DAB2IP,DAG1,DGKI,DGKQ,DMD,DRD2,DUSP3,DUSP7,EDA,EDAR,EDN2,EEF1E1,EPGN,EPHA4,EPHA7,EPHA8,EPHB1,EPHB2,ERBB3,ERBB4,ESR1,EXTL3,F10,FAM110C,FAS…
GO:BP	cell-substrate adhesion	GO:0031589	FALSE	0.00190363	2.72042	215	2505	71	12952	ABL1,ACTN4,ADAMTS12,AJAP1,ARHGAP6,AXL,BCL2,BCR,BRAF,CARMIL1,CDH11,CDH13,CDK6,COL26A1,DMD,DMTN,EDA,EDIL3,EFNA5,EPB41L5,EPHA3,EPHB1,FAM107A,FBLN2,FN1,GPM6B,GREM1,GSK3A,HOXD3,ITGA11,ITGA2B,ITGA6,ITGB5,JAG1,JAM3,KIAA2022,KIF14,LAMA5,LAMC1,LIMS1,MYO1G,MYOC,NID2,NRP1,ONECUT1,OTOA,PARVA,PIP5K1A,PPM1F,PRKCE,PTPRK,RADIL,RREB1,RSU1,SEMA3E,SKAP1,SNED1,SPOCK1,SPRY4,SRC,SRCIN1,STON1,TIAM1,TRIOBP,TSC1,UNC13D,U…
GO:BP	homeostatic process	GO:0042592	TRUE	0.00192069	2.71654	999	2505	252	12952	ABCA4,ABCB10,ABCB7,ABL1,ACACA,ACACB,ACSL1,ACVR2A,ACVR2B,ADA,ADAM8,ADCK1,ADGRG1,ADGRV1,ADRB3,AKAP11,AKT3,ALK,ANK2,ANKH,ANO6,ANXA5,AP3B1,APP,ARID2,ARSG,ATP2B2,ATP2C1,ATP4B,ATP6V0A4,ATP6V0C,AXL,BBS10,BBS12,BBS4,BCL2,BCR,BRINP1,BRSK1,BTBD9,C1QTNF9B,CA12,CACNA1S,CALB1,CALM1,CARD11,CD2AP,CDH2,CDH23,CDK6,CHD6,CLDN18,CNNM2,CNR1,COL14A1,COL4A3BP,COMMD1,CRB1,CRB2,CROCC,CSMD1,CYLD,CYP39A1,DMD,DMTN,DRD2,EBF2…
GO:BP	positive regulation of cell development	GO:0010720	FALSE	0.00200656	2.69755	231	2505	75	12952	ADA,ADAM8,AP3B1,BCL2,BDNF,BMP2,BNC1,BRAF,BRD2,CBFB,CDH4,CREB1,CUX2,CYLD,DCT,DISC1,DRD2,DSCAM,EFNA5,EGR3,EPHB2,FES,FGF2,FN1,FOXO3,FZD3,GATA3,GLI3,GPR4,HLX,JADE2,KALRN,KLHL25,LIMK1,LPAR3,LRP2,LRP8,MME,NEURL1,NIN,NKX2-2,NKX6-2,NTN1,PDE3A,PLXNA4,PLXNB2,PLXND1,POU4F1,PPP3CA,PRKCZ,PTPRD,RAG1,RARA,RELN,RND2,ROBO1,RUNX1,SEMA4D,SEMA7A,SERPINE2,SOX10,SOX13,SS18L1,STK25,TENM4,TGFBR2,TIAM1,WNT3A,XRCC2,ZAP70,…
GO:BP	positive regulation of neurogenesis	GO:0050769	FALSE	0.00202648	2.69326	121	2505	46	12952	BDNF,BMP2,BRAF,CDH4,CUX2,DCT,DISC1,DRD2,DSCAM,EFNA5,EPHB2,FGF2,FN1,FZD3,GLI3,JADE2,KALRN,LIMK1,LPAR3,LRP2,LRP8,MME,NEURL1,NIN,NKX2-2,NKX6-2,NTN1,PLXNA4,PLXNB2,PLXND1,PTPRD,RELN,RND2,ROBO1,SEMA4D,SEMA7A,SERPINE2,SOX10,SS18L1,STK25,TENM4,TIAM1,WNT3A,XRCC2,ZFYVE27,ZNF335
GO:BP	presynapse assembly	GO:0099054	FALSE	0.00208197	2.68153	33	2505	19	12952	APP,CLSTN3,CNTN5,DVL1,IGSF11,IL1RAP,IL1RAPL1,IL1RAPL2,LRFN5,LRRTM3,MDGA1,NLGN1,NLGN3,NRXN1,NTNG2,PCDH17,PTPRD,SNCA,WNT3A
GO:BP	blood vessel development	GO:0001568	FALSE	0.00218455	2.66064	463	2505	131	12952	ABCC9,ABL1,ACVR2B,ADAM8,ADGRB3,ADGRG1,AGO1,AKT3,ALDH1A2,ANGPT4,ANKRD17,ARID2,ATVR1,B4GALT1,BMP7,CDH13,CDH2,CFC1,COL4A1,COL5A1,CREB3L1,CXCR7,DAB2IP,DYNC2H1,EDN2,EGR3,EMILIN2,EPAS1,EPGN,EPHB1,EPHB2,EPN2,ETS1,FAM19A5,FASLG,FBXW7,FGF10,FGF18,FGF2,FGF8,FGFR1,FKBP10,FOXJ3,FZD8,GAB1,GATA2,GBX2,GGNBP2,GLI3,GLUL,GPC3,GREM1,GRK3,HAND2,HDAC9,HEY2,HIPK2,HOXB13,HOXB3,HS6ST1,ISL1,JAG1,JAM3,KLF5,LAMA1,LAMA4,LEP…
GO:BP	negative regulation of response to stimulus	GO:0048585	FALSE	0.00249756	2.60248	1025	2505	257	12952	AATF,ABL1,ADA,ADAM17,ADAMTS12,ADGRG3,AGT,AHR1A,AJAP1,ALOX5,AMER1,AMFR,ANKRD6,APC2,AR,ASCL2,ATVR1,AXIN2,AXL,BBS4,BCL2,BCL9L,BCR,BIRC6,BMI1,BMP2,BMP7,C16ORF52,CBFA2T2,CD2AP,CD9,CDH2,CGNL1,CLDN18,CNOT2,CREB3L1,CRHR2,CRIM1,CTDSPL2,CXCR7,CYLD,DAB1,DAB2IP,DAG1,DDAH1,DMD,DRAXIN,DRD2,DUSP3,DUSP7,DVL1,EPHA4,EPHB2,EPN2,ERBB3,ESR1,EXTL3,EYA2,FAM19A5,FBN2,FBXL2,FBXW11,FEM1A,FGF10,FGF2,FNIP1,FOXO3,FSTL4,GATA2…
GO:BP	positive regulation of multicellular organismal process	GO:0051240	FALSE	0.00252285	2.59811	893	2505	228	12952	ABL1,ACACB,ACSL1,ACVR2A,ACVR2B,ADA,ADAM17,ADAM8,ADGRB3,ADRB3,AGPAT2,AGT,AKT3,ANGPT4,ANO6,AP3B1,APP,ARHGEF2,ATVR1,AXIN2,BBS4,BCL2,BCL9L,BDNF,BMI1,BMP2,BMP7,BMPR1B,BRAF,BRD2,C1QTNF4,C5H11ORF9,CACNA2D2,CADM1,CARD11,CBFB,CCND1,CD81,CDH4,CHRM3,CLSTN2,CLSTN3,CRB2,CREB1,CUX2,CYLD,DCT,DENND1B,DISC1,DOCK8,DRD2,DSCAM,EBF2,EDN2,EFNA5,EGR3,EMILIN2,EPAS1,EPHB1,EPHB2,ERBB3,ERBB4,ESRRG,ETS1,EXFABP,FAM20C,FBN2,F…
GO:BP	presynapse organization	GO:0099172	FALSE	0.00258234	2.58799	39	2505	21	12952	APP,CACNA2D3,CLSTN3,CNTN5,DVL1,IGSF11,IL1RAP,IL1RAPL1,IL1RAPL2,LRFN5,LRRTM3,MDGA1,NLGN1,NLGN3,NRXN1,NTNG2,PCDH17,PTPRD,SNCA,TLN2,WNT3A
GO:BP	cerebral cortex development	GO:0021987	FALSE	0.00298622	2.52488	77	2505	33	12952	ADGRG1,BBS4,CDH2,CEP120,CNTNAP2,DAB1,DAB2IP,DCX,DIXDC1,EMX2,FGF13,FOXP2,GLI3,GSK3A,HTR6,KIF14,KIF26A,LRP8,MDGA1,NTRK2,PAX5,PHACTR1,PLCB1,POU3F2,PTPRS,RELN,ROBO1,RTN4,SLIT2,SRGAP2,TRAPPC9,TSC1,ZMIZ1
GO:BP	negative regulation of cell differentiation	GO:0045596	FALSE	0.00305908	2.51441	385	2505	112	12952	ADAMTS12,ADGRV1,ANKRD17,APP,ASCL2,AXIN2,BBS12,BMP2,BMP7,BRINP1,CBFB,CCND1,CDK6,CLDN18,CNTN4,COL5A1,CRIM1,DAAM2,DAB1,DAB2IP,DIP2B,DISP3,DIXDC1,DNMT1,DPF2,DRAXIN,DTX1,EPHA4,EPHA7,EPHB1,EPHB2,EXTL3,FBXW7,FGF10,FOXA2,FOXJ3,FRS2,FSTL4,GABPA,GATA2,GATA3,GDF5,GLI3,GPC1,GPR4,GREM1,GSK3A,HAND2,HDAC3,HEY2,HLX,HMG20A,HOPX,IGFBP5,IL17RD,INSIG1,IQCB1,ISL1,JAG1,KIAA0319,LDLRAD4,LIMD1,LIN28A,LRP5,MBNL3,MEIS1,MM…
GO:BP	salivary gland morphogenesis	GO:0007435	FALSE	0.00309953	2.5087	23	2505	15	12952	BMP7,BTBD7,EDA,EDAR,FGF10,FGF7,FGF8,FGFR1,LAMA1,LAMA5,NFIB,NTN4,PLXND1,SEMA3C,TGFB2
GO:BP	negative regulation of cell communication	GO:0010648	FALSE	0.00315371	2.50118	891	2505	227	12952	AATF,ABL1,ADA,ADAM17,ADAMTS12,ADGRG3,AGT,AMER1,AMFR,ANKRD6,APC2,AR,ATVR1,AXIN2,AXL,BCL2,BCL9L,BIRC6,BMI1,BMP2,BMP7,C16ORF52,CBFA2T2,CD2AP,CDH2,CGNL1,CHGA,CLDN18,CNOT2,CREB3L1,CRIM1,CTDSPL2,CXCR7,CYLD,DAB1,DAB2IP,DAG1,DGKI,DMD,DRAXIN,DRD2,DUSP3,DUSP7,EPHA4,EPHB2,EPN2,ERBB3,ESR1,EYA2,FBN2,FBXL2,FBXW11,FGF10,FNIP1,FOXO3,FSTL4,GATA2,GATA3,GATSL2,GGNBP2,GIGYF2,GLI3,GLRA1,GLTSCR2,GPC1,GPC3,GRB10,GREM1,…
GO:BP	calcium ion transmembrane transport	GO:0070588	FALSE	0.00320541	2.49412	175	2505	60	12952	ABL1,ANK2,ANO6,ANXA5,ATP2B2,ATP2C1,BCL2,CACHD1,CACNA1B,CACNA1C,CACNA1E,CACNA1G,CACNA1H,CACNA1I,CACNA1S,CACNA2D2,CACNA2D3,CACNA2D4,CACNG1,CACNG2,CACNG4,CALM1,DMD,FAM155B,FASLG,FGF2,GRIN2A,GRIN2B,GRIN2C,HTR2C,ITPR1,ITPR2,MCU,MCUB,MICU1,NCS1,NPSR1,P2RX1,PANX1,PDE4B,PKD1,PLCB1,PLCB4,PRKCE,PRKD1,RYR2,RYR3,SLC24A3,SLC24A4,SLC8A1,SLC8A2,SLC8A3,SNCA,TRPM1,TRPM2,TRPM3,TRPV1,UBASH3B,VDAC1,WNT3A
GO:BP	glutamate receptor signaling pathway	GO:0007215	FALSE	0.00335878	2.47382	31	2505	18	12952	APP,GNAQ,GRIA1,GRIA2,GRIA3,GRIA4,GRIK2,GRIK3,GRIK4,GRIN2A,GRIN2B,GRIN2C,GRM1,GRM4,GRM5,GRM7,PLCB1,TRPM1
GO:BP	cell growth	GO:0016049	FALSE	0.00347734	2.45875	238	2505	76	12952	ABL1,ADAM17,APP,ATAD3B,BCL2,BDNF,CD2AP,CDH4,CLSTN3,COBL,COL14A1,DCBLD2,DCUN1D3,DCX,DIP2B,DNAJB2,DRAXIN,DSCAM,DVL1,EDN2,EFNA5,EPB41L5,EPHA7,EXT1,FAM107A,FN1,FSTL4,IGFBP5,ING5,JADE1,JADE2,KIAA0319,KIF14,KIF26A,LIMK1,LPAR3,MINAR1,NAIF1,NIN,NRP2,NTN1,OSTN,PAK6,PARK2,PLXNA4,PPP1R19B,PRKCZ,PRKG1,PTCH2,PTPRS,RIMS1,RND2,RPTOR,RTN4,SEMA3A,SEMA4D,SEMA5A,SEMA5B,SEMA7A,SERPINE2,SH3BP4,SLIT1,SLIT2,SLIT3,SMARC…
GO:BP	negative regulation of transcription by RNA polymerase II	GO:0000122	FALSE	0.00352396	2.45297	536	2505	147	12952	ACVR2B,AR,ARID5B,ASCL2,BCL11A,BCOR,BEND3,BMI1,BMP2,CBFA2T2,CBFB,CBX8,CCND1,CNOT2,CREBBP,CTBP1,CUX2,DAB2IP,DACH1,DNAJB4,DNMT1,DNMT3A,E4F1,EHMT1,EN1,ESR1,ESR2,ETV6,FASLG,FGFR1,FNIP1,FOXO3,GABPA,GATA2,GATA3,GLI3,GLTSCR2,GTF2IRD1,HDAC3,HDAC9,HESX1,HEY2,HEYL,HIPK2,HMBOX1,HMG20A,HOPX,HOXB13,HOXB3,HOXC8,IRX1,ISL1,JARID2,JAZF1,KHDRBS1,KLF12,KLF5,KLF7,LARP7,LCOR,LMO1,MAF,MAZ,MDM4,MLXIPL,MNT,MTDH,MXI1,NACC…
GO:BP	potassium ion transport	GO:0006813	FALSE	0.00358649	2.44533	149	2505	53	12952	ABCC9,AKAP6,ATP4B,CNGA3,DPP6,DRD2,HCN2,HCN3,HCN4,KCNA10,KCNA3,KCNAB2,KCNB1,KCNB2,KCNC1,KCNC4,KCND2,KCND3,KCNE2,KCNH2,KCNH5,KCNH6,KCNH7,KCNIP1,KCNIP2,KCNIP4,KCNJ12,KCNJ13,KCNJ16,KCNJ2,KCNJ5,KCNK12,KCNK13,KCNK18,KCNK2,KCNK3,KCNMA1,KCNMB2,KCNN1,KCNQ4,KCNQ5,KCNT1,KCNT2,KCNU1,LRRC55,SLC12A5,SLC24A3,SLC24A4,SLC9A9,SNAP25,TMCO3,TSC1,WNK4
GO:BP	retina development in camera-type eye	GO:0060041	FALSE	0.0036751	2.43473	116	2505	44	12952	ACVR2B,ARSG,BBS10,BBS4,BMPR1B,CALB1,CELF4,COL4A1,CRB1,CRB2,DCX,DSCAM,FAT3,FGF2,FOXN4,GNAT1,GPM6A,HIPK2,LAMA1,LHX1,LRP5,MFRP,NECTIN1,NECTIN3,NEUROD1,NFIA,NFIB,NR2E3,NTRK2,PRDM1,PROM1,PROX1,PTF1A,PTPRM,RD3,RHOJ,RORB,SCAPER,SLC4A5,TFAP2B,TSPAN12,USH1C,WNT2B,ZHX2
GO:BP	neural precursor cell proliferation	GO:0061351	FALSE	0.0036751	2.43473	116	2505	44	12952	ADGRG1,AKNA,ARHGEF2,CDH2,CEP120,DCT,DISC1,DISP3,DIXDC1,DOCK7,DRD2,EML1,EMX2,EPHB1,FAM19A1,FGF2,FGF8,FGFR1,FOXO3,FRS2,FZD3,FZD9,GATA2,GBX2,GLI3,HDAC3,IGF2BP1,KIF14,LHX5,LRP2,NF2,NFIA,NFIB,PLXNB2,POU3F2,PROX1,RAPGEF1,RERE,RORA,SOX10,SOX5,WNT3A,ZNF335,ZNF423
GO:BP	transport	GO:0006810	FALSE	0.00389351	2.40966	2870	2505	642	12952	AAK1,ABCA12,ABCA13,ABCA3,ABCA4,ABCA7,ABCB10,ABCB5,ABCB7,ABCC4,ABCC9,ABL1,ACSL1,ACSL3,ACTN4,ACTR2,ACVR2B,ADA,ADAM17,ADAM8,AKAP6,ALKBH5,ALS2,ANK1,ANK2,ANK3,ANKH,ANO10,ANO3,ANO4,ANO6,ANO8,ANP32A,ANXA5,AP3B1,AP3B2,APBA1,APOC3,APP,ARFGAP3,ARHGAP1,ARHGDIA,ARHGEF7,ARR3,ASIC2,ASIC4,ASIP,ATG4C,ATP2B2,ATP2C1,ATP4B,ATP5F1AW,ATP6V0A4,ATP6V0C,ATP8A2,ATP8B1,AXL,B3GLCT,BBS12,BCL2,BCR,BEST3,BICD1,BICD2,BICDL1,BM…
GO:BP	adult behavior	GO:0030534	FALSE	0.00400026	2.39791	95	2505	38	12952	ABAT,ADAM22,ALK,APP,ASIP,BBS4,BTBD9,CHL1,CNTNAP2,DAB1,DMRT1,DRD2,EN1,EPHA4,FGF12,GABRG2,GIGYF2,GLRA1,HEXA,HIPK2,HOXD10,HTRA2,KALRN,KLHL1,NLGN3,NR4A2,NRXN1,NTSR1,OXR1,PARK2,PAX5,PCDH17,SDK1,SEZ6,SHANK2,SNCA,SNCG,SPTBN2
GO:BP	regulation of neuron apoptotic process	GO:0043523	TRUE	0.00406961	2.39045	120	2505	45	12952	ABL1,ACVR2B,ADAM8,AXL,BACE1,BARHL1,BCL2,BDNF,BRAF,CCND1,CD2AP,CHL1,CNTFR,DRAXIN,EN1,EPHA4,EPHA7,ERBB3,FBXW7,FGF8,FOXO3,FZD9,GATA3,GRID2,GRIK2,HIPK2,HRAS,ISL1,KIF14,MAP3K12,NR3C1,NR4A2,OXR1,PARK2,PLXND1,POU4F1,PPARGC1A,SEMA3E,SNCA,TFAP2B,TFAP2D,TGFB2,TOX3,UNC5B,XRCC2
GO:BP	cardiac muscle tissue development	GO:0048738	FALSE	0.00410719	2.38646	131	2505	48	12952	ALDH1A2,ARID2,ASB2,ATVR1,BMP2,BMP7,COL11A1,COL14A1,CREB1,ERBB3,ERBB4,FGF2,FGF8,FGFR1,FRS2,GREM1,GRK3,HDAC3,HEY2,ISL1,JARID2,LRP2,MAPK14,MYH7,MYLK2,MYOCD,NEBL,NKX2-5,NRG1,POU4F1,PROX1,RARA,RARB,RYR2,SGCD,SMAD1,SOX6,TBX2,TBX3,TBX5,TENM4,TGFB2,TP73,TSC1,WNT3A,ZFPM1,ZFPM2,ZIC3
GO:BP	long-term synaptic potentiation	GO:0060291	FALSE	0.00453857	2.34308	43	2505	22	12952	ABL1,APP,BRAF,CALB1,CYP46A1,EPHA4,EPHB2,GRIA3,GRIN2A,GRIN2B,IGSF11,MME,NTRK2,RASGRF2,RELN,SERPINE2,SLC8A2,SLC8A3,SNAP25,SNAP47,SNCA,TNR
GO:BP	cell proliferation in forebrain	GO:0021846	FALSE	0.00468447	2.32934	21	2505	14	12952	AKNA,CEP120,DCT,DIXDC1,EMX2,FGF8,FGFR1,GLI3,IGF2BP1,KIF14,LHX5,NFIB,POU3F2,WNT3A
GO:BP	positive regulation of cell migration	GO:0030335	FALSE	0.00503513	2.29799	330	2505	98	12952	ABL1,ACTN4,ADAM17,ADAM8,AGT,AKT3,ANGPT4,ANO6,APP,ARHGAP5,ASCL2,ATVR1,BCL2,BMP2,BMP7,CAMK1D,CARMIL1,CCAR1,CDH13,CLDN1,DAAM2,DAB2IP,DMTN,DOCK4,DOCK7,DOCK8,EDN2,ELP3,ENPP2,EPB41L5,EPHA4,EPHB2,ETS1,FAM107A,FAM110C,FGF10,FGF18,FGF2,FGF7,FGFR1,FGR,FN1,GATA2,GATA3,HDAC9,HRAS,IGF1R,IGFBP5,INSR,ITGA6,JAM3,KIT,LAMC2,LGR6,LRRC15,MAZ,MCU,MMP9,MYOC,NRP1,NSMF,NTRK3,NUS1,ONECUT1,OXSR1,PAK1,PDGFC,PDGFRB,PLPP3,PP…
GO:BP	regulation of neuron migration	GO:2001222	FALSE	0.00540901	2.26688	29	2505	17	12952	ADGRG1,CTNNA2,DAB2IP,DRD2,FLRT2,KIAA2022,KIF26A,NRG3,NSMF,NTNG1,NTNG2,PHACTR1,PLXNB2,RELN,UNC5C,UNC5D,VRK1
GO:BP	negative regulation of signaling	GO:0023057	FALSE	0.00604981	2.21826	894	2505	226	12952	AATF,ABL1,ADA,ADAM17,ADAMTS12,ADGRG3,AGT,AMER1,AMFR,ANKRD6,APC2,AR,ATVR1,AXIN2,AXL,BCL2,BCL9L,BIRC6,BMI1,BMP2,BMP7,C16ORF52,CBFA2T2,CD2AP,CDH2,CGNL1,CHGA,CLDN18,CNOT2,CREB3L1,CRIM1,CTDSPL2,CXCR7,CYLD,DAB1,DAB2IP,DAG1,DGKI,DMD,DRAXIN,DRD2,DUSP3,DUSP7,EPHA4,EPHB2,EPN2,ERBB3,ESR1,EYA2,FBN2,FBXL2,FBXW11,FGF10,FNIP1,FOXO3,FSTL4,GATA2,GATA3,GATSL2,GGNBP2,GIGYF2,GLI3,GLTSCR2,GPC1,GPC3,GRB10,GREM1,GREM2,…
GO:BP	action potential	GO:0001508	FALSE	0.00619283	2.20811	100	2505	39	12952	ABCC9,ANK2,CACNA1C,CACNA1G,CACNA1I,CACNA1S,CALM1,CLCN1,CTNNA3,DMD,FGF12,FGF13,GLRA1,GNA11,GNAQ,GRIK2,HCN4,KCNA10,KCNA3,KCNB1,KCNB2,KCNC4,KCND2,KCND3,KCNE2,KCNH2,KCNIP2,KCNJ2,KCNJ5,KCNK2,KCNMB2,NTRK2,PTPN3,RYR2,SCN3A,SCN3B,SCN4B,SLC4A3,SLC8A2
GO:BP	exocrine system development	GO:0035272	FALSE	0.00629013	2.20134	32	2505	18	12952	BMP7,BTBD7,EDA,EDAR,FGF10,FGF7,FGF8,FGFR1,IGSF3,LAMA1,LAMA5,NFIB,NTN4,PLXND1,RAB26,SEMA3C,SOX10,TGFB2
GO:BP	vasculature development	GO:0001944	FALSE	0.00631278	2.19978	489	2505	135	12952	ABCC9,ABL1,ACVR2B,ADAM8,ADGRB3,ADGRG1,AGO1,AKT3,ALDH1A2,ANGPT4,ANKRD17,ARID2,ATVR1,B4GALT1,BMP2,BMP7,CDH13,CDH2,CFC1,COL4A1,COL5A1,CREB3L1,CXCR7,DAB2IP,DNMT1,DYNC2H1,EDN2,EGR3,EMILIN2,EPAS1,EPGN,EPHB1,EPHB2,EPN2,ETS1,FAM19A5,FASLG,FBXW7,FGF10,FGF18,FGF2,FGF8,FGFR1,FKBP10,FOXJ3,FZD8,GAB1,GATA2,GBX2,GGNBP2,GLI3,GLUL,GPC3,GREM1,GRK3,HAND2,HDAC9,HEY2,HIPK2,HOXB13,HOXB3,HS6ST1,ISL1,JAG1,JAM3,KIT,KLF5,…
GO:BP	kidney epithelium development	GO:0072073	FALSE	0.00666581	2.17615	111	2505	42	12952	AGT,BCL2,BMP2,BMP7,CALB1,CD2AP,EPCAM,EPHA4,EPHA7,EXT1,FGF2,FGF8,FGFR1,GATA3,GLI3,GPC3,GREB1L,GREM1,HEYL,HOXB7,HS3ST3A1,IRX1,JAG1,KIF26B,KLF15,KLHL3,LAMA5,LGR4,LHX1,MYO1E,PAX2,PBX1,PKD1,PROM1,RARA,RARB,SLIT2,SMAD1,TFAP2B,WNK4,WNT2B,WNT6
GO:BP	negative regulation of RNA metabolic process	GO:0051253	FALSE	0.00675097	2.17063	800	2505	205	12952	ACVR2B,AHRR,AR,ARID5B,ASCL2,ATP8B1,AXIN2,BCL11A,BCOR,BEND3,BEND5,BMI1,BMP2,BMP7,CBFA2T2,CBFB,CBX8,CCND1,CELF4,CNOT2,CREB1,CREB3L1,CREBBP,CTBP1,CTBP2,CUX2,DAB2IP,DACH1,DAZL,DNAJB4,DNMT1,DNMT3A,E4F1,EHMT1,ELAVL1,ELAVL4,EN1,ESR1,ESR2,ETV6,FASLG,FGFR1,FNIP1,FOXK2,FOXN3,FOXO3,FOXP2,GABPA,GATA2,GATA3,GLI3,GLTSCR2,GREM1,GTF2IRD1,HDAC3,HDAC9,HESX1,HEY2,HEYL,HIPK2,HMBOX1,HMG20A,HOPX,HOXB13,HOXB3,HOXC8,IGF…
GO:BP	cellular response to growth factor stimulus	GO:0071363	FALSE	0.00681429	2.16658	408	2505	116	12952	ABL1,ACVR2A,ACVR2B,ADAM17,ADAMTS12,ADGRG1,AGT,ATVR1,BCL9L,BDNF,BMP2,BMP7,BMPR1B,CD2AP,CRB2,CREB1,CREB3L1,CREBBP,CRIM1,CTDSPL2,DAB2IP,EGR3,EPB41L5,EPN2,ERBB4,EXT1,FAM20C,FBN2,FGF10,FGF18,FGF2,FGF7,FGF8,FGFR1,FKBP8,FLRT2,FRS2,GAB1,GAREM1,GATA3,GDF5,GPC1,GPC3,GRB10,GREM1,GREM2,HEYL,HIPK2,HTRA2,IL17RD,INTS9,ITGA3,ITGB5,LATS2,LDLRAD4,LOX,LRP2,LTBP1,MAPK14,NEO1,NFIA,NGFR,NLK,NR3C1,NRP1,NRP2,NTRK2,NTRK3…
GO:BP	negative regulation of signal transduction	GO:0009968	FALSE	0.0069059	2.16078	841	2505	214	12952	AATF,ABL1,ADA,ADAM17,ADAMTS12,ADGRG3,AGT,AMER1,AMFR,ANKRD6,APC2,AR,ATVR1,AXIN2,AXL,BCL2,BCL9L,BIRC6,BMI1,BMP2,BMP7,C16ORF52,CBFA2T2,CD2AP,CDH2,CGNL1,CLDN18,CNOT2,CREB3L1,CRIM1,CTDSPL2,CXCR7,CYLD,DAB1,DAB2IP,DAG1,DMD,DRAXIN,DRD2,DUSP3,DUSP7,EPHA4,EPHB2,EPN2,ERBB3,ESR1,EYA2,FBN2,FBXL2,FBXW11,FGF10,FNIP1,FOXO3,FSTL4,GATA2,GATA3,GATSL2,GGNBP2,GIGYF2,GLI3,GLTSCR2,GPC1,GPC3,GRB10,GREM1,GREM2,GSK3A,HDAC…
GO:BP	response to growth factor	GO:0070848	FALSE	0.00698972	2.15554	421	2505	119	12952	ABL1,ACVR2A,ACVR2B,ADAM17,ADAMTS12,ADGRG1,AGT,ATVR1,BCL9L,BDNF,BMP2,BMP7,BMPR1B,CD2AP,CRB2,CREB1,CREB3L1,CREBBP,CRIM1,CTDSPL2,DAB2IP,EGR3,EPB41L5,EPN2,ERBB4,EXT1,FAM20C,FBN2,FGF10,FGF18,FGF2,FGF7,FGF8,FGFR1,FKBP8,FLRT2,FRS2,GAB1,GAREM1,GATA3,GDF5,GPC1,GPC3,GRB10,GREM1,GREM2,HEYL,HIPK2,HTRA2,IL17RD,INTS9,ITGA3,ITGB5,LATS2,LDLRAD4,LOX,LRP2,LTBP1,MAPK14,NEO1,NFIA,NGFR,NKX2-5,NLK,NR3C1,NRP1,NRP2,NTRK…
GO:BP	regulation of cell size	GO:0008361	FALSE	0.00729712	2.13685	90	2505	36	12952	ABL1,AKT3,ANO6,ARHGAP5,BDNF,C1QTNF9B,CDH4,CREB1,DIP2B,DRAXIN,DSCAM,EFNA5,EPHA7,FN1,FSHR,FSTL4,KCNMA1,KIAA0319,LIMK1,LPAR3,NTN1,PLXNA4,PTPRS,RAP1GAP2,RND2,RPTOR,RTN4,SEMA3A,SEMA4D,SEMA7A,TNR,TSC1,VAV2,VAV3,WNT3A,ZFYVE27
GO:BP	central nervous system neuron differentiation	GO:0021953	FALSE	0.00741021	2.13017	156	2505	54	12952	ARHGEF28,BMPR1B,BRINP1,BRINP3,CDH11,DCX,DMRT1,DRAXIN,DRD2,DYNC2H1,ELAVL4,EPHA4,EPHB1,EPHB2,ERBB4,FOXN4,GATA2,GBX2,GIGYF2,GLI3,GRID2,HERC1,HOXD10,ISL1,LHX1,LHX3,LHX4,LHX5,MAP2,MNX1,MYCBP2,NEUROD1,NFIB,NIN,NKX2-2,NR4A2,NRP2,NTRK2,OPHN1,PLXNA4,POU4F1,PROX1,PTF1A,ROBO1,RORA,SEMA3E,SLIT2,SUFU,TAOK1,UNC5D,WNT3,WNT3A,ZMIZ1,ZNF335
GO:BP	negative regulation of DNA-templated transcription	GO:0045892	FALSE	0.00742897	2.12907	729	2505	189	12952	ACVR2B,AHRR,AR,ARID5B,ASCL2,ATP8B1,BCL11A,BCOR,BEND3,BEND5,BMI1,BMP2,BMP7,CBFA2T2,CBFB,CBX8,CCND1,CNOT2,CREB1,CREB3L1,CREBBP,CTBP1,CTBP2,CUX2,DAB2IP,DACH1,DNAJB4,DNMT1,DNMT3A,E4F1,EHMT1,EN1,ESR1,ESR2,ETV6,FASLG,FGFR1,FNIP1,FOXK2,FOXN3,FOXO3,FOXP2,GABPA,GATA2,GATA3,GLI3,GLTSCR2,GREM1,GTF2IRD1,HDAC3,HDAC9,HESX1,HEY2,HEYL,HIPK2,HMBOX1,HMG20A,HOPX,HOXB13,HOXB3,HOXC8,IKZF4,IRX1,ISL1,JARID2,JAZF1,KDM2A…
GO:BP	postsynapse assembly	GO:0099068	FALSE	0.00746184	2.12715	41	2505	21	12952	CASKIN1,CDH2,CSMD2,DCX,FGFR1,GRID2,IL1RAP,NECTIN3,NEURL1,NLGN1,NLGN3,NRXN1,NRXN3,NTNG2,PPP1R19B,PTPRD,PTPRS,RELN,RTN4,SPTBN2,UBE3B
GO:BP	regulation of cell-cell adhesion	GO:0022407	FALSE	0.00806314	2.0935	255	2505	79	12952	ABL1,ADA,ADAM19,ADAM8,AKNA,AP3B1,ASCL2,ASS1,BMI1,BMP2,BMP7,BRD2,CARD11,CBFB,CD81,CD9,CDH2,CHST2,CYLD,DOCK8,DUSP3,EFNA5,EGR3,EMILIN2,EPB41L5,EPCAM,EPHA7,ETS1,FOXO3,FUT9,GATA3,GLI3,HLX,ILDR2,JAG1,KIAA2022,KIF26B,KLHL25,MAD1L1,MAGI1,MAPK14,MBP,MDGA1,MEGF10,MMRN1,MYO10,NF2,NFAT5,PAWR,PLPP3,PODXL,PPM1F,PPP3CA,PRKAA1,PRKCD,PRKCZ,PRKG1,PTPN23,RAG1,RARA,SERPINE2,SKAP1,SLC7A1,SOX13,SRC,SWAP70,TBX21,TGFBR2…
GO:BP	chondrocyte differentiation	GO:0002062	FALSE	0.00846295	2.07248	87	2505	35	12952	ACAN,ADAMTS12,AXIN2,BMP2,BMPR1B,COL11A1,CREB3L2,EXFABP,EXT1,FGF18,FGFR1,FOSL2,GDF5,GLI3,GREM1,MAF,MAPK14,MBOAT2,NFIB,PKDCCA,PTH2R,RARB,RFLNA,RUNX1,RUNX2,SCUBE2,SLC26A2,SMPD3,SNX19,SOX5,SOX6,SULF2,TGFBR2,WNT2B,WNT5B
GO:BP	cellular component organization	GO:0016043	FALSE	0.00949325	2.02259	4212	2505	908	12952	A4GALT,AAK1,AAR2,ABCA13,ABCA3,ABCA4,ABCB7,ABCC4,ABCC9,ABL1,ABL2,ABLIM1,ABLIM2,ABLIM3,ACACA,ACACB,ACAN,ACAP3,ACSL3,ACTR2,ADAM17,ADAMTS10,ADAMTS12,ADAMTS17,ADAMTS19,ADAMTS2,ADAMTS20,ADAMTS9,ADAMTSL1,ADAMTSL2L,ADAMTSL3,ADAMTSL5,ADCK1,ADGRB3,ADRM1,AFF2,AFG1L,AGO1,AGT,AKAP11,AKT3,ALCAM,ALDH1A2,ALK,ALKBH5,ALPK1,ALS2,ANAPC4,ANK3,ANO3,ANO4,ANO6,AP3B1,APC2,APLP2,APOO,APP,AR,ARHGAP10,ARHGAP22,ARHGAP28,ARHG…
GO:BP	inner ear morphogenesis	GO:0042472	FALSE	0.00979676	2.00892	84	2505	34	12952	BCR,CDH23,CELSR1,COL11A1,DVL1,EPHB2,FGF10,FGF8,FGFR1,FZD3,GATA2,GATA3,GBX2,GRHL3,GRXCR2,HESX1,HMX2,INSIG1,KCNQ4,LRIG3,MYO7A,NTN1,OTX1,PRRX1,PTK7,SOBP,TBX2,TBX3,TRIOBP,USH1C,WDPCP,WHRN,WNT3A,ZEB1
GO:BP	neuron recognition	GO:0008038	FALSE	0.0100815	1.99648	17	2505	12	12952	APP,CNR1,DSCAM,EPHA4,EPHB2,EXT1,GAP43,PLXND1,PRTG,ROBO1,RTN4,SEMA3A
GO:BP	retina morphogenesis in camera-type eye	GO:0060042	FALSE	0.0106974	1.97072	51	2505	24	12952	BBS4,CALB1,CRB1,CRB2,DSCAM,FAT3,FOXN4,GNAT1,HIPK2,LHX1,LRP5,NECTIN3,NTRK2,PRDM1,PROM1,PROX1,PTF1A,PTPRM,RORB,TFAP2B,TSPAN12,USH1C,WNT2B,ZHX2
GO:BP	negative regulation of RNA biosynthetic process	GO:1902679	FALSE	0.0107516	1.96853	733	2505	189	12952	ACVR2B,AHRR,AR,ARID5B,ASCL2,ATP8B1,BCL11A,BCOR,BEND3,BEND5,BMI1,BMP2,BMP7,CBFA2T2,CBFB,CBX8,CCND1,CNOT2,CREB1,CREB3L1,CREBBP,CTBP1,CTBP2,CUX2,DAB2IP,DACH1,DNAJB4,DNMT1,DNMT3A,E4F1,EHMT1,EN1,ESR1,ESR2,ETV6,FASLG,FGFR1,FNIP1,FOXK2,FOXN3,FOXO3,FOXP2,GABPA,GATA2,GATA3,GLI3,GLTSCR2,GREM1,GTF2IRD1,HDAC3,HDAC9,HESX1,HEY2,HEYL,HIPK2,HMBOX1,HMG20A,HOPX,HOXB13,HOXB3,HOXC8,IKZF4,IRX1,ISL1,JARID2,JAZF1,KDM2A…
GO:BP	regulation of heart contraction	GO:0008016	FALSE	0.0120924	1.91749	106	2505	40	12952	ABCC9,ADA,ADRB3,AGT,ANK2,CACNA1C,CACNA1G,CALM1,CHRM2,CTNNA3,DMD,DRD2,EDN2,EHD3,EPAS1,FGF13,HCN4,HEY2,HOPX,ISL1,KCND3,KCNE2,KCNH2,KCNJ2,KCNJ5,MYH7,NKX2-5,PDE4B,RNLS,RYR2,SCN3B,SCN4B,SLC4A3,SLC8A1,SRC,TBX5,TGFB2,TMEM65,TNNI3K,ZC3H12A
GO:BP	positive regulation of developmental growth	GO:0048639	FALSE	0.0127577	1.89423	99	2505	38	12952	ACACB,BBS4,BCL2,BDNF,CACNA2D2,CDH4,CREB1,DRD2,DSCAM,EFNA5,ERBB4,FGF2,FGF8,FGFR1,FN1,HEY2,HLX,HOPX,INSR,LIMK1,LPAR3,MAPK14,NTN1,PARK2,PLCB1,POU3F2,PROX1,RAG2,RIMS1,RND2,SEMA4D,SEMA7A,SYT1,TBX2,TBX5,WNT3A,ZFPM2,ZFYVE27
GO:BP	kidney morphogenesis	GO:0060993	FALSE	0.013044	1.88459	78	2505	32	12952	AGT,BCL2,BMP2,BMP7,CALB1,EMX2,ERBB4,FGF10,FGF2,FGF8,GATA3,GCNT4,GLI3,GPC3,GREB1L,GREM1,HOXB7,HS3ST3A1,IRX1,KIF26B,KLHL3,LAMA5,LGR4,LHX1,NPHP3,PAX2,PBX1,PKD1,PPP3CA,WNK4,WNT2B,WNT6
GO:BP	salivary gland development	GO:0007431	FALSE	0.0139245	1.85622	25	2505	15	12952	BMP7,BTBD7,EDA,EDAR,FGF10,FGF7,FGF8,FGFR1,LAMA1,LAMA5,NFIB,NTN4,PLXND1,SEMA3C,TGFB2
GO:BP	postsynaptic specialization organization	GO:0099084	FALSE	0.0139245	1.85622	25	2505	15	12952	CASKIN1,CDH2,CNKSR2,CSMD2,FGFR1,GRID2,IL1RAP,NLGN1,NRXN1,NRXN3,NTNG2,PTPRD,PTPRS,RELN,SPTBN2
GO:BP	regulation of neuronal synaptic plasticity	GO:0048168	FALSE	0.0139245	1.85622	25	2505	15	12952	APP,DRD2,EPHB2,GRIK2,GRM5,HRAS,JPH3,KMT2A,NETO1,NEURL1,NSMF,SHISA9,SLC8A2,SNCA,SYNGR1
GO:BP	branching involved in salivary gland morphogenesis	GO:0060445	FALSE	0.0141042	1.85065	15	2505	11	12952	BMP7,BTBD7,FGF10,FGF7,FGF8,FGFR1,LAMA1,LAMA5,NTN4,PLXND1,SEMA3C
GO:BP	positive regulation of locomotion	GO:0040017	FALSE	0.0141701	1.84863	350	2505	101	12952	ABL1,ACTN4,ADAM17,ADAM8,AGT,AKT3,ANGPT4,ANO6,APP,ARHGAP5,ASCL2,ATVR1,BCL2,BMP2,BMP7,CAMK1D,CARMIL1,CCAR1,CDH13,CLDN1,DAAM2,DAB2IP,DMTN,DOCK4,DOCK7,DOCK8,DSCAM,EDN2,ELP3,ENPP2,EPB41L5,EPHA4,EPHB2,ETS1,FAM107A,FAM110C,FGF10,FGF18,FGF2,FGF7,FGFR1,FGR,FN1,GATA2,GATA3,HDAC9,HRAS,IGF1R,IGFBP5,INSR,ITGA6,JAM3,KIT,LAMC2,LGR6,LRRC15,MAZ,MCU,MMP9,MYOC,NRP1,NSMF,NTN1,NTRK3,NUS1,ONECUT1,OXSR1,PAK1,PDGFC,PDGF…
GO:BP	positive regulation of cell motility	GO:2000147	FALSE	0.0150248	1.82319	342	2505	99	12952	ABL1,ACTN4,ADAM17,ADAM8,AGT,AKT3,ANGPT4,ANO6,APP,ARHGAP5,ASCL2,ATVR1,BCL2,BMP2,BMP7,CAMK1D,CARMIL1,CCAR1,CDH13,CLDN1,DAAM2,DAB2IP,DMTN,DOCK4,DOCK7,DOCK8,EDN2,ELP3,ENPP2,EPB41L5,EPHA4,EPHB2,ETS1,FAM107A,FAM110C,FGF10,FGF18,FGF2,FGF7,FGFR1,FGR,FN1,GATA2,GATA3,HDAC9,HRAS,IGF1R,IGFBP5,INSR,ITGA6,JAM3,KIT,LAMC2,LGR6,LRRC15,MAZ,MCU,MMP9,MYOC,NRP1,NSMF,NTN1,NTRK3,NUS1,ONECUT1,OXSR1,PAK1,PDGFC,PDGFRB,PLP…
GO:BP	cell-matrix adhesion	GO:0007160	FALSE	0.0152098	1.81788	129	2505	46	12952	ABL1,ADAMTS12,AJAP1,ARHGAP6,BCL2,BCR,CDH11,CDH13,CDK6,DMD,DMTN,EDA,EFNA5,EPB41L5,EPHA3,FAM107A,FN1,GPM6B,GREM1,GSK3A,HOXD3,ITGA11,ITGA2B,ITGA6,ITGB5,JAG1,JAM3,KIAA2022,MYOC,NID2,NRP1,ONECUT1,OTOA,PIP5K1A,PPM1F,PTPRK,SEMA3E,SKAP1,SNED1,SRC,STON1,TIAM1,TSC1,UTRN,WDPCP,WHAMM
GO:BP	positive regulation of neurotransmitter secretion	GO:0001956	FALSE	0.0162168	1.79004	7	2505	7	12952	DTNBP1,GPR158,NLGN1,SLC4A8,SNCA,STX1A,SYT1
GO:BP	postsynaptic specialization assembly	GO:0098698	FALSE	0.016345	1.78662	20	2505	13	12952	CASKIN1,CSMD2,FGFR1,GRID2,IL1RAP,NLGN1,NRXN1,NRXN3,NTNG2,PTPRD,PTPRS,RELN,SPTBN2
GO:BP	forebrain cell migration	GO:0021885	FALSE	0.0175107	1.7567	49	2505	23	12952	ADGRG1,AXL,DAB1,DAB2IP,DCX,DIXDC1,DRD2,EMX2,FGF13,GLI3,HTR6,LRP8,MDGA1,NRG3,POU3F2,RELN,ROBO1,RTN4,SLIT1,SLIT2,SRGAP2,TNR,ZMIZ1
GO:BP	establishment of localization	GO:0051234	FALSE	0.0177601	1.75055	3054	2505	673	12952	AAK1,ABCA12,ABCA13,ABCA3,ABCA4,ABCA7,ABCB10,ABCB5,ABCB7,ABCC4,ABCC9,ABL1,ACSL1,ACSL3,ACTN4,ACTR2,ACVR2B,ADA,ADAM17,ADAM8,AKAP6,ALKBH5,ALS2,ANK1,ANK2,ANK3,ANKH,ANO10,ANO3,ANO4,ANO6,ANO8,ANP32A,ANXA5,AP3B1,AP3B2,APBA1,APOC3,APP,ARFGAP3,ARHGAP1,ARHGDIA,ARHGEF7,ARR3,ASIC2,ASIC4,ASIP,ATG4C,ATP2B2,ATP2C1,ATP4B,ATP5F1AW,ATP6V0A4,ATP6V0C,ATP8A2,ATP8B1,AXL,B3GLCT,BBS12,BCL2,BCR,BEST3,BICD1,BICD2,BICDL1,BM…
GO:BP	neuron projection extension	GO:1990138	FALSE	0.0179789	1.74524	86	2505	34	12952	ABL1,CDH4,DCX,DIP2B,DRAXIN,DSCAM,DVL1,EDN2,FN1,JADE2,KIAA0319,LIMK1,NRP2,NTN1,OSTN,PAK6,PARK2,PLXNA4,PRKCZ,PTPRS,RIMS1,RTN4,SEMA3A,SEMA5A,SEMA5B,SEMA7A,SLIT1,SLIT2,SLIT3,SPAG6,SYT1,TNR,WNT3A,ZFYVE27
GO:BP	negative regulation of cell adhesion	GO:0007162	FALSE	0.0181468	1.7412	168	2505	56	12952	ABL1,ACTN4,AJAP1,AKNA,ARHGAP6,ASCL2,ASS1,BMP2,CBFB,CD9,CDH13,CDH2,DAB1,DMTN,DSCAM,DUSP3,EFNA5,EPB41L5,EPCAM,EPHA4,EPHB2,ERBB3,FAM107A,GLI3,HLX,ILDR2,JAG1,JAM3,KIAA2022,MAD1L1,MBP,MYOC,NF2,PAWR,PDE3B,PLXNA4,PLXNB3,PLXND1,PPM1F,PRKCD,PRKG1,SEMA3E,SEMA4D,SERPINE2,SPOCK1,SPRY4,SWAP70,TBX21,TGFBR3,TNFRSF21,TNR,TSPAN32,UBASH3B,VSIG4,ZBTB7B,ZC3H12A
GO:BP	cardiac conduction	GO:0061337	FALSE	0.0186389	1.72958	46	2505	22	12952	ABCC9,AGT,ANK2,CACNA1C,CTNNA3,EHD3,HCN4,ISL1,KCND3,KCNE2,KCNH2,KCNJ2,KCNJ5,NKX2-5,RYR2,SCN3B,SCN4B,SLC4A3,SRC,TBX5,TMEM65,TNNI3K
GO:BP	regulation of long-term neuronal synaptic plasticity	GO:0048169	FALSE	0.0186987	1.72819	13	2505	10	12952	APP,DRD2,EPHB2,GRIK2,GRM5,HRAS,NETO1,NEURL1,SNCA,SYNGR1
GO:BP	calcium-dependent cell-cell adhesion via plasma membrane cell adhesion molecules	GO:0016339	TRUE	0.0186987	1.72819	13	2505	10	12952	ATP2C1,CDH10,CDH12,CDH13,CDH18,CDH2,CDH20,CDH22,CDH6,NLGN1
GO:BP	calcium ion transport	GO:0006816	FALSE	0.0197772	1.70384	224	2505	70	12952	ABL1,ANK2,ANO6,ANXA5,ATP2B2,ATP2C1,BCL2,CACHD1,CACNA1B,CACNA1C,CACNA1E,CACNA1G,CACNA1H,CACNA1I,CACNA1S,CACNA2D2,CACNA2D3,CACNA2D4,CACNG1,CACNG2,CACNG4,CALB1,CALM1,CDH23,CYSLTR1,DMD,FAM155B,FASLG,FGF2,GRIN2A,GRIN2B,GRIN2C,HTR2C,ITPR1,ITPR2,MCU,MCUB,MICU1,NCS1,NPSR1,ORAI3,P2RX1,PANX1,PDE4B,PKD1,PLCB1,PLCB4,PPP3CA,PRKCB,PRKCE,PRKD1,RYR2,RYR3,SLC24A3,SLC24A4,SLC8A1,SLC8A2,SLC8A3,SNCA,STC2,STIM1,TRPM1…
GO:BP	cartilage development	GO:0051216	FALSE	0.0199735	1.69955	153	2505	52	12952	ACAN,ADAMTS12,AXIN2,BMP2,BMPR1B,CDH2,COL11A1,CREB3L2,CTAGE1,EXFABP,EXT1,FGF18,FGF2,FGF8,FGFR1,FOSL2,GATA3,GDF5,GLI3,GREM1,HAND2,HOXB3,HOXD3,MAF,MAPK14,MATN3,MBOAT2,NFIA,NFIB,PKD1,PKDCCA,PRRX1,PTH2R,RARA,RARB,RFLNA,RUNX1,RUNX2,SATB2,SCUBE2,SIK3,SLC26A2,SMAD1,SMPD3,SNX19,SOX5,SOX6,SULF2,TGFBR2,WNT2B,WNT5B,ZEB1
GO:BP	positive regulation of intracellular signal transduction	GO:1902533	FALSE	0.0209783	1.67823	637	2505	166	12952	ABL1,ACTN4,ACVR2A,ADA,ADAM8,ADGRG1,ADRB3,AGT,AKAP12,AKAP13,AKT3,ALPK1,ANKRD17,ANKRD6,APP,AR,ARHGAP8,ATF6B,ATVR1,AXL,BCAR3,BMP2,BMP7,BRAF,C1QTNF4,CALCR,CAMTA1,CARD11,CD81,CDH13,CDH2,CTBP2,CXCR7,DAB2IP,DGKI,DRD2,EDA,EDAR,EDN2,EEF1E1,EPGN,EPHA8,ERBB3,ERBB4,EXTL3,F10,FAM110C,FASLG,FBXW7,FGF10,FGF18,FGF2,FGF7,FGF8,FGFR1,FGR,FN1,FNIP1,FRMD7,FRS2,FSHR,FZD10,GAREM1,GATA3,GDF5,GREM1,GRM1,GRM4,GRM5,HAND2,H…
GO:BP	adult locomotory behavior	GO:0008344	FALSE	0.0220195	1.65719	56	2505	25	12952	ADAM22,APP,BTBD9,CHL1,DAB1,DMRT1,DRD2,EN1,EPHA4,FGF12,GIGYF2,GLRA1,HEXA,HIPK2,HOXD10,HTRA2,KALRN,KLHL1,NR4A2,NTSR1,OXR1,PARK2,SEZ6,SNCA,SNCG
GO:BP	excitatory synapse assembly	GO:1904861	FALSE	0.0222246	1.65317	23	2505	14	12952	CASKIN1,CSMD2,FGFR1,GRID2,IL1RAP,NLGN1,NPTN,NRXN1,NRXN3,PLXNB2,PTPRD,PTPRS,RELN,SRGAP2
GO:BP	regulation of cellular response to growth factor stimulus	GO:0090287	FALSE	0.0237618	1.62412	213	2505	67	12952	ABL1,ADAM17,ADAMTS12,ADGRG1,AGT,BCL9L,BMP2,CRB2,CREB3L1,CREBBP,CRIM1,CTDSPL2,DAB2IP,EPN2,FAM20C,FBN2,FGF10,FGF18,FGF2,FKBP8,GATA3,GDF5,GPC1,GPC3,GRB10,GREM1,GREM2,HIPK2,IL17RD,INTS9,ITGA3,LATS2,LDLRAD4,LOX,LRP2,LTBP1,NEO1,NGFR,ONECUT1,PMEPA1,PPM1A,PRDM16,PRKCB,RNF111,RNF165,ROBO1,RUNX2,SCUBE3,SKI,SKOR1,SLIT2,SMOC2,SMURF2,SULF2,TFAP2B,TGFBR3,TOB1,USP15,VWC2L,WFIKKN2,WNT2B,WNT3A,ZBTB7A,ZEB1,ZEB2,ZN…
GO:BP	retina layer formation	GO:0010842	FALSE	0.0249004	1.60379	18	2505	12	12952	CALB1,CRB1,DSCAM,FAT3,FOXN4,HIPK2,LHX1,PTF1A,PTPRM,TFAP2B,TSPAN12,WNT2B
GO:BP	focal adhesion assembly	GO:0048041	FALSE	0.0265265	1.57632	50	2505	23	12952	ABL1,ARHGAP6,BCL2,BCR,CDH11,DMTN,EFNA5,EPB41L5,EPHA3,FAM107A,FN1,GPM6B,GREM1,MYOC,NRP1,PIP5K1A,PPM1F,PTPRK,SRC,STON1,TSC1,WDPCP,WHAMM
GO:BP	synapse maturation	GO:0060074	FALSE	0.0270264	1.56821	26	2505	15	12952	ADGRB3,DAB1,DAB2IP,DLGAP4,FGF7,LNX1,NEURL1,NFIA,NRXN1,PALM,RELN,SEMA7A,SEZ6,SNX27,SYBU
GO:BP	calcium ion homeostasis	GO:0055074	TRUE	0.0283558	1.54736	194	2505	62	12952	ABL1,ANK2,ANKH,ANXA5,APP,ATP2B2,ATP2C1,BCL2,CACNA1S,CALB1,CALM1,CDH23,CNR1,DMD,DMTN,ERC2,FASLG,FGF2,FGFR1,GCM2,GRIA1,GRIK2,GRM1,GRM5,HERPUD1,HTR2C,IMMT,ITPR1,ITPR2,MCU,MCUB,MICU1,NPSR1,NPTN,NT5E,PACS2,PKHD1,PLCB1,PLCB4,PRKCB,PRKCE,PRKD1,PTH2R,RYR2,RYR3,SGCD,SLC10A7,SLC24A3,SLC24A4,SLC8A2,SLC8A3,SNCA,STC2,STIM1,THADA,TMTC2,TRIM24,TRPM2,TRPM8,UBASH3B,VDR,WNK4
GO:BP	negative regulation of developmental growth	GO:0048640	FALSE	0.028675	1.5425	47	2505	22	12952	ADRB3,DIP2B,DRAXIN,EPHA7,FSTL4,JARID2,KIAA0319,NTN1,OSTN,PTPRS,RAI1,RTN4,SLC6A4,STC2,STK3,TBX5,TLL2,TNR,TP73,WNT3A,WWC1,WWC2
GO:BP	regulation of phosphatidylinositol 3-kinase/protein kinase B signal transduction	GO:0051896	FALSE	0.0308358	1.51094	159	2505	53	12952	ADAM8,AGT,AXL,CALCR,DAB2IP,DAG1,DRD2,EPHA8,ERBB4,EXTL3,FAM110C,FBXL2,FGF2,FGFR1,FGR,FN1,GATA3,GLTSCR2,IGF1R,IGFBP5,INSR,LIN28A,LOX,MAGI2,MAZ,MTDH,MYOC,NTRK2,OSBPL8,PDGFC,PDGFRB,PKHD1,PPP1R16B,PRKD1,PROS1,PRR5,PTPN13,RAPGEF1,RELN,RTN4,RUBCN,SEMA3E,SEMA4D,SERPINE2,SMPD3,SRC,STK3,TGFB2,UNC5B,USP49,VAV2,VAV3,WNT16
GO:BP	regulation of system process	GO:0044057	FALSE	0.0315204	1.50141	272	2505	81	12952	ABCC9,ADA,ADRB3,AGT,ANK2,APP,C5H11ORF9,CACNA1C,CACNA1G,CALM1,CELF4,CHRM2,CHRM3,CTNNA3,CUX2,DMD,DOCK4,DRD2,EDN2,EHD3,EPAS1,FAM19A4,FBXO32,FGF10,FGF12,FGF13,FGFR1,FOXO3,GLRA1,GRM1,GTF2IRD1,HAND2,HCN4,HEY2,HOPX,HTR2C,IGFBP5,ISL1,KCND3,KCNE2,KCNH2,KCNJ2,KCNJ5,MYH7,MYLK2,MYOCD,NEGR1,NETO1,NEUROD1,NKX2-5,NLGN1,NR3C1,NRXN1,P2RX1,PDE4B,PDE9A,POMC,PPP3CA,PRKG1,RELN,RNLS,RYR2,SCN3B,SCN4B,SLC4A3,SLC8A1,SLC8…
GO:BP	branching morphogenesis of an epithelial tube	GO:0048754	FALSE	0.0323254	1.49046	121	2505	43	12952	ABL1,AGT,AR,ATVR1,BCL2,BMP2,BMP7,CELSR1,COL4A1,CSMD1,ESR1,EXT1,FGF10,FGF2,FGF8,GBX2,GLI3,GPC3,GREB1L,GREM1,HOXB7,HS3ST3A1,LAMA1,LAMA5,LGR4,LHX1,LRP5,PAK1,PAX2,PBX1,PKD1,PKHD1,PLXND1,SEMA3E,SLIT2,SRC,TBX2,TBX3,TGFBR2,TIE1,VDR,WNT2B,WNT6
GO:BP	regulation of axon extension	GO:0030516	FALSE	0.0325134	1.48794	32	2505	17	12952	ABL1,CDH4,DIP2B,DRAXIN,DSCAM,FN1,KIAA0319,LIMK1,NTN1,PLXNA4,PTPRS,RTN4,SEMA3A,SEMA7A,TNR,WNT3A,ZFYVE27
GO:BP	blood vessel morphogenesis	GO:0048514	FALSE	0.0326469	1.48616	395	2505	110	12952	ABL1,ADAM8,ADGRB3,ADGRG1,AGO1,AKT3,ANGPT4,ARID2,ATVR1,B4GALT1,CDH13,CDH2,COL4A1,CREB3L1,CXCR7,DAB2IP,EDN2,EGR3,EMILIN2,EPAS1,EPGN,EPHB1,EPHB2,EPN2,ETS1,FAM19A5,FASLG,FBXW7,FGF10,FGF18,FGF2,FGF8,FGFR1,FKBP10,FOXJ3,FZD8,GAB1,GATA2,GBX2,GLUL,GREM1,GRK3,HAND2,HDAC9,HEY2,HIPK2,HOXB13,HOXB3,HS6ST1,ISL1,JAG1,JAM3,KLF5,LAMA1,LEPR,LOX,LRP2,LRP5,MAPK14,MEIS1,MEOX2,MINAR1,MTDH,MYO1E,NGFR,NKX2-5,NR2F2,NRP1,N…
GO:BP	regulation of gene expression	GO:0010468	FALSE	0.0337297	1.47199	2984	2505	656	12952	ABCC9,ABL1,ABLIM3,ACTN4,ACTR2,ACVR2A,ACVR2B,ADAM17,ADAM19,ADAM8,ADCY7,AFF2,AFF3,AFF4,AGO1,AGPAT2,AGT,AHR1A,AHR1B,AHRR,AKNA,ALDH1A2,ALKBH5,ANK2,AP3B1,APBA1,APP,AR,ARHGEF11,ARHGEF2,ARID2,ARID3A,ARID5B,ASCC1,ASCC2,ASCL2,ASIP,ATF6B,ATP8B1,ATVR1,ATXN7,AUTS2,AXIN2,BARHL1,BAZ1B,BBS4,BCAS3,BCL11A,BCL2,BCL9,BCL9L,BCOR,BEND3,BEND5,BICRA,BMI1,BMP2,BMP7,BMPR1B,BNC1,BNC2,BRAF,BRD2,BRIP1,C1QTNF4,C5H11ORF9,CADM…
GO:BP	bone development	GO:0060348	FALSE	0.0339157	1.4696	144	2505	49	12952	ADAMTS12,AXIN2,BBX,BMP2,BMPR1B,BNC2,CLDN18,DMD,EXT1,FAM20C,FBXW7,FGF18,FGF8,FOSL2,FOXN3,GLI3,GPR4,GREM1,INSIG1,LEPR,LOX,LRP5,MAP2K6,MAPK14,MIGA2,MMP16,MYOC,NAB1,OC3,OSTN,P3H1,PAPPA2,PAX1,RARA,RARB,RFLNA,RUNX2,SCUBE2,SEMA4D,SH3PXD2B,SIK3,SLC10A7,SLC38A10,SMAD1,SMPD3,SPNS2,SRC,SULF2,TGFBR2
GO:BP	protein phosphorylation	GO:0006468	TRUE	0.0341621	1.46646	256	2505	77	12952	ABL1,ADAM17,ANGPT4,APP,ARHGEF2,ARR3,ATVR1,BCAR3,BCL2,BDNF,BRAF,CTDSPL,DGKQ,DMD,DMTN,DOCK7,DVL1,EFNA5,ENPP2,EPHA7,EPHB2,FBXW7,FGF10,FGF7,FGF8,FKBP8,FN1,FNIP1,FSHR,GGNBP2,GLTSCR2,GREM1,HIPK2,IKZF2,LIMK1,LOX,MLXIPL,MRE11,NF2,NOS1,NSD1,NTRK2,NTRK3,OPRD1,PAK1,PARK2,PIBF1,PID1,PLPP3,PLXNB2,PPM1F,PPP1R19B,PRKAA1,PRKAG2,PRKAR1B,PRKAR2A,PRKCB,PRKCD,PRKCE,PRKCZ,PTPN13,RAP2B,RAP2C,RELN,RPTOR,SEMA4D,SLIT2,SM…
GO:BP	limbic system development	GO:0021761	FALSE	0.037818	1.4223	71	2505	29	12952	ALK,BBS4,CNTNAP2,DAB1,DCX,EMX2,FGF13,FGFR1,GLI3,GSK3A,KIF14,KIRREL3,LHX5,LRP8,NEUROD1,NF2,NRP2,PIANP,POU3F2,PRDM13,PROX1,PTPRS,RELN,SEMA3E,SEMA6B,TBX3,TSC1,WNT3A,ZIC3
GO:BP	phosphatidylinositol 3-kinase/protein kinase B signal transduction	GO:0043491	FALSE	0.0402788	1.39492	188	2505	60	12952	ADAM8,AGT,AXL,CALCR,CD2AP,COL6A2,DAB2IP,DAG1,DRD2,EPHA8,ERBB3,ERBB4,EXTL3,FAM110C,FBXL2,FGF2,FGFR1,FGR,FN1,GATA3,GLTSCR2,IGF1R,IGFBP5,INSR,LIN28A,LOX,LRP2,MAGI2,MAZ,MTDH,MYO16,MYOC,NTRK2,OSBPL8,PDGFC,PDGFRB,PIK3C2B,PIK3R2,PKHD1,PPP1R16B,PRKD1,PROS1,PRR5,PTPN13,RAPGEF1,RELN,RTN4,RUBCN,SEMA3E,SEMA4D,SERPINE2,SMPD3,SRC,STK3,TGFB2,UNC5B,USP49,VAV2,VAV3,WNT16
GO:BP	dendrite morphogenesis	GO:0048813	FALSE	0.0435836	1.36068	68	2505	28	12952	ADGRB3,CUX2,DCX,DSCAM,DTNBP1,DVL1,ELAVL4,EPHA4,EPHB1,EPHB2,HECW1,HECW2,KALRN,KLF7,LRP8,MAP2,NLGN1,PAK3,PHACTR1,PPP3CA,PTPRD,RBFOX2,RELN,RERE,SEMA4D,SLC11A2,SRCIN1,SS18L1
GO:BP	regulation of heart rate	GO:0002027	FALSE	0.0460862	1.33643	58	2505	25	12952	ADA,ANK2,CACNA1C,CACNA1G,CALM1,CTNNA3,DMD,DRD2,EDN2,EPAS1,HCN4,HEY2,ISL1,KCND3,KCNE2,KCNH2,KCNJ2,KCNJ5,MYH7,RNLS,RYR2,SCN3B,SCN4B,SRC,TNNI3K
GO:BP	regulation of macromolecule biosynthetic process	GO:0010556	FALSE	0.0471588	1.32644	3041	2505	666	12952	AATF,ABCB10,ABCC9,ABL1,ABLIM3,ACTN4,ACTR2,ACVR2A,ACVR2B,ADAM17,ADAM19,ADAM8,ADCY7,AFF2,AFF3,AFF4,AGO1,AGPAT2,AGT,AHR1A,AHR1B,AHRR,AKNA,ALDH1A2,ALKBH5,ANK2,AP3B1,APBA1,APP,AR,ARHGEF11,ARHGEF2,ARID2,ARID3A,ARID5B,ASCC1,ASCC2,ASCL2,ASIP,ATF6B,ATG13,ATP8B1,ATVR1,ATXN7,AUTS2,AXIN2,BARHL1,BAZ1B,BBS4,BCAS3,BCL11A,BCL2,BCL9,BCL9L,BCOR,BEND3,BEND5,BICRA,BMI1,BMP2,BMP7,BMPR1B,BNC1,BNC2,BRAF,BRD2,BRIP1,C1QT…
GO:BP	hindbrain development	GO:0030902	FALSE	0.0473888	1.32432	104	2505	38	12952	ABL1,ALDH1A2,ATRN,BCL2,BMP7,DAB1,EN1,FGF2,GATA2,GBX2,GRID2,HERC1,HOXB1,HOXB3,KIF14,KLHL1,LHX1,LHX5,NEUROD1,NFIB,OPHN1,OTX1,PDSS2,PIANP,PLXNA2,POU4F1,PROX1,PTF1A,PTPRS,RBFOX2,RERE,RORA,SERPINE2,SEZ6,SMAD1,SPTBN2,WHRN,ZNF423
GO:BP	positive regulation of cell population proliferation	GO:0008284	FALSE	0.0490975	1.30894	499	2505	133	12952	ABL1,ADA,ADAM17,ADGRG1,AKT3,ALDH1A2,AR,ARHGAP5,B4GALT1,BCAR3,BCL2,BIRC6,BMI1,BMP2,CARD11,CCAR1,CCND1,CD81,CDCA7L,CDH13,CDK6,CLDN1,CNOT6L,DCT,DISC1,DISP3,DNMT1,DRD2,E2F3,EDN2,EGR3,EPCAM,EPGN,EPHA4,EPHB2,ERBB4,ESR1,EXFABP,EXTL3,FGF10,FGF18,FGF2,FGF7,FGF8,FGFR1,FN1,FOSL2,FOXJ3,FZD3,FZD9,GAB2,GAREM1,GATA2,GLI3,GPC1,GREM1,GRK5,HCK,HEY2,HIPK2,HLX,HMX2,HPSE2,HRAS,IGF1R,IGFBP5,INSR,ISL1,KIF14,KIT,KMT2D,L…
GO:CC	cell junction	GO:0030054	TRUE	8.64719e-37	36.0631	1320	2708	441	14220	ABLIM3,ACAN,ACTN4,ADA,ADAM17,ADAM22,ADD3,ADGRB3,AFDN,AJAP1,ALS2,AMOTL1,ANK3,APBA1,APP,ARHGAP22,ARHGAP26,ARHGAP28,ARHGAP33,ARHGDIA,ARHGEF6,ARHGEF7,ARR3,ARVCF,ASAP3,ASCC1,ATP2B2,ATP6V0A4,ATP6V0C,B4GALT1,BACE1,BAIAP2,BCAR3,BCR,BDNF,BRAF,BRINP1,BSN,BTBD11,BTBD9,CACNA1C,CACNA2D2,CACNA2D3,CACNG2,CACNG4,CADPS,CADPS2,CALB1,CALM1,CAP1,CAPN2,CASKIN1,CBLN3,CCDC85C,CCND1,CD2AP,CDH10,CDH11,CDH12,CDH13,CDH18,C…
GO:CC	cell periphery	GO:0071944	FALSE	3.26581e-30	29.486	3420	2708	895	14220	AAK1,ABCA3,ABCC4,ABCC9,ABTB1,ACAN,ACP1,ACTR2,ACVR2A,ACVR2B,ADA,ADAM12,ADAM17,ADAM22,ADAM8,ADAMTS10,ADAMTS2,ADAMTS9,ADAMTSL5,ADAP1,ADCY3,ADCY7,ADCYAP1R1,ADD3,ADGRA3,ADGRB3,ADGRG1,ADGRG3,ADGRL4,ADK,ADRB3,ADRM1,AFDN,AGRN,AJAP1,AKAP11,AKAP12,AKAP13,ALCAM,ALK,ALPPL,AMER1,AMN1,ANGPT4,ANK1,ANK2,ANK3,ANKH,ANO10,ANO3,ANO4,ANO6,ANO8,ANXA5,APBA1,APC2,APH1AL,APP,AR,ARHGAP15,ARHGAP33,ARHGDIA,ARHGEF11,ARHGEF2,…
GO:CC	synapse	GO:0045202	FALSE	9.21273e-30	29.0356	923	2708	322	14220	ABLIM3,ACAN,ACTN4,ADAM22,ADD3,ADGRB3,ALS2,APBA1,APP,ARHGAP22,ARHGAP33,ARHGDIA,ARHGEF7,ARR3,ASCC1,ATP2B2,ATP6V0A4,ATP6V0C,BACE1,BAIAP2,BCR,BDNF,BRAF,BRINP1,BSN,BTBD11,BTBD9,CACNA1C,CACNA2D2,CACNA2D3,CACNG2,CACNG4,CADPS,CADPS2,CALB1,CALM1,CAP1,CAPN2,CASKIN1,CBLN3,CD2AP,CDH10,CDH11,CDH2,CDH23,CDH6,CDH8,CFAP52,CHRM2,CHRM3,CHRNA7,CLCN4,CLSTN2,CLSTN3,CLTB,CNKSR2,CNNM2,CNR1,CNTN5,CNTN6,COL4A5,COLQ,CPNE4…
GO:CC	plasma membrane	GO:0005886	FALSE	2.8473e-26	25.5456	3149	2708	821	14220	AAK1,ABCA3,ABCC4,ABCC9,ABTB1,ACP1,ACVR2A,ACVR2B,ADA,ADAM12,ADAM17,ADAM22,ADAM8,ADAP1,ADCY3,ADCY7,ADCYAP1R1,ADD3,ADGRA3,ADGRB3,ADGRG1,ADGRG3,ADGRL4,ADK,ADRB3,ADRM1,AFDN,AGRN,AJAP1,AKAP11,AKAP12,ALCAM,ALK,ALPPL,AMER1,AMN1,ANK1,ANK2,ANK3,ANKH,ANO10,ANO3,ANO4,ANO6,ANO8,ANXA5,APBA1,APC2,APH1AL,APP,AR,ARHGAP15,ARHGDIA,ARHGEF11,ARHGEF2,ARHGEF7,ARID1B,ARID2,ARRDC2,ARVCF,ASIC2,ASPH,ASTN1,ATP2B2,ATP4B,ATP6…
GO:CC	neuron projection	GO:0043005	FALSE	8.77912e-21	20.0565	642	2708	226	14220	ABCA4,ACAP3,ADAM22,ALCAM,ALS2,ANK3,APP,ARR3,ATP8B1,ATXN10,BACE1,BAIAP2,BBS4,BCR,BDNF,BRAF,BRINP3,BSN,CACNA1C,CACNA1S,CALB1,CALM1,CD2AP,CDH13,CDH2,CDH23,CDH8,CERKL,CHL1,CHRM2,CNR1,CNTNAP2,COBL,COPG2,CRB1,CRHR1,CTNNA2,CYP46A1,DAB2IP,DCX,DENND1A,DIP2B,DLG2,DLG3,DMD,DOCK4,DPYSL3,DRD2,DSCAM,DTNBP1,DVL1,ELAVL4,ELFN1,ELOVL5,EPHA3,EPHA4,EPHA5,EPHA8,EPHB1,EPHB2,ESPN,EVX1,EXOC4,EXOC7,FAM107A,FARP1,FAT3,FCH…
GO:CC	glutamatergic synapse	GO:0098978	FALSE	1.82299e-19	18.7392	335	2708	139	14220	ABLIM3,ACAN,ADAM22,ADGRB3,ALS2,APBA1,ARHGAP22,BCR,BRAF,BRINP1,BSN,BTBD11,BTBD9,CACNG2,CACNG4,CADPS,CALB1,CAP1,CASKIN1,CBLN3,CDH10,CDH11,CDH6,CDH8,CLSTN2,CLSTN3,CNKSR2,CNNM2,CNR1,CPNE4,CSMD2,CTBP1,CTBP2,DAB1,DAPK1,DCX,DGKB,DGKI,DISC1,DIXDC1,DLG3,DLGAP3,DLGAP4,DNM1,DRD2,DTNBP1,DVL1,EFNB1,ELFN1,ELMO1,ELMOD1,EPHA4,EPHA7,EPHB1,EPHB2,ERBB4,ERC2,FAM19A4,FGFR1,FLRT2,FXYD6,FZD3,GPC4,GRIA1,GRID1,GRID2,GRIK…
GO:CC	synaptic membrane	GO:0097060	FALSE	3.05325e-19	18.5152	230	2708	107	14220	ADAM22,ADGRB3,APBA1,ATP2B2,CACNA1C,CACNA2D2,CACNA2D3,CACNG2,CALB1,CDH2,CDH8,CHRM2,CHRM3,CHRNA7,CLSTN2,CLSTN3,CNR1,CNTN5,CNTN6,CSMD2,DAG1,DLG3,DMD,DNAJC6,DNM1,DRD2,EFNB1,ELFN1,ELFN2,EPHA4,EPHB2,ERBB4,FLRT2,FXYD6,FZD3,GABRA3,GABRA5,GABRB2,GABRE,GABRG2,GABRG3,GABRP,GLRA1,GLRA2,GPHN,GPR158,GPR179,GRIA1,GRIA2,GRIA3,GRIA4,GRID1,GRID2,GRIK1,GRIK2,GRIK3,GRIK4,GRIN2A,GRIN2B,GRIN2C,GRM1,GRM5,HMP19,IQSEC3,I…
GO:CC	postsynapse	GO:0098794	FALSE	2.78073e-18	17.5558	393	2708	153	14220	ACTN4,ADAM22,ADD3,ADGRB3,ALS2,APP,ARHGAP33,ARHGEF7,ATP2B2,BCR,BSN,CACNA1C,CACNG2,CALB1,CAP1,CAPN2,CASKIN1,CDH2,CHRM2,CHRM3,CHRNA7,CLSTN2,CLSTN3,CLTB,CNKSR2,CSMD2,CYP46A1,DAG1,DAPK1,DISC1,DIXDC1,DLG3,DLGAP1,DLGAP3,DLGAP4,DMD,DMTN,DNAJC6,DRD2,DTNBP1,DVL1,ELFN1,ELFN2,ELMO1,EPHA4,EPHB2,ERBB4,FARP1,FGF7,FGFR1,FLRT2,FXYD6,GABRA3,GABRA5,GABRB2,GABRE,GABRG2,GABRG3,GABRP,GAP43,GLRA1,GLRA2,GPHN,GPM6A,GPR15…
GO:CC	cell projection	GO:0042995	FALSE	5.22765e-18	17.2817	1265	2708	370	14220	ABCA4,ABI2,ABLIM1,ABLIM3,ACAP3,ACTR2,ADAM17,ADAM22,ADCY3,ADGRG1,AFAP1L1,AKAP14,ALCAM,ALPK1,ALS2,AMN1,ANK3,APC2,APP,ARHGEF2,ARHGEF6,ARHGEF7,ARMC4,ARR3,ASAP3,ATP6V0A4,ATP8B1,ATXN10,B4GALT1,BACE1,BAIAP2,BBS4,BCR,BDNF,BRAF,BRINP3,BSN,C11ORF74,C16ORF52,C19ORF71,C2CD3,C2CD5,CACNA1C,CACNA1S,CALB1,CALCR,CALM1,CAPN2,CARMIL1,CASC3,CD2AP,CD44,CDC42BPA,CDH13,CDH2,CDH23,CDH8,CDK6,CENPJ,CEP126,CEP162,CEP78,CER…
GO:CC	plasma membrane bounded cell projection	GO:0120025	FALSE	4.92094e-16	15.308	1206	2708	349	14220	ABCA4,ABI2,ABLIM1,ABLIM3,ACAP3,ADAM17,ADAM22,ADCY3,ADGRG1,AKAP14,ALCAM,ALPK1,ALS2,AMN1,ANK3,APC2,APP,ARHGEF2,ARHGEF6,ARHGEF7,ARMC4,ARR3,ASAP3,ATP6V0A4,ATP8B1,ATXN10,B4GALT1,BACE1,BAIAP2,BBS4,BCR,BDNF,BRAF,BRINP3,BSN,C11ORF74,C16ORF52,C19ORF71,C2CD3,C2CD5,CACNA1C,CACNA1S,CALB1,CALCR,CALM1,CAPN2,CARMIL1,CD2AP,CD44,CDC42BPA,CDH13,CDH2,CDH23,CDH8,CDK6,CENPJ,CEP126,CEP162,CEP78,CERKL,CFAP52,CHL1,CHRM2…
GO:CC	plasma membrane region	GO:0098590	FALSE	1.38202e-14	13.8595	691	2708	221	14220	ABCC4,ADAM17,ADAM22,ADCY3,ADGRB3,AJAP1,AMN1,ANK2,ANK3,APBA1,APC2,ARHGEF2,ATP2B2,ATP6V0A4,ATP8B1,B4GALT1,BBS4,C16ORF52,C2CD5,CACNA1C,CACNA2D2,CACNA2D3,CACNG2,CALB1,CALHM1,CD81,CDH13,CDH2,CDH8,CHRM2,CHRM3,CHRNA7,CLDN1,CLDN8,CLSTN2,CLSTN3,CLTB,CNGA4,CNNM2,CNR1,CNTFR,CNTN5,CNTN6,CNTNAP2,CRB2,CRYBG3,CSMD2,DAG1,DLG3,DMD,DMTN,DNAJC6,DNM1,DPEP1,DRD2,EFCAB7,EFNB1,EHD3,ELFN1,ELFN2,ENTPD1,EPB41L5,EPCAM,EPHA…
GO:CC	postsynaptic specialization	GO:0099572	FALSE	1.48431e-14	13.8285	192	2708	87	14220	ADAM22,ADD3,ADGRB3,ALS2,ARHGAP33,ATP2B2,BCR,BSN,CACNA1C,CACNG2,CDH2,CLSTN2,CLSTN3,CNKSR2,CSMD2,DAPK1,DISC1,DLG3,DLGAP1,DLGAP3,DLGAP4,DMD,DMTN,DNAJC6,DTNBP1,DVL1,ELFN1,ELFN2,ERBB4,GABRB2,GABRG2,GAP43,GLRA2,GPR158,GRIA1,GRIA2,GRIA3,GRID1,GRID2,GRIK2,GRIK3,GRIK4,GRIN2A,GRIN2B,GRIN2C,GRM1,GRM5,HMP19,IQSEC3,ITPR1,KCND2,KCND3,LRFN2,LRP8,LRRC4C,LRRTM3,NCS1,NECTIN3,NEO1,NETO1,NEURL1,NGFR,NLGN1,NLGN3,NTRK…
GO:CC	cellular anatomical structure	GO:0110165	FALSE	1.1769e-13	12.9293	13896	2708	2695	14220	A2ML3,A2ML4,A4GALT,AADAC,AAK1,AASS,AATF,AATK,ABAT,ABCA12,ABCA13,ABCA3,ABCA4,ABCA7,ABCB10,ABCB5,ABCB7,ABCC4,ABCC9,ABHD12,ABI2,ABL1,ABLIM1,ABLIM2,ABLIM3,ABTB1,ACACA,ACACB,ACAN,ACAP3,ACBD6,ACE,ACOT11,ACP1,ACSBG2,ACSF3,ACSL1,ACSL3,ACSS2,ACTN4,ACTR10L,ACTR2,ACVR2A,ACVR2B,ACYP2,ADA,ADAM12,ADAM17,ADAM19,ADAM22,ADAM8,ADAMTS10,ADAMTS12,ADAMTS17,ADAMTS19,ADAMTS2,ADAMTS20,ADAMTS9,ADAMTSL1,ADAMTSL2L,ADAMTSL3…
GO:CC	membrane	GO:0016020	FALSE	1.37183e-13	12.8627	6790	2708	1481	14220	A4GALT,AADAC,AAK1,AATK,ABCA12,ABCA13,ABCA3,ABCA4,ABCA7,ABCB10,ABCB5,ABCB7,ABCC4,ABCC9,ABHD12,ABTB1,ACAP3,ACE,ACP1,ACSL1,ACSL3,ACSS2,ACVR2A,ACVR2B,ACYP2,ADA,ADAM12,ADAM17,ADAM19,ADAM22,ADAM8,ADAMTS12,ADAMTSL3,ADAP1,ADCK1,ADCY3,ADCY7,ADCYAP1R1,ADD3,ADGRA3,ADGRB3,ADGRD2,ADGRG1,ADGRG3,ADGRL2,ADGRL3,ADGRL4,ADGRV1,ADK,ADRB3,ADRM1,AFDN,AFG1L,AGMO,AGPAT2,AGPAT3,AGPAT4,AGRN,AGT,AHR1A,AIFM3,AIG1,AJAP1,AK9,…
GO:CC	postsynaptic membrane	GO:0045211	FALSE	2.1358e-13	12.6704	176	2708	80	14220	ADAM22,ADGRB3,ATP2B2,CACNA1C,CACNG2,CALB1,CDH2,CHRM2,CHRM3,CHRNA7,CLSTN2,CLSTN3,CSMD2,DAG1,DLG3,DMD,DRD2,ELFN1,ELFN2,EPHA4,EPHB2,ERBB4,FLRT2,FXYD6,GABRA3,GABRA5,GABRB2,GABRE,GABRG2,GABRG3,GABRP,GLRA1,GLRA2,GPHN,GPR158,GPR179,GRIA1,GRIA2,GRIA3,GRIA4,GRID1,GRID2,GRIK1,GRIK2,GRIK3,GRIK4,GRIN2A,GRIN2B,GRIN2C,GRM1,GRM5,HMP19,IQSEC3,KCNB1,KCNC4,KCND2,KCND3,LRFN2,LRP8,LRRC4C,LRRTM3,NECTIN3,NEO1,NETO1,NL…
GO:CC	neuron to neuron synapse	GO:0098984	FALSE	5.76878e-13	12.2389	195	2708	85	14220	ADAM22,ADD3,ADGRB3,ALS2,ARHGAP33,ATP2B2,BACE1,BCR,BSN,CACNA1C,CACNG2,CALB1,CDH2,CLSTN2,CLSTN3,CNKSR2,CSMD2,DAPK1,DISC1,DLG3,DLGAP1,DMTN,DNAJC6,DTNBP1,DVL1,ELFN1,ELFN2,EPHB2,ERBB4,GAP43,GPR158,GRIA1,GRIA2,GRIA3,GRID1,GRID2,GRIK2,GRIK3,GRIK4,GRIN2A,GRIN2B,GRIN2C,GRM1,GRM5,HMP19,IQSEC3,ITPR1,LNX1,LRFN2,LRP8,LRRC4C,LRRTM3,NCS1,NECTIN1,NECTIN3,NEO1,NETO1,NEURL1,NGFR,NTRK2,PAK3,PAK6,PALM,PDE4B,PKP4,PLC…
GO:CC	postsynaptic density	GO:0014069	FALSE	6.91402e-13	12.1603	166	2708	76	14220	ADAM22,ADD3,ADGRB3,ALS2,ARHGAP33,ATP2B2,BCR,BSN,CACNA1C,CACNG2,CDH2,CLSTN2,CLSTN3,CNKSR2,CSMD2,DAPK1,DISC1,DLG3,DLGAP1,DMTN,DNAJC6,DTNBP1,DVL1,ELFN1,ELFN2,ERBB4,GAP43,GPR158,GRIA1,GRIA2,GRIA3,GRID1,GRID2,GRIK2,GRIK3,GRIK4,GRIN2A,GRIN2B,GRIN2C,GRM1,GRM5,HMP19,IQSEC3,ITPR1,LRFN2,LRP8,LRRC4C,LRRTM3,NCS1,NECTIN3,NEO1,NETO1,NEURL1,NGFR,NTRK2,PAK3,PAK6,PALM,PDE4B,PKP4,PLCB4,PLEKHA5,PSD,RTN4,SHANK2,SHAN…
GO:CC	asymmetric synapse	GO:0032279	FALSE	8.53554e-13	12.0688	173	2708	78	14220	ADAM22,ADD3,ADGRB3,ALS2,ARHGAP33,ATP2B2,BCR,BSN,CACNA1C,CACNG2,CDH2,CLSTN2,CLSTN3,CNKSR2,CSMD2,DAPK1,DISC1,DLG3,DLGAP1,DMTN,DNAJC6,DTNBP1,DVL1,ELFN1,ELFN2,ERBB4,GAP43,GPR158,GRIA1,GRIA2,GRIA3,GRID1,GRID2,GRIK2,GRIK3,GRIK4,GRIN2A,GRIN2B,GRIN2C,GRM1,GRM5,HMP19,IQSEC3,ITPR1,LRFN2,LRP8,LRRC4C,LRRTM3,NCS1,NECTIN3,NEO1,NETO1,NEURL1,NGFR,NTRK2,PAK3,PAK6,PALM,PDE4B,PKP4,PLCB4,PLEKHA5,PLXNA4,PLXNC1,PSD,RT…
GO:CC	monoatomic ion channel complex	GO:0034702	FALSE	1.94224e-12	11.7117	236	2708	96	14220	ABCC9,AKAP6,ANO6,ANXA5,BEST3,CACHD1,CACNA1B,CACNA1C,CACNA1E,CACNA1G,CACNA1H,CACNA1I,CACNA1S,CACNA2D2,CACNA2D3,CACNA2D4,CACNG1,CACNG2,CACNG4,CALM1,CLCN1,CLIC5,CNTNAP2,CYBB,DLG3,DPP10,DPP6,GABRA3,GABRA5,GABRB2,GABRE,GABRG2,GABRG3,GABRP,GLRA1,GLRA2,GPR89A,GRIA1,GRIA2,GRIA3,GRID2,GRIK2,GRIK3,GRIK4,GRIN2A,GRIN2B,GRIN2C,HCN2,HCN4,KCNA10,KCNA3,KCNAB2,KCNB1,KCNB2,KCNC1,KCNC4,KCND2,KCND3,KCNE2,KCNH2,KCNH5…
GO:CC	postsynaptic specialization membrane	GO:0099634	FALSE	6.81412e-12	11.1666	83	2708	47	14220	ADAM22,ADGRB3,ATP2B2,CACNA1C,CACNG2,CDH2,CLSTN2,CLSTN3,CSMD2,DLG3,ELFN1,ELFN2,ERBB4,GABRB2,GABRG2,GLRA2,GPR158,GRIA1,GRIA2,GRIA3,GRID1,GRID2,GRIK2,GRIK3,GRIK4,GRIN2A,GRIN2B,GRIN2C,GRM1,GRM5,HMP19,KCND2,KCND3,LRFN2,LRP8,LRRC4C,LRRTM3,NECTIN3,NEO1,NETO1,NLGN1,NLGN3,SHISA9,SLC12A5,SORCS3,SYNDIG1,TMEM240
GO:CC	postsynaptic density membrane	GO:0098839	FALSE	1.38864e-11	10.8574	60	2708	38	14220	ADAM22,ADGRB3,ATP2B2,CACNA1C,CACNG2,CLSTN2,CLSTN3,CSMD2,DLG3,ELFN1,ELFN2,ERBB4,GPR158,GRIA1,GRIA2,GRIA3,GRID1,GRID2,GRIK2,GRIK3,GRIK4,GRIN2A,GRIN2B,GRIN2C,GRM1,GRM5,HMP19,LRFN2,LRP8,LRRC4C,LRRTM3,NECTIN3,NEO1,NETO1,SHISA9,SORCS3,SYNDIG1,TMEM240
GO:CC	dendrite	GO:0030425	FALSE	2.61974e-11	10.5817	266	2708	102	14220	ALCAM,ALS2,APP,ATXN10,BACE1,BCR,BDNF,BRINP3,BSN,CACNA1C,CALB1,CD2AP,CHL1,CHRM2,COBL,CYP46A1,DENND1A,DIP2B,DRD2,DSCAM,DTNBP1,ELAVL4,ELFN1,ELOVL5,EPHA3,EPHA4,EPHA5,EPHB1,EPHB2,FARP1,FAT3,FGF13,FZD3,GABRA5,GABRB2,GABRE,GABRG2,GABRG3,GIGYF2,GLRA1,GPHN,GPM6A,GRIA1,GRIA2,GRIA3,GRID2,GRM1,GRM5,GRM7,HTR2C,HTR4,IGSF9,IL1RAPL1,INPP5A,KCNB1,KCNB2,KCNC1,KCNC4,KCND2,KCND3,KCNK2,KIF5C,KIRREL3,KLHL1,LAMP5,LRP2,…
GO:CC	dendritic tree	GO:0097447	FALSE	3.45956e-11	10.461	267	2708	102	14220	ALCAM,ALS2,APP,ATXN10,BACE1,BCR,BDNF,BRINP3,BSN,CACNA1C,CALB1,CD2AP,CHL1,CHRM2,COBL,CYP46A1,DENND1A,DIP2B,DRD2,DSCAM,DTNBP1,ELAVL4,ELFN1,ELOVL5,EPHA3,EPHA4,EPHA5,EPHB1,EPHB2,FARP1,FAT3,FGF13,FZD3,GABRA5,GABRB2,GABRE,GABRG2,GABRG3,GIGYF2,GLRA1,GPHN,GPM6A,GRIA1,GRIA2,GRIA3,GRID2,GRM1,GRM5,GRM7,HTR2C,HTR4,IGSF9,IL1RAPL1,INPP5A,KCNB1,KCNB2,KCNC1,KCNC4,KCND2,KCND3,KCNK2,KIF5C,KIRREL3,KLHL1,LAMP5,LRP2,…
GO:CC	presynapse	GO:0098793	FALSE	3.61029e-11	10.4425	289	2708	108	14220	APBA1,APP,ATP6V0A4,ATP6V0C,BACE1,BDNF,BSN,CACNA2D2,CACNA2D3,CADPS,CADPS2,CALB1,CALM1,CAP1,CDH2,CDH8,CFAP52,CHRM2,CLCN4,CLTB,CNR1,CNTN5,CNTN6,CTBP1,CTBP2,CYP46A1,DISC1,DNAJC6,DNM1,DOC2B,DRD2,DTNBP1,DVL1,EFNB1,EPHA4,EPHB2,ERBB4,ERC1,ERC2,FAM19A4,FLRT2,FXYD6,FZD3,GAD1,GRIA1,GRIK2,GRIK3,GRIK4,GRIN2A,GRIN2B,GRK3,HIP1,ITGA3,KCNC4,KIRREL3,LAMP5,LRFN2,MAGI1,MME,NECTIN1,NLGN1,NLGN3,NRXN1,NRXN3,NTNG1,NTNG2…
GO:CC	somatodendritic compartment	GO:0036477	FALSE	3.749e-10	9.42608	355	2708	123	14220	ALCAM,ALS2,APP,ATXN10,BACE1,BCR,BDNF,BRINP3,BSN,CACNA1C,CACNG2,CACNG4,CALB1,CD2AP,CHL1,CHRM2,COBL,CYP46A1,DAB2IP,DENND1A,DIP2B,DRD2,DSCAM,DTNBP1,ELAVL4,ELFN1,ELOVL5,EPHA3,EPHA4,EPHA5,EPHB1,EPHB2,EVX1,FARP1,FAT3,FBXO31,FGF13,FRMD7,FZD3,GABRA5,GABRB2,GABRE,GABRG2,GABRG3,GIGYF2,GLRA1,GNA12,GPHN,GPM6A,GRIA1,GRIA2,GRIA3,GRID2,GRIK2,GRM1,GRM5,GRM7,HTR2C,HTR4,IGSF9,IL1RAPL1,INPP5A,KCNB1,KCNB2,KCNC1,KCNC…
GO:CC	GABA-ergic synapse	GO:0098982	FALSE	9.96079e-10	9.00171	66	2708	38	14220	ACAN,BSN,CACNA2D2,CACNA2D3,CALB1,CBLN3,CLSTN3,CNR1,CNTN5,CTBP1,CTBP2,DISC1,DMD,DRD2,EFNA5,ERBB4,ERC2,FGF7,GABRB2,GABRG2,GABRG3,GAD1,GLRA2,GRID1,IQSEC3,KCND2,KCND3,LAMP5,LRFN5,MDGA1,NRXN1,NRXN3,PCDH17,PLCB1,SEMA4D,SEMA7A,SLC6A6,TRPV1
GO:CC	axon	GO:0030424	FALSE	1.92531e-09	8.7155	275	2708	100	14220	ACAP3,ADAM22,ALCAM,ANK3,APP,BACE1,BCR,BDNF,BSN,CALB1,CALM1,CD2AP,CDH8,CNR1,CNTNAP2,COBL,COPG2,CTNNA2,DAB2IP,DIP2B,DPYSL3,DRD2,DSCAM,DTNBP1,DVL1,ELAVL4,EPHA4,EPHB1,EPHB2,EVX1,EXOC4,EXOC7,FEZ1,FGF13,FRMD7,FZD3,GABRG2,GAD1,GAP43,GPM6A,GRIA1,IGSF9,IL1RAPL1,INSR,INSRR,KCNA3,KCNAB2,KCNB1,KCNC1,KCNC4,KIF13B,KIF1A,KIF5C,KIRREL3,LAMP5,LIMK1,LPAR3,LRP2,MAP3K12,MBP,MDGA1,MME,MYCBP2,MYO9A,MYOC,NCAM2,NEO1,NET…
GO:CC	cation channel complex	GO:0034703	TRUE	1.05913e-08	7.97505	142	2708	61	14220	ABCC9,AKAP6,ANXA5,CACHD1,CACNA1B,CACNA1C,CACNA1E,CACNA1G,CACNA1H,CACNA1I,CACNA1S,CACNA2D2,CACNA2D4,CACNG1,CACNG2,CACNG4,CALM1,CNTNAP2,DPP10,DPP6,GRIK2,GRIK3,GRIK4,HCN2,HCN4,KCNA10,KCNA3,KCNAB2,KCNB1,KCNB2,KCNC1,KCNC4,KCND2,KCND3,KCNE2,KCNH2,KCNH5,KCNIP1,KCNIP2,KCNIP4,KCNJ2,KCNJ5,KCNK2,KCNMA1,KCNMB2,KCNQ5,LRRC55,MCU,MCUB,MICU1,PDE4B,PKD1,RYR2,SCN3A,SCN3B,SCN4B,SCN5A,SCNN1B,SCNN1D,SCNN1G,UNC80
GO:CC	plasma membrane protein complex	GO:0098797	FALSE	6.13546e-08	7.21215	392	2708	126	14220	ABCC9,ACVR2A,ACVR2B,ADAM8,ALCAM,APC2,APH1AL,ATP4B,ATVR1,BMP2,C7,C8B,CACHD1,CACNA1B,CACNA1C,CACNA1E,CACNA1G,CACNA1H,CACNA1I,CACNA1S,CACNA2D2,CACNA2D4,CACNG1,CACNG2,CACNG4,CALCR,CALM1,CDH10,CDH12,CDH13,CDH18,CDH2,CDH20,CDH22,CDH6,CLTB,CLTCL1,CNTFR,CNTNAP2,CRB1,CRB2,CYBB,DAG1,DIABLO,DLG3,DMD,DPP10,DPP6,DRD2,EFCAB7,ERBB3,FZD8,GABBR2,GJC2,GNA11,GNAL,GNAO1,GNAQ,GNG10,GNG7,GRIA1,GRIA2,GRIA3,GRID2,GRIK2,…
GO:CC	anchoring junction	GO:0070161	FALSE	8.71899e-08	7.05953	406	2708	129	14220	ACTN4,ADA,ADAM17,ADD3,AFDN,AJAP1,AMOTL1,ANK3,APP,ARHGAP26,ARHGEF6,ARVCF,ASAP3,B4GALT1,BCAR3,CCDC85C,CCND1,CD2AP,CDH10,CDH12,CDH13,CDH18,CDH2,CDH20,CDH22,CDH6,CGNL1,CLDN1,CLDN10,CLDN18,CLDN8,CNTNAP2,CRB1,CRB2,CSK,CTNNA2,CTNNA3,DAG1,DLG3,DMD,DSG4,EFNA5,EPB41L5,EPCAM,FAM107A,FES,FGF13,FLRT2,FRMD4A,FRMD4B,FRMD5,FRMD6,FRS2,GAB1,GJC2,HCK,HMCN1,IGSF11,ILDR2,IRF2,ITGA11,ITGA2B,JAG1,JAM3,KAZN,KCND2,KIRREL…
GO:CC	presynaptic membrane	GO:0042734	FALSE	2.70242e-07	6.56825	73	2708	37	14220	APBA1,CACNA2D2,CACNA2D3,CDH2,CNR1,CNTN5,CNTN6,DNAJC6,DNM1,DRD2,EFNB1,EPHA4,EPHB2,ERBB4,FLRT2,FXYD6,FZD3,GRIK2,GRIK3,GRIK4,GRIN2A,GRIN2B,ITGA3,KCNC4,NECTIN1,NRXN1,NRXN3,NTNG1,NTNG2,PCDH17,PTPRD,PTPRS,SLC4A8,SNAP25,STX11,SYT1,UNC13B
GO:CC	transmembrane transporter complex	GO:1902495	FALSE	1.40155e-06	5.85339	313	2708	102	14220	ABCC9,AKAP6,ANO6,ANXA5,ATP4B,ATP6V0A4,ATP6V0C,BEST3,CACHD1,CACNA1B,CACNA1C,CACNA1E,CACNA1G,CACNA1H,CACNA1I,CACNA1S,CACNA2D2,CACNA2D3,CACNA2D4,CACNG1,CACNG2,CACNG4,CALM1,CLCN1,CLIC5,CNTNAP2,COX4I1,CYBB,DLG3,DPP10,DPP6,GABRA3,GABRA5,GABRB2,GABRE,GABRG2,GABRG3,GABRP,GLRA1,GLRA2,GPR89A,GRIA1,GRIA2,GRIA3,GRID2,GRIK2,GRIK3,GRIK4,GRIN2A,GRIN2B,GRIN2C,HCN2,HCN4,KCNA10,KCNA3,KCNAB2,KCNB1,KCNB2,KCNC1,KCNC4…
GO:CC	transporter complex	GO:1990351	FALSE	4.21753e-06	5.37494	331	2708	105	14220	ABCC9,AKAP6,ANO6,ANXA5,ATP4B,ATP6V0A4,ATP6V0C,ATP8A2,ATP8B1,BEST3,CACHD1,CACNA1B,CACNA1C,CACNA1E,CACNA1G,CACNA1H,CACNA1I,CACNA1S,CACNA2D2,CACNA2D3,CACNA2D4,CACNG1,CACNG2,CACNG4,CALM1,CLCN1,CLIC5,CNTNAP2,COX4I1,CYBB,DLG3,DPP10,DPP6,GABRA3,GABRA5,GABRB2,GABRE,GABRG2,GABRG3,GABRP,GLRA1,GLRA2,GPR89A,GRIA1,GRIA2,GRIA3,GRID2,GRIK2,GRIK3,GRIK4,GRIN2A,GRIN2B,GRIN2C,HCN2,HCN4,KCNA10,KCNA3,KCNAB2,KCNB1,KCN…
GO:CC	Schaffer collateral - CA1 synapse	GO:0098685	FALSE	5.1276e-06	5.29009	70	2708	34	14220	APBA1,ARHGDIA,BAIAP2,BCR,BSN,CACNG2,CDH11,DGKB,DGKI,DTNBP1,DVL1,EPHA4,GRM1,GRM5,HIP1,INA,ITPR1,KCNK2,LRFN2,LRP8,LRRC4C,NETO1,NRXN1,NTNG1,NTNG2,PPP3CA,PRKAR1B,PRSS12,PTPRD,PTPRS,SNX27,SYN2,SYNGR1,TNR
GO:CC	neuron spine	GO:0044309	FALSE	5.47701e-06	5.26146	64	2708	32	14220	ALS2,APP,BCR,CALB1,DTNBP1,FARP1,GABRB2,GPHN,GPM6A,GRIA1,GRIA2,GRIA3,GRID2,KCND2,KCND3,NEURL1,NOS1,OPHN1,PALM,PDE4B,PDLIM4,PPP1R9A,PPP3CA,PSD,SEPTIN11,SEZ6,SHISA9,SLC9A5,SRGAP2,SYNDIG1,TRPV1,ZNF804A
GO:CC	dendritic spine	GO:0043197	FALSE	1.50189e-05	4.82336	60	2708	30	14220	ALS2,APP,BCR,CALB1,DTNBP1,FARP1,GABRB2,GPHN,GPM6A,GRIA1,GRIA2,GRIA3,GRID2,KCND2,KCND3,NEURL1,NOS1,OPHN1,PDE4B,PDLIM4,PPP1R9A,PPP3CA,PSD,SEPTIN11,SEZ6,SHISA9,SRGAP2,SYNDIG1,TRPV1,ZNF804A
GO:CC	cell-cell junction	GO:0005911	FALSE	1.8528e-05	4.73217	295	2708	94	14220	ADAM17,ADD3,AFDN,AJAP1,AMOTL1,ANK3,APP,ARHGEF6,ARVCF,B4GALT1,CCDC85C,CCND1,CD2AP,CDH10,CDH12,CDH13,CDH18,CDH2,CDH20,CDH22,CDH6,CGNL1,CLDN1,CLDN10,CLDN18,CLDN8,CNTNAP2,CRB1,CRB2,CSK,CTNNA2,CTNNA3,DLG3,DSG4,EFNA5,EPCAM,FGF13,FLRT2,FRMD4A,FRMD4B,FRMD5,FRMD6,FRS2,GAB1,GJC2,IGSF11,ILDR2,JAG1,JAM3,KAZN,KIRREL,KIT,KLHL24,LAMA1,LIMD1,LIMS1,MACF1,MAGI1,MAGI2,MYO1E,NDRG1,NECTIN1,NECTIN3,NF2,NGFR,OBSCN,PAK1…
GO:CC	potassium channel complex	GO:0034705	FALSE	3.39471e-05	4.4692	68	2708	32	14220	ABCC9,CALM1,CNTNAP2,DPP10,DPP6,GRIK2,GRIK3,GRIK4,HCN2,HCN4,KCNA10,KCNA3,KCNAB2,KCNB1,KCNB2,KCNC1,KCNC4,KCND2,KCND3,KCNE2,KCNH2,KCNH5,KCNIP1,KCNIP2,KCNIP4,KCNJ2,KCNJ5,KCNK2,KCNMA1,KCNMB2,KCNQ5,LRRC55
GO:CC	distal axon	GO:0150034	FALSE	3.44624e-05	4.46265	108	2708	44	14220	ACAP3,CALB1,CALM1,CD2AP,CDH8,CNR1,COBL,COPG2,DPYSL3,DSCAM,DTNBP1,DVL1,ELAVL4,EXOC4,EXOC7,FGF13,FRMD7,GAD1,GAP43,GPM6A,KCNC4,KIF5C,LAMP5,LIMK1,MAP3K12,MYO9A,NEO1,NIN,NTRK2,OPHN1,PCDH9,PDLIM5,PRKCB,PRSS12,ROR1,SLC8A2,SLC8A3,SNCA,SNCG,UNC13B,UNC13C,UNC5C,ZFYVE27,ZNF804A
GO:CC	extracellular matrix	GO:0031012	TRUE	5.41697e-05	4.26624	237	2708	78	14220	ACAN,ADAMTS10,ADAMTS2,ADAMTS9,ADAMTSL5,AGRN,ANGPT4,COL11A1,COL14A1,COL26A1,COL4A1,COL4A2,COL4A5,COL4A6,COL5A1,COL6A2,COL8A1,DAG1,EFNA5,ELFN2,ENTPD2,FBN2,FGF10,FN1,GPC1,GPC2,GPC3,GPC4,GPC5,GPC6,HMCN1,HPSE2,HSPG2,LAMA1,LAMA2,LAMA4,LAMA5,LAMC1,LAMC2,LINGO1,LINGO3,LOX,LRRC15,LRRTM4,LTBP1,MATN2,MATN3,MMP16,MMP17,MMP9,MMRN1,MYOC,NAV2,NID2,NTN1,NTN4,OC90,P3H2,RELN,RTN4R,SERPINE2,SMOC2,SNED1,SPON1,TGFB2,…
GO:CC	external encapsulating structure	GO:0030312	FALSE	5.41697e-05	4.26624	237	2708	78	14220	ACAN,ADAMTS10,ADAMTS2,ADAMTS9,ADAMTSL5,AGRN,ANGPT4,COL11A1,COL14A1,COL26A1,COL4A1,COL4A2,COL4A5,COL4A6,COL5A1,COL6A2,COL8A1,DAG1,EFNA5,ELFN2,ENTPD2,FBN2,FGF10,FN1,GPC1,GPC2,GPC3,GPC4,GPC5,GPC6,HMCN1,HPSE2,HSPG2,LAMA1,LAMA2,LAMA4,LAMA5,LAMC1,LAMC2,LINGO1,LINGO3,LOX,LRRC15,LRRTM4,LTBP1,MATN2,MATN3,MMP16,MMP17,MMP9,MMRN1,MYOC,NAV2,NID2,NTN1,NTN4,OC90,P3H2,RELN,RTN4R,SERPINE2,SMOC2,SNED1,SPON1,TGFB2,…
GO:CC	receptor complex	GO:0043235	FALSE	5.41697e-05	4.26624	237	2708	78	14220	ACVR2A,ACVR2B,ADCYAP1R1,ADGRV1,ADRB3,AHR1A,AHRR,ALCAM,APP,ATVR1,BMP2,BMPR1B,CACNG2,CACNG4,CALCR,CNTFR,DIABLO,DLG3,DRD2,ERBB3,ERBB4,FGFR1,GABBR2,GABRB2,GABRE,GABRG2,GABRG3,GRIA1,GRIA2,GRIA3,GRID2,GRIK2,GRIK3,GRIK4,GRIN2A,GRIN2B,GRIN2C,GRM1,GRM7,HTR2C,HTRA2,IGF1R,INSR,INSRR,ITGA11,ITGA2B,ITGA3,ITGA6,ITGB5,ITPR2,KIT,LEPR,LIFR,LRP1,LRP2,LRP5,LRP8,MUSK,NLGN1,NTRK2,NTRK3,PLXNA4,PLXNB3,PLXND1,PTPRA,ROR1…
GO:CC	excitatory synapse	GO:0060076	FALSE	0.000100014	3.99994	29	2708	18	14220	ADGRB3,CNTN6,ELFN1,GRIA1,GRIA3,GRID2,ITGA3,NETO1,NLGN3,PDE4B,PLCB4,PLXNA4,PLXNC1,PPFIA4,SPTBN2,SUSD4,TMEM240,UNC13C
GO:CC	voltage-gated potassium channel complex	GO:0008076	FALSE	0.000381197	3.41885	61	2708	28	14220	CALM1,CNTNAP2,DPP10,DPP6,HCN2,HCN4,KCNA10,KCNA3,KCNAB2,KCNB1,KCNB2,KCNC1,KCNC4,KCND2,KCND3,KCNE2,KCNH2,KCNH5,KCNIP1,KCNIP2,KCNIP4,KCNJ2,KCNJ5,KCNK2,KCNMA1,KCNMB2,KCNQ5,LRRC55
GO:CC	actin-based cell projection	GO:0098858	FALSE	0.000438949	3.35759	124	2708	46	14220	ABI2,AMN1,ATP8B1,BAIAP2,CD44,CDH23,CRB1,DAG1,DOCK4,EPHB1,ESPN,EXOC4,FARP1,FCHSD2,FGD4,FGF13,FZD3,FZD9,GAP43,GPM6A,GRXCR2,IGF2BP1,IQGAP2,ITGA3,JAM3,MYO10,MYO1G,MYO3A,MYO7A,NF2,PALM,PCDH15,PODXL,PPP1R19B,PPP1R9A,PROM1,RHOC,SLC27A4,SLC6A6,TRIOBP,UNC5C,USH1C,USH2A,UTRN,WHRN,WWOX
GO:CC	ionotropic glutamate receptor complex	GO:0008328	FALSE	0.000839753	3.07585	24	2708	15	14220	CACNG2,CACNG4,DLG3,GRIA1,GRIA2,GRIA3,GRID2,GRIK2,GRIK3,GRIK4,GRIN2A,GRIN2B,GRIN2C,SHISA9,VWC2L
GO:CC	calcium channel complex	GO:0034704	FALSE	0.000863779	3.0636	44	2708	22	14220	AKAP6,ANXA5,CACHD1,CACNA1B,CACNA1C,CACNA1E,CACNA1G,CACNA1H,CACNA1I,CACNA1S,CACNA2D2,CACNA2D4,CACNG1,CACNG2,CACNG4,CALM1,MCU,MCUB,MICU1,PDE4B,PKD1,RYR2
GO:CC	presynaptic active zone	GO:0048786	FALSE	0.00143691	2.84257	36	2708	19	14220	APBA1,APP,BSN,CACNA2D2,CACNA2D3,CDH2,CTBP1,CTBP2,ERC2,FZD3,GAD1,ITGA3,NECTIN1,NRXN1,NRXN3,NTNG1,NTNG2,STX11,UNC13B
GO:CC	neurotransmitter receptor complex	GO:0098878	FALSE	0.00172916	2.76217	25	2708	15	14220	CACNG2,CACNG4,DLG3,GRIA1,GRIA2,GRIA3,GRID2,GRIK2,GRIK3,GRIK4,GRIN2A,GRIN2B,GRIN2C,SHISA9,VWC2L
GO:CC	growth cone	GO:0030426	FALSE	0.00176173	2.75406	65	2708	28	14220	ACAP3,CD2AP,CNR1,COBL,COPG2,DPYSL3,DSCAM,DTNBP1,DVL1,ELAVL4,EXOC4,EXOC7,FGF13,FRMD7,GAP43,GPM6A,KIF5C,LAMP5,LIMK1,MAP3K12,MYO9A,NEO1,NIN,PCDH9,SNCA,UNC5C,ZFYVE27,ZNF804A
GO:CC	basement membrane	GO:0005604	FALSE	0.00199778	2.69945	62	2708	27	14220	ACAN,AGRN,COL4A1,COL4A2,COL4A5,COL4A6,COL5A1,DAG1,EFNA5,ENTPD2,FN1,HMCN1,HSPG2,LAMA1,LAMA2,LAMA4,LAMA5,LAMC1,LAMC2,MATN2,NID2,NTN1,NTN4,P3H2,TINAG,TNC,USH2A
GO:CC	site of polarized growth	GO:0030427	FALSE	0.00250783	2.6007	66	2708	28	14220	ACAP3,CD2AP,CNR1,COBL,COPG2,DPYSL3,DSCAM,DTNBP1,DVL1,ELAVL4,EXOC4,EXOC7,FGF13,FRMD7,GAP43,GPM6A,KIF5C,LAMP5,LIMK1,MAP3K12,MYO9A,NEO1,NIN,PCDH9,SNCA,UNC5C,ZFYVE27,ZNF804A
GO:CC	cell body	GO:0044297	FALSE	0.00262947	2.58013	198	2708	63	14220	ALCAM,ATXN10,BRAF,BRINP3,CACNA1C,CALB1,CDH2,COBL,DAB2IP,DENND1A,DIP2B,DSCAM,ELAVL4,ELOVL5,EPHB2,EVX1,FBXO31,FRMD7,FZD3,GABRA5,GIGYF2,GLRA1,GLUL,GNA12,GRIA1,GRIK2,KCNB1,KCNB2,KCNC1,KCNC4,KCND2,KCND3,KIF5C,KLHL1,MBP,MME,MYO10,NEURL1,NF2,NRXN1,OPN5,PACRG,PLXND1,PRKAA1,PRKAA2,PRKCZ,PSD2,PTPRF,RBFOX3,RGS8,SEMA3A,SEZ6,SKOR1,SLC12A5,SLC4A8,SNAP47,SNCA,SNCG,SPTBN2,TBX21,UNC5C,WNK4,ZNF804A
GO:CC	presynaptic active zone membrane	GO:0048787	FALSE	0.00319334	2.49576	18	2708	12	14220	APBA1,CACNA2D2,CACNA2D3,CDH2,FZD3,ITGA3,NECTIN1,NRXN1,NRXN3,NTNG1,NTNG2,STX11
GO:CC	voltage-gated calcium channel complex	GO:0005891	FALSE	0.00552645	2.25755	24	2708	14	14220	CACHD1,CACNA1B,CACNA1C,CACNA1E,CACNA1G,CACNA1H,CACNA1I,CACNA1S,CACNA2D2,CACNA2D4,CACNG1,CACNG2,CACNG4,PDE4B
GO:CC	neuronal cell body	GO:0043025	FALSE	0.00660126	2.18037	167	2708	54	14220	ALCAM,ATXN10,BRINP3,CACNA1C,CALB1,COBL,DAB2IP,DENND1A,DIP2B,DSCAM,ELAVL4,ELOVL5,EPHB2,EVX1,FBXO31,FRMD7,FZD3,GIGYF2,GLRA1,GNA12,GRIA1,GRIK2,KCNB1,KCNB2,KCNC1,KCNC4,KCND2,KCND3,KIF5C,KLHL1,MBP,MME,MYO10,NEURL1,NRXN1,OPN5,PRKAA1,PRKAA2,PRKCZ,PSD2,PTPRF,RBFOX3,RGS8,SEZ6,SKOR1,SLC12A5,SLC4A8,SNAP47,SNCA,SNCG,SPTBN2,TBX21,UNC5C,ZNF804A
GO:CC	plasma membrane signaling receptor complex	GO:0098802	FALSE	0.00870652	2.06016	110	2708	39	14220	ACVR2A,ACVR2B,ALCAM,ATVR1,BMP2,CACNG2,CACNG4,CALCR,CNTFR,DIABLO,DLG3,DRD2,ERBB3,GABBR2,GRIA1,GRIA2,GRIA3,GRID2,GRIK2,GRIK3,GRIK4,GRIN2A,GRIN2B,GRIN2C,GRM1,HTRA2,INSR,INSRR,ITGA11,ITGA2B,ITGA3,ITGA6,ITGB5,SHISA9,SKAP1,TGFBR2,TSPAN32,VWC2L,ZAP70
GO:CC	sarcolemma	GO:0042383	FALSE	0.00927809	2.03254	70	2708	28	14220	ABCC9,ACP1,ANK3,ANXA5,CACNA1C,CACNA1S,CACNG1,CACNG4,CDH2,CLCN1,COL6A2,DAG1,DMD,DTNBP1,DYSF,FGF13,KCNB1,LAMA2,NOS1,NOS1AP,OBSCN,PDE9A,SGCD,SGCZ,SLC8A1,SLC8A2,SLC8A3,UTRN
GO:CC	adherens junction	GO:0005912	FALSE	0.0112193	1.95004	85	2708	32	14220	AJAP1,ARVCF,CCDC85C,CDH10,CDH12,CDH13,CDH18,CDH2,CDH20,CDH22,CDH6,CRB1,CTNNA2,CTNNA3,EFNA5,FRMD4B,FRMD5,FRS2,JAG1,KLHL24,LIMD1,MAGI1,MYO1E,NDRG1,NECTIN1,NECTIN3,NF2,PDLIM1,PDLIM4,PTPRM,TJP1,VEZT
GO:CC	collagen-containing extracellular matrix	GO:0062023	FALSE	0.011838	1.92672	100	2708	36	14220	ACAN,ADAMTS2,AGRN,ANGPT4,COL11A1,COL14A1,COL4A1,COL4A5,COL4A6,COL5A1,COL6A2,COL8A1,FGF10,FN1,GPC1,GPC2,GPC3,GPC4,GPC5,GPC6,LAMA5,LRRC15,LTBP1,MATN2,MATN3,MMRN1,MYOC,NAV2,SERPINE2,SMOC2,TGFB2,TNC,TNR,VCAN,VIT,VWF
GO:CC	actin cytoskeleton	GO:0015629	TRUE	0.0171669	1.76531	324	2708	90	14220	ABL1,ABLIM1,ABLIM2,ABLIM3,ACACA,ACTN4,ACTR2,ADAM17,ADAM8,AFAP1L1,AKAP13,APC2,ARHGAP33,ARHGAP6,ARSJ,BAIAP2,CAP1,CARMIL1,CD2AP,CDC42BPA,CDH2,CGNL1,CNR1,COBL,CROCC,CTNNA2,DAAM1,DAPK1,DENND2A,DMTN,EFR3B,EPHA3,EVL,FAM107A,FGR,FMNL1,GDPD2,GRK3,HCK,IQCG,JAM3,MAEA,MICAL1,MPRIP,MYH10,MYH7,MYH7B,MYL4,MYO10,MYO16,MYO1B,MYO1E,MYO1G,MYO1H,MYO3A,MYO7A,MYO9A,NEBL,NF2,NPFFR2,NTN1,OPHN1,PAK1,PALLD,PARVA,PAWR,PDLI…
GO:CC	cell leading edge	GO:0031252	FALSE	0.0213578	1.67044	240	2708	70	14220	ABI2,ABL1,ABLIM1,ABLIM3,ADAM17,ALS2,APC2,ARHGEF2,ARHGEF6,ARHGEF7,ASAP3,BAIAP2,C2CD5,CARMIL1,CD2AP,CDC42BPA,CDH2,CDK6,CNTNAP2,COBL,CTNNA3,DAG1,DGKZ,DOCK8,EPB41L5,FAM107A,FGD4,FGR,FRMD4B,GABRE,GABRG2,GABRG3,GDPD2,GRIA1,IGF2BP1,IQGAP2,KCNB1,KCNC1,KCNC4,LAMP5,LDB2,LIMK1,MYO1G,NF2,PACSIN1,PAK1,PALLD,PARVA,PDLIM4,PHACTR4,PIP5K1A,PLXND1,PODXL,PPP1R19B,PSD,PSD2,PTPN13,PTPRK,PTPRM,SHISA9,SNTG1,SRC,STON1,T…
GO:CC	cell projection membrane	GO:0031253	FALSE	0.0226328	1.64526	178	2708	55	14220	ADAM17,ADCY3,AMN1,APC2,ARHGEF2,ATP6V0A4,B4GALT1,BBS4,C16ORF52,C2CD5,CLTB,CNGA4,CNTNAP2,CRYBG3,DMTN,DRD2,EFCAB7,EHD3,EPB41L5,FAM107A,FGR,FZD9,GABRE,GABRG2,GABRG3,GAP43,GPR157,GRIA1,IQCE,ITGA3,KCNB1,KCNC1,KCNC4,LAMP5,LRP2,NDRG4,PACSIN1,PALM,PDE6H,PIP5K1A,PPP1R19B,PROM1,PSD,PSD2,SHISA9,SLC11A2,SLC27A4,SLC28A3,SLC6A6,SNTG1,SRC,TRPV1,USH2A,UTRN,WWC1
GO:CC	cell surface	GO:0009986	FALSE	0.029768	1.52625	377	2708	101	14220	ACVR2A,ADA,ADAM17,ADAM8,ADAMTS9,ADGRA3,ADGRV1,AJAP1,ALCAM,ANOS1,ANXA5,APP,ASTN1,AXL,B4GALT1,BACE1,BMP2,BSN,CD9,CDH13,CDH2,CFC1,CLSTN2,CLSTN3,CNTNAP2,CTSB,CXCR7,DCBLD2,DSCAML1,EFNA5,EFNB1,ENOX1,EPCAM,FASLG,FGF10,FN1,FSHR,FZD10,FZD9,GFRA3,GLRA1,GPC1,GPC4,GREM1,GRIA1,GRIN2A,IQGAP2,ITGA2B,ITGA3,ITGA6,ITGB5,KCNE2,KCNH2,KCNH5,KIT,LIFR,LRFN1,LRFN2,LRFN5,LRP2,LRP8,MDGA1,NCAM1,NEO1,NGFR,NLGN1,NLGN3,NRXN1,…
GO:CC	neuromuscular junction	GO:0031594	FALSE	0.0300359	1.52236	46	2708	20	14220	APP,ASCC1,CD2AP,COL4A5,COLQ,DLG2,DLG3,DLGAP3,DLGAP4,ERBB4,ITGA3,LAMA2,LAMA4,LAMA5,NGFR,PDZRN3,SERPINE2,SLC8A3,UNC13B,UTRN
GO:CC	filopodium	GO:0030175	FALSE	0.0441112	1.35545	61	2708	24	14220	ABI2,BAIAP2,DAG1,EPHB1,FARP1,FGD4,FGF13,FZD3,FZD9,GAP43,GPM6A,IGF2BP1,IQGAP2,ITGA3,MYO10,MYO1G,MYO3A,NF2,PALM,PODXL,PPP1R19B,PPP1R9A,UNC5C,UTRN
GO:CC	transcription regulator complex	GO:0005667	TRUE	0.0487408	1.31211	355	2708	95	14220	AATF,AHR1A,AHRR,ASCC1,ATF6B,BCL9,BCL9L,BRF1,CBFB,CCND1,CREB1,CTBP1,CTBP2,DACH1,E2F3,EPAS1,ESR1,FOSL2,FOXO3,GATA2,GLI3,GTF2E2,GTF2F2,HAND2,HDAC3,HDAC9,HEY2,HIPK2,HOXB13,HOXC9,JAZF1,KLF5,LDB2,LHX1,LHX3,MAF,MDM4,MED14,MED15,MED16,MED26,MED27,MEIS1,MINA,MLXIPL,MNAT1,MTA1,MXI1,NCOA1,NCOA2,NCOR2,NEUROD1,NFYA,NFYC,NKX2-5,NPAS2,NR2E3,NR4A2,NR5A1,NR5A2,NR6A1,PARP1,PASD1,PBX1,PDLIM1,PHF12,PKNOX1,POU3F2,POU…
KEGG	Hedgehog signaling pathway	KEGG:04340	FALSE	0.000731732	3.13565	48	1036	23	5182	BCL2,BOC,C16ORF52,CCND1,CDON,CSNK1D,CSNK1G2,DHH,EFCAB7,FBXW11,GLI2,GLI3,GRK3,GSK3A,HHAT,IQCE,LRP2,MGRN1,PTCH2,SCUBE2,SMURF2,SPOP,SUFU
KEGG	Focal adhesion	KEGG:04510	FALSE	0.00102291	2.99016	189	1036	62	5182	ACTN4,AKT3,ARHGAP5,BCL2,BRAF,CAPN2,CCND1,COL4A1,COL4A2,COL4A5,COL4A6,COL6A2,COL9A2,DOCK1,FN1,GSK3A,HRAS,IGF1R,ITGA11,ITGA2B,ITGA3,ITGA6,ITGB5,LAMA1,LAMA2,LAMA4,LAMA5,LAMB3,LAMB4,LAMC1,LAMC2,MAPK10,MYL10,MYLK2,MYLKSML,PAK1,PAK3,PAK5,PAK6,PARVA,PARVG,PDGFC,PDGFRB,PIK3R2,PIK3R3,PIP5K1A,PPP1CB,PPP1R12B,PRKCB,PTK2,RAPGEF1,RELN,SHC3,SHC4,SRC,TLN2,TNC,TNR,VAV2,VAV3,VEGFA,VWF
KEGG	Calcium signaling pathway	KEGG:04020	FALSE	0.00482457	2.31654	226	1036	69	5182	ADCY3,ADCY7,ADRB3,ASPH,ATP2B2,CACNA1B,CACNA1C,CACNA1E,CACNA1G,CACNA1H,CACNA1I,CACNA1S,CALM1,CAMK1D,CAMK2D,CAMK4,CATSPER4,CHRM2,CHRNA7,CYSLTR1,ERBB3,ERBB4,FGF10,FGF18,FGF2,FGF7,FGF8,FGFR1,GNA11,GNAL,GNAQ,GRIN2A,GRIN2B,GRIN2C,GRM1,GRM5,HTR2C,HTR4,HTR6,ITPR1,ITPR2,LHCGR,MCU,MYLK2,MYLKSML,NGF,NOS1,NTRK2,NTRK3,NTSR1,ORAI3,P2RX1,PDE1A,PDE1B,PDE1C,PDGFC,PDGFRB,PLCB1,PLCB4,PPP3CA,PRKCB,RYR2,RYR3,SLC8A1,S…
KEGG	Melanogenesis	KEGG:04916	FALSE	0.00510524	2.29198	91	1036	34	5182	ADCY3,ADCY7,ASIP,CALM1,CAMK2D,CREB1,CREB3L1,CREB3L2,CREBBP,DCT,DVL1,FZD10,FZD3,FZD8,FZD9,GNAO1,GNAQ,GSK3A,HRAS,KIT,PLCB1,PLCB4,POMC,PRKCB,TCF7L1,WNT11B,WNT16,WNT2B,WNT3,WNT3A,WNT5B,WNT6,WNT7B,WNT8A
KEGG	ECM-receptor interaction	KEGG:04512	FALSE	0.00619927	2.20766	81	1036	31	5182	AGRN,CD44,COL4A1,COL4A2,COL4A5,COL4A6,COL6A2,COL9A2,DAG1,FN1,FRAS1,HSPG2,ITGA11,ITGA2B,ITGA3,ITGA6,ITGB5,LAMA1,LAMA2,LAMA4,LAMA5,LAMB3,LAMB4,LAMC1,LAMC2,MEPE,RELN,SDC1,TNC,TNR,VWF
KEGG	Wnt signaling pathway	KEGG:04310	FALSE	0.0125324	1.90197	148	1036	48	5182	APC2,AXIN2,CAMK2D,CCND1,CREBBP,CSNK2A2,CTBP1,CTBP2,DAAM1,DAAM2,DVL1,FBXW11,FZD10,FZD3,FZD8,FZD9,GPC4,GSK3A,LGR4,LGR5,LGR6,LRP5,MAPK10,MCC,NLK,PLCB1,PLCB4,PPP3CA,PRICKLE2,PRKCB,ROR1,ROR2,RYK,TBL1XR1,TCF7L1,TLE4,VANGL1,VANGL2,WIF1,WNT11B,WNT16,WNT2B,WNT3,WNT3A,WNT5B,WNT6,WNT7B,WNT8A
KEGG	Adrenergic signaling in cardiomyocytes	KEGG:04261	FALSE	0.0131285	1.88179	125	1036	42	5182	ADCY3,ADCY7,AGT,AKT3,ATP2B2,BCL2,CACNA1C,CACNA1S,CACNA2D2,CACNA2D3,CACNA2D4,CACNG1,CACNG2,CACNG4,CALM1,CAMK2D,CREB1,CREB3L1,CREB3L2,CREB5,GNAQ,KCNK2,MAPK14,MYH7,MYL4,PIK3R5,PLCB1,PLCB4,PPP1CB,PPP1R1A,PPP2R2B,PPP2R2C,PPP2R3B,PPP2R5A,PPP2R5C,RPS6KA5,RYR2,SCN4B,SCN5A,SLC8A1,SLC8A2,SLC8A3
KEGG	MAPK signaling pathway	KEGG:04010	FALSE	0.0282685	1.5487	251	1036	72	5182	AKT3,ANGPT4,BDNF,BRAF,CACNA1B,CACNA1C,CACNA1E,CACNA1G,CACNA1H,CACNA1I,CACNA1S,CACNA2D2,CACNA2D3,CACNA2D4,CACNG1,CACNG2,CACNG4,DUSP3,DUSP7,DUSP8,EFNA5,ERBB3,ERBB4,FASLG,FGF10,FGF18,FGF2,FGF7,FGF8,FGFR1,GNA12,HRAS,IGF1R,IL1RAP,INSR,KIT,MAP2K5,MAP2K6,MAP3K12,MAP3K2,MAP3K4,MAP4K4,MAPK10,MAPK14,MAPK8IP3,MECOM,MRAS,NGF,NGFR,NLK,NRK,NTRK2,PAK1,PDGFC,PDGFRB,PLA2G4A,PPM1A,PPP3CA,PRKCB,PTPRR,RAPGEF2,RASGRF…
REAC	Neuronal System	REAC:R-GGA-112316	FALSE	0.000138729	3.85783	121	444	46	2295	ABAT,CAMK4,CREB1,DLG3,GABBR2,GABRB2,GABRG2,GABRG3,GAD1,GLUL,GNAL,GNG10,GRIA1,GRIA2,GRIA3,GRIK2,GRIK3,GRIK4,GRIN2B,GRM1,GRM5,KCNA10,KCNA3,KCNB1,KCNB2,KCNC4,KCND2,KCND3,KCNJ12,KCNJ16,KCNJ5,KCNK13,KCNK2,KCNQ5,LRFN2,PANX1,PLCB1,PRKAR1B,PRKCB,RPS6KA2,SLC32A1,SLC6A12,SLC6A4,SNAP25,SYT1,UNC13B
REAC	Platelet homeostasis	REAC:R-GGA-418346	FALSE	0.00167686	2.7755	15	444	11	2295	ATP2B2,FGR,ITPR2,LRP8,MAPK14,P2RX1,PDE9A,PLA2G4A,SLC8A1,SLC8A2,SLC8A3
REAC	Transmission across Chemical Synapses	REAC:R-GGA-112315	FALSE	0.00552377	2.25776	83	444	32	2295	ABAT,CAMK4,CREB1,DLG3,GABBR2,GABRB2,GABRG2,GABRG3,GAD1,GLUL,GNAL,GNG10,GRIA1,GRIA2,GRIA3,GRIK2,GRIK3,GRIK4,GRIN2B,KCNJ12,KCNJ16,KCNJ5,PLCB1,PRKAR1B,PRKCB,RPS6KA2,SLC32A1,SLC6A12,SLC6A4,SNAP25,SYT1,UNC13B
REAC	Cardiac conduction	REAC:R-GGA-5576891	FALSE	0.00573468	2.24149	27	444	15	2295	ATP2B2,ITPR2,KCND2,KCND3,KCNIP1,KCNIP4,KCNJ12,KCNK12,KCNK13,KCNK2,MME,SLC8A1,SLC8A2,SLC8A3,STIM1
REAC	Axon guidance	REAC:R-GGA-422475	FALSE	0.015508	1.80945	65	444	26	2295	ACTR2,ARHGEF7,CLTB,CREB1,DAB1,DPYSL2,DPYSL3,EFNB1,EPHA3,EPHA5,FRS2,GPC1,GRB10,GRIN2B,HRAS,LIMK1,PAK1,PAK3,PIK3R2,PLXNA4,PLXND1,PTPRA,RPS6KA5,SEMA3E,SEMA7A,TIAM1
REAC	Nervous system development	REAC:R-GGA-9675108	FALSE	0.021048	1.67679	66	444	26	2295	ACTR2,ARHGEF7,CLTB,CREB1,DAB1,DPYSL2,DPYSL3,EFNB1,EPHA3,EPHA5,FRS2,GPC1,GRB10,GRIN2B,HRAS,LIMK1,PAK1,PAK3,PIK3R2,PLXNA4,PLXND1,PTPRA,RPS6KA5,SEMA3E,SEMA7A,TIAM1
TF	Factor: Cdx-1; motif: TTTATK; match class: 1	TF:M02086_1	FALSE	1.09175e-16	15.9619	7590	3082	1599	17007	A2ML3,A2ML4,A4GALT,AAR2,AASS,ABCA13,ABCA4,ABCB5,ABCB7,ABCC9,ABHD12,ABL2,ACACA,ACAP3,ACE,ACP1,ACSBG2,ACSF3,ACSM4,ACSS2,ACTN4,ACTR10L,ACTR3B,ACVR2A,ACVR2B,ACYP2,ADAL,ADAM12,ADAM17,ADAM19,ADAM22,ADAMTS10,ADAMTS17,ADAMTS19,ADAMTS2,ADAMTSL1,ADAMTSL3,ADCK1,ADCYAP1R1,ADGRB3,ADGRD2,ADGRL2,ADGRL3,ADGRL4,ADGRV1,ADRM1,AFF2,AFF4,AFG1L,AGAP1,AGBL1,AGPAT4,AIM1L,AJAP1,AK8,AKAP12,AKAP6,AKT3,ALCAM,ALDH1A2,ALDH4A1…
TF	Factor: IRF4; motif: MNNRAAANGAAA	TF:M08886	FALSE	1.85085e-13	12.7326	3024	3082	707	17007	A2ML3,AAK1,ABCC9,ACSL1,ACSM4,ACTR3B,ACVR2A,ADAM22,ADAMTS10,ADAMTS12,ADAMTS9,ADAMTSL1,ADARB2,ADGRB3,ADGRL2,ADGRL4,AFF2,AFF3,AFF4,AFG1L,AGO1,AGPAT4,AGT,AHNAK2,AIM1,AK8,AK9,AKAP11,AKAP12,AKAP14,ALCAM,ALDH4A1,ALPK3,AMER1,AMMECR1,ANAPC7,ANGPT4,ANK1,ANK2,ANK3,ANKH,ANO4,ANXA10,AP3B1,APP,ARHGAP15,ARHGAP24,ARHGAP6,ARHGAP8,ARHGEF16,ARHGEF28,ARHGEF7,ARIH1,ARMC4,ARSJ,ARVCF,ASB2,ATG13,ATP2C1,AUTS2,AXIN2,B3GLC…
TF	Factor: Foxc1; motif: TTVYTTTNW	TF:M07254	FALSE	4.58047e-13	12.3391	7233	3082	1509	17007	A2ML3,A4GALT,AAK1,ABCA13,ABCA3,ABCA4,ABCA7,ABCB7,ABCC9,ABL1,ABLIM1,ABLIM2,ABLIM3,ABTB1,ACACA,ACACB,ACE,ACOT11,ACSBG2,ACSM4,ACSS2,ACTR10L,ACTR3B,ACVR2A,ACVR2B,ACYP2,ADA,ADAL,ADAM12,ADAM17,ADAMTS10,ADAMTS12,ADAMTS17,ADAMTS2,ADAMTSL1,ADAMTSL3,ADAP1,ADCK1,ADCY7,ADCYAP1R1,ADGRB3,ADGRL2,ADGRL3,ADGRL4,ADGRV1,ADRM1,AFDN,AFF4,AFG1L,AGBL1,AGMO,AGO1,AGPAT4,AGRN,AGT,AHNAK2,AHR1A,AHR1B,AHRR,AIM1,AJAP1,AKAP11,…
TF	Factor: GATA-4; motif: AGATAAN	TF:M03549	FALSE	1.07836e-10	9.96724	4052	3082	892	17007	A2ML3,A4GALT,AAK1,AASS,ABAT,ABCA13,ABCA4,ABCB5,ABCB7,ABLIM1,ACSBG2,ACTR2,ACTR3B,ACVR2A,ACVR2B,ACYP2,ADAM12,ADAMTS12,ADAMTS9,ADAMTSL1,ADAP1,ADARB2,ADCYAP1R1,ADGRB3,ADGRL2,ADGRV1,AFDN,AFG1L,AGBL1,AGMO,AGRN,AGT,AHNAK2,AHR1A,AIFM3,AIM1,AKAP12,AKAP6,AKT3,ALCAM,ALDH1A2,ALDH4A1,ALG13,ALPK1,ALS2,ALS2L,AMER1,AMPD3,AMPH,ANAPC7,ANGPT4,ANK2,ANK3,ANKRD6,ANO10,ANO4,ARFGAP3,ARHGAP15,ARHGAP22,ARHGAP28,ARHGAP29,A…
TF	Factor: Lhx2; motif: WATTAN	TF:M07047	FALSE	2.49776e-10	9.60245	6597	3082	1371	17007	A4GALT,AASS,AATF,ABCA12,ABCA13,ABCA3,ABCA4,ABCB10,ABCB5,ABCB7,ABI2,ABL2,ABLIM1,ACACA,ACAN,ACAP3,ACP1,ACSF2,ACSL3,ACSS2,ACTN4,ACTR3B,ACVR2A,ACVR2B,ACYP2,ADAL,ADAM17,ADAM22,ADAMTS12,ADAMTS20,ADAMTSL1,ADAMTSL3,ADAP1,ADARB2,ADCK1,ADCYAP1R1,ADD3,ADGRA3,ADGRB3,ADGRD2,ADGRL2,ADGRV1,ADMP,ADRB3,ADRM1,AFF2,AFG1L,AGAP1,AGBL1,AGPAT3,AGPAT4,AGRN,AHR1A,AHRR,AIM1,AIM1L,AJAP1,AK9,AKAP11,AKAP13,AKAP14,AKAP6,AKT3,…
TF	Factor: IRF4; motif: MNNRAAANGAAA; match class: 1	TF:M08886_1	FALSE	3.16271e-10	9.49994	787	3082	222	17007	ABCC9,ACSL1,ACSM4,ADAMTS10,ADAMTS9,ADGRL2,AFF2,AHNAK2,AKAP11,ALPK3,ANKH,ANXA10,ARHGAP8,ARIH1,AXIN2,B4GALT1,BARHL1,BAZ1B,BCL2,BEAN1,BEGAIN,BICRA,BMP2,BNC2,BRINP1,BRSK1,C5H11ORF9,CACNG4,CAMK1D,CAMK4,CBLN3,CCAR1,CD1C,CDH10,CDH12,CDH6,CELF4,CELSR1,CLDN8,CLSTN3,CLVS1,CLVS2,CNTN5,COL6A2,COL8A2,CTAGE1,CTBP1,DAW1,DCAKD,DENND5A,DLGAP1,DMD,DNAJC6,DPY30,EBF1,EDRF1,EFCAB7,EFNA5,EIF3H,ELAVL4,EN1,EPN2,ETS1,FAM…
TF	Factor: HOXA13; motif: ATAAMA; match class: 1	TF:M01292_1	FALSE	4.46254e-10	9.35042	6570	3082	1364	17007	A2ML3,A2ML4,A4GALT,AADAC,AAK1,AAR2,AASS,ABCA13,ABCC9,ABHD12,ABLIM1,ACACA,ACACB,ACSM4,ACTR10L,ACTR3B,ACVR2A,ACVR2B,ACYP2,ADAL,ADAM17,ADAM19,ADAM22,ADAMTS10,ADAMTS17,ADAMTSL1,ADAMTSL3,ADARB2,ADCYAP1R1,ADD3,ADGRA3,ADGRB3,ADGRL2,ADGRL3,ADGRL4,ADGRV1,ADRM1,AFG1L,AGMO,AGPAT4,AHNAK2,AHR1A,AHRR,AIM1,AJAP1,AK8,AK9,AKAP11,AKAP12,AKAP6,AKT3,ALCAM,ALDH4A1,ALG10,ALG13,ALK,ALPK3,ALS2,ALS2L,AMER1,AMFR,AMMECR1,A…
TF	Factor: Cdx-1; motif: TTTATK	TF:M02086	FALSE	1.04902e-09	8.97922	11889	3082	2312	17007	A2ML3,A2ML4,A4GALT,AADAC,AAK1,AAR2,AASS,AATK,ABAT,ABCA12,ABCA13,ABCA4,ABCB10,ABCB5,ABCB7,ABCC4,ABCC9,ABHD12,ABI2,ABL2,ABLIM1,ABLIM2,ABTB1,ACACA,ACACB,ACAN,ACAP3,ACE,ACOT11,ACP1,ACSBG2,ACSF3,ACSL3,ACSM4,ACSS2,ACTN4,ACTR10L,ACTR3B,ACVR2A,ACVR2B,ACYP2,ADAL,ADAM12,ADAM17,ADAM19,ADAM22,ADAMTS10,ADAMTS12,ADAMTS17,ADAMTS19,ADAMTS2,ADAMTS20,ADAMTS9,ADAMTSL1,ADAMTSL3,ADARB2,ADCK1,ADCY7,ADCYAP1R1,ADD3,ADGR…
TF	Factor: HOXA13; motif: ATAAMA	TF:M01292	FALSE	3.35161e-09	8.47475	10953	3082	2146	17007	A2ML3,A2ML4,A4GALT,AADAC,AAK1,AAR2,AASS,ABCA13,ABCA4,ABCA7,ABCB10,ABCB5,ABCC4,ABCC9,ABHD12,ABL2,ABLIM1,ABLIM2,ABTB1,ACACA,ACACB,ACAN,ACAP3,ACBD6,ACP1,ACSBG2,ACSL3,ACSM4,ACTR10L,ACTR3B,ACVR2A,ACVR2B,ACYP2,ADAL,ADAM12,ADAM17,ADAM19,ADAM22,ADAMTS10,ADAMTS12,ADAMTS17,ADAMTS19,ADAMTS2,ADAMTS20,ADAMTS9,ADAMTSL1,ADAMTSL3,ADAP1,ADARB2,ADCYAP1R1,ADD3,ADGRA3,ADGRB3,ADGRL2,ADGRL3,ADGRL4,ADGRV1,ADK,ADPRH,ADR…
TF	Factor: Foxc1; motif: TTVYTTTNW; match class: 1	TF:M07254_1	FALSE	3.70535e-09	8.43117	2749	3082	626	17007	A4GALT,AAK1,ABCA13,ABCA4,ABCA7,ABCC9,ACE,ACSBG2,ACTR3B,ACVR2A,ACYP2,ADAM17,ADAMTS10,ADAMTS12,ADAMTSL1,ADAP1,ADGRL2,ADGRL3,ADGRV1,AGMO,AHNAK2,AIM1,AJAP1,AKAP6,ALCAM,ALDH1A2,ALG10,ALPK1,AMMECR1,AMOTL1,ANGPT4,ANKRD34B,ANKS1B,ANO4,ANP32A,AP3B1,ARFGAP3,ARHGAP22,ARHGAP24,ARHGAP29,ARHGAP6,ARHGEF16,ARHGEF28,ARHGEF7,ARHGEF9,ARID2,ARMC3,ARR3,ARRDC2,ASB2,ASCC2,ASCL2,ASIP,ATG4C,ATP5F1AW,AUTS2,B3GALT5,B3GLCT,…
TF	Factor: Msx-1; motif: WNGNAATTANV	TF:M08822	FALSE	4.00254e-09	8.39766	5705	3082	1195	17007	AASS,ABCB5,ABCB7,ABL1,ABL2,ABLIM1,ACAP3,ACP1,ACSBG2,ACSF3,ACSM4,ACSS2,ACTN4,ACTR10L,ACTR3B,ACVR2B,ACYP2,ADA,ADAL,ADAM12,ADAM17,ADAMTS10,ADAMTS17,ADAMTSL1,ADAMTSL3,ADARB2,ADCK1,ADCY7,ADCYAP1R1,ADD3,ADGRB3,ADGRD2,ADGRL3,ADGRV1,ADRM1,AFDN,AFF4,AGPAT3,AHNAK2,AHR1A,AHR1B,AHSA2,AIM1,AIM1L,AJAP1,AKAP11,AKAP12,AKT3,ALDH1A2,ALDH4A1,ALG13,ALKBH8,ALPK3,ALS2,ALS2L,AMMECR1,AMN1,AMOTL1,AMPH,ANAPC10,ANAPC7,ANK3…
TF	Factor: GATA-3; motif: AGATAA	TF:M01878	FALSE	5.17772e-09	8.28586	8625	3082	1731	17007	A2ML3,A4GALT,AADAC,AAK1,AASS,AATF,ABAT,ABCA12,ABCA13,ABCA4,ABCB5,ABCB7,ABCC9,ABL2,ABLIM1,ABLIM2,ABLIM3,ACP1,ACSBG2,ACSL1,ACSS2,ACTR2,ACTR3B,ACVR2A,ACVR2B,ACYP2,ADA,ADAL,ADAM12,ADAM17,ADAM22,ADAM8,ADAMTS10,ADAMTS12,ADAMTS2,ADAMTS9,ADAMTSL1,ADAMTSL3,ADAP1,ADARB2,ADCY7,ADCYAP1R1,ADD3,ADGRA3,ADGRB3,ADGRL2,ADGRV1,ADPRH,ADRM1,AFDN,AFF4,AFG1L,AGBL1,AGMO,AGRN,AGT,AHNAK2,AHR1A,AHSA2,AIFM3,AIM1,AJAP1,AKAP1…
TF	Factor: Msx-2; motif: NNNGACYAATTAGYNNT	TF:M01393	FALSE	8.20063e-09	8.08615	7266	3082	1482	17007	A4GALT,AADAC,AAK1,AASS,AATF,AATK,ABAT,ABCA12,ABCA13,ABCA3,ABCA4,ABCB5,ABCB7,ABCC9,ABHD12,ABL2,ABLIM1,ABLIM2,ACACA,ACAN,ACP1,ACSBG2,ACSF2,ACSL3,ACSM4,ACTN4,ACTR2,ACTR3B,ACVR2A,ACVR2B,ACYP2,ADAL,ADAM17,ADAM22,ADAMTS10,ADAMTS12,ADAMTS20,ADAMTSL1,ADAMTSL2L,ADAMTSL3,ADAP1,ADARB2,ADCK1,ADCY7,ADD3,ADGRB3,ADGRL2,ADGRL3,ADGRL4,ADGRV1,ADMP,ADRB3,ADRM1,AFAP1L1,AFF3,AFF4,AGAP1,AGBL1,AGPAT3,AGPAT4,AGRN,AGT,AH…
TF	Factor: Msx-2; motif: NNNGACYAATTAGYNNT; match class: 1	TF:M01393_1	FALSE	1.15363e-08	7.93793	3421	3082	755	17007	AAK1,AASS,AATF,ABCA12,ABCA13,ABCA3,ABCB5,ABCB7,ABHD12,ABL2,ACACA,ACAN,ACP1,ACSBG2,ACSF2,ACSL3,ACSM4,ACTN4,ACTR2,ACTR3B,ACVR2A,ACVR2B,ACYP2,ADAL,ADAM17,ADAM22,ADAMTS20,ADAMTSL1,ADAMTSL3,ADAP1,ADGRB3,ADGRL2,ADGRL3,ADMP,ADRM1,AFF4,AGAP1,AGRN,AIM1L,AKAP12,AKAP13,AKAP6,AKT3,ALCAM,ALDH1A2,ALDH4A1,ALK,ALPK3,AMMECR1,AMPD3,ANKFN1,ANKFN1L,ANKH,ANKRD11,ANKRD34B,ANKRD44,ANKRD6,ANO10,ANO6,ANP32A,ANXA10,ANXA5,…
TF	Factor: Pit-1; motif: NMTTCATAAWTATWNMNA	TF:M00802	FALSE	2.27225e-08	7.64354	3684	3082	804	17007	AADAC,AAK1,ABAT,ABCA13,ABCA4,ABCB5,ABLIM1,ACSF3,ACSM4,ACTN4,ACTR3B,ACYP2,ADAL,ADAM17,ADAM19,ADAM22,ADAMTS2,ADAMTSL1,ADAMTSL3,ADD3,ADGRD2,ADGRL2,ADGRL3,ADGRV1,ADRM1,AFAP1L1,AFF4,AFG1L,AGBL1,AGO1,AGT,AHNAK2,AHR1A,AIFM3,AK9,AKAP14,AKT3,ALDH1A2,ALG13,AMFR,AMOTL1,ANK1,ANKFN1,ANKH,ANKRD44,ANKRD6,ANKS1A,ANKS1B,ANO3,ANO4,AOX1,APH1AL,APP,ARFGAP3,ARHGAP10,ARHGAP15,ARHGAP24,ARHGAP33,ARHGAP8,ARHGEF11,ARHGEF2…
TF	Factor: CdxA; motif: AWTWMTR	TF:M00101	FALSE	2.81355e-08	7.55075	5041	3082	1063	17007	A2ML3,AAK1,ABCA4,ABCB5,ABCB7,ABCC9,ABHD12,ABI2,ABLIM1,ACACB,ACAP3,ACBD6,ACOT11,ACSBG2,ACSF2,ACSL3,ACSM4,ACTN4,ACTR10L,ACVR2B,ACYP2,ADAL,ADAMTS10,ADAMTS2,ADAMTSL1,ADAMTSL5,ADAP1,ADCY3,ADD3,ADGRB3,ADGRL2,ADGRL3,ADGRL4,ADMP,ADPRH,ADRB3,ADRM1,AFF4,AFG1L,AGAP1,AGBL1,AGMO,AGPAT4,AGRN,AHNAK2,AHR1A,AIM1,AJAP1,AKAP6,AKNA,AKT3,ALG13,ALK,ALS2,AMFR,AMMECR1,AMOTL1,AMPD3,AMPH,ANAPC1,ANAPC7,ANGPT4,ANK2,ANKFN1,A…
TF	Factor: Msx-2; motif: TAATTAN	TF:M07425	FALSE	3.8424e-08	7.4154	3698	3082	805	17007	AASS,AATF,ABCA13,ABCA3,ABCB5,ABHD12,ABL2,ACAN,ACP1,ACSBG2,ACSF2,ACSF3,ACSM4,ACTN4,ACVR2A,ADAL,ADAM12,ADAMTS10,ADAMTS12,ADAMTS2,ADAMTS20,ADCK1,ADD3,ADGRB3,ADGRL2,ADGRL3,ADGRV1,ADMP,ADRM1,AFF2,AGBL1,AGMO,AHNAK2,AIM1,AIM1L,AK8,AKT3,ALDH1A2,ALDH4A1,ALOX5,ALS2,AMER1,AMMECR1,AMPD3,AMPH,ANAPC1,ANAPC10,ANAPC7,ANKH,ANKRD34B,ANKRD44,ANKS1B,ANP32A,ANXA10,ANXA5,AP3B2,APLP2,APP,ARHGAP10,ARHGAP22,ARHGAP28,ARHG…
TF	Factor: Hoxa9; motif: NTTAAWTAMA	TF:M07457	FALSE	6.12384e-07	6.21298	3835	3082	822	17007	A4GALT,AASS,ABAT,ABCA13,ABCB10,ABCB5,ACE,ACSF3,ACSL3,ACSM4,ACTR3B,ACYP2,ADAL,ADAM17,ADAMTS12,ADAMTS2,ADAMTS20,ADAMTSL1,ADGRB3,ADGRL2,ADGRL4,AFF3,AGBL1,AHNAK2,AHR1A,AHSA2,AKAP6,AKT3,ALCAM,ALDH4A1,ALG13,ALOX5,ALPK3,AMMECR1,AMPH,ANAPC1,ANAPC7,ANKH,ANKRD34B,ANKS1A,ANKS1B,ANO4,ANXA5,AP3B2,APLP2,APOO,APP,ARHGAP28,ARHGAP33,ARHGEF11,ARHGEF28,ARHGEF7,ARHGEF9,ARID1B,ARID2,ARMC3,ARMC4,ASB18,ASB2,ATG13,ATG4C…
TF	Factor: FOX; motif: KWTTGTTTRTTTW	TF:M00809	FALSE	7.19546e-07	6.14294	3115	3082	682	17007	AAK1,ABCA13,ABCB10,ABCB7,ABHD12,ACACA,ACP1,ACSBG2,ACSM4,ACTR3B,ACVR2B,ACYP2,ADAL,ADAM19,ADAMTS9,ADAMTSL1,ADGRL4,ADGRV1,AFF4,AGBL1,AGMO,AIM1,AIM1L,AK9,AKAP13,AKAP6,AKT3,ALCAM,ALDH4A1,ALG13,ALKBH8,ALOX5,ALS2L,AMN1,AMPD3,ANAPC10,ANAPC7,ANK1,ANK3,ANKFN1,ANKH,ANO3,ARFGAP3,ARHGAP28,ARHGAP29,ARHGAP6,ARHGEF28,ARID2,ARID5B,ARMC3,ARMH4,ASAP3,ASIP,ASS1,ATG10,ATG13,ATP2B2,ATP6V0A4,AXIN2,B3GALT1,B3GAT1,B3GAT1…
TF	Factor: FOXD3; motif: NAWTGTTTRTTT	TF:M00130	FALSE	1.37799e-06	5.86075	3399	3082	735	17007	A2ML4,AAK1,AASS,AATK,ABCA12,ABCA13,ABCB7,ABCC9,ABHD12,ABLIM2,ACACA,ACACB,ACSBG2,ACSM4,ACTR3B,ACVR2B,ACYP2,ADAM19,ADAMTS19,ADAMTS9,ADAMTSL1,ADGRL3,ADGRL4,AFF4,AFG1L,AGAP1,AGBL1,AGMO,AHR1A,AIM1,AIM1L,AJAP1,AKAP12,AKAP6,AKR1D1,AKT3,ALCAM,ALDH1A2,ALDH4A1,ALG13,ALK,AMFR,AMMECR1,AMN1,AMPH,ANAPC10,ANGPT4,ANK3,ANKFN1,ANKH,ANKRD34B,ANKRD6,ANO3,ANO4,ANP32A,ANXA10,AOX1,AP3B1,ARFGAP3,ARHGAP28,ARHGAP29,ARHGAP…
TF	Factor: NKX2B; motif: CACTTNA	TF:M02109	FALSE	1.51128e-06	5.82065	7816	3082	1562	17007	A4GALT,AADAC,AAK1,AAR2,ABCA12,ABCA13,ABCA4,ABCB5,ABL1,ABL2,ABLIM1,ACACA,ACAP3,ACBD6,ACE,ACSBG2,ACSF2,ACSF3,ACSL1,ACSS2,ACTN4,ACTR10L,ACTR2,ACVR2A,ACYP2,ADA,ADAL,ADAM17,ADAM19,ADAM22,ADAM8,ADAMTS17,ADAMTS20,ADAMTS9,ADAMTSL1,ADAP1,ADCY7,ADCYAP1R1,ADD3,ADGRA3,ADGRL2,ADGRL3,ADGRL4,ADGRV1,ADK,ADPRH,AFF2,AFF4,AFG1L,AGAP1,AGMO,AGO1,AGPAT2,AGPAT3,AGRN,AHNAK2,AHR1A,AIFM3,AIG1,AJAP1,AK9,AKAP11,AKAP12,AKAP1…
TF	Factor: OCT-x; motif: CTNATTTGCATAY	TF:M00210	FALSE	1.62825e-06	5.78828	4015	3082	853	17007	A2ML4,ABCA12,ABCA13,ABCA4,ABCB10,ABCC9,ABL1,ABLIM2,ACACA,ACAN,ACAP3,ACOT11,ACSL1,ACSM4,ACTR2,ADAM12,ADAM19,ADAMTS12,ADAMTS20,ADAMTSL1,ADAMTSL3,ADARB2,ADCYAP1R1,ADD3,ADGRB3,ADGRL3,AEN,AFF4,AGAP1,AGPAT3,AGPAT4,AGRN,AHNAK2,AHR1A,AHSA2,AIM1,AKAP12,AKAP6,AKNA,AKT3,ALG13,ALPK3,ALS2,AMMECR1,AMOTL1,ANAPC2,ANK1,ANKFN1,ANKRD11,ANKRD34B,ANKRD44,ANKRD6,ANO3,ANO4,ANXA10,AP3B1,APP,ARFGAP3,ARHGAP1,ARHGAP28,ARHG…
TF	Factor: Oct-1; motif: NNNRTAATNANNN	TF:M00137	FALSE	1.79593e-06	5.74571	6097	3082	1245	17007	A2ML3,A4GALT,AADAC,AAK1,AASS,ABAT,ABCA12,ABCA13,ABCA4,ABCB10,ABCB5,ABCC9,ABHD12,ABL2,ABLIM1,ABLIM2,ABTB1,ACAP3,ACSBG2,ACSF3,ACSM4,ACTN4,ACVR2A,ACYP2,ADAL,ADAM17,ADAM19,ADAMTS9,ADAMTSL5,ADAP1,ADARB2,ADD3,ADGRB3,ADGRD2,ADRM1,AFF4,AFG1L,AGAP1,AGBL1,AGO1,AGPAT3,AGRN,AGT,AHR1A,AJAP1,AK8,AK9,AKAP6,AKT3,ALCAM,ALDH1A2,ALK,ALOX5,ALPK1,ALPK3,AMMECR1,AMOTL1,ANAPC1,ANAPC10,ANAPC4,ANAPC7,ANK2,ANKFN1,ANKH,ANKR…
TF	Factor: GATA-3; motif: ANAGATMWWA	TF:M00351	FALSE	2.66896e-06	5.57366	2500	3082	557	17007	A4GALT,AASS,ABCA4,ABCC9,ACTR2,ACVR2B,ADAM19,ADAM22,ADAMTSL1,ADD3,AGO1,AGPAT4,AHNAK2,AIM1,AKT3,ALDH4A1,ALG9,ALOX5,ALPK3,ALS2,AMER1,AMOTL1,ANAPC1,ANAPC2,ANAPC4,ANKFN1,ANKH,ANKRD44,ANKS1B,ANO4,ANP32A,ANXA10,AP3B1,AP3B2,APLP2,ARHGAP15,ARHGAP22,ARHGAP24,ARHGAP5,ARHGEF7,ARSH,ASPG,ATF6B,ATP2B2,ATP8A2,ATXN10,AXL,B3GALNT1,B3GALT1,B3GALT5,B3GAT1,B3GAT1L,B3GLCT,B3GNT5,BACE1,BBS4,BCKDHB,BEND3,BFSP1,BICD2,BIR…
TF	Factor: Octamer; motif: TNATTTGCATN	TF:M00795	FALSE	3.90465e-06	5.40842	4205	3082	886	17007	A2ML4,A4GALT,AASS,ABCA12,ABCA13,ABCA4,ABCB10,ABCC9,ABL1,ACACA,ACSL1,ACSM4,ACTR2,ADAM12,ADAM19,ADAMTS12,ADAMTS20,ADAMTSL1,ADAP1,ADARB2,ADCYAP1R1,ADD3,ADGRL3,ADGRV1,ADMP,AEN,AFF4,AHNAK2,AHR1A,AIM1,AJAP1,AKAP12,AKAP14,AKAP6,AKNA,AKT3,ALG13,ALK,ALOX5,ALPK3,ALS2,AMMECR1,AMOTL1,AMPD3,AMPH,ANAPC2,ANK1,ANKRD34B,ANKRD6,ANO4,ANXA10,AOX1,AP3B1,APP,ARFGAP3,ARHGAP28,ARHGAP29,ARHGAP33,ARHGAP5,ARHGAP8,ARHGDIA,A…
TF	Factor: CdxA; motif: AWTWMTR; match class: 1	TF:M00101_1	FALSE	4.6947e-06	5.32839	1748	3082	405	17007	A2ML3,ABCA4,ABCB7,ABHD12,ACBD6,ACSBG2,ACSF2,ACTN4,ADAMTS10,ADAMTSL1,ADAMTSL5,ADD3,ADGRB3,ADGRL2,ADGRL3,AFG1L,AGBL1,AHNAK2,AHR1A,AKAP6,AKT3,ALG13,ALK,AMPH,ANAPC1,ANGPT4,ANKFN1,ANKH,ANKS1B,ANO3,ANO6,ANOS1,ANP32A,ANXA10,ARHGAP22,ARHGAP5,ARHGAP8,ARHGEF16,ASB18,ASIP,ATG10,ATG4C,AUTS2,BCAR3,BCL2,BCL2L13,BCR,BEGAIN,BEND3,BEST3,BMPR1B,BNC1,BRAF,C2ORF88,C7,CABCOCO1,CACNA1B,CACNA1I,CACNA2D3,CACNA2D4,CALN1,…
TF	Factor: Msx-1; motif: WNGNAATTANV; match class: 1	TF:M08822_1	FALSE	9.00489e-06	5.04552	1921	3082	438	17007	ABCB5,ABL2,ACYP2,ADAL,ADAM12,ADAM17,ADAMTSL1,ADAMTSL3,ADD3,ADGRB3,ADGRL3,AGPAT3,AHNAK2,AKAP12,AKT3,ALG13,ALS2L,ANAPC10,ANKH,ANKRD11,ANKS1B,ANO10,ANXA10,ANXA5,ARHGAP33,ARHGAP39L,ARID2,ARMC3,ARVCF,ASB10,ASB18,ASCC2,ASPG,ASTN1,ATP2B2,AXL,B3GALNT1,B3GAT1L,B3GLCT,BBS12,BCAR3,BCL2,BEST3,BMP3,BMPR1B,BRINP3,C10ORF90,C1QTNF4,C9ORF84,CA10,CACNA1I,CALB1,CAPN15,CAPN6,CAPSL,CASKIN2,CBFA2T2,CCDC175,CD2,CD88,CD…
TF	Factor: Hoxa9; motif: NTTAAWTAMA; match class: 1	TF:M07457_1	FALSE	9.51623e-06	5.02153	1453	3082	343	17007	AASS,ABCA13,ADAMTS20,ADGRB3,AFF3,AHR1A,AKT3,ALDH4A1,AMPH,ANAPC1,ANAPC7,ANKH,ANKRD34B,ANKS1B,ANXA5,AP3B2,APLP2,ARHGAP28,ARHGEF11,ARHGEF28,ATG13,ATG4C,AXL,B3GALNT1,B3GAT1L,B4GALTL,BCAR3,BCHE,BCR,BEST3,BMPR1B,BRIP1,C15ORF40,C1ORF21,C4BPM,C7,C8B,C9ORF84,CACNA1B,CADM2,CALN1,CAMTA1,CAPN13,CAPN15,CARMIL1,CASKIN2,CCDC148,CCDC175,CD88,CDH18,CDH4,CDH6,CDH9,CHRM3,CLASP1,CLDN8,CPNE4,CPQ,CTAGE1,CTDSPL2,CTNNA3…
TF	Factor: oct-2; motif: NNWNATGCAAATNN	TF:M03836	FALSE	1.25264e-05	4.90217	3794	3082	803	17007	A2ML4,AASS,AATK,ABCA12,ABCA13,ABCA4,ABCB10,ABCB5,ABCC9,ABL1,ABLIM2,ACACA,ACAN,ACAP3,ACOT11,ACRL,ACSL1,ACSM4,ACTN4,ACTR2,ADAM12,ADAM17,ADAM19,ADAMTS12,ADAMTSL3,ADCYAP1R1,ADD3,ADGRL2,ADGRL3,ADRM1,AEN,AFF2,AGAP1,AGPAT4,AHNAK2,AHR1A,AHSA2,AIM1,AKAP12,AKAP6,AKNA,AKT3,ALG13,ALPK3,AMMECR1,AMOTL1,ANAPC2,ANGPT4,ANK1,ANKFN1,ANKRD6,ANO3,ANXA10,AOX1,ARFGAP3,ARHGAP15,ARHGAP28,ARHGAP29,ARHGAP33,ARHGAP5,ARHGDIA…
TF	Factor: Hoxa9; motif: ATYAATDACATC	TF:M03874	FALSE	1.61111e-05	4.79287	2110	3082	474	17007	AADAC,ABCA4,ABCB5,ABHD12,ABL1,ABLIM1,ACSBG2,ACSF3,ACSM4,ADAL,ADAM22,ADAMTS19,ADAMTS20,ADGRB3,ADGRL2,ADMP,ADRB3,ADRM1,AGPAT4,AKAP14,ALOX5,ALS2,ANAPC7,ANKFN1,ANKS1A,ARFGAP3,ARHGAP29,ARHGAP5,ARHGAP6,ARHGEF11,ARMH4,ASCC3,ASPH,ATP8A2,AXIN2,B3GALNT1,B3GALT5,B3GLCT,B4GALNT3,BBS10,BBS4,BCHE,BCL2L13,BCL9L,BICDL1,BICRA,BMERB1,BMPR1B,BNC1,BRD2,BRSK1,C1ORF21,C4BPM,C7,CACNA1E,CADM2,CAMK1D,CAMK2D,CAMKK1,CAPN13…
TF	Factor: Msx-1; motif: NNNNANTAATTANTNN	TF:M01412	FALSE	2.96276e-05	4.5283	2878	3082	623	17007	AASS,ABCA13,ABCA3,ABCB5,ABHD12,ABL2,ACP1,ACSBG2,ACSF2,ACSM4,ACTN4,ACTR3B,ACVR2A,ACVR2B,ACYP2,ADAM12,ADAM22,ADAMTS10,ADAMTS2,ADAMTSL1,ADD3,ADGRL2,ADGRL3,ADRM1,AFF2,AGAP1,AGBL1,AGMO,AIM1L,AKAP12,AKT3,ALDH4A1,AMER1,AMPD3,AMPH,ANAPC10,ANAPC7,ANK3,ANKH,ANKRD11,ANKRD34B,ANKRD44,ANKS1B,ANP32A,ANXA10,ANXA5,ARHGAP22,ARHGAP28,ARHGAP39L,ARHGEF11,ARHGEF28,ARID2,ARMC1,ARPP21,ARVCF,ASAP3,ASCC1,ASIP,ATG4C,ATP2B…
TF	Factor: HNF3beta; motif: KGNANTRTTTRYTTW	TF:M00131	FALSE	3.542e-05	4.45075	2269	3082	503	17007	ABCA12,ABCA13,ABCA4,ABCB7,ABI2,ABLIM2,ACACA,ACSM4,ACTR3B,ACVR2B,ADAL,ADAM19,ADAM22,ADAMTS10,ADAMTSL1,ADAMTSL3,ADGRD2,ADGRL2,AGBL1,AGMO,AGT,AHNAK2,AHR1A,AHRR,AIM1,AJAP1,AKAP13,ALDH1A2,AMER1,AMPD3,ANAPC7,ANKH,ANKRD44,ANKS1B,ANO3,ANP32A,ANXA10,AOX1,AP3B2,APP,ARFGAP3,ARHGAP28,ARHGAP39L,ARHGAP6,ARHGAP8,ARHGEF28,ARID5B,ARMC1,ARMC3,ARRDC2,ASB2,ATG10,ATP2B2,ATP4B,ATP6V0A4,B3GALT1,B3GALT5,B3GNT5,BCAR3,BCR…
TF	Factor: Cdx; motif: NAYNRHNARAKTHATAAA	TF:M00991	FALSE	3.56925e-05	4.44742	2518	3082	552	17007	A4GALT,AADAC,AASS,ABCA13,ABCA4,ABCB10,ACACA,ACSM4,ADAL,ADAM22,ADAMTS19,ADAMTS20,ADAMTS9,ADAMTSL1,ADGRB3,ADGRL3,AGMO,AGPAT4,AGT,AHR1A,AHSA2,AJAP1,AK8,AKAP6,AKT3,ALCAM,ALG13,ALKBH8,ALPK1,ALS2L,AMER1,AMMECR1,AMOTL1,AMPD3,ANAPC1,ANK2,ANKRD44,ANKS1B,ANO3,AP3B1,ARHGAP10,ARHGAP5,ARHGEF26,ARID5B,ARMC3,ARMC4,ASCC3,ATG10,ATG4C,ATP2B2,ATP2C1,AVP,AXL,B3GALT1,B3GALT5,BARHL1,BBS12,BBS4,BBX,BCAR3,BCHE,BCKDHB,BC…
TF	Factor: GATA-3; motif: AGATAA; match class: 1	TF:M01878_1	FALSE	5.04902e-05	4.29679	3624	3082	765	17007	A2ML3,AASS,ABAT,ABCA13,ABCA4,ABCB5,ABCB7,ABLIM2,ACSBG2,ACTR2,ACTR3B,ACVR2A,ACYP2,ADAL,ADAM12,ADAM17,ADAM8,ADAMTS12,ADAMTS2,ADAMTS9,ADAMTSL1,ADAP1,ADARB2,ADCYAP1R1,ADGRB3,ADGRL2,ADGRV1,ADPRH,AFDN,AFG1L,AGBL1,AHNAK2,AHR1A,AIFM3,AKAP12,ALDH4A1,ALG13,ALK,ALS2,ALS2L,AMER1,AMN1,AMOTL1,AMPD3,AMPH,ANK3,ANKFN1,ANKH,ANKRD6,ANKS1B,ANO3,ANO4,ANO6,AOX1,ARFGAP3,ARHGAP1,ARHGAP24,ARHGAP26,ARHGAP28,ARHGAP29,ARHGA…
TF	Factor: HNF-1; motif: WRGTTAATNATTAACNNN	TF:M00790	FALSE	7.5203e-05	4.12377	2419	3082	530	17007	AADAC,AAR2,ABCA13,ABHD12,ABL1,ABLIM1,ABLIM2,ACAP3,ACE,ACOT11,ACSM4,ACVR2A,ADAMTSL1,ADAMTSL3,ADCYAP1R1,ADGRB3,ADGRL4,ADRM1,AFF2,AFG1L,AGMO,AHSA2,AIFM3,AKAP12,AKT3,ALG10,ALPK1,AMOTL1,ANAPC1,ANAPC10,ANKRD11,ANKRD44,ANKS1A,ANO4,ANXA10,ARHGAP15,ARHGAP28,ARHGAP39L,ARHGAP5,ARHGAP8,ARHGEF26,ARHGEF28,ARHGEF7,ARHGEF9,ARMH4,ARSJ,ARVCF,ASAP3,ASCL2,ASPG,ATG13,ATP4B,ATP8A2,ATVR1,B3GALNT1,B3GALT5,B3GAT1,B4GALNT…
TF	Factor: Sox-9; motif: NNNNNACAAARGNNSMN	TF:M07269	FALSE	7.96717e-05	4.0987	9464	3082	1842	17007	A2ML3,A4GALT,AADAC,AAK1,AAR2,AASS,AATF,AATK,ABAT,ABCA12,ABCA13,ABCA4,ABCB10,ABCB7,ABHD12,ABL1,ABLIM1,ABLIM2,ABLIM3,ACACA,ACACB,ACAP3,ACE,ACOT11,ACP1,ACSBG2,ACSF2,ACSL1,ACSM4,ACTR10L,ACTR2,ACTR3B,ACVR2A,ACVR2B,ACYP2,ADA,ADAL,ADAM12,ADAM17,ADAM19,ADAM8,ADAMTS10,ADAMTS12,ADAMTS17,ADAMTS19,ADAMTS20,ADAMTSL1,ADAMTSL2L,ADAP1,ADARB2,ADCK1,ADCYAP1R1,ADGRB3,ADGRD2,ADGRG1,ADGRL2,ADGRL3,ADGRL4,ADMP,ADPRH,AD…
TF	Factor: HOXD13; motif: NNNYYAATAAAANNNN	TF:M01404	FALSE	0.000104171	3.98225	3420	3082	723	17007	AAK1,AAR2,ABCB10,ABCC4,ABHD12,ABTB1,ACACA,ACACB,ACAN,ACAP3,ACSM4,ADAM17,ADAM19,ADAMTS10,ADAMTS17,ADAP1,ADGRA3,ADGRL2,AFG1L,AGAP1,AGPAT4,AHR1A,AIM1,AKAP6,AKT3,ALCAM,ALDH4A1,ALG13,ALK,ALS2,ANKRD17,ANO4,ANXA10,AOX1,ARHGAP10,ARHGAP24,ARHGAP28,ARHGAP29,ARHGAP5,ARHGAP8,ARHGEF16,ARHGEF28,ARHGEF4,ARID2,ASB18,ASCC1,ASCC2,ATG10,ATP2B2,ATP4B,ATP8A2,AUTS2,B3GALT1,B3GALT5,B3GAT1L,B3GLCT,B4GALNT3,BBS10,BBX,BCL…
TF	Factor: HNF3; motif: NWRARYAAAYANN	TF:M00791	FALSE	0.000116424	3.93396	3178	3082	676	17007	AAK1,ABCA13,ABCB10,ABHD12,ACACB,ACBD4,ACP1,ACTR3B,ACYP2,ADAM19,ADAMTSL1,ADAMTSL3,ADGRL4,AFF4,AGAP1,AGBL1,AGPAT4,AHR1A,AIFM3,AIM1,AIM1L,AJAP1,AKAP13,AKAP6,AKR1D1,ALG13,ALKBH8,ALPPL,AMMECR1,AMN1,AMPD3,ANAPC10,ANAPC7,ANK1,ANK3,ANKFN1,ANKH,ANKS1B,ANO3,ARFGAP3,ARHGAP1,ARHGAP28,ARHGAP29,ARHGAP39L,ARHGAP6,ARHGEF28,ARHGEF7,ARID2,ARMC3,ARMC4,ASAP3,ASS1,ASTN2,ATAD3B,ATG10,ATG13,ATP6V0A4,ATVR1,B3GALT1,B3GAT…
TF	Factor: HOXD10; motif: TTTTATTM	TF:M08816	FALSE	0.000126876	3.89662	1962	3082	438	17007	AAK1,ABCB10,ABHD12,ACACB,ACAP3,ACSM4,ACVR2A,ADAM19,ADAM22,ADAMTSL3,ADGRB3,ADGRL2,AFG1L,AGPAT4,AIM1,ALCAM,ALG13,ALK,ALS2,ANXA10,AOX1,AP3B2,ARHGAP10,ARHGAP22,ARHGAP24,ARHGAP28,ARHGAP5,ARHGAP8,ARHGEF16,ARHGEF4,ARID2,ARMC3,ARMC4,ASCC1,ASCC2,ASNS,ATG10,B3GALT1,B3GALT5,B3GLCT,BEGAIN,BIRC6,BLACAT1,BMI1,C1QTNF9B,C4ORF48,C7,C8ORF34,C9ORF84,CACHD1,CACNA1B,CACNA1E,CACNG2,CADM2,CARD11,CASC3,CBFB,CCDC148,CCDC…
TF	Factor: HOXA10; motif: NNNGYAATAAAATNNW	TF:M01464	FALSE	0.000134566	3.87107	3010	3082	643	17007	A4GALT,AAK1,AASS,ABCB10,ABCC4,ABCC9,ABHD12,ABTB1,ACACB,ACAN,ACAP3,ACSBG2,ACSM4,ACTR3B,ADAM19,ADAMTS10,ADAMTSL3,ADGRA3,ADGRB3,ADGRD2,ADGRL2,ADRM1,AIM1L,AK8,AKAP11,AKAP6,ALDH4A1,ALOX5,AMFR,AMPD3,ANKRD11,ANKS1B,ANXA10,AOX1,AP3B1,ARHGAP10,ARHGAP15,ARHGAP24,ARHGAP29,ARHGAP5,ARHGAP8,ARHGEF16,ARHGEF28,ARHGEF4,ARHGEF7,ARID2,ASB2,ASCC1,ASCL2,ASNS,ATP2B2,ATP4B,AUTS2,B3GALT5,B3GLCT,BBS12,BCL11A,BDNF,BEGAIN,…
TF	Factor: GATA-X; motif: NGATAAGNMNN	TF:M00203	FALSE	0.000152366	3.81711	3454	3082	728	17007	A2ML3,AASS,AATF,ABCC9,ABLIM2,ABLIM3,ACP1,ACRL,ACSBG2,ACTR2,ACYP2,ADA,ADAL,ADAM17,ADAM8,ADAMTS12,ADAMTS9,ADAMTSL1,ADAMTSL3,ADAP1,ADCY7,ADD3,ADGRL2,AGBL1,AGMO,AGPAT3,AHR1A,AIFM3,AIM1,AK9,AKAP11,AKAP13,ALG13,ALG9,ALK,ALOX5,AMER1,AMN1,AMOTL1,ANAPC4,ANK2,ANKFN1,ANKRD6,ANKS1B,ANO10,ANO3,ANO4,ANO6,ANP32A,AOX1,AP3B1,AP3B2,APC2,APP,ARHGAP10,ARHGAP24,ARHGAP26,ARHGAP5,ARHGAP6,ARHGAP8,ARHGEF4,ARHGEF6,ARHGEF9…
TF	Factor: GATA-4; motif: AGATAAN; match class: 1	TF:M03549_1	FALSE	0.000170068	3.76938	814	3082	203	17007	ABCA13,ABCB7,ACVR2A,ADARB2,ADCYAP1R1,ADGRB3,ADGRL2,ADGRV1,AFG1L,AHNAK2,AKAP12,ALDH4A1,ALS2,ALS2L,ANK3,ANKRD6,ARHGAP5,ARHGAP8,ARMC3,ARSG,ASB2,ATP2B2,AXL,B3GALT1,BBS4,BCAR3,BCHE,BEGAIN,BIRC6,BTBD10,C7,CACNA1C,CACNG2,CARD11,CARMIL1,CDH20,CDK15,CDON,CERS6,CGNL1,CHD9,CHRM3,CLCN1,CLDN1,COPS7B,COX10,CRB1,CTBP2,DAB2IP,DCT,DCX,DERA,DGKB,DIRAS2,DLGAP2,DMBT1,DOCK8,DYTN,EBF2,EEF1A2,EPAS1,EPHA5,EXOC3L,F13A1,F…
TF	Factor: TCF-7; motif: TCAAAG; match class: 1	TF:M00805_1	FALSE	0.00021496	3.66764	4673	3082	958	17007	A2ML3,A4GALT,AAR2,AASS,ABAT,ABCA12,ABCC4,ABL2,ABLIM1,ABTB1,ACACA,ACAP3,ACP1,ACSF2,ACSF3,ACSL1,ACTR2,ACVR2A,ACVR2B,ADA,ADAM17,ADAM8,ADAMTS10,ADAMTS12,ADAMTS20,ADAMTSL1,ADARB2,ADCYAP1R1,ADGRB3,ADGRL2,ADGRV1,AFF4,AFG1L,AGO1,AGRN,AJAP1,AKAP13,AKAP6,AKT3,ALG13,ALG9,ALK,ALPK1,ALPK3,ALS2,ALS2L,AMFR,AMPD3,AMPH,ANK2,ANK3,ANKFN1,ANKH,ANKRD6,ANKS1A,ANO3,ANO6,ANP32A,AP3B1,ARHGAP15,ARHGAP24,ARHGAP29,ARHGAP33,…
TF	Factor: NKX2B; motif: CACTTNA; match class: 1	TF:M02109_1	FALSE	0.000242173	3.61587	2712	3082	583	17007	A4GALT,ABCA4,ABL2,ABLIM1,ACACA,ACSBG2,ACSF3,ACSL1,ACSS2,ACTR10L,ACYP2,ADAL,ADAM17,ADAM22,ADAMTS20,ADAMTSL1,ADCYAP1R1,ADD3,ADGRA3,ADGRL2,ADK,AFF4,AGAP1,AGO1,AHR1A,AIFM3,AK9,AKAP12,AKAP6,AKT3,ALCAM,ALDH1A2,ALG13,ALK,ALPK3,ALS2L,AMN1,AMPH,ANK2,ANK3,ANKFN1L,ANKRD34B,ANKS1A,ANXA5,AP3B1,ARFGAP3,ARHGAP1,ARHGAP22,ARHGAP6,ARHGEF4,ARMH4,ARRDC2,ARSG,ASB2,ASCC2,ASIC4,ASPH,ASTN2,ATP2C1,ATP8B1,AXL,B3GALT1,B3GN…
TF	Factor: IRF-8; motif: AGTTTCW	TF:M01665	FALSE	0.000290285	3.53717	3824	3082	796	17007	ABCA13,ABCC4,ACACA,ACACB,ACAP3,ACOT11,ACSBG2,ACSS2,ACTR3B,ACYP2,ADAL,ADAM22,ADAMTSL1,ADCK1,ADCYAP1R1,ADD3,ADGRA3,ADGRL3,ADGRL4,ADGRV1,AFF2,AFG1L,AGRN,AHNAK2,AHR1A,AHRR,AHSA2,AIM1,AK9,AKAP6,ALG13,ALPK1,ALPK3,ALS2L,AMER1,AMMECR1,AMPD3,AMPH,ANAPC1,ANGPT4,ANK3,ANKH,ANKRD6,ANKS1B,ANO4,ANP32A,ANXA10,AP3B1,APP,ARFGAP3,ARHGAP10,ARHGAP24,ARHGAP33,ARHGAP39L,ARHGAP5,ARHGAP8,ARHGEF16,ARHGEF4,ARHGEF7,ARID1B,A…
TF	Factor: Msx-2; motif: TAATTAN; match class: 1	TF:M07425_1	FALSE	0.00029537	3.52963	1367	3082	316	17007	AASS,ABCA3,ABCB5,ABL2,ADAL,ADAMTS20,AGBL1,AKT3,ALDH4A1,ANAPC1,ANKH,ANKRD34B,ANKRD44,ANKS1B,ANP32A,ANXA10,ANXA5,APLP2,ARHGAP28,ARHGAP33,ARHGEF11,ARVCF,ASB18,ATG13,ATG4C,AXL,B3GALNT1,B3GAT1L,BBX,BCHE,BEGAIN,BEST3,BICRA,BMPR1B,C14ORF105,C15ORF40,C1ORF21,C4BPM,C7,C8B,C9ORF84,CALN1,CAMTA1,CAPN13,CARD11,CARMIL1,CASKIN2,CCDC148,CCDC175,CD88,CDC42BPA,CDH2,CDH6,CEP126,CNTN3,CNTNAP5,COX4I1,CPNE4,CRB1,CTAGE…
TF	Factor: Msx-1; motif: CNGTAWNTG; match class: 1	TF:M00394_1	FALSE	0.000327148	3.48526	2821	3082	603	17007	A2ML3,A4GALT,AADAC,AAR2,ABCA12,ABCA4,ABCC9,ACACA,ACAN,ACBD6,ACSBG2,ACTN4,ACTR3B,ACVR2A,ADAMTSL3,ADCY7,ADD3,ADGRL2,ADGRL3,ADRB3,ADRM1,AGAP1,AGBL1,AGMO,AGO1,AGPAT4,AHNAK2,AIM1L,AJAP1,AK9,AKAP12,AKAP13,AKT3,ALCAM,ALG13,ALK,ALOX5,ALPK1,ALS2,AMFR,AMOTL1,AMPD3,ANAPC1,ANAPC7,ANK3,ANKFN1L,ANKRD34B,ANKRD6,ANKS1A,ANO4,ANP32A,ANXA5,AOX1,AP3B1,ARFGAP3,ARHGAP10,ARHGAP15,ARHGAP22,ARHGAP28,ARHGAP39L,ARHGAP8,ARH…
TF	Factor: LHX2; motif: WNNACTAATTAGNNNNN	TF:M01325	FALSE	0.00040505	3.39249	1337	3082	309	17007	AATF,ABCA3,ABCB5,ABL2,ACACA,ACSF2,ACTN4,ACTR3B,ACYP2,ADAM22,ADGRB3,ADGRL2,AGAP1,AGRN,AKT3,AMPD3,ANKH,ANKRD34B,ANP32A,ANXA10,ANXA5,AP3B2,ARHGAP22,ARHGAP39L,ASB18,ASIP,ATP4B,B3GALT1,BBS4,BBX,BCAR3,BCHE,BEGAIN,BEND5,BEND7,BICRA,BMPR1B,BRD2,BSN,BTBD10,C14ORF105,C1QTNF9B,C7,C9ORF84,CADM1,CADPS,CAPN6,CARD11,CARMIL1,CASKIN2,CCDC191,CDH6,CDH9,CDKN2C,CEP85L,CERS6,CHD6,CHD9,CHRM2,CHRM3,CHTF8,CLMN,CLYBL,CNT…
TF	Factor: TCF7RELATED; motif: NANNWWCAAAGN	TF:M08902	FALSE	0.000414999	3.38195	3272	3082	689	17007	A4GALT,ABAT,ABCB7,ABL1,ABLIM1,ACAP3,ACE,ACSF3,ACVR2A,ACVR2B,ADA,ADAM19,ADAM22,ADAMTSL1,ADAMTSL3,ADAP1,ADCK1,ADCYAP1R1,ADGRB3,ADGRL2,ADGRL4,ADPRH,ADRB3,AFG1L,AGMO,AGO1,AGPAT4,AGRN,AHSA2,AKAP13,AKAP6,AKT3,ALCAM,ALDH1A2,ALDH4A1,ALG9,ALK,ALKBH8,ALPK3,ALPPL,AMER1,AMFR,AMN1,AMPD3,AMPH,ANAPC7,ANK3,ANKRD6,ANO8,AOX1,AP3B1,ARHGAP15,ARHGAP22,ARHGAP28,ARHGAP5,ARHGEF16,ARHGEF7,ARHGEF9,ARMH3,ARPP21,ARR3,ARVCF,…
TF	Factor: Nkx3-2; motif: TRAGTG; match class: 1	TF:M01181_1	FALSE	0.000438336	3.35819	2354	3082	511	17007	A4GALT,AADAC,AAK1,AAR2,ABAT,ABCA4,ABCB7,ACACA,ACAN,ACAP3,ACBD4,ACSBG2,ACSM4,ACTR10L,ACTR3B,ACYP2,ADAL,ADARB2,ADCYAP1R1,ADD3,ADGRL2,ADGRV1,AFG1L,AGO1,AGPAT3,AHRR,AIFM3,AIG1,AK9,AKAP14,AKAP6,AKT3,ALDH1A2,ALOX5,ALPK1,ALPK3,AMMECR1,AMOTL1,ANKRD34B,ANXA5,AOX1,ARFGAP3,ARHGAP1,ARHGAP10,ARHGAP6,ARHGEF28,ARID2,ARMC3,ARMH4,ARRDC2,ASTN2,ATP2B2,AXL,B3GALT1,B3GALT5,B3GAT1,BAIAP2,BAZ1B,BBS12,BCAR3,BCHE,BCORL1,…
TF	Factor: Oct-1; motif: NNNNATGCAAATNAN	TF:M00195	FALSE	0.000470257	3.32766	3583	3082	748	17007	A2ML4,ABCA12,ABCA13,ABCA4,ABCB10,ABCC9,ABLIM2,ACACA,ACAN,ACAP3,ACOT11,ACSL1,ACTR2,ADAM12,ADAM19,ADAMTS12,ADAMTS20,ADAMTSL1,ADAMTSL3,ADARB2,ADCYAP1R1,ADD3,ADGRB3,ADGRL3,AEN,AFF4,AHNAK2,AHR1A,AHSA2,AIM1,AKAP12,AKAP6,AKNA,AKT3,ALG13,ALPK3,AMMECR1,AMOTL1,ANAPC2,ANKRD34B,ANKRD6,ANO3,ANO4,ANXA10,AP3B1,APP,ARFGAP3,ARHGAP28,ARHGAP29,ARHGAP33,ARHGAP5,ARHGDIA,ARHGEF16,ARHGEF7,ARMC4,ARPP21,ARSG,ARSJ,ARVCF,A…
TF	Factor: GATA-2; motif: ASAGATAANA	TF:M00349	FALSE	0.000516802	3.28668	3711	3082	772	17007	AADAC,AAK1,ABCA12,ABCA13,ABLIM2,ACP1,ACSBG2,ACTR2,ACTR3B,ACVR2A,ACVR2B,ADAL,ADAM17,ADAMTS2,ADAMTSL1,ADAP1,ADARB2,ADCYAP1R1,ADGRB3,ADGRV1,ADPRH,AFF4,AGBL1,AGMO,AHNAK2,AHR1A,AIFM3,AKAP12,AKR1D1,ALCAM,ALDH4A1,ALG9,ALK,ALOX5,ALPK1,ALS2,ALS2L,AMER1,AMPD3,ANAPC7,ANGPT4,ANK2,ANKH,ANKRD6,ANO10,ANO3,ANO4,ANP32A,AOX1,ARFGAP3,ARHGAP10,ARHGAP24,ARHGAP29,ARHGAP5,ARHGAP6,ARHGAP8,ARHGEF4,ARID2,ARID3A,ARMC3,ARRD…
TF	Factor: TEF; motif: ATGTTWAYATAA	TF:M00672	FALSE	0.000520886	3.28326	4929	3082	1002	17007	A2ML3,A4GALT,AAK1,ABCA13,ABCA4,ABCB5,ABCB7,ABCC9,ABHD12,ABLIM2,ACACA,ACBD6,ACE,ACP1,ACSBG2,ACSF3,ACSM4,ACTN4,ACTR3B,ADAL,ADAM12,ADAM17,ADAM19,ADAMTS10,ADAMTS12,ADAMTS2,ADAMTSL1,ADAP1,ADD3,ADGRB3,ADGRL2,ADGRL4,ADGRV1,ADK,ADPRH,AFAP1L1,AFF3,AFG1L,AGAP1,AGBL1,AGPAT3,AGT,AHNAK2,AHR1A,AJAP1,AKAP14,AKAP6,ALDH1A2,ALDH4A1,ALG13,ALPPL,AMMECR1,AMN1,AMPH,ANAPC1,ANAPC10,ANAPC7,ANK2,ANKFN1,ANKRD44,ANKRD6,ANKS…
TF	Factor: C/EBP; motif: NNATTGCNNAANNN	TF:M00190	FALSE	0.00083178	3.07999	5541	3082	1114	17007	A2ML3,A2ML4,A4GALT,AADAC,AAK1,ABCA12,ABCA13,ABCA4,ABCA7,ABCB7,ABCC4,ABCC9,ABHD12,ABL2,ABLIM3,ACACA,ACAN,ACAP3,ACOT11,ACP1,ACSF2,ACSL3,ACSM4,ACSS2,ACTN4,ACTR10L,ACTR3B,ACVR2B,ACYP2,ADAM19,ADAM8,ADAMTS19,ADAMTS9,ADAMTSL1,ADAMTSL3,ADAP1,ADCYAP1R1,ADD3,ADGRL2,ADGRL3,ADGRL4,ADGRV1,ADRB3,ADRM1,AFG1L,AGPAT3,AGPAT4,AHNAK2,AHR1A,AHRR,AHSA2,AIM1,AJAP1,AK8,AK9,AKAP11,AKAP14,AKAP6,AKR1D1,AKT3,ALCAM,ALDH1A2,A…
TF	Factor: Oct-1; motif: TATGCAAATN	TF:M00342	FALSE	0.000864669	3.06315	3142	3082	661	17007	A2ML4,AASS,AATK,ABCA12,ABCA13,ABCA4,ABCB10,ABCC9,ABL1,ABLIM1,ACACA,ACAN,ACSL1,ACTR2,ACVR2B,ADAM12,ADAM17,ADAM19,ADAMTS12,ADAMTSL2L,ADAMTSL3,ADCYAP1R1,ADD3,ADGRB3,ADGRL3,ADRM1,AEN,AFG1L,AGAP1,AGPAT4,AHNAK2,AHR1A,AIM1,AKAP12,AKAP6,AKNA,ALG13,ALPK3,ALS2,AMMECR1,AMOTL1,ANAPC2,ANGPT4,ANKFN1,ANKRD6,ANO3,ANXA10,AOX1,ARFGAP3,ARHGAP28,ARHGAP29,ARHGAP33,ARHGAP5,ARHGAP8,ARHGDIA,ARHGEF16,ARHGEF7,ARMC4,ARPP21…
TF	Factor: Sox-5; motif: NNAACAATNN	TF:M00042	FALSE	0.00101605	2.99309	2591	3082	554	17007	A2ML4,A4GALT,ABLIM1,ACACA,ACSM4,ACTN4,ACTR10L,ADAM19,ADAMTS10,ADAMTS12,ADAMTSL1,ADAMTSL3,ADAP1,ADARB2,ADCK1,ADGRL3,ADGRL4,AGBL1,AHNAK2,AKT3,ALCAM,ALDH1A2,ALG13,ALK,ANGPT4,ANKFN1,ANO4,ANXA5,ARHGAP24,ARHGAP29,ARHGAP6,ARHGEF26,ARHGEF28,ARHGEF7,ARHGEF9,ARMC1,ARMC3,ASB2,ASCC3,ASCL2,ATP5F1AW,ATP8A2,ATPAF2,B3GALT1,B3GLCT,B3GNT5,BAIAP2,BARHL1,BBS10,BEGAIN,BEND3,BFSP1,BIRC6,BMERB1,BMP3,BRINP3,BRIP1,BTBD11…
TF	Factor: TCF-7; motif: TCAAAG	TF:M00805	FALSE	0.00104342	2.98154	10094	3082	1942	17007	A2ML3,A4GALT,AAK1,AAR2,AASS,AATF,ABAT,ABCA12,ABCA13,ABCA3,ABCB5,ABCB7,ABCC4,ABCC9,ABL1,ABL2,ABLIM1,ABLIM2,ABLIM3,ABTB1,ACACA,ACAN,ACAP3,ACP1,ACSBG2,ACSF2,ACSF3,ACSL1,ACSM4,ACTN4,ACTR10L,ACTR2,ACTR3B,ACVR2A,ACVR2B,ADA,ADAL,ADAM12,ADAM17,ADAM22,ADAM8,ADAMTS10,ADAMTS12,ADAMTS17,ADAMTS20,ADAMTS9,ADAMTSL1,ADAMTSL2L,ADAP1,ADARB2,ADCK1,ADCYAP1R1,ADD3,ADGRA3,ADGRB3,ADGRD2,ADGRL2,ADGRV1,ADK,ADMP,ADRB3,ADR…
TF	Factor: Barx-2; motif: TAANTAATTANTKNTN	TF:M01431	FALSE	0.00109745	2.95962	2065	3082	451	17007	AASS,ABCA3,ABCB5,ABHD12,ABL2,ACACB,ACSBG2,ACSF2,ACSM4,ACTN4,ACVR2B,ACYP2,ADAM22,ADAMTS10,ADAMTS2,ADAMTSL1,ADARB2,ADCK1,ADD3,ADGRL3,AGAP1,ALDH4A1,AMER1,AMPH,ANKH,ANKRD11,ANKRD34B,ANKS1B,ANP32A,ANXA10,ANXA5,ARHGAP22,ARHGAP24,ARHGAP28,ARHGAP39L,ARID2,ARPP21,ARVCF,ASCC1,ASIP,ATP2B2,ATP4B,B3GALT5,B4GALT1,BBX,BCHE,BEGAIN,BEND5,BEND7,BFSP1,BICRA,BIRC6,BMERB1,BMP3,BMPR1B,BRD2,BTBD10,C1QTNF4,C1QTNF9B,C1OR…
TF	Factor: HOXD13; motif: WNNAATAAWAY	TF:M08817	FALSE	0.00135391	2.86841	4304	3082	880	17007	A2ML3,A4GALT,AADAC,AAK1,AAR2,ABCA4,ABCB10,ABCC4,ABCC9,ABHD12,ABLIM1,ABTB1,ACP1,ACTR10L,ACTR3B,ACYP2,ADAL,ADAM17,ADAMTS10,ADAMTS20,ADAMTSL1,ADAMTSL3,ADCY7,ADD3,ADGRB3,ADGRL2,ADGRL4,AFF2,AFF3,AFG1L,AHNAK2,AHR1A,AIM1,AIM1L,AJAP1,AKAP6,AKT3,ALCAM,ALDH4A1,ALG13,ALK,ALPK3,AMFR,AMPD3,ANAPC4,ANAPC7,ANK2,ANKFN1,ANKRD34B,ANKS1B,ANO3,ANXA10,AOX1,AP3B1,ARHGAP10,ARHGAP15,ARHGAP24,ARHGAP28,ARHGAP29,ARHGAP8,ARH…
TF	Factor: GATA-1; motif: MNAGATAANR	TF:M00347	FALSE	0.00153773	2.81312	4090	3082	839	17007	A2ML3,AADAC,AAK1,ABCA12,ABCA13,ABLIM2,ACP1,ACSBG2,ACSL1,ACTR2,ACTR3B,ACVR2A,ACYP2,ADAM17,ADAM8,ADAMTS2,ADAMTS9,ADAMTSL1,ADAP1,ADARB2,ADCYAP1R1,ADGRA3,ADGRB3,ADGRL2,ADGRV1,AFF4,AGBL1,AGMO,AHNAK2,AIFM3,AKAP12,AKAP14,AKR1D1,ALCAM,ALDH4A1,ALG9,ALOX5,ALPK1,ALS2,ALS2L,AMER1,AMPD3,ANAPC7,ANGPT4,ANK2,ANKH,ANKRD6,ANO10,ANO3,ANO4,ANP32A,AOX1,ARHGAP1,ARHGAP10,ARHGAP24,ARHGAP26,ARHGAP28,ARHGAP29,ARHGAP5,ARHG…
TF	Factor: Msx-1; motif: CNGTAWNTG	TF:M00394	FALSE	0.00178975	2.74721	7967	3082	1556	17007	A2ML3,A4GALT,AADAC,AAK1,AAR2,ABAT,ABCA12,ABCA13,ABCA3,ABCA4,ABCB5,ABCB7,ABCC4,ABCC9,ABL2,ABLIM1,ABLIM2,ACACA,ACACB,ACAN,ACBD4,ACBD6,ACSBG2,ACSF2,ACSF3,ACTN4,ACTR10L,ACTR2,ACTR3B,ACVR2A,ACVR2B,ADAM12,ADAM17,ADAM19,ADAMTS10,ADAMTSL3,ADAMTSL5,ADARB2,ADCK1,ADCY3,ADCY7,ADD3,ADGRB3,ADGRD2,ADGRL2,ADGRL3,ADGRL4,ADRB3,ADRM1,AFAP1L1,AFF3,AFG1L,AGAP1,AGBL1,AGMO,AGO1,AGPAT3,AGPAT4,AHNAK2,AIFM3,AIM1,AIM1L,AJA…
TF	Factor: Lhx2; motif: WATTAN; match class: 1	TF:M07047_1	FALSE	0.00180582	2.74332	2371	3082	509	17007	AASS,AATF,ABCA13,ABCA3,ABCA4,ABI2,ABL2,ACACA,ACSL3,ACSS2,ACTR3B,ACYP2,ADAL,ADAP1,ADARB2,ADCK1,ADCYAP1R1,ADGRB3,ADGRD2,ADGRL2,ADGRV1,AFG1L,AGRN,AIM1,AKAP13,AKAP6,AKT3,ALCAM,ALDH1A2,ALG10,ALG13,AMMECR1,ANKFN1,ANKH,ANKRD11,ANKRD44,ANKRD6,ANP32A,ANXA10,ANXA5,AP3B1,ARFGAP3,ARHGAP22,ARHGAP28,ARHGAP39L,ARHGEF28,ARMC4,ASB18,ASCC3,ASIP,ATAD3B,ATG13,ATP2B2,B3GALT1,B3GLCT,BBS4,BBX,BCHE,BCKDHB,BEGAIN,BEND3,B…
TF	Factor: Nkx3-2; motif: TRAGTG	TF:M01181	FALSE	0.00200439	2.69802	7181	3082	1412	17007	A4GALT,AADAC,AAK1,AAR2,AATF,ABAT,ABCA12,ABCA3,ABCA4,ABCB7,ABCC9,ABL2,ABLIM2,ABTB1,ACACA,ACAN,ACAP3,ACBD4,ACBD6,ACSBG2,ACSF2,ACSL1,ACSM4,ACSS2,ACTR10L,ACTR2,ACTR3B,ACVR2A,ACVR2B,ACYP2,ADAL,ADAM17,ADAM19,ADAMTS17,ADAMTS2,ADAMTS20,ADAP1,ADARB2,ADCK1,ADCY7,ADCYAP1R1,ADD3,ADGRA3,ADGRL2,ADGRV1,ADK,AFDN,AFF3,AFF4,AFG1L,AGBL1,AGMO,AGO1,AGPAT3,AHNAK2,AHR1A,AHRR,AHSA2,AIFM3,AIG1,AIM1,AJAP1,AK9,AKAP11,AKAP1…
TF	Factor: GATA-5; motif: TATCTN	TF:M02006	FALSE	0.0020246	2.69366	8246	3082	1606	17007	A2ML3,A2ML4,AADAC,AASS,AATF,ABAT,ABCA12,ABCA13,ABCA4,ABCB10,ABCB5,ABCB7,ABCC9,ABHD12,ABLIM1,ABTB1,ACBD6,ACP1,ACSBG2,ACSL3,ACSM4,ACSS2,ACTN4,ACTR10L,ACTR2,ACTR3B,ACVR2B,ACYP2,ADA,ADAL,ADAM12,ADAM22,ADAM8,ADAMTS12,ADAMTS17,ADAMTS2,ADAMTS20,ADAMTS9,ADAMTSL1,ADAP1,ADARB2,ADCY3,ADGRB3,ADGRD2,ADGRG3,ADGRL2,ADGRL3,ADGRL4,ADGRV1,ADK,ADPRH,AEN,AFF2,AFF4,AGBL1,AGMO,AGO1,AGPAT3,AGPAT4,AGT,AHNAK2,AHR1A,AHR1B…
TF	Factor: Six-3; motif: NWBTAATNYYWN; match class: 1	TF:M07428_1	FALSE	0.00247247	2.60687	468	3082	123	17007	ABCA13,ABCB7,ACSBG2,ACTN4,ACTR3B,ADAMTS12,ADGRL3,AFG1L,AP3B2,ARHGAP1,ARHGAP24,ARHGAP8,ARMC1,ATAD3B,ATG10,B3GNT5,BEGAIN,C2CD5,CCDC129,CD9,CEP135,CERK,CHN1,CNGA3,COL4A5,CTAGE1,DGKB,DOCK2,EFHC2,ESRRG,ETV3L,FAM149A,FAXC,FHIT,GAB1,GALNT16,GGNBP2,GPC2,GRID1,GRM5,HRC8L,IRX1,ITSN1,KCNJ13,KIAA1958,KLHL29,LBH,LDB2,LHFPL1,LHX1,LIMCH1,LNX1,LPAR3,LRRC15,LRRC4C,LTBP1,MAP2,MCC,MDM4,MFSD6,MON2,MYBPHL,MYO10,MYO15…
TF	Factor: HNF-1; motif: NNNNGNTAAWNATTAACYNNN	TF:M01011	FALSE	0.00262968	2.5801	1959	3082	427	17007	A4GALT,AADAC,AAR2,ABCA13,ABHD12,ABL1,ABL2,ABLIM2,ACOT11,ACSL1,ACSM4,ACVR2A,ADAM19,ADAM22,ADAMTS10,ADAMTSL1,ADGRB3,ADGRL4,ADRM1,AFF2,AFG1L,AGMO,AGRN,AIM1,AKT3,ALDH1A2,AMER1,AMPD3,ANAPC10,ANKRD44,ANKS1B,ANXA10,AP3B2,APP,ARHGAP39L,ARHGEF26,ARHGEF28,ARHGEF9,ARVCF,ASAP3,ASPG,ATG13,ATP4B,ATP8A2,ATVR1,ATXN10,B3GALNT1,B3GAT1L,B3GLCT,B4GALT1,BCHE,BEAN1,BEND5,BICD2,BICDL1,BTBD9,C1ORF116,C2ORF88,C8B,CA10,CA…
TF	Factor: Sox-9; motif: RNACAAAGGVN	TF:M01284	FALSE	0.00295324	2.5297	6002	3082	1193	17007	A4GALT,AATF,AATK,ABCA13,ABCA4,ABCB10,ABHD12,ABL1,ABLIM1,ABLIM2,ACACA,ACACB,ACAP3,ACE,ACOT11,ACP1,ACSM4,ACTR2,ACVR2A,ACVR2B,ACYP2,ADA,ADAL,ADAM12,ADAM17,ADAM19,ADAMTS12,ADAMTS19,ADAMTS20,ADAMTSL1,ADAMTSL2L,ADAP1,ADCK1,ADCYAP1R1,ADGRB3,ADGRG1,ADGRL2,ADGRL3,ADGRL4,ADPRHL,AFF2,AFG1L,AGAP3,AGMO,AGPAT2,AGRN,AGT,AHNAK2,AHR1A,AHRR,AIM1,AK8,AKAP11,AKAP12,AKAP13,AKAP14,AKR1D1,ALCAM,ALDH1A2,ALG13,ALK,ALKBH5…
TF	Factor: CdxA; motif: MTTTATR	TF:M00100	FALSE	0.00307855	2.51165	3160	3082	659	17007	A4GALT,AAK1,AASS,ABCA12,ABCA4,ABCB10,ABCB5,ABL2,ACACA,ACACB,ACSBG2,ACSF3,ACSM4,ACTR10L,ACTR2,ACTR3B,ACYP2,ADAM19,ADAM22,ADAMTS10,ADAMTSL1,ADAMTSL3,ADAP1,ADCK1,ADCY7,ADCYAP1R1,ADGRL3,AFDN,AGPAT3,AGPAT4,AGT,AHRR,AKAP14,AKAP6,AKNA,ALCAM,ALG13,ALPK1,AMMECR1,AMPH,ANAPC2,ANKFN1,ANKRD44,ANKS1B,ANO3,AOX1,AP3B1,APOC3,APP,ARFGAP3,ARHGAP10,ARHGAP28,ARHGAP29,ARHGAP33,ARHGAP5,ARHGEF26,ARHGEF28,ARHGEF7,ARHGEF9…
TF	Factor: C/EBP; motif: NNNTKNNGNAAN	TF:M00770	FALSE	0.00318104	2.49743	4512	3082	915	17007	A2ML4,A4GALT,AAK1,ABCA4,ABCB10,ABCC9,ABHD12,ABI2,ABL2,ACAN,ACAP3,ACSF2,ACSL1,ACSL3,ACSM4,ACTR2,ACVR2A,ACVR2B,ACYP2,ADAM19,ADAM8,ADAMTS10,ADAMTS19,ADAMTSL1,ADARB2,ADGRL2,ADGRL3,ADGRL4,ADGRV1,ADPRH,ADRB3,AFF4,AGBL1,AHNAK2,AHR1A,AHRR,AHSA2,AIM1,AJAP1,AKAP11,AKAP6,AKT3,ALDH1A2,ALDH4A1,ALG9,ALK,ALKBH8,ALPK3,AMFR,AMPD3,AMPH,ANAPC10,ANKFN1,ANKH,ANKRD11,ANKS1B,ANO10,ANP32A,AOX1,AP3B1,AP3B2,ARHGAP15,ARHGA…
TF	Factor: SOX; motif: NNNNCWTTGTT	TF:M08899	FALSE	0.00382808	2.41702	2109	3082	455	17007	ACACA,ACAP3,ACE,ACSM4,ACVR2A,ADAM17,ADAM19,ADAMTSL1,ADCK1,ADCYAP1R1,ADGRG1,ADGRL3,ADGRL4,AFF2,AFG1L,AGPAT4,AHR1A,AKAP11,AKAP12,AKAP13,AKR1D1,ALG13,ALK,ALKBH8,AMER1,AMN1,AMPH,ANKRD17,ANKRD6,ANO8,AP3B2,ARHGAP10,ARHGAP22,ARHGAP39L,ARHGEF7,ARHGEF9,ARIH1,ARMH3,ARMH4,ARPP21,ARR3,ASIP,ASS1,ATG13,ATVR1,B3GLCT,BAZ1B,BBX,BEND5,BMI1,BMPR1B,BNC2,BTBD11,C2CD5,C3ORF18,CACNA1C,CACNA1H,CADM1,CADM2,CADPS2,CALCR,C…
TF	Factor: HNF3; motif: NNNNNTRTTTRYTYWNKN	TF:M01012	FALSE	0.0038484	2.41472	2304	3082	493	17007	ABCB7,ABLIM1,ACP1,ACTR3B,ADAL,ADAMTS19,ADAMTSL3,ADGRD2,AFF2,AGRN,AHNAK2,AIFM3,AIM1,AJAP1,AKAP13,AKAP6,ALCAM,ALPPL,AMN1,AMPD3,ANAPC10,ANK1,ANK3,ANKH,ANO4,APP,ARFGAP3,ARHGAP1,ARHGAP6,ARHGAP8,ARHGEF28,ARMC3,ASNS,ATG10,ATG13,ATP2B2,ATP6V0A4,ATVR1,B3GALT1,B3GAT1,B3GLCT,B3GNT5,BCR,BEAN1,BEGAIN,BEND3,BEND7,BMP3,BMPR1B,BTBD11,C14ORF105,C4BPM,C5H11ORF9,C8ORF34,CADPS,CALM1,CAPN15,CASC3,CBFA2T2,CCDC12,CCDC1…
TF	Factor: Oct-2; motif: NNNTATGCAAATNNNN	TF:M01368	FALSE	0.00406555	2.39088	2264	3082	485	17007	A2ML4,A4GALT,ABCA12,ABCA13,ABCA4,ABCC9,ACSBG2,ADAM12,ADAMTS12,ADAMTS20,ADD3,ADGRL3,AEN,AGPAT3,AGRN,AHR1A,AIM1,AKAP12,AKNA,AKT3,ALDH1A2,ALG13,ALPK3,AMMECR1,AMOTL1,ANKH,ANKRD11,ANKRD44,ANKRD6,AP3B1,ARFGAP3,ARHGAP28,ARHGAP29,ARHGAP33,ARHGAP5,ARHGDIA,ARHGEF16,ARHGEF26,ARHGEF7,ARMC1,ARSJ,ARVCF,ASB2,ASCL2,ATG13,ATP2B2,ATP2C1,ATP6V0C,ATP8A2,ATVR1,B3GALNT1,B3GALT1,BCAR3,BEST3,BICD1,BMP3,BMPR1B,BTBD10,C2C…
TF	Factor: Sox-9; motif: NNNNNACAAARGNNSMN; match class: 1	TF:M07269_1	FALSE	0.00407623	2.38974	3755	3082	771	17007	A2ML3,A4GALT,AADAC,AATF,AATK,ABAT,ABCA13,ABCB10,ABCB7,ABHD12,ABL1,ABLIM1,ACACA,ACAP3,ACOT11,ACSL1,ACTR2,ACTR3B,ACVR2A,ACVR2B,ADAM17,ADAM19,ADAMTS12,ADAMTS19,ADAMTSL2L,ADCK1,ADGRG1,ADGRL3,ADPRHL,AGMO,AGRN,AHR1A,AHRR,AIM1L,AK8,AKAP11,AKAP13,AKAP6,ALCAM,ALG13,ALK,AMER1,AMFR,AMMECR1,AMN1,AMPD3,AMPH,ANAPC4,ANKRD17,ANKRD6,ANO3,ANO8,AOX1,ARFGAP3,ARHGAP28,ARHGEF16,ARHGEF4,ARHGEF6,ARHGEF7,ARHGEF9,ARMC1,AR…
TF	Factor: OCT-x; motif: CTNATTTGCATAY; match class: 1	TF:M00210_1	FALSE	0.00668083	2.17517	799	3082	191	17007	ABCC9,ACACA,ACTR2,ADAMTSL1,ADCYAP1R1,AKAP6,AKT3,ALG13,AMMECR1,AMOTL1,ANKRD34B,ANO4,ARFGAP3,ARHGAP33,ARHGEF7,ARVCF,BCAR3,CA12,CACHD1,CAMTA1,CCDC124,CDCA7L,CEP170B,CHODL,CNR1,CNTN6,CNTNAP2,CNTNAP4,COBL,COLQ,DAAM2,DCT,DCX,DDC,DENND5A,DGKB,DGKI,DNMT1,DOCK9,DRD2,E2F3,EBF1,EFCAB7,EIF4EBP3,ELAVL4,ERC2,ESPN,EXOC2,EXOC3L,EXTL3,FAM110B,FAM110C,FAM131B,FARS2,FBXO32,FBXO42,FHL5,FRAS1,FSTL5,GFRA3,GGNBP2,GLRA2…
TF	Factor: LEF-1,; motif: MCTTTGWTSNY	TF:M00978	FALSE	0.00694875	2.15809	1723	3082	377	17007	A4GALT,ABL1,ABL2,ABLIM1,ACACA,ACSF3,ADA,ADAM22,ADAMTS10,ADCYAP1R1,ADK,AFF4,AGO1,AKAP6,ALG9,ALK,ALPK3,ALPPL,AMN1,AMPH,ANAPC2,ANK2,ANKFN1L,ANKRD6,ANO6,ANXA5,APP,ARHGAP15,ARHGAP29,ARHGAP33,ARPP21,ARR3,ART7B,ASCC3,ASIP,ATP2C1,ATVR1,AXIN2,B3GLCT,BBX,BCL2,BNC2,BTBD11,BTBD9,C14ORF105,C1ORF116,CACNA1G,CACNA2D4,CACNG1,CADPS2,CALHM1,CAPN13,CAPN15,CAPSL,CAST,CCND1,CDH12,CDIP1,CDON,CDYL,CEP85L,CHD9,CHIC2,CHR…
TF	Factor: OCT-2; motif: ATGMATATGCWAAT	TF:M08836	FALSE	0.00724653	2.13987	2924	3082	610	17007	A4GALT,AADAC,AASS,ABCA13,ABCA4,ABCB10,ABCB7,ABHD12,ABL2,ABLIM2,ACBD6,ACSS2,ACVR2A,ACYP2,ADAL,ADAM12,ADAMTS12,ADAMTS19,ADAMTSL1,ADD3,ADGRB3,ADGRL2,ADPRH,ADRM1,AFG1L,AHRR,AIM1,AKAP12,AKT3,ALG10,ALG13,AMMECR1,ANAPC7,ANKFN1,ANKRD11,ANKS1B,ANXA10,ANXA5,APP,ARFGAP3,ARHGAP28,ARHGAP29,ARHGAP6,ARHGAP8,ARHGDIA,ARHGEF26,ARMC1,ARMC4,ARSG,ARVCF,ASB2,ASIP,ATP5F1AW,ATVR1,B3GALNT1,B3GALT1,BBS12,BBX,BCHE,BDNF,BEA…
TF	Factor: LEF-1; motif: NANNWWCAAAGNN	TF:M07605	FALSE	0.00774118	2.11119	1791	3082	390	17007	A4GALT,ABAT,ABLIM1,ACAP3,ACSF3,ACVR2A,ACVR2B,ADCYAP1R1,ADPRH,AFG1L,AGMO,AGPAT4,AKAP13,AKAP6,ALG9,ALK,AMER1,AMN1,AMPD3,AMPH,ANAPC7,ANK3,ANKRD6,ANO8,AOX1,ARHGAP15,ARHGAP22,ARHGAP28,ARHGEF9,ARMH3,ARPP21,ARR3,ARVCF,ASB18,ASCC3,ATG13,B3GALNT1,BCAR3,BCKDHB,BCL2,BIRC6,BOC,BTBD11,BTBD9,C14ORF105,C3ORF18,C7,CA10,CABCOCO1,CACNG1,CADPS2,CALCR,CAMTA1,CAPN15,CARHSP1,CCDC124,CD88,CDH11,CDH12,CDH20,CDK14,CDKAL1…
TF	Factor: Oct-1; motif: MKVATTTGCATATT	TF:M00161	FALSE	0.00779702	2.10807	2515	3082	531	17007	A2ML4,ABCA12,ABCA13,ABCA4,ABCC9,ACSBG2,ACTR2,ADAM12,ADAMTS20,ADAMTSL1,ADGRV1,AEN,AFF4,AGPAT3,AGRN,AHR1B,AIM1,AKAP12,AKAP14,AKAP6,AKNA,AKT3,ALS2,AMPD3,ANKRD34B,ANKRD6,ANXA10,AP3B1,APP,ARFGAP3,ARHGAP28,ARHGAP29,ARHGAP5,ARHGAP8,ARHGDIA,ARHGEF16,ARHGEF7,ARPP21,ARSG,ARSJ,ARVCF,ASB2,ASCL2,ATG13,ATP2B2,ATP2C1,ATPAF2,ATVR1,B3GALNT1,B3GALT1,BCAR3,BDNF,BEND5,BEST3,BICD1,BIRC6,BMP3,BNC1,BTBD10,BTBD11,C2CD5,…
TF	Factor: C/EBPalpha; motif: NNNTTNNGCAANN; match class: 1	TF:M01866_1	FALSE	0.00791443	2.10158	1040	3082	240	17007	A2ML4,ABCA4,ABCC9,ACSL3,ADAMTSL1,AHRR,AKAP6,ALK,AMPH,ANKH,AP3B2,ARHGAP39L,ARHGAP8,ARMC3,ARSG,ATP2C1,ATP6V0C,B3GALT1,BCAS3,BDNF,BMPR1B,BRINP1,CACNA1C,CALCR,CAPN15,CD1C,CEP85L,CERS4,CLCN4,CLDN1,CLDN18,CLDN8,CLTCL1,CLYBL,CRB1,CROCC,CTBP2,CTSB,CYP2J19,DCT,DDX4,DOCK8,EIF4EBP3,EPHA3,ERC1,ERG,ERNI,ETFA,EYA2,FASLG,FBXW11,FES,FEZ1,FGF2,FGF7,FNDC3B,FNIP1,FOXN3,GALNT16,GLIPR1,GLUL,GPM6B,GREB1L,GRIK1,GRIK2,G…
TF	Factor: YY1; motif: CCATNTT	TF:M01894	FALSE	0.00807486	2.09286	5271	3082	1052	17007	A2ML3,A2ML4,A4GALT,AAK1,AAR2,ABCA13,ABCB5,ABHD12,ABL2,ABLIM2,ACACA,ACACB,ACOT11,ACSL1,ACSM4,ACSS2,ACTR10L,ACTR2,ACVR2B,ACYP2,ADAL,ADAM12,ADAM17,ADAM8,ADAMTS10,ADAMTS2,ADAMTSL1,ADCY3,ADD3,ADGRB3,ADGRL2,ADGRL3,ADGRL4,ADPRH,ADRB3,AFF2,AFF4,AGAP1,AGRN,AHNAK2,AHR1B,AIFM3,AIM1L,AK8,AK9,AKAP13,AKAP14,AKR1D1,ALDH4A1,ALK,ALPK3,ALS2L,AMFR,AMMECR1,AMOTL1,ANAPC4,ANAPC7,ANK1,ANK2,ANK3,ANKRD11,ANO3,ANO4,ANO6,A…
TF	Factor: Sox-6; motif: NARACAAAARN	TF:M03888	FALSE	0.00963288	2.01624	3608	3082	739	17007	A2ML3,AADAC,AAK1,AATK,ABAT,ABCA13,ABL1,ABLIM3,ACAP3,ACE,ACOT11,ACSF2,ACSL1,ACTR10L,ACTR3B,ACVR2A,ACYP2,ADAM17,ADAM8,ADAMTS10,ADAMTS12,ADAMTS19,ADAP1,ADCK1,ADGRB3,ADGRD2,ADGRG1,ADGRL2,ADGRL3,ADPRH,ADRM1,AGPAT3,AGT,AHRR,AK9,AKAP11,AKAP12,AKAP13,ALDH1A2,ALG9,AMFR,AMMECR1,ANAPC4,ANAPC7,ANKRD6,ANKS1B,ANO3,AOX1,AP3B1,APC2,APOC3,ARFGAP3,ARHGAP28,ARHGDIA,ARHGEF16,ARHGEF2,ARHGEF6,ARHGEF7,ARHGEF9,ARIH1,ARM…
TF	Factor: Pax-6; motif: NNNNTTCACGCWTGANTKNNN; match class: 1	TF:M00097_1	FALSE	0.0104463	1.98104	4262	3082	862	17007	A2ML4,A4GALT,AAK1,AAR2,AATF,ABCA13,ABHD12,ABL1,ABL2,ABLIM3,ACACB,ACP1,ACRL,ACSL1,ACSM4,ACSS2,ACTR3B,ACVR2A,ACVR2B,ADAL,ADAM17,ADAM19,ADAM22,ADAMTSL1,ADAMTSL2L,ADGRL4,ADGRV1,AFF4,AGRN,AHNAK2,AHR1A,AHSA2,AJAP1,AK9,AKAP13,AKAP14,AKAP6,ALDH1A2,ALG13,ALKBH8,ALPK3,ANAPC1,ANAPC2,ANKFN1,ANKS1B,ANO10,ANO3,ANO4,ANP32A,ANXA10,ANXA5,AOX1,APLP2,APP,ARFGAP3,ARHGAP10,ARHGAP15,ARHGAP22,ARHGAP5,ARHGAP6,ARHGAP8,AR…
TF	Factor: GATA-1; motif: NNNNNWGATARNNNN	TF:M02004	FALSE	0.0106385	1.97312	2284	3082	485	17007	A2ML3,AASS,AATF,ABAT,ABCB7,ABLIM3,ACP1,ACSL1,ACTR2,ACYP2,ADA,ADAM8,ADAMTS2,ADAMTSL1,ADARB2,ADD3,AIFM3,AKAP6,AKR1D1,ALG13,ALK,ALOX5,ALPK1,AMER1,ANKFN1,ANKRD17,ANKRD6,ANKS1B,ANO3,ANO4,ANO6,ANP32A,AOX1,APP,ARFGAP3,ARHGAP1,ARHGAP10,ARHGAP24,ARHGAP26,ARHGAP5,ARHGAP8,ARID2,ARMH3,ARRDC2,ASPG,ASS1,ATP4B,ATP8A2,BAIAP2,BBS4,BCAN,BCHE,BCR,BEND5,BRICD5,C1ORF116,C5H11ORF9,C7,CA10,CACHD1,CADM2,CAMK1D,CAMKK1,CA…
TF	Factor: Pit-1; motif: NNWWATTCAT	TF:M03559	FALSE	0.0109064	1.96232	4109	3082	833	17007	A2ML3,A4GALT,ABLIM1,ACP1,ACSM4,ACTN4,ACTR2,ACTR3B,ACYP2,ADA,ADAM12,ADAM17,ADAM19,ADAMTS17,ADAMTS2,ADAMTSL1,ADD3,ADGRB3,ADGRL2,ADGRL3,ADGRV1,ADRM1,AFAP1L1,AFG1L,AGAP1,AGT,AHNAK2,AKAP11,AKAP12,AKAP14,AKAP6,AKT3,ALG13,ALOX5,ALPK1,AMFR,AMMECR1,AMOTL1,AMPH,ANAPC1,ANAPC7,ANK3,ANKFN1,ANKRD34B,ANKRD44,ANKRD6,ANKS1B,ANO3,ANO4,ANP32A,AOX1,ARHGAP10,ARHGAP15,ARHGAP24,ARHGAP5,ARHGAP6,ARHGAP8,ARHGEF16,ARHGEF26…
TF	Factor: Octamer; motif: TNATTTGCATN; match class: 1	TF:M00795_1	FALSE	0.0128179	1.89218	934	3082	217	17007	A4GALT,ABCA12,ABCA4,ABCC9,ACACA,ACTR2,ADCYAP1R1,ADD3,ADGRV1,AHR1A,AKT3,ALG13,AMOTL1,ANKRD34B,ANO4,ARFGAP3,ARHGAP33,ARHGAP8,ARVCF,ASB2,ATP2B2,B3GALNT1,B3GALT1,B3GALT5,BCAR3,BEST3,BTBD10,CA10,CA12,CADM2,CAMTA1,CCDC85C,CDC42BPA,CDH12,CDH13,CDHR3,CEP85L,CHODL,CHRM3,CLDN8,CLSTN2,CNR1,CNTN6,CNTNAP2,CNTNAP4,COLQ,CTAGE1,DAAM2,DCT,DCX,DENND5A,DGKB,DGKI,DNAH17,DOCK8,DRD2,DST,E2F3,EDAR,EFCAB7,ELAVL4,EPB41L5…
TF	Factor: Oct-1; motif: MKVATTTGCATATT; match class: 1	TF:M00161_1	FALSE	0.0130882	1.88312	346	3082	93	17007	ADGRV1,AP3B1,ARHGAP28,ARHGAP8,ARVCF,BCAR3,C4ORF48,CA10,CAMTA1,CLDN8,CNR1,CNTN6,CNTNAP4,COBL,DCX,DGKI,DOCK9,DST,EBF1,EFCAB7,ERC2,ESPN,EXTL3,FHL5,FSTL5,GABBR2,GPR149,GRIK1,GRIP1,HELZ,HOXC11,INPP4B,ISX,ITGB3BP,JARID2,KIAA1328,KIF26A,LMO1,LPL,LTBP1,MAP3K4,MAPK14,MAST4,MED16,MGLL,NAALADL2,NDFIP2,NDUFS3,NFX1,NR4A2,NUDT3,OC90,OSBPL8,PAPPA,PCP4,PDGFC,PLCH1,PLCL2,PPM1H,R3HDM1,RASSF9,RBFOX2,RNF217,RP1,RPS6…
TF	Factor: HNF-3beta; motif: NTRTTTRYT	TF:M02014	FALSE	0.0153142	1.81491	3288	3082	676	17007	ABLIM1,ACP1,ACTR2,ACVR2A,ADAL,ADAM22,ADAM8,ADAMTS10,ADAMTS2,ADAMTSL3,ADAP1,ADGRD2,ADGRG3,ADGRL2,ADPRH,AFF2,AFF4,AGPAT2,AGRN,AGT,AHNAK2,AIFM3,AIM1L,AJAP1,AKAP11,AKAP13,ALCAM,ALDH1A2,ALPK1,ALPPL,AMFR,AMOTL1,ANAPC1,ANAPC2,ANAPC4,ANKH,ANKS1A,ANKS1B,ANO3,ANO4,ANO6,ARHGAP1,ARHGAP26,ARHGAP28,ARHGAP39L,ARHGAP6,ARHGEF28,ARR3,ASB2,ASNS,ASS1,ASTN2,ATAD3B,ATP2B2,ATP5F1AW,ATP6V0A4,ATVR1,B3GALNT1,B3GNT5,BBS10,…
TF	Factor: Oct-1; motif: TNATTTGCATW	TF:M00930	FALSE	0.0154715	1.81047	1677	3082	365	17007	A2ML4,ABCA13,ABCA4,ABCC9,ACACA,ACSM4,ACTR2,ADAMTS20,ADAMTSL1,ADARB2,ADCYAP1R1,AEN,AFF4,AKAP12,AKAP6,AKNA,AKT3,ANKRD34B,ANKRD6,ANXA10,AP3B1,APP,ARHGAP8,ARHGDIA,ARHGEF16,ARHGEF7,ARSG,ARVCF,ASCL2,ATP2B2,ATP2C1,BCAR3,BEND3,BEST3,BICD1,BNC1,C4ORF48,C5H11ORF9,CA10,CACHD1,CACNA2D3,CADM2,CAMK2D,CAMTA1,CCDC12,CCDC60,CCND1,CCSER1,CD9,CDH8,CDHR3,CELF4,CEP162,CGNL1,CHODL,CLCN4,CLSTN2,CLYBL,CNR1,CNTN6,CNTNAP4…
TF	Factor: LEF-1; motif: NWTCAAAGNN	TF:M01022	FALSE	0.0180626	1.74322	2904	3082	602	17007	A4GALT,ABAT,ABCA13,ABCC4,ABL1,ABL2,ABLIM1,ACACA,ACSBG2,ACSF3,ACTR2,ADA,ADAM22,ADAM8,ADAMTS10,ADAMTSL1,ADAP1,ADCYAP1R1,ADD3,ADK,ADRB3,AFF4,AGO1,AHR1A,AHRR,AKAP6,ALG9,ALK,ALPK1,ALPK3,ALPPL,AMN1,AMPD3,AMPH,ANAPC2,ANK2,ANKFN1,ANKFN1L,ANKRD6,ANKS1B,ANO3,ANO6,ANXA5,APOO,APP,ARHGAP15,ARHGAP29,ARHGAP33,ARHGAP39L,ARID1B,ARR3,ART7B,ASB18,ASCC3,ATG10,ATP2C1,ATP8A2,ATVR1,AUTS2,AXIN2,AXL,B3GALNT1,B3GALT1,B3GA…
TF	Factor: GATA-1; motif: NNCWGATARNNNN	TF:M00128	FALSE	0.0193348	1.71366	2442	3082	513	17007	A2ML3,AATF,ABAT,ABCB7,ACP1,ACSBG2,ACTR2,ACYP2,ADA,ADAM8,ADAMTSL1,ADAP1,ADARB2,ADGRB3,ADGRV1,AHNAK2,AHR1A,AIFM3,AKAP6,AKR1D1,ALG13,ALK,ALPK1,AMER1,AMPH,ANK3,ANKFN1,ANKRD17,ANKS1A,ANKS1B,ANO3,ANO4,ANO6,AOX1,AP3B1,ARFGAP3,ARHGAP1,ARHGAP10,ARHGAP22,ARHGAP26,ARHGAP6,ARHGAP8,ARHGEF28,ARMC1,ARMC3,ASPG,ASPH,ASS1,ATP2B2,ATP5F1AW,B3GALNT1,B3GNT5,BBS4,BCAN,BCAR3,BCHE,BCL9,BCL9L,BCR,BDNF,BEND5,BEST3,BIRC6,C5…
TF	Factor: FKHL14; motif: TMNAAACARKAASA	TF:M08882	FALSE	0.020969	1.67842	1887	3082	405	17007	A2ML3,ABAT,ABCA13,ACP1,ACVR2B,ACYP2,ADA,ADAMTSL1,ADAP1,ADCY7,ADGRL2,AFF2,AFF3,AFF4,AHNAK2,AKAP12,AKAP6,AKT3,ALK,AMPH,ANAPC7,ANGPT4,ANK3,ANKH,ANO6,ANOS1,AOX1,ARFGAP3,ARHGAP10,ARHGAP22,ARHGAP8,ARHGEF28,ARHGEF4,ARHGEF7,ARMC1,ARMC3,ARSH,ARVCF,ASCL2,ASIP,ATG13,ATG4C,ATP2B2,ATP6V0A4,BAZ1B,BBS10,BCKDHB,BCL2,BEGAIN,BEND5,BEST3,BICDL1,BLACAT1,BMPR1B,BRINP3,C19ORF71,C1QTNF4,C1ORF167,C4BPM,C9ORF84,CA12,CACN…
TF	Factor: NKX25; motif: NNANCCACTTRAAWTT	TF:M01414	FALSE	0.0220619	1.65636	7048	3082	1374	17007	A4GALT,AAR2,ABCA13,ABCA3,ABCA4,ABCB10,ABCB7,ABL2,ABLIM1,ABTB1,ACACA,ACAN,ACAP3,ACBD6,ACOT11,ACSBG2,ACSF2,ACSL1,ACSS2,ACTN4,ACTR3B,ACVR2A,ADA,ADAL,ADAM17,ADAM19,ADAM22,ADAM8,ADAMTS17,ADAMTS9,ADAMTSL1,ADAP1,ADCY7,ADCYAP1R1,ADGRA3,ADGRB3,ADGRL2,ADGRL3,ADGRL4,ADPRH,AFF2,AFF4,AFG1L,AGBL1,AGO1,AGPAT2,AGPAT3,AGPAT4,AHNAK2,AHR1A,AK9,AKAP11,AKAP12,AKAP14,AKAP6,AKT3,ALCAM,ALDH4A1,ALG13,ALG9,ALK,ALPK1,ALPK3…
TF	Factor: Oct-1; motif: NNNRTAATNANNN; match class: 1	TF:M00137_1	FALSE	0.024562	1.60974	1998	3082	426	17007	A4GALT,AAK1,AASS,ABCA13,ABCB5,ABCC9,ABL2,ACAP3,ACSF3,ACTN4,ACVR2A,ADRM1,AGPAT3,AHR1A,AKAP6,AKT3,ALDH1A2,AMOTL1,ANAPC7,ANKFN1,ANKH,ANKRD44,ANKS1B,ANO10,ANXA10,AP3B1,APP,ARFGAP3,ARHGAP10,ARHGAP15,ARHGAP24,ARHGAP39L,ARHGAP6,ARHGEF26,ARHGEF28,ARHGEF4,ARHGEF9,ARMC1,ART7B,ARVCF,ASCC1,ATG10,ATP2B2,ATP2C1,AXL,B3GALNT1,B3GALT1,BBS4,BCHE,BDNF,BICDL1,BIRC6,BMPR1B,BNC1,BRPF3,BRSK1,C1QTNF9B,CA10,CA12,CAMTA1,C…
TF	Factor: c-Myc:Max; motif: NANCACGTGNNW	TF:M00123	FALSE	0.027516	1.56041	4087	3082	824	17007	AADAC,AAK1,AASS,ABCA7,ABCB5,ABCC4,ABI2,ABTB1,ACBD6,ACP1,ACSF2,ACSF3,ACSS2,ACTR3B,ACVR2A,ACYP2,ADA,ADAM12,ADAM19,ADAMTS19,ADAMTS2,ADAMTSL1,ADAMTSL3,ADAMTSL5,ADCY3,ADGRD2,ADGRG3,ADPRH,AFAP1L1,AGAP1,AGPAT2,AGPAT3,AGPAT4,AHRR,AIM1,AIM1L,AK8,AK9,AKAP11,AKT3,ALCAM,ALPPL,ALS2,AMN1,AMPD3,AMPH,ANAPC10,ANK2,ANK3,ANKFN1L,ANKH,ANKRD17,ANKRD34B,ANKRD44,ANKS1A,ANKS1B,ANO10,ANO4,ANXA10,ANXA5,APBA1,APOC3,APOO,AR…
TF	Factor: GATA; motif: WGATARN	TF:M00789	FALSE	0.0291179	1.53584	3131	3082	643	17007	A2ML3,AASS,AATF,ABAT,ABCA12,ABCC9,ABLIM2,ABLIM3,ACP1,ACSBG2,ACSL1,ACTR2,ACYP2,ADA,ADAM8,ADAMTS2,ADAMTS9,ADAMTSL1,ADAP1,ADARB2,ADD3,ADGRL2,AIFM3,AKR1D1,ALG13,ALG9,ALK,ALOX5,AMER1,AMN1,AMOTL1,ANKFN1,ANKRD17,ANKRD6,ANKS1B,ANO3,ANO4,ANO6,ANP32A,AOX1,APP,ARFGAP3,ARHGAP1,ARHGAP10,ARHGAP24,ARHGAP26,ARHGAP5,ARHGAP6,ARHGAP8,ARHGEF4,ARID2,ARMH3,ARRDC2,ARSH,ASPG,ASS1,ATP2B2,ATP4B,ATP5F1AW,ATP8A2,B3GALNT1,B3…
TF	Factor: GATA-6; motif: AGATAAN	TF:M03216	FALSE	0.0291179	1.53584	3131	3082	643	17007	A2ML3,AASS,AATF,ABAT,ABCA12,ABCC9,ABLIM2,ABLIM3,ACP1,ACSBG2,ACSL1,ACTR2,ACYP2,ADA,ADAM8,ADAMTS2,ADAMTS9,ADAMTSL1,ADAP1,ADARB2,ADD3,ADGRL2,AIFM3,AKR1D1,ALG13,ALG9,ALK,ALOX5,AMER1,AMN1,AMOTL1,ANKFN1,ANKRD17,ANKRD6,ANKS1B,ANO3,ANO4,ANO6,ANP32A,AOX1,APP,ARFGAP3,ARHGAP1,ARHGAP10,ARHGAP24,ARHGAP26,ARHGAP5,ARHGAP6,ARHGAP8,ARHGEF4,ARID2,ARMH3,ARRDC2,ARSH,ASPG,ASS1,ATP2B2,ATP4B,ATP5F1AW,ATP8A2,B3GALNT1,B3…
TF	Factor: Nkx3-2; motif: NNNAACCACTTAANNAN	TF:M01482	FALSE	0.0300541	1.5221	2551	3082	532	17007	AAK1,AAR2,ABCC9,ACAP3,ACBD4,ACBD6,ACSBG2,ACSF2,ACYP2,ADAM17,ADAM19,ADARB2,ADGRL2,AFF4,AGO1,AGPAT3,AHR1A,AHSA2,AJAP1,AK9,AKT3,ALDH1A2,ALOX5,ALPK1,ALPK3,AMMECR1,AMOTL1,AMPH,ANK1,ANKFN1,ANKFN1L,ANKH,ANKRD44,ANKS1A,ANKS1B,ANO10,ANXA5,APOO,ARFGAP3,ARHGAP1,ARHGAP10,ARHGAP22,ARHGAP28,ARHGAP33,ARID2,ASB10,ASB2,ASCC2,ASPH,ASTN2,ATP2C1,ATP4B,ATP8B1,B3GAT1,B3GAT1L,B4GALNT3,B4GALTL,BAIAP2,BARHL1,BAZ1B,BCAR3,…
TF	Factor: c-Myc; motif: RACCACGTGCTC; match class: 1	TF:M01145_1	FALSE	0.0330266	1.48114	4055	3082	817	17007	A4GALT,AADAC,AAK1,ABCA7,ABCC4,ABTB1,ACSF3,ACSS2,ACTR2,ACTR3B,ADA,ADAM12,ADAMTS20,ADAMTSL3,ADAMTSL5,ADCY3,ADGRG3,ADPRH,AFAP1L1,AGAP1,AGPAT2,AGPAT3,AHRR,AIM1,AIM1L,AK8,AK9,AKAP11,AKNA,AKT3,ALCAM,ALPPL,ALS2,AMER1,AMN1,AMPD3,ANGPT4,ANK2,ANK3,ANKFN1L,ANKRD17,ANKRD44,ANKS1A,ANKS1B,ANXA10,ANXA5,AP3B2,APOC3,APOO,ARHGAP26,ARHGAP28,ARHGAP8,ARHGEF16,ARHGEF9,ARID3A,ARMC1,ARMH3,ARMH4,ARR3,ARSG,ASAP3,ASB18,ATG…
TF	Factor: NFAT; motif: NNGGAAAAN	TF:M07608	FALSE	0.0359725	1.44403	719	3082	170	17007	AADAC,AASS,ABCB5,ACSBG2,ACVR2B,ADAL,ADAMTS12,ADAMTS2,ADRM1,AGAP3,AIM1,AKR1D1,ANKRD34B,APP,ARHGAP24,ASCL2,ATG10,BARHL1,BBS12,BICRA,BNC1,BRAF,C7,CACNG2,CCDC36,CD2,CD81,CD9,CDH11,CDKAL1,CDKN2C,CELSR1,CEP162,CHRM2,COL6A2,CPNE4,CPS1,CPZ,CREBBP,CSNK1D,CSRP2,CTAGE1,CTBP1,CYBB,CYTH1,DDB2,DDX31,DGKB,DLG2,DNAH3,DOK7,DPYSL3,DSG4,ELFN1,ETS1,F10,F5,FAM107A,FAM131B,FAM171A1,FAM19A2,FNDC3B,FUT9,GAREM1,GART-B,GA…
TF	Factor: CLOCK; motif: CCACSTGW	TF:M07247	FALSE	0.0371697	1.42981	1450	3082	317	17007	ABHD12,ABLIM2,ACACA,ACAN,ADAMTSL3,ADCK1,ADCY7,ADGRL3,ADK,AFAP1L1,AGAP1,AGRN,AHR1A,AHRR,AKAP11,AKAP13,AKAP14,ALKBH8,ALOX5,ALPPL,ALS2,AMER1,AMPD3,ANKRD6,ANOS1,APC2,APP,ARHGAP15,ARHGAP6,ARHGDIA,ARID2,ARMC4,ATVR1,BBS10,BIRC6,BRICD5,BRINP3,C11ORF94,C15ORF40,C2CD3,C2CD5,CACNA1C,CADPS2,CARD11,CARMIL1,CARNS1,CBFB,CCDC36,CD101,CD2AP,CD88,CDC42BPA,CDH8,CDK15,CDRT1,CECR1,CERKL,CERS4,CFAP52,CHD6,CHODL,CHRDL2…
TF	Factor: C/EBP; motif: NTTRCNNAANNN	TF:M00912	FALSE	0.0374008	1.42712	4555	3082	910	17007	A2ML3,A2ML4,AADAC,AAK1,ABCA12,ABCA4,ABCB7,ABCC9,ABL2,ABLIM2,ACACA,ACAN,ACBD6,ACOT11,ACP1,ACRL,ACSF2,ACSL3,ACSM4,ACSS2,ACTN4,ACTR3B,ACYP2,ADAM19,ADAMTS2,ADAMTSL1,ADD3,ADGRL2,ADGRL3,ADGRV1,ADRM1,AFG1L,AGBL1,AHNAK2,AHRR,AHSA2,AIM1,AJAP1,AK4,AK8,AKAP11,AKAP12,AKAP6,AKR1D1,AKT3,ALK,ALPK1,ALPK3,ALPPL,ALS2L,AMER1,AMFR,AMPD3,AMPH,ANAPC10,ANKFN1,ANKH,ANKRD34B,ANKRD6,ANKS1A,ANKS1B,ANO10,ANO8,ANP32A,AOX1,AP…
TF	Factor: Lhx3; motif: NNAATTAATTAAWWNNN	TF:M01471	FALSE	0.0399289	1.39871	1005	3082	228	17007	AASS,ABL2,ADAMTS2,ADAMTS20,AKT3,ALDH4A1,ANAPC1,ANKH,ANKRD34B,ANKS1B,ANXA5,APLP2,ARHGEF11,ATG13,ATG4C,B3GAT1L,BCHE,BEND7,BEST3,C15ORF40,C1QTNF4,C1ORF21,C4BPM,C7,C8B,CALN1,CAMTA1,CAPN13,CARMIL1,CCDC148,CCDC175,CD88,CDH6,CLYBL,COL8A2,CPNE4,CTAGE1,CTDSPL2,CTNNA3,DCBLD2,DCDC2B,DDX31,DLGAP2,DNAH3,DNM1,DOCK9,DPF2,DPF3,DYTN,ECPAS,EDAR,EFR3B,ELFN1,ELFN2,EPB41,EPB41L5,EPHB2,EPN2,ESR1,EXOC2,EXTL3,FAM107B,FA…
TF	Factor: Oct-1; motif: NNNNWTATGCAAATNTNNN	TF:M00135	FALSE	0.0403485	1.39417	1839	3082	393	17007	A4GALT,AATK,ABCA12,ABCA4,ABCB10,ACACA,ACAN,ACSBG2,ADAM12,ADAM19,ADAMTS12,ADGRL3,ADRM1,AEN,AGPAT4,AHNAK2,AJAP1,AKNA,ALDH1A2,ALK,AMMECR1,AMOTL1,ANGPT4,ANO3,ANXA10,AOX1,ARFGAP3,ARHGAP28,ARHGAP33,ARHGAP8,ARHGDIA,ARHGEF26,ARMC4,ARVCF,ASB2,ATG13,ATP4B,ATVR1,ATXN10,B3GALNT1,B3GALT5,B3GNT5,BCR,BDNF,BEAN1,BEND5,BEND7,BMP3,BRIP1,BTBD11,C2CD5,CA10,CADM2,CCDC124,CD88,CD9,CDH18,CDH20,CEBPZ,CELSR1,CEP112,CEP13…
TF	Factor: Msx-1; motif: NNNNANTAATTANTNN; match class: 1	TF:M01412_1	FALSE	0.0411649	1.38547	1225	3082	272	17007	AASS,ABCB5,ABHD12,ABL2,ACSBG2,ACSF2,ACSM4,ACTN4,ACYP2,ADAM22,ADAMTS10,ADD3,ALDH4A1,AMPD3,ANKH,ANKRD34B,ANKS1B,ANP32A,ANXA10,ANXA5,ARHGAP22,ARHGAP39L,ARID2,ARVCF,ASIP,ATP4B,B4GALT1,BCHE,BEGAIN,BEND7,BFSP1,BICRA,BIRC6,BMERB1,BMPR1B,C1QTNF9B,C1ORF21,C7,C8B,C9ORF84,CA10,CALN1,CARMIL1,CASKIN2,CCDC175,CD88,CDC42BPA,CDH11,CDH6,CDYL,CEP112,CERS4,CHRM2,CLASP2,CLMN,CLYBL,CNTNAP4,CNTNAP5,CPNE4,CRADD,CTAGE1,…
TF	Factor: C/EBPalpha; motif: NNNTTNNGCAANN	TF:M01866	FALSE	0.0422791	1.37387	4918	3082	977	17007	A2ML3,A2ML4,AADAC,ABCA12,ABCA4,ABCB7,ABCC9,ABL2,ABLIM2,ABLIM3,ACAN,ACAP3,ACOT11,ACRL,ACSF2,ACSL3,ACSS2,ACTR10L,ACTR2,ACVR2B,ACYP2,ADAM8,ADAMTSL1,ADD3,ADGRL3,ADRM1,AFF4,AGBL1,AHNAK2,AHRR,AHSA2,AIM1,AJAP1,AK4,AK8,AK9,AKAP12,AKAP6,AKR1D1,AKT3,ALCAM,ALDH1A2,ALG13,ALG9,ALK,ALKBH8,ALPK1,ALPK3,ALPPL,ALS2L,AMPD3,AMPH,ANAPC10,ANKFN1,ANKH,ANKRD34B,ANKRD6,ANKS1B,ANO10,ANO8,ANP32A,AOX1,AP3B2,ARHGAP10,ARHGAP2…
TF	Factor: Oct-1; motif: NNGAATATKCANNNN	TF:M00136	FALSE	0.045961	1.33761	3905	3082	787	17007	A2ML3,ABCA13,ABCB10,ABCB7,ABI2,ABL2,ACTN4,ACVR2A,ACVR2B,ADAM12,ADAM17,ADAMTSL3,ADAMTSL5,ADARB2,ADD3,ADGRL3,ADGRL4,ADGRV1,ADMP,ADPRH,ADRM1,AEN,AFG1L,AGMO,AGO1,AGPAT4,AGT,AHNAK2,AHR1A,AKAP14,AKT3,ALCAM,ALK,ALOX5,ALPK3,AMOTL1,AMPH,ANAPC2,ANKFN1,ANKRD44,ANKRD6,ANO10,ANXA10,ANXA5,APP,ARFGAP3,ARHGAP22,ARHGAP24,ARHGAP6,ARHGAP8,ARSH,ASAP3,ASCC3,ASIP,ASPG,ASTN1,ATG10,ATP2B2,ATP4B,ATP5F1AW,ATP8B1,ATXN10,AX…
HP	Autosomal dominant inheritance	HP:0000006	FALSE	2.12372e-05	4.6729	1747	1066	485	4581	ABCA4,ABCC9,ABL1,ACAN,ACTN4,ACVR2B,ADGRV1,ADRB3,AFF3,AFF4,AGBL1,AGO1,AKT3,ALG10,ALOX5,ALPK1,ANK1,ANK2,ANKH,ANKRD11,ANKRD17,ANO3,ANXA5,APP,ARHGAP26,ARID1B,ARID2,ASB10,ATAD3B,ATP2B2,ATP2C1,ATP5F1AW,ATP6V0C,ATP8B1,ATVR1,ATXN10,ATXN7,AUTS2,AXIN2,BCL11A,BFSP1,BICD2,BICRA,BMP2,BMPR1B,BNC1,BNC2,BRAF,BRIP1,C5H11ORF9,CACNA1C,CACNA1E,CACNA1G,CACNA1H,CACNA1I,CACNA1S,CACNG2,CADM3,CALCR,CALM1,CAMTA1,CARD11,CB…
HP	Diagnostic behavioral phenotype	HP:0025783	FALSE	3.77077e-05	4.42357	620	1066	200	4581	ABCB7,ACBD6,ADGRV1,AFF2,AFF3,AGO1,ALDH4A1,ALG13,ANK3,ANKRD11,ANKRD17,AP3B2,APC2,ARID1B,ARID2,ARSG,ARVCF,ASCC3,AUTS2,BAZ1B,BBS10,BBS12,BBS4,BCL11A,BCOR,BCORL1,BICRA,CACNA1B,CACNA1C,CAMTA1,CAPN15,CDH11,CDH2,CDH23,CDK8,CEP78,CEP85L,CHD5,CHRNA7,CLCN4,CLIP2,CNKSR2,CNTNAP2,CRB1,CREBBP,CTNNA2,CUX2,DCX,DDC,DNM1,DNMT3A,DOCK7,DPF2,DPYD,DSG4,EEF1A2,EHMT1,EIF4H,ESPN,FBXW11,FGF12,FGF13,FGFR1,FOSL2,FOXP2,FRMPD…
HP	Autistic behavior	HP:0000729	FALSE	0.000352454	3.4529	561	1066	180	4581	ABCB7,ACBD6,ADGRV1,AFF2,AFF3,AGO1,ALDH4A1,ALG13,ANK3,ANKRD11,ANKRD17,AP3B2,APC2,ARID1B,ARID2,ARVCF,ASCC3,AUTS2,BAZ1B,BBS10,BBS12,BBS4,BCL11A,BCOR,BCORL1,BICRA,CACNA1B,CACNA1C,CAMTA1,CAPN15,CDH11,CDH2,CDK8,CEP85L,CHD5,CHRNA7,CLCN4,CLIP2,CNKSR2,CNTNAP2,CRB1,CREBBP,CTNNA2,CUX2,DCX,DDC,DNM1,DOCK7,DPF2,DPYD,EEF1A2,EHMT1,EIF4H,FBXW11,FGF12,FGF13,FGFR1,FOSL2,FOXP2,FRMPD4,GABBR2,GABRA5,GABRB2,GABRG2,GALT…
HP	Abnormality of the dentition	HP:0000164	FALSE	0.00079076	3.10196	885	1066	263	4581	ABCA12,ABCC9,ABL1,ADAMTS10,ADAMTS2,ADAMTSL1,ADGRV1,AFF3,ALKBH8,AMER1,AMMECR1,ANAPC1,ANKH,ANKRD11,ANOS1,AP3B1,AP3B2,APC2,ARHGAP29,ARID1B,ARID2,ARVCF,ASCC3,ASPH,ATVR1,AXIN2,B3GLCT,BAZ1B,BBS10,BBS12,BBS4,BCAS3,BCOR,BMP2,BRAF,BRF1,C2CD3,CACNA1B,CACNA1C,CACNA1I,CAMTA1,CBFB,CDH11,CDH23,CDON,CEP120,CEP85L,CHD6,CLDN1,CLIP2,CNKSR2,CNOT2,CNTNAP2,COBLL1,COG6,COL11A1,COL4A3BP,COL5A1,COL9A2,CREB3L1,CREBBP,CTB…
HP	Attention deficit hyperactivity disorder	HP:0007018	FALSE	0.0017793	2.74975	370	1066	125	4581	AGO1,ALKBH8,ANAPC1,ANKRD11,ANKRD17,AP3B2,APC2,ARID2,ARVCF,ASCC3,AUTS2,BAZ1B,BCORL1,BCR,CACNA1B,CACNA1C,CACNA1H,CAMTA1,CDH11,CDH2,CDK8,CDON,CHD5,CHRNA7,CLIP2,CNKSR2,CNTNAP2,CRBN,CSGALNACT1,DLG3,DNM1,DYNC1I2,EBF3,EEF1A2,EHMT1,EIF4H,EPCAM,FANCL,FGF12,FGF8,FGFR1,GABBR2,GABRA5,GABRB2,GABRG2,GALC,GALT,GNAQ,GRIA1,GRIK2,GRIN2A,GTF2IRD1,HSPG2,IKBKG,IQSEC1,JARID2,JMJD1C,KANSL1,KCNB1,KCNH5,KCNT1,KIAA2022,KI…
HP	Reduced attention regulation	HP:5200044	FALSE	0.00271065	2.56693	464	1066	150	4581	AASS,AGO1,ALDH4A1,ALKBH8,ANAPC1,ANKRD11,ANKRD17,AP3B2,APC2,ARID2,ARVCF,ASCC3,AUTS2,BAZ1B,BBS10,BBS12,BBS4,BCORL1,BCR,CACNA1B,CACNA1C,CACNA1H,CAMTA1,CDH11,CDH2,CDK8,CDKN2C,CDON,CECR1,CHD5,CHRNA7,CLIP2,CNKSR2,CNTNAP2,CRBN,CREBBP,CSGALNACT1,DLG3,DNAJC6,DNM1,DYNC1I2,EBF3,EEF1A2,EHMT1,EIF4H,EPCAM,FANCL,FGF12,FGF8,FGFR1,FOXP2,GABBR2,GABRA5,GABRB2,GABRG2,GALC,GALT,GNAQ,GRIA1,GRIA4,GRIK2,GRIN2A,GTF2IRD1,…
HP	Hyperactivity	HP:0000752	FALSE	0.00318142	2.49738	506	1066	161	4581	AASS,AFF2,AGO1,ALKBH8,ANAPC1,ANK3,ANKRD11,ANKRD17,AP3B2,APC2,ARID1B,ARID2,ARVCF,ASCC3,AUTS2,BAZ1B,BCORL1,BCR,CACNA1B,CACNA1C,CACNA1H,CAMTA1,CDH11,CDH2,CDK8,CDON,CHD5,CHRNA7,CLCN4,CLIP2,CNKSR2,CNTNAP2,CRBN,CREBBP,CSGALNACT1,CUX2,DENND5A,DLG3,DNM1,DPF2,DPP6,DPYD,DYNC1I2,EBF3,EEF1A2,EHMT1,EIF4H,EPCAM,FANCL,FGF12,FGF8,FGFR1,FOXP2,FRMPD4,GABBR2,GABRA5,GABRB2,GABRG2,GALC,GALT,GLDC,GLRA2,GNAO1,GNAQ,GRIA…
HP	Short attention span	HP:0000736	FALSE	0.00557594	2.25368	458	1066	147	4581	AASS,AGO1,ALDH4A1,ALKBH8,ANAPC1,ANKRD11,ANKRD17,AP3B2,APC2,ARID2,ARVCF,ASCC3,AUTS2,BAZ1B,BBS10,BBS12,BBS4,BCORL1,BCR,CACNA1B,CACNA1C,CACNA1H,CAMTA1,CDH11,CDH2,CDK8,CDKN2C,CDON,CHD5,CHRNA7,CLIP2,CNKSR2,CNTNAP2,CRBN,CREBBP,CSGALNACT1,DLG3,DNAJC6,DNM1,DYNC1I2,EBF3,EEF1A2,EHMT1,EIF4H,EPCAM,FANCL,FGF12,FGF8,FGFR1,FOXP2,GABBR2,GABRA5,GABRB2,GABRG2,GALC,GALT,GNAQ,GRIA1,GRIA4,GRIK2,GRIN2A,GTF2IRD1,HSPG2,…
HP	Abnormality of the palpebral fissures	HP:0008050	FALSE	0.0134996	1.86968	802	1066	235	4581	ABAT,ABL1,ACBD6,ADAMTS2,AFF3,AFF4,AGO1,ALDH1A2,AMMECR1,ANK1,ANKRD11,ANKRD17,AP3B1,AP3B2,APC2,ARHGEF2,ARID1B,ARID2,ARVCF,ASPH,ATAD3B,AUTS2,B3GLCT,BAZ1B,BBS10,BBS12,BBS4,BCL11A,BCOR,BCORL1,BCR,BICRA,BMP2,BRAF,BRF1,BRIP1,C2CD3,CACNA1B,CACNA1G,CAMTA1,CDH11,CDH2,CDK6,CEP135,CHD5,CHN1,CHRNA7,CLCN4,CLIP2,CLTCL1,CNKSR2,CNOT2,CNTNAP2,COG1,COL11A1,COL4A3BP,COL5A1,CREBBP,CSGALNACT1,CTBP1,CUX1,DLG3,DNM1,DNMT…
HP	Broad toe	HP:0001837	FALSE	0.015667	1.80501	79	1066	36	4581	ABCC9,ACAN,ASPH,BCOR,BMP2,BMPR1B,C2CD3,CREBBP,DVL1,EFNB1,FGFR1,GDF5,GLI2,GLI3,GPC3,GPC4,KMT2D,LBR,NBAS,NKX2-5,PIGL,PIGO,POGZ,ROR2,SATB2,SETBP1,SMARCA2,SUMF1,TBX1,TRPM3,UBAP2L,USP9Y,WDPCP,ZEB2,ZMIZ1,ZMYM2
HP	Disinhibition	HP:0000734	FALSE	0.0170692	1.76779	668	1066	200	4581	AASS,ACBD6,AFF2,AGO1,ALDH4A1,ALKBH8,ANAPC1,ANK3,ANKRD11,ANKRD17,AP3B2,APC2,APP,ARID1B,ARID2,ARVCF,ASCC3,ATXN10,AUTS2,BAZ1B,BCOR,BCORL1,BCR,BRF1,CACNA1B,CACNA1C,CACNA1H,CAMTA1,CDH11,CDH2,CDK8,CDON,CEP85L,CHD5,CHRNA7,CLCN4,CLIP2,CNKSR2,CNTNAP2,CRBN,CREBBP,CSGALNACT1,CUX2,DENND5A,DLG3,DNAJC6,DNM1,DNMT1,DNMT3A,DPF2,DPP6,DPYD,DYNC1I2,EBF3,EEF1A2,EHMT1,EIF4H,ELP2,ENTPD1,EPCAM,FANCL,FBXW11,FGF12,FGF14,F…
HP	Focal impaired awareness seizure	HP:0002384	FALSE	0.0273794	1.56258	115	1066	47	4581	ACSF3,ADGRV1,AGO1,APC2,ARHGEF9,ATP6V0C,ATXN10,CDH2,CEP85L,CLCN4,CNTNAP2,DNM1,DOCK7,FBXL4,FGF13,GABBR2,GABRA3,GABRG2,GJC2,GNAO1,GRIK2,GRIN2A,GRIN2B,ITPR1,KCNB1,KCNH5,KCNQ5,KCNT1,KMT2D,LRP5,MACF1,MAST3,MICAL1,NSD1,NUS1,OPHN1,PCDH19,PLCB1,PNPLA8,POGZ,RELN,RERE,SCN3A,SLC12A5,SLC32A1,TRIM8,TSC1
