# Supplementary material for: ATAC-seq of low-input and cryopreserved primordial germ cells reveals functional enhancers
Source: Development. 2026 May 12;153(9):dev205214. doi: 10.1242/dev.205214 (PMC13245901; doi:10.1242/dev.205214)
Supplement: Table S7. ACR information validated in vivo and in vitro [file develop-153-205214-TableS7.xlsx]

## Sheet: S.T.5_varidated_ACRs
Supplementaly table 5, Kawaguchi A., et al.,
ACR_Number	Varidated_in_this_study?	Overlapped_with_H3K27ac	Chr.	peak Start	peak End	closest_annotated_genes	Peak size	fold	p-value	q-value	Cloning_site	Primer_fw	Primer_rv	Actual_cloning_sequences_with_100bp_overhung
S_1	Yes	-	4	58310650	58311410	-	549	4.23255	57.2369	54.9584	EcoRV-XhoI	gcgcTCGAGGTGTGTACCAGAGAGAACTGGTC	gcgGATATCGGCAGATCACTGTGAGAGTTAAAG	GTGTGTACCAGAGAGAACTGGTCGGCCCTGGTTATGTCCTCCTTCCCCATCTTTGTCAGGACACAGACCAGCACCCCTAGACAACTGTCACCCTGGGCTCTGGTGGCTCTCCAATTCCAATTCTCCAGTCAGGAAGTGTTTTAAAGGCCAGTCAACCACTCAGCCCTGGGCTTCTCTTCATAAATAATTCCTCTTGGCCATTGAGGAAGGCTAGCACTGGCTTTCAGCTTCATTATGGTTACTTGAGAGCACTCTCCGTCCCTGCATGTTTGCAGGCAGCCTATTCCTCTGTGGGAAATCCTAGTGGGCTATGGGGAGCAGTGAAAAAGAGCCATCAACAGCAACTGCTCGCCTAGCTGGAAGCCACACTCCTGTGCACTTTTATGCAATCAGTCACCA…
S_2	No	yes	1	151388261	151388694	ENSGALG00010006214;INRAGALG00000002606	544	4.39188	56.7858	54.4531	EcoRV-XhoI	gcgcTCGAGAAGAAGAGCCAACGGAGGTG	gcgGATATCAATTCCGTCAGCAAACGGTC	AAGAAGAGCCAACGGAGGTGGATCCACCTCATTCAGGGTGAAGCAAGCACCACAACATTGTGCCTGCCTGGGGACAGTGCTATATTCATTGGTGTGTGTAAGAGACTATTCTTTTATATCATTGACTCAAAGTTTGCTGAGGAACAAGTCCAGGCAAGTCCTGGGCAAAGGCAGAGAAATCTTTTGTCTTGAGGACACTGATGGACAGGTCCTGGCTAAGGATTGTGAAATCCTTTAAGGAGCACAGATGGACAAGGCCAGGGGCATCGAGAGAGAGATAAGCTGCCGCTAATGGCCGGGAAACGGTCTTTTTGTGTGGACTTATCTCAAGGAAAATGGCCATCTCAGGAGGTATGCACAGGACTCTTGCTCAAGCCCCCAGGAATGTCACGTAGGCAG…
S_3	Yes	yes	2	73751555	73753074	ENSGALG00010000919;TAGAGALG000000010206	491	5.23061	51.3028	49.168	NruI-BglIII	gcgAGATCTCATGGTGAAATGTGATCTTCAGTTTATTAC	gcgTCGCGAAAAGAGGCAAGAATTGCGTAAAGC	AAAGAGGCAAGAATTGCGTAAAGCGGGGATAGTCACCACCAGGATCCGGCAGCAGTCCCGTTGCACGATGTTCCGACGGTCCGAGGCCGAAGGGCAGGAGCAGCGAGGCCGGTCTTGGGCAACGAGAGGGTGCAGGTCAGGGAGGAAGCAGCAGGTCTCAGGTAGCAGGCCCAGGGAAGTCCGTCAGCAAACGGTCCGTAGAGAAGGATCTGAAGGCAGAAAGCTCGTGTCGTGGTGAGAGATCAGCCTCCACGTTGCGGTGAGAGATCAGATGGCAGAGAACCCCTCAAGTCTGTCGTGGTGAGAGATGAGCCTCTACCTCGCCGTGGTTGTTGGACCCTCTTTTATCCTCCATTTTCTCCTGCCTACGTGACATTCCTGGGTGCTTGAGCAAGAGTC…
S_4	Yes	yes	1	127472559	127473084	INRAGALG00000002296	477	4.27842	50.0128	47.7091	EcoRV-BglIII	gcgAGATCTTGATGGGGAAGGGAAGGAGAG	gcgGATATCGAAAGAATAACACATAAATTCATAAAATCTCCCTG	GAAAGAATAACACATAAATTCATAAAATCTCCCTGATAAATTGTAAGAGATTATTCTTTTATATCATTGACTCAAAGTTTGCTGAGGAACAAGTCCAGGCAAGTCCTGGGCAAAGGCAGAGAAATCTTTTGTCTTGAGGACACTGATGGACAGGTCCTGGCTAAGGGTTGTGAAATCTTCTAAGGAGCACAGATGGACAAGGCCAGGGGCAACGAGAGAGATAAGCTGCTGCTAATGGCCGGGAAACGGTCTTTTTGTGTGGACTTATCTCGAGGAAGATGGCCATCTCAGGAGGTATGCACAGGACTCTTGCTCAAGCACCCAGGAATGTCACGTAGGCAGGAGCAAATGGAGGATAAAAGAGGGTCCAACAACCACGGCGGACTAGAGAGGGTTTCT…
S_5	Yes	-	6	34379956	34381329	-	371	4.56966	39.2514	37.1079	NruI-XhoI	gcgcTCGAGAGTCTGTGTGCTCCGTGCTGG	gcgTCGCGAATGGAAGCCTCCGGGTGGGATTATC	AGTCTGTGTGCTCCGTGCTGGCTGTGTGATGCCAGCTCAGTCGGGGACACCTGGGAGGTGGCCTTCAAAATCGTATTCCCAACCTGAGCTCCATCAATTGCACTGATGCACGAAGGGACTTTCCTGCACCGCGCTCAGTGGCACACAACTGCCGCACCCCACCTCCCAGGAGAAGAGCACACAGCTCTAATTTAGATGCCTGGGCTGCCTCTGCAGCGCCTGGGGAGTGTTTAGCATCTTGGAAAGCCCTACTTACCTGTGACAGCAAAGGTCCTGAGTGCCCAAACTAATCAATGGGATATGCGGATGCTACAGCACCCAAATCCCACACCTCCCCCAGCCTTCCTCTGTGGCTCACAGCCTCAGTCCTTTGTCTAAGGTAGCTGTTTACTTGCCGTC…
S_6	Yes	-	3	18428	18648	ENSGALG00010019408;ENSGALG00010019432;TAGAGALG000000010229;LOC121113170;INRAGALG00000007475	331	2.93748	35.2572	33.1376	EcoRV-XhoI	gcgcTCGAGAGGAAGCAGCAGGTCTCAGGTAG	gcgGATATCGCTTAAAAATGGGACACTGGGCATCC	AGGAAGCAGCAGGTCTCAGGTAGCAGGCCCAGGGAAGTCCGTCGGCAAACGGTCCGTAGAGGAGGATCGGAAGGCAGGAAGCTCGTGCCGTGGTGAGAGATCAGTCTCCACGTAGAGATCCGTCTCCACGTTGCGGTGAGAGATCAGTTGGCAGAGAGAACCCCTCAAGTCTGTCGTGGTGAGAGATAAGCCTCTCCCGTTGCCGTGGTTGTGGTGAAGGATCAGCTTCCACCGTTGTGGTTATTGGACCCTCTTTTATCCTCCATCTTCTGCTGCCTACGTGACATTCCTGGGGGCTTGAGCAAGAGTCCTGTGCATACCTCCTGAGATGGCCATTTTCCTTGAGATAAGTCCACACAAAAAGACCGTTTCCCGGCCATTAGCGGCAGCTTATCTCTC…
S_7	Yes	yes	2	71303372	71305010	ENSGALG00010000830;ENSGALG00010000831	328	4.34098	34.8034	32.8243	EcoRV-BglIII	gcgAGATCTTATTCTGCTTGTTAGAACTCACAAAAAATG	gcgGATATCGAAGGCGAGCGATAGAAAAGATAG	GATCCCTGAGGGCTCTCCGTTCCCCCGTGCAAGTCTTCTTCGCCCCCCGCCGCCCCTCGAGGCCCACTCAGGCTTGAGGCCGTGCGTGTGGGCTGCGCTGCCATGGCAACGGCGCGCCCTCCCTGGTTGCAGGCGGGCGAAGCCGTGGGCGCTGTGACGTCATCATCCTGCGCCGCGAGGAGGAGAAAAGCCGGCCGTGCGGAAGGCGGGCTGTGCCCCGCACTGCTCCAACGCCGCGGGGCAGCCGTGGGCTTCCGAGCGCCGCCTCAGCTTCCACAAGTGGGTGTTCGGGGGGGCGCACTGGGGCGGGGGCTGCTCTGCGTTAGCTCCTCTGTTGTGCTCAGGGCTTCTGCTCGGCGGCGGAAGGTGCCCTGTCCCCCCCCGCCACGGATTGCCTGC…
S_8	Yes	yes	3	21886	22396	ENSGALG00010019408;ENSGALG00010019432;TAGAGALG000000010229;LOC121113170;INRAGALG00000007475;INRAGALG00000007475	320	3.18019	34.1721	32.0793	EcoRV-XhoI	gcgcTCGAGGAGGAGGATCGGAAGGCAGGAAG	gcgGATATCCAGAGATTCCTAATCCAAAAAGAGAACGGCAG	GAGGAGGATCGGAAGGCAGGAAGCTCGTGTCGTGGTGAGAGATCAGTCTCCACGTAGAGATCCGTCTCCCTGTTGCGGTGAGAGATCAGTTGGCAGAGAACCCCTCAAGTCTGTCGTGGTGAGAGATAAGCCTCTCCCGTTGCCGTGGTTGTGGTGAAGGATCAGCTTCCACCGTTGTGGTTATTGGACCCTCTTTTATCCTCCATCTTCTGCTGCCTACGTGACATTCCTGGGTGCTTGAGCAAGAGTCCTGTGCATACCTCCTGAGATGGCCATTTTCCTTGAGATAAGTCCACACAAAAAGACCGCTTCCCGGCCATTAGCAGCAGCTTATCTCTCTCTCGATGCCCCTGGCCTTGTCCATCTGTGCTCCTTAAAGGATTTCACAATCCTTAGCCA…
S_9	Yes	-	1	133492282	133492884	TBC1D8	305	5.17045	32.6111	30.5763	EcoRV-XhoI	gcgcTCGAGAACCTGACCTATCAAGTCCAGTG	gcgGATATCATAACACAGTATTCCAGGTTCAATTCTG	AACCTGACCTATCAAGTCCAGTGTTAAACCCTTAGTGCCACATCCACACGTCTCTTCAGGATCCCAAGTAGATGGGGACTCTTATCACCTTCCTGAGCACCCACTGTCTGACCACCCTCTTCATGAACAAATTCTTCCTGACAGCCCATCTAAACCTCCTCTGGCACAACTTCCCCTCAAGTCCCATTGCTGGTAATATGAGAAAATGGCACCTTTCTTGGCTGCAGTCGCAATTCAGGTAGTTGCAGAGAATTATGTCTCCACTCAGCCTCTTCTTCAACTTCTGCTGCAGCCCCTTTCCCTCACCCCCAGCTGCCCCTCCCCTGACAGCTCCATGCCGTTCCCTCGGGCCCTGTCGCTGTCACACAGAGCAGAGCTCAGCGCCGCCCCTCAGCTCCC…
S_10	Yes	-	2	70814779	70815495	ENSGALG00010000825;ENSGALG00010000826	304	5.31481	32.4933	30.472	EcoRV-XhoI	gcgcTCGAGACCTCCTTTGGCACCTTTCATATATATC	gcgGATATCAGCAATGTGATATTACAAAGCATTTTAGC	ACCTCCTTTGGCACCTTTCATATATATCATCTCACAGCTTTCCTCTTTCTTCTTCTGTTGTTCTGTGCCTGATGCTGTAAAATATTTTTTATTACAGGCTGCATAATCTCATTACTTGCATATAGTTGCACCAAGCACAATAGTTTATTACTCAACAAGACTTAATACTGAATTACAAAGGCTCAGCCTCTACAGAGCATTCACTTGAACTGTTTCATGTTGCTCCTCAAAGGTTTTTAATCACTTCTAATCAGCTCTCCTTCATTTAGTGCCTTATGTATGCTAAGCTACATCAATCTTGGTAATTCACATGCAGCTAGGCAAATCAATCGATCGATCAATCAATTAACAAGAAGACCCAAACCAAACAATTGAATGGTGAATAACTTAAGTTGTTAT…
S_11	No	yes	2	94182957	94184479	ENSGALG00010002061	304	4.25767	32.35	30.4901	EcoRV-XhoI	gcgcTCGAGCCTGCATTTCAATTTGTGCCTAC	gcgGATATCCAGAGGATTATGATTGAACTCACCAG	CCTGCATTTCAATTTGTGCCTACTGTCTCTTTTCCTGTTACTGAAAGGCTCTCTCATCCTTTCCTCATATGTCAGGTGTTCCAGACCCTTAATTCTCTTAGTGGACTTACATTGGTCCATGTCTTTCTAGCTCTTGGGATTTCAAGAAATGCCAAGAAGCCATTTCAAGAAGCCATCATTTCAGACATGTCTCACCAGTGCTGACCAGAGGAGAAGGATCACCTCCCTCAGTCTCCTGGCAACAGTCATTCTAATGCAGACTAGGGTGCTCCTGGCCTTTAGCACTGCAAGGCTGTGTTCAGCTCATGTTCAACTCAGTGCTCACCAGGAACCCCAGGACCATCATGTCAAGCCACTCCCCAGTCATTTGCCCCCCAGCCCGTCCAGAAGTATGGGTTT…
S_12	Yes	yes	1	100936099	100936722	ENSGALG00010007049;NCAM2;NONGGAG010317	301	3.3531	32.1165	30.1485	EcoRV-XhoI	gcgcTCGAGCAGTCCCGTTGCACGACGTTC	gcgGATATCGACAGGGTATGTTTTGCCTGCAAAAGATAC	CAGTCCCGTTGCACGACGTTCCGACGGTCCGAGGCCGAAGGGCAGGAGCAGCGAGGCCGGTCTGGGGCAGCGAGAGGATGCAGGCCAGGGAGGAAGCAGCAGGTCTCAGGTAGCAGGCCCAGGGAAGTCCGTCAGCAAACGGTCCGTAGAGGAGGATCGGAAGGCAGGAAGCTCGTGTCGTGGTGAGAGATCAGTCTCCACGTAGAGATCCGTCTCCCCGTTGCGGTGAGAGATCAGTTGGCAGAGAACCCCTCAAGTCTGTCGTGGTGAGAGATAAGCCTCTCCCGTTGCCGTGGTTGTGGTGAAGGATCAGCTTCCCCCGTTGTGGTTATTGGACCCTCTTTTATCCTCCATTTTCTGCTGCCTACGTGACATTCCTGGGGGCTTGAGCAAGAGTCC…
S_13	Yes	-	1	402999	403378	LOC124418405;INRAGALG00000105353	291	2.39101	31.0867	29.1054	EcoRV-XhoI	gcgcTCGAGTGCGGTGAGAGATCAGCCTCC	gcgGATATCTGTTGTATCCCCTATTTACTTTGTAACCAAGCC	TGCGGTGAGAGATCAGCCTCCACGTAGAGATCAGTCTCCACGTTGTGGTGAAGGATCAGATGGCAGAGAGCCCCCTCAAGTCTGTCATAGTGAGTGATAAGCCTCTACCCTTGCCGTGGTTGTGGTGAAGGATCAGCTTTCACCGCTGTGGTTATTGGACCCTCTTTTATCCTCCATTTTCTGCTGCCTACGTGACATTCCTGGGGGCTTGAGCAAGAGTCCTGTGCATACCTCCTGAGATGGCCATTTTCCTTGAGACAAGTCCCCACAAAAAGACCGCTTACCGGCCATTAGCGGCAGCTTATCTCTCTCTCGCTGCCCCTGGCCGTGTCCATCTGTGCTCCTTAAAGGATTTCACAATCCTTAGCCAGGACCCGTCCATCAGTGTCCTCAAGACAA…
S_14	Yes	yes	6	12751828	12752830	-	289	4.78731	30.9754	28.9907	EcoRV-XhoI	gcgcTCGAGATAAATGAGGCATTACTTTCAGAGTGAC	gcgGATATCAAAGTACGTAGATGATTAAATTCCTGTGTG	ATAAATGAGGCATTACTTTCAGAGTGACGTACGTACTGTATATATTTTCATACACTCCAGCAAATGTACATTTACATTTAACAGCCTATGCTCTGGTGATACTCGAAGATACAGATGTTTAAGACTTACATGTAAATACTATTTCTAAAGGTTATGATTTGCTACACTAATACAATTTCCTTGCTTGGCCCTACTGACAGAGCAGTGTGCTACAGTTAACCACACTGAAGCGAGACAGAAGGCTTATGCCAAGAACAAGCAGCCAGCTTACAAGACCTCATTGTCATCCTCCCATTCATTTAACAGCTGTGTGAGTAAAGAACTTCTCAGCCCATTGACACTGAACACTTCTCAGATTTTCTTCCCCTCAAGTAAATAGCAGTGCATCAAACAGATTTC…
S_15	Yes	-	6	12815039	12816014	-	291	4.82197	30.9709	29.1445	EcoRV-XhoI	gcgcTCGAGGATACTCGAAGATACAGATGTTTAAGACTTAC	gcgGATATCGTGAGAATGAGCTGTTCGTAGG	GATACTCGAAGATACAGATGTTTAAGACTTACATGTAAATACTATTTCTAAAGGTTATGATTTGCTACACTAATACAATTTCCTTGCTTGGCCCTACTGACAGAGCAGTGTGCTACAGTTAACCACACTGAAGCGAGACAGAAGGCTTATGCCAAGAACAAGCAGCCAGCTTACAAGACCTCATTGTCATCCTCCCATTCATTTAACAGCTGTGTGAGTAAAGAACTTCTCAGCCCATTGACACTGAACACTTCTCAGATTTTCTTCCCCTCAAGTAAATAGCAGTGCATCAAACAGATTTCCTCTGTTTACCCTCAGCTATTCAGGAGTATCTGAAGCATCTGAACCCCCTACAAAGCTGGCAAAGCTTCTCTGTGTAAAAACTGCAAGGCACCATAA…
S_16	Yes	yes	3	60399128	60400661	NKAIN2;NONGGAG009534	284	3.9843	30.4156	28.4913	EcoRV-XhoI	gcgcTCGAGAGCATGCTAAGGGAAAATCATGTAG	gcgGATATCAATAGATTGCCAACGAAAGTGTCC	AGCATGCTAAGGGAAAATCATGTAGCTCAGTAAGCTACTAAACATATCAATATCATATTCAGCTTCAGAAGATTTTAATAAATACTTAAATTTTGAACATAATTTTTATGTGATAATTGGTGAAGCGAATGATAAACATATTTTTAAGATACAACCAAACTCAAATTAGGAAAAGACAGAGTTAAAATCTGGTATCTGTAAGTATTAACACACCAGAAAATGAAAATAACACTTTTTATACACATTCAGAAAAGCACAAGCCCTAATGGGATGCACACATAAGTGCTGAGGGTGCTAGAAGTGATTGCCGTACTGTTCTCTATCGTCTTTGAAAGACCATGGAGAATGGGAGAGGTACTTGAGGACTGGAAGAAAGCCATTATCACTCATTTCCTAAAA…
C_1	Yes	-	JAENSK010000483.1	26585	27172	-	913	9.86553	93.9035	91.3209	XhoI-EcoRV	aatctcgAGGTACTATTTGGCATCACACAT	aatgatatcGTATTGGGGTGTATGGGGGTGTATT	TTGGCACTAATAGGTACTATTTGGCATCACACATGTATTATTTGGTATTAATAGGTATTAGTTTACATTACACGTCTATTATTTGCTACCAATAGGTATTATTTGCCACTACACACCCCCTGAATTGGCACTCCTGGGTGTTATTTGCCATTGAACACCCATGAATGGACCCCAGCAGGGGTTAGCTTACATTACGCATACCTTAATGGGCACTGATGGGTGTTAATTGCCCTCGTAATTCCCCCCGTAGCCCATCTGTGCCCCCGTTGGTTCTCGCTGTGCTCCGGGCCTCCCCACTGCCCTCTGCACGGCGTTTCTCCCCGTCCATTCATTCGGTGTTGGGCCGATAGGATTTACTGAGTGCTGTTTATTGCCGCCGCCCCCCTCACTGTGTGCAGC…
C_2	No	-	W	2700079	2700553	-	758	9.67899	78.4126	75.8839	XhoI-EcoRV	GCACTCgAgTTTATTTCCTACTACTCAGTTCAAT	AATGAtATcGAGTGGAGGAAAATGAAATGGATA	TTGCACTCCATTTTATTTCCTACTACTCAGTTCAATTTTTCTCCACTCCACTCCATATCATTTCCCTCCATCAACTCCACACAAATCATTTCCCTCCTCTCCTCTCCTCTCCTCTCCTCTCCTCTCCTCTCCTCTCCTCTCCTCTCCTCTCCTCTCCTCTCCTCTCCTCTCCTCTCCTCTCCTCTCCTCTCCTCTCCTCTCCTCTCCTCTCCTCTCCCCTCCTCTCCCCTCCCCTCCCCTCCCCTCCCCTCCCCTCCCCTCCTCTCCTCTCCTCTCCTCTCCTCTCCTCTCCTCTCCTCTCCTCTCCTCTCCTCTCCTCTCCTCTCCTCTCCTCTCCTCTCCTCTCCTCTCCTCTCCCCTCCCCTCCCCTCCCCTCCCCTCCCCTCCCCTCCCCTCCCC…
C_3	Yes	-	4	51689098	51689734	-	925	9.49943	95.0659	92.5095	XhoI-EcoRV	ATTCtcgaGATATTATGATTATTAGTTTTTATTA	AAGGATaTCTTTTTTAAGATGGCTTCGAGATAGTT	TCTATTCGTATGATATTATGATTATTAGTTTTTATTAGTATTGTTACTTTAATAGAAAGACCCTGAAAATCTGTAGAAAATGTTCCGTAAACTCTACCAGCCTCTACGTTGCAGTGTGTTCATCAAAGAACATGCATAGGGAGCATCTACCTGCATGTTTTAGCTCAGCACAGATGTGTACTTTTCAACAGGGTCTTGCGGTTGTCCCCACTTATCTTGCATTGATATGCATTGACAAGTGATCTTGGACTATATGAACTGGATTCCTTTGCTGCAGTACTGAGGCTGCTGTGTTCCAGATGCTGTAGGACTATCAGGCCATGGTATCAGAGTGATCCGGAGTTTAACAAACATACAGACAAACAAACATTAACATTAGAAAGCCCCAAAGCGTTGCCC…
C_4（S_7）	Yes	-	9	18367127	18367867	-	861	9.27445	88.6617	86.1417	XhoI-EcoRV	aAActcGAGGTTTTTAAATTCAATTTTGTGAAGC	GTAgataTCACTAATATCCTCAAGTCATTATTT	AATGTGAGGTTTTTAAATTCAATTTTGTGAAGCATTACATGTTTAATATCCTCATTGTAGAAGCTGAAACCCCAGTTACTTTTATTATGGCATTATTTATGCATATCACTCTAAAAGTAATACCTCCTATTTGTTTCCATGGAAACTACAACAAATACAAAAGAGGAGACCCTAAACCCTCTCTGGGCAGCCTGTGTCATTACAGTCTCTGTCACAGCATAGAAATGTTTCCCAGTGCTCAGAGGGAACATTGTGTCCCAGCTTAGGTTCATTGCCTCTCATCCTGGCACCAGGCACCACTGAAAAGAACCTGTCCTCATCCTTTCAGAACTCTCCTTTCAGGTGTTAATGGACATTCAAGAGATTCCCTCAGAGCTTCCTCCTCTCTGAGCTGAGCAG…
C_5	No	-	4	193600	194110	ENSGALG00010019589	723	9.04179	74.8227	72.3804	XhoI-EcoRV	aaCCTcgagTTTCCTTTCCTTTCCTTTCCTTTCC	TATGATatcACCCACCTCTAAGCCAGAGTCCTGA	CCTTTCCTTTCCTTTCCTTTCCTTTCCTTTCCTTTCCTTTCCTTTCCTTTCCTTTCCTTTCCTTTCCTTTCCTTTCCTTTCCTTTCCTTTCCTTTCCTTTCCTTTCCTTTCCTTTCCTTTCCTTTCCTTTCCTTTCCTTTCCTTTCCTTTCCTTTCCTCTCCTCTCCTCTCCTCTCCTCTCCTCTCCTCTCCTCTCCTCTCCTCTCCTCTCCTCTCCTCTCCTCTCCTCTCCTCCCCTCCCCTCCCCTCCCCTCCCCTCCCCTCCCCTCCTCTCCTCTCCTCTCCTCTCCTCTCCTCTCCTCTCCTCTCCTCCCCTCCCCTCCCCTCCCCTCCCCTCCCCTCCCCTCCTCTCCTCTCCTCTCCTCTCCTCTCCTCTCCTCTCCTCTCCTCTCCTCTCCT…
C_6	No	-	W	1193578	1194310	-	770	8.96619	79.4078	77.0188	XhoI-EcoRV	ACGcTCGAGGCCGAAGGGCAGGAGCAGCAAGGC	GTGGaTaTCTATGTTAGAGAGTGCTTTGATGTTA	GTCCCGTTGCACGATGTTCCGACGGTCCGAGGCCGAAGGGCAGGAGCAGCAAGGCCGGTCTTGGGCAACGAGAGGGTGCAGGTCAGGGAGGAAGCAGCAGGTCTCAGGTAGCAGGCCCAGGGAAGTCCGTCAGCAAACGGTCCGTAGAGGAGGATCGGAAGGCAGGAAGCTCGTGTCATGGTGAGAGATCAGTCTCCACGTAGAGATCCGTCTCCACGTTGCGGTGAAGGATCAGGTGGCAGAGAGCCCCTCAAGTCTGTCGTAGTGAGTGATAAGCCTCTGCCGTTGCCGTGGTTGTGGTGAAGGATCAGCTTCCCCAATTGTGGTTATTGGACCCTCTTTTATCCTCCATTTTCTGCTGCCTACGTGACATTCCTGGGTGCTTGAGCAAGAGTCCTG…
C_7	No	-	2	95230864	95231399	MIR3524B	649	8.68408	67.3428	64.928	XhoI-EcoRV	AGTCTcgAgTCATTTTGTCATAGTTCATCTCTCA	GAAGATatcGGAAAAGTCTATTTTGGAACTTTGA	TGGGAGTCTTAAATCATTTTGTCATAGTTCATCTCTCATTGTTACTCAACTGTAAGAGACTATTCTTTTATATCATTGACTCAAAGTTTGCTGAGGAACAAGTCCAGGCAAGTCCTGGGCAAAGGCAGAGGAATCTTTTGTCTTGAGGACACTGATGGACAGGTCCTGGCTAAGGATTGTGAAATCCTTTAAGGAGCACAGATGGACAAGGCCAGGGGCATCGAGAGAGAGATAAGCTGCCGCTAATGGCCGGGAAACGGTCTTTTTGTGTGGACTTATCTCAAGGAAAATGGCCATCTCAGGAGGTATGCACCGGACTCTTGCTCAAGCCCCCAGGAATGTCACGTAGGCAGCAGAAAATGGAGGATAAAAGAGGGTCCAATAACCACAACGGTGGAA…
C_8	Yes	-	3	53249105	53249585	ENSGALG00010006423	653	8.64414	67.73	65.3316	XhoI-	TATcTcGAgCAGAGAATCATAGAATCATAGAATT	AtcTGCAGCCTGGAATGTTGAGAATAACACATTT	CATTGAAACTATATTGATCAGAGAATCATAGAATCATAGAATTGCTCAGGTTGGAAAAGACCTTAAAGATTGCTGAGTCCAACCACAAACTAACCATCCTACCCTAACTCTAACAACCCTCTGCTAAATCATGTCCCTGAGCACCACATCTGAGTGGTTTTTAAACACATCCAGCAATGGTGACTCAACCTCCTCCCTGGGGAGCCTATTCCAGTGCTTAACAACCCTTTCTGTAAAGAAGTGCTTCCTGATATCCAACCTAAACTCACCCTGGTGCAACTTGAGGCCATTTCCCCTTGTCCTGTCACCTGTCACGAGTGAGAGGAGGCCAACCTCGCTCTCGCTGTAAGCACGTTTCAAATATTGGAAGAGAGCAATAAGGTCTCCCCTCAGCCTCCT…
C_9	No	-	W	2751872	2752384	-	635	8.5661	65.9856	63.5857	XhoI-EcoRV	GAAcTcGAGTGGAGGAAAATGAAATGGATAGGAG	TTTGataTCCATTTTATTTCCTACTACTCAGTTC	TGAAATGGAGTGGAGGAAAATGAAATGGATAGGAGGGAAATGAAGTAACGGGTGAGGGGAGGGGAGGGGAGGGGAGGGGAGAGGAAAGGAGGGGAGAGGAGAGGAGAGGAGAGGAGAGGAGAGGAGAGGAGAGGAGAGGAGAGGAGAGGAGAGGAGAGGAGAGGAGAGGAGAGGAGAGGAGAGGAGAGGAGAGGAGAGGAGAGGAGAGGAGGGGAGGGGAGGGGAGAGGAGGGGAGGGGAGGGGAGGGGAGGGGAGGGGAGGGGAGGGGAGAGGAGAGGAGAGGAGAGGAGAGGAGAGGAGAGGAGAGGAGAGGAGAGGAGAGGAGAGGAGAGGAGAGGAGAGGAGAGGAGAGGAGAGGAGAGGAGAGGAGAGGAGAGGAGAGGAGAGGAGAGGAGAGG…
C_10	No	yes	1	41752931	41753712	ENSGALG00010013616	805	8.52836	83.1273	80.551	XhoI-EcoRV	TAGctcGAGGCAAGAATTGCGTAAAGCGGGGATA	AACgatATCTTAAGAAGAGCAAAAGAACCATCTA	ATAGAAAGAGGCAAGAATTGCGTAAAGCGGGGATAGTCACCACCAGGATCCGGCAGCAGGGACGTCCCGTTGCACGACGTTCCGACGGTCCGAGGCCGAAGGGCAGGAGCAGCGAGGCCGGTCTGGGGCAGCGAGAGGATGCAGGTCAGGGAGGAAGCAGCAGGTCTCAGGTAGCAGGCCCAGGGAAGTCCGTCGGCAAACGGTCCGTAGAGGAGGATCGGAAGGCAGGAAGCTCGTGCCGTGGTGAGAGATCAGTCTCCACGTAGAGATCCGTCTCCACGTTGCGGTGAGAGATCAGTTGGCAGAGAGAACCCCTCAAGTCTGTCGTGGTGAGAGATAAGCCTCTCCCGTTGCCGTGGTTGTGGTGAAGGATCAGCTTCCACCGTTGTGGTTATTGGA…
C_11 (S_5)	Yes		2	142509080	142509911	ENSGALG00010009928	899	8.22907	92.4613	89.9392	XhoI-EcoRV	GCTcTcgAGGATTGGGGTGATGGGGAAGGGAAGG	TTTGataTCTAAAATCCTAGACATTTTCTGAAAG	AGGGGAGGACGGACGCTATTAAGGATTGGGGTGATGGGGAAGGGAAGGCGAGCGATAGAAAAGATAGAAAGAGGCAAGAATTGCGTAAAGCGGGGATAGTCACCACCAGGATCCGGCAGCAGTCCCGTTGCACGACGTTCCGACGGTCCGAGGCCGAAGGGCAGGAGCAGCAAGGCCGGTCTGGGGCAGCGAGAGGGTGCAGGTCAGGGAGGAAGCAGCAGGTCTCAGGTAGCAGGCCCAGGGAAGTCCGTCAGCAAACGGTCCGTAGAGGAGGATCGGAAGGCAGGAAGCTCGTGTCGTGGTGAGAGATCAGTCTCCACGTAGAGATCCGTCTACACGTTGCGGTGAGAGATCAGTTGGCAGAGAACCCCTCAAGTCTGTCGTGGTGAGAGATAAGCC…
C_12	Yes	-	2	104807463	104808329	LOC101749116	764	8.19781	78.9699	76.424	XhoI-EcoRV	ATTcTcGAgTAAACTGGCATAAAGAAATTGAGAA	AGGGAtATcGGGAAAGGGGAGGACGGACGCTATT	CAAAGTCATTTTTGAATAAACTGGCATAAAGAAATTGAGAAATTGTTTTAGACTTCTGTAAGAGACAATTCTTTTATATCATTGACTCAAAGTTTGCTGAGGAACAAGTCCAGGCAAGTCCTGGGCAAAGGCAGAGAAATCTTTTGTCTTGAGGACACTGATGGACAGGTCCTGGCTAAGGATTGTGAAATCCTCTAAGGAGCACAGATGGACAAGGCCAGGGGCATCGAGAGAGAGATAAGCTGCTGCTAATGGCCGGGAAACGGTCTTTTTGTGTGGACTTATCTCAAGGAAAATGGCCATCTCAGGAGGTATGCACAGGACTCTTGCTCAAGCACCCAGGAATGTCACGTAGGCAGCAGAAAATGGAGGATAAAAGAGGGTCCAATAACCACAACG…
C_13（S_4）	Yes	-	34	2773732	2774358	-	604	8.01433	62.9237	60.4491	XhoI-EcoRV	GGCCtCGAGTCCTTCAGCTGTCCCAAATCCCCGC	CACGatATCTTCATTTGGCCAGCCGCTTTCGCTC	GTAGAGGCCCCGAGTCCTTCAGCTGTCCCAAATCCCCGCATCCCACGGCAGAGGGGAATAAGGGGAGGGGAGGGCGGGGCGGGGCGGGGCGGTTCGGCCCGGGCCACACACGTTTCCTCTCCCCGGCCCCGGCCCGGAGCCGTTCCCCCGTACACCTCCGGCACCGCTGTCCTCAGCACCGCTCCTCATTGCCGCAGTTCCGCCTCGGTGCTGCCCGCACAGCGGCTGCAGCGGCGGTGCCGAGCGGGGCGGCCCGGGCCGCGCGTGCAGCACCGCCTGAGGGGAGAGCCGGGCGGCCCCGAGCCGCCTCAGCCAATCGGAGCCGGCGGCGCTGCCGCTGACCAATCACAGGCCGGAGGCGGGCCGGAGCTGCCGCTGACCAATGAGACGCCGGCACGG…
C_14	No	yes	5	10472078	10472611	-	567	7.98499	59.1228	56.7873	XhoI-EcoRV	ATTCTcGATGCTTTTATGTGCATTTTATAGATTT	aaAGAtaTCACAAATCATCCAAGCCCCAAGATAA	ATTCTGACTGCTTTTATGTGCATTTTATAGATTTTGAATAGATTTTTCGTGTAACAGTGAGCTTGGGACAAAATCTCATGCATGCTGGATGAAAATTGAATCATAGAATCGTTTGAGTAGGAAGGGAACCACTCTTCTCAGATGGAGTAGAAAGGCGATCTAGTCCACAGCCCTCACAGTGAATAGGGGCATCTACAGGTCCATCAGGTGCTCAGAGCCAGGTCCAGCCTGACCAGTCTTTGTTAGAAGTGTGAAAGGTGGAAAGTGTCTTACAAAAGAAAGACATCACTATGTGAATTGCTGCTGGGGAGTCAGCTGTTGAAGTAAACGATTTGTAAAATAGTCAGCTTCTTAGAGAAGGAAGAATGGTTGGTTCAGATAGTTGAGGAAAAGAACATG…
C_15	Yes	-	2	142980961	142981529	LOC124417755	554	7.93108	57.8363	55.4971	XhoI-EcoRV	CCTctcGaGTAACAACAATCTACAATTCTTCCTG	aGAgatATCTGAAGGCAGGAAGCTCGTGTCGTGG	CCTGAAGTGTAACAACAATCTACAATTCTTCCTGAAGAAAAAAGTCATTTCCCAGTGTAAGAGACTATTCTTTTATATCATTGACTCAAAGTTTGCTGAGGAACAAGTCCAGGCAAGTCCTGGGCAAAGGCAGAGAAATCTTTTGTCTTGAGGACACTGATGGACAGGTCCTGGCTAAGGATTGTGAAATCCTCTAAGGAGCACAGATGGACAAGGCCAGGGGCATCGAGAGAGAGATAAGCTGCTGCTAATGGCCGGGAAACGGTCTTTTTGTGTGGACTTATCTCAAGGAAAATGGCCATCTCAGGAGGTATGCACAGGACTCTTGCTCAAGCACCCAGGAATGTCACGTAGGCAGCAGAAAATGGAGAATAAAAGAGGGTCCAATAACCACAACGG…
C_16	Yes	-	8	17966483	17967193	-	624	7.75765	64.8198	62.4455	XhoI-EcoRV	TATCTcgAGAAAGCCTTGAAATAGCATGCAGCTT	AATGaTAtCAGTGATAATACCTAGGGCTTTCTTT	CCAAAGTGGAATATCATTCAGAAAGCCTTGAAATAGCATGCAGCTTTGGGAGGGTTTGGTTTTGGCATGTATTGATTAATTTGTGAAAGCATCGTCCTGAATGCACAGGGGTCATTTAGTGCAGTCTTTGACACCAGCCCATTGTTTCTTGAAGGTGTCCATGGCTGGCGGGCAGGTGGTTTGCAGCTAGTCTTTCACCTCACGGTTTGAATAACAAAGAAGTCCTCCAAGCGGTTTAGTGAAAGCTGTTAAATACTGGAATCCCATATCATCTGGTCATGGGTATCTGCATGATTCACAAGAGCAATAGCTGTGAAAGAGCAATACATTCAGCAACAGAAGGACAACTCACAAAAGATTCCTTAATGGCTTTGTCAGATCCCAAGGAACCCCTTTGTT…
C_17	Yes	-	9	21782066	21782760	-	938	7.72766	96.5108	93.8234	XhoI-EcoRV	TAGcTcGAGTGTCCTAGCTTTTGAATCCTTCAGC	AGCgatAtCAACAGAAAGCGACAACTTTAAAAAC	AAAGTAGTTAGAAGTGTCCTAGCTTTTGAATCCTTCAGCTTTGGGATCAGTTGTCCTGATGCCAGGTCTCCTTTATGATTACAGAGGAAAAAGAACAGATGCTTTGGATGGTGTTTGCTAATCTTCCAAAATAGCCTCCCATACTGCTATACTAATCATCCCCTGGCTTCTCAGCCTTAGGCCAGCTCTGGAAAAGCGAGCATTGACAAGCTTGTATTGTTTTGTGGTGTCACTTTGTGCTTACAATGCAGTGCTGAGAAATACTCAGAACACTTGGATACTCAGTCTCCTGCTGAGACTCCTGCTCACTATCAATGTCTTTTATCTCAAATGCTCAAGCAACTTAAAATGCCACGTGCAGTGTCTGTTCTGGGTACTTGCAGGGCTGTGAGCTTTAGT…
C_18（3_14）	Yes	-	8	19059006	19059755	-	783	7.65559	80.9296	78.3877	XhoI-EcoRV	TCACTcgaGAGGTTCTTCTGAAAGACGTATAGCA	TTTGAtATcAGGAGAATGTAATTGGAATGATAAG	TCACTTCCGAGGTTCTTCTGAAAGACGTATAGCATTTTTTTCCTCTTAAAGAAGGTTCCAATGTAAGCCAGGTCATTAGGAAAAAGTCAGCAGAGGGACTGACAGCACGCATGGCACACCAGCCCGAGGAACAAGTCTTGTAAGGGTGCCATGTCCTGCATGCCGGGACTTGCAGAAAACCACCCAGGGCAATGGGGAGCCTCAGACTGCAAACTCTGTACACAGCTCTAAGGTAGAAATTGCTGGAAAGTCATCTCCAGAATAACTCTTGCTGCCCTGCAATCCATAAATGCACCTCTAACAGGTCTCGAACACCACAGAGCCCAAGTCAGACACCAGAGTCTGCTAGAGCAGGGATACAACCCCTCACCGCCACAACCTCCACCTTATCCCCTCCTG…
C_19	Yes	-	3	73240003	73240541	LOC124417853	522	7.5773	54.5796	52.2943	XhoI-EcoRV	TAAcTCgAGTAAACATGCAGTTAAAATTAAAAAA	aatgataTCAGTATTGTAGTGATAAAATATTCTA	ACATAAGTCTAGTAAACATGCAGTTAAAATTAAAAAAGGACAATTTTCTCACCTCTAAAAACTGAAAAACTCAACAGTTAGGTACCAAAATCCGAAACCAATTCTACACATTTTAAATCGGAAGCAGAAGCATGGAACCTTGCTCCTTCATTTTCCCCTCCCTCTACAGCTAGGTCCTTGCACATTAGAGAGGAAAGAAAAAAAGCCATTCAAGTAAGGAGCAGTGAAATATATCCATCTATTCAAGCCATTGTTCCAGTGAATGACAACCACAACGACTGTGATAAATGGCACATTTACCAGGGAGATTAAAAGGGCTTTTACTATCCTATTAACAATACTCAACACAGCAGGCACTCCCAGAGCAGGTAGTATGTCCAGGATCACATATTTTCCCTT…
C_20	No	-	1	150705504	150706319	ENSGALG00010006284;ENSGALG00010006195;ENSGALG00010006295;INRAGALG00000002601	682	7.54442	70.6604	68.2379	EcoRV-BglII	GAAGAtatcGGAGGACGGACACTATTATGGATTG	ATCAgATctAAAACAAACAAACAAACAAACAAAA	GAAGAAAGGGGAGGACGGACACTATTATGGATTGGGGTGATGGAGAAGGGAAGGCGAGCAATAGAAAAGATAGAAAGAAGCAAGAATTGTGTAAAGCGGTGATAGTCACCACCAGGATCCGGCAGTAGTCCCGTTGCACGACGTTCCGATGGTCCGAGGCCGAAGGGCAGGAGCAGCGAGGCCGGTCTTGGGCAACGAGAGGGTGCAGGTCAGGGAGGAAGCAGCAGGTCTCAGGTAGCAGGCCCAGGGAAGTCCGTCAGCATACAGTCCGTAGAGAAGGATCTGAAGGCAGAAACCTCGAGTCTGTCATGGTGAGGGATCTGATGGCAGAAACCCTCTCTGTCTGTCGTGGTGAAGGATCAGATGGCAGAAACCCTCTCAGTCTGTCGTGGTGAGAGA…
F200_1	Yes	-	JAENSK010000459.1	89359	90137	-	-	-	-	-	XhoI-EcoRV	CATCTCgagCACTGCCCCTACACCCACAGACCA	CCCgataTCATGCAAGAGAATCGCCTCCAGCTG	CCCCACCACATCTCCCCCACTGCCCCTACACCCACAGACCACCTCAGCCCCGGGGGGCACCGGGAGCAGCGCTGGAGGCTCGGGGGGGCCCGGCCCGGATGCGGGCAGCAGCGCTGCGGCGGTGGGGGCCCCGAGTCCTTCAGCCGTCCCAAATCCCCGCATCCCACGGCGGAGCGGAGCAGAGGGGAGCGGAGGGGATGGCGGGGGGATTCGGGCCGCGCTCGGTTTCTCTCCCCGGCATGGAGCCGTTCTCCCGCACACCTCCGGCGCCGCTGTCCTCAGCACCGCTCCCGTCCTGCCGCGCTTCCGTCTCGGTGCTGCCCGCATCCGGGGAGATGCCACCGGGGGCGGGACGGAGCTGCCGCTGACCATTGAGGGGCCAGCGAGGTCGAGACGGAG…
F200_2	Yes	yes	3	39544943	39545724	TAGAGALG000000020568;LOC121110368	-	-	-	-	XhoI-EcoRV	GATCtcGAgAGATACCTGTGCAGCTCTGGGTCC	ATAgAtaTCTGCCACGCAAAGCACTGTTAATTC	CAGGGTAGGGATCCTGACAGATACCTGTGCAGCTCTGGGTCCATCTCTGCAAACAGCTGGAATGATAACAAGAACAACTGGAAGTAAGGGACAGCTTCCTAAAAGAAATGAAGTAGGTGGTCAGGATTAGGACCATAACACCTGAAAAAAAGAAGGAAAGAAAAAAAAAAAAAAGACTAGAAGAGGATACAAAAGAGACTGAAATGTTGTGAGTATTCTGGGGAAGATGGCTGGGAATCAACAGCTCACTGCTGCAAGTCCTGGGGTCATGCACCACAGTGGAGTGGAGCCAGTGAGACAAAGGCAACACAGCTGATCGCGCCTCTTTGTTACTGCTAATTCACATGCAAATATATTAGCTGTCAGTGGTATAGGGGAACTCTGACACGTTTAACCCAT…
F200_3	No	yes	4	40399470	40400340	TENM3	-	-	-	-	XhoI-EcoRV	ATGCTCgagATTTACTTTTCCAAAATAACTTCT	GGAGATatcGAAAGGGGAGGACGGACGCTATTA	ATGCCTAATATGCTCTTAATTTACTTTTCCAAAATAACTTCTAAAAGCTACAGAAAACATCCATATTGCATTCAAAAGTATTCAGAGTACATTCAGTACATTCAGAGTAAACAAAGCTGATCTTACATAAGAGGCATGTGTAAGAGACTATTCTTTTATATCATTGACTCAAAGTTTGCTGAGGAACAAGTCCAGGCAAGTCCTGGGCAAAGGCAGAGAAATCTTTTGTCTTGAGGACACTGATGGACAAGTCCTGGCTAAGGATTGTGAAATCCTCTAAGGAGCACAGATGGACAAGGCCAGGGGCATCGAGAGAGAGATAAGCTGCCGCTAATGGCCGGTAAACGGTCTTTTTGTGTGGACTTATCTCAAGGAAAATGGCCATCTCAGGAGGTATGC…
F200_4（C_13）	Yes	-	34	2773626	2774475	LOC101749099	-	-	-	-	-	-	-	CATCTCCCCCACTGCCCCGTGTCCACCTCAGCCCCGGCGGGCACCGGGAGCAGCGCTGGAGGGCTCGGGGGGGCCCGGCCCGGATGCAGGCAGCAGCGCTGCGGCGGTAGAGGCCCCGAGTCCTTCAGCTGTCCCAAATCCCCGCATCCCACGGCAGAGGGGAATAAGGGGAGGGGAGGGCGGGGCGGGGCGGGGCGGTTCGGCCCGGGCCACACACGTTTCCTCTCCCCGGCCCCGGCCCGGAGCCGTTCCCCCGTACACCTCCGGCACCGCTGTCCTCAGCACCGCTCCTCATTGCCGCAGTTCCGCCTCGGTGCTGCCCGCACAGCGGCTGCAGCGGCGGTGCCGAGCGGGGCGGCCCGGGCCGCGCGTGCAGCACCGCCTGAGGGGAGAGCCGGG…
F200_5（C_11)	Yes	yes	2	142509064	142510009	-	-	-	-	-	-	-	-	TAAGAGAGATGGGGAAAGGGGAGGACGGACGCTATTAAGGATTGGGGTGATGGGGAAGGGAAGGCGAGCGATAGAAAAGATAGAAAGAGGCAAGAATTGCGTAAAGCGGGGATAGTCACCACCAGGATCCGGCAGCAGTCCCGTTGCACGACGTTCCGACGGTCCGAGGCCGAAGGGCAGGAGCAGCAAGGCCGGTCTGGGGCAGCGAGAGGGTGCAGGTCAGGGAGGAAGCAGCAGGTCTCAGGTAGCAGGCCCAGGGAAGTCCGTCAGCAAACGGTCCGTAGAGGAGGATCGGAAGGCAGGAAGCTCGTGTCGTGGTGAGAGATCAGTCTCCACGTAGAGATCCGTCTACACGTTGCGGTGAGAGATCAGTTGGCAGAGAACCCCTCAAGTCTGTCG…
F200_6	No	-	34	2884584	2885456	LOC121108065	-	-	-	-	XhoI-EcoRV	CCCCtcGaGTCCACCTCAGCCCCGGCGGGCACC	AGAGatATCTAGAAATTTTAAAGAGGGCTAATG	TGCCCCCTGTGTCCACCTCAGCCCCGGCGGGCACCGGGAGCAGCGCTGGAGGGCTCGGGGGGGCCCGGCCCGGATGCAGGCAGCAGCGCTGCGGCGGTAGGGGCCCCGAGTCCTTCAGCTGTCCCAAATCCCCGCATCCCACGGCAGAGGGGAATAAGGGGAGCGGAGGGCGGGGCGGGGCGGGGCGGTTCGGCCCGGGCCACACACGTTTCCTCTCCCCGGCCCCGGCCCGGAGCCGTTCCCCCGTACACCTCCGGCACCGCTGTCCTCAGCACCGCTCCTCATTGCCGCAGTTCCGCCTCGGTGCTGCCCGCACAGCGGCTGCAGCGGCGGTGCCGAGCGGGGCGGCCCGGGCCGCGCGTGCAGCACCGCCTGAGGGGAGAGCCGGGCGGCCCCGAG…
F200_7（C_4）	Yes	-	9	18367070	18367784	-	-	-	-	-	-	-	-	AACAATGGACCTGCCTACCCTAAATCTGATCAACTCTATCTTTAAACAAACCACTGAAATGTGAGGTTTTTAAATTCAATTTTGTGAAGCATTACATGTTTAATATCCTCATTGTAGAAGCTGAAACCCCAGTTACTTTTATTATGGCATTATTTATGCATATCACTCTAAAAGTAATACCTCCTATTTGTTTCCATGGAAACTACAACAAATACAAAAGAGGAGACCCTAAACCCTCTCTGGGCAGCCTGTGTCATTACAGTCTCTGTCACAGCATAGAAATGTTTCCCAGTGCTCAGAGGGAACATTGTGTCCCAGCTTAGGTTCATTGCCTCTCATCCTGGCACCAGGCACCACTGAAAAGAACCTGTCCTCATCCTTTCAGAACTCTCCTTTCAG…
F200_8	Yes	yes	4	70552588	70553516	-	-	-	-	-	SalI-EcoRV	CCAGtcGAcGTTTCCTGGTAAATGTAACTTTTA	GGTgatATCAGTTTATTACAAATGTTAATAAGG	TTTATACCAGATTTACCAGGTGATGTTTCCTGGTAAATGTAACTTTTAATGTCTAAATCATGCAATCATAACATAGAATGGCCTGGGTTGAAAAGGACCACAATGACCATCTAGTTTCAACCTCCCTGCTATTTGCAGGGTCACCAACCACTGGACCAGGCTGCTGTAAGAGATTATTCTTTTATATCATTGACTCAAAGTTTGCTGAGGAGCAAGTCCAGGCAAGTCCTGGGCAAAGGTAGAGAAACCTGCTGTCTGGAGGACACTGATGGACAGGTTCTAAAGATTGTGAAATCCTTTAAGGAGCACAGATGGGCAAGGCCAGGGGCAACAAGAGAGGGATAAGCTGCTGATAATGGCCGGTAAACGGTCTTTTGTGTGGACTTCTCTCGAGAAAGA…
F200_9	Yes	-	7	1678474	1679227	-	-	-	-	-	XhoI-EcoRV	ACCctcGAGTGGTCACAGTTCATTGCCTTCCAC	TATgatATCTAAATTAAATGCACAGAATTTACA	GCATGTGAATGTGTGACTGACCATTTACCACTGAGTGGTCACAGTTCATTGCCTTCCACAGAGACCACTGGGGTTGAGGTTACTGTCTGGAAGAGTCTGCTGCCTACTTGTCATCATAGCTGATGTTGGAACTGTAATACCTTATCCCATTCAAACAGATTAACATTTGTGCATTTTAGAATAATTTCAGGGCAAAAACAAAAGCAGATAAAAATTCAGATTTGGAGAGGCAAACCCTTTCCCTGTTACTCTGTATGGCAGCATGCTAAGGCATGGTAAGCTGGAGACACCTGCACAGTGCTTGAGCTGATGGGCAGCCTCTGCTGGATGCTGTTGGGGATGACAAGACATTGTAGGATTGCGTCTTGGGCTGCAAGAGTCAGTGAAGAGTGAGCTGGG…
F200_10	Yes	-	3	32432548	32433656	TAGAGALG000000012595	-	-	-	-	XhoI-EcoRV	GCActcGAGAGCCAGAGGCAAAATAATAACAAG	TTTgaTaTCTGAAGAGGACCAGAAATGGGTTCA	GGTGGTATGCAGGACACTAATATTAGCTCTGCAAAAGAGAGCCAGAGGCAAAATAATAACAAGTACAGCTAAGGTTAAAAGTACCGAATGTATATCTGTTGGGGTTGCCTGGGTATTAAACATAAAGTATAAAGGAAAAGATGCATGAATTACAGCGGTACCTTGCAACGAATGCATATCGTTAATTTGAAAGCATGCCACCCGCGGTTCCCAACAGAAGGGTGCGAACACTAGGAAGGACAAGGGACCAGTGTAACTATGTTTCAGCCATTATTCAGAAGAGTGCAGAGTCTGAAGGCGCGGACACAGATGCGTGAACGATCCAAATACTTCACTGCAGGTTGTCACATCCCTTCCATACATTTCCAAGTTCCATCCCACTACATATCAACAGAACAC…
F200_11	Yes	-	JAENSK010000459.1	61252	62017	-	-	-	-	-	XhoI-EcoRV	CATCTCgagCACTGCCCCTACACCCACAGACCA	GTGGAtaTCTCCCACATCCTATTCTGAGGAGGC	CCCACATCCCCACCACATCTCCCCCACTGCCCCTACACCCACAGACCACCTCAGCCCCGGGGGGCACCGGGAGCAGCGCTGGAGGCTCGGGGGGGCCCGGCCCGGATGCGGGCAGCAGCGCTGCGGCGGTGGGGGCCCCGAGTCCTTCAGCCGTCCCAAATCCCCGCATCCCACGGCCGAGCGGAGCAGAGGGGAGCGGAGGGGAGCGGAGGGGGGATTCGGGCCGCGCTCGGTTCCTCTCCCCGGCATGGAGCCGTTCTCCCGCACACCTCCGGCGCCGCTGTCCTCAGCACCGCTCCCGTCCTGCCGCGCTTCCGTCTCGGTGCTGCCCGCATCCGGGGAGATGCCACCGGGGGCGGGACGGAGCTGCCGCTGACCATTGAGGGGCCAGCGAGGTCG…
F200_12	Yes	-	37	19375	20163	LOC101751245;LOC121108160	-	-	-	-	XhoI-EcoRV	CCCCTcgAgCCACAGACCACCTCAGCCCCGGGG	CTCgaTATCCACGCTTAACAGACCCCTCTGTGA	CCCACTGCCCCTACACCCACAGACCACCTCAGCCCCGGGGGGCACCGGGAGCAGCGCTGGAGGCTCGGGGGGGCCCGGCCCGGATGCGGGCAGCAGCGCTGCGGCGGTGGGGGCCCCGAGTCCTTCAGCCGTCCCAAATCCCCGCATCCCACGGCCGAGCGGAGGGGAGGGGTGCGGAGGGGAGGGGAGCGGAGGGGACGGCGGGGGGATTCGGGCCGCGCTCGGTTTCTCTCCCCGGCATGGAGCCGTTCTCCCGCACACCTCCGGCGCCGCTGTCCTCAGCACCGCTCCCGTCCTGCCGCGCTTCCGTCTCGGTGCTGCCCGCATCCGGGGAGATGCCACCGGGGGCGGGACGGAGCTGCCGCTGACCATTGAGGGGCCAGCGAGGTCGAGACGGAG…
F200_13	Yes	-	14	10919498	10920166	RBFOX1;DAVISGALG000045964	-	-	-	-	XhoI-EcoRV	TTAcTcgAGAATAAAACATAATCTATTCAACTG	CCTGAtATCTAAGCTGAATCTCACGTTTTATTT	GACATACTAGGCCAAAGAAATTATTTCAGAATAAAACATAATCTATTCAACTGCAGACCAGTGCAATGGAACTACTAGGGTCAGTCCTGACCCACCAATCACAAAAGATGTAAATTTATGTATCAGAAATCAATGTGCTATTTTAAACTATAGGTGGAAGGGAAAATAAACCTGACTTATCTCTGAACTCAAACCTATCTAAATGAAGACAAGATGGCTGCGGCCACCATTTTCCCTGTGCAGCCGGGCCAGCGCCAGCAGGCCTATATTGGGCGTGGCAGAGCAGGGAGCCACACGGAGGGCGGTCGGAAGAGCCGTGAGGCTGCTGTGTTGTGGCTGCCGGTGCCTGAGCACCTCCTCGTGGGCCCTGGGTGGCACTGCTGTGAGAGAGGCTGACAG…
F200_14（C_18）	Yes	-	8	19058954	19059860	-	-	-	-	-	-	-	-	ATCTCTATTTTTTACCTGTTGCTTGCTTTCAAACCACTGACATGCACAAAGATCACTTCCGAGGTTCTTCTGAAAGACGTATAGCATTTTTTTCCTCTTAAAGAAGGTTCCAATGTAAGCCAGGTCATTAGGAAAAAGTCAGCAGAGGGACTGACAGCACGCATGGCACACCAGCCCGAGGAACAAGTCTTGTAAGGGTGCCATGTCCTGCATGCCGGGACTTGCAGAAAACCACCCAGGGCAATGGGGAGCCTCAGACTGCAAACTCTGTACACAGCTCTAAGGTAGAAATTGCTGGAAAGTCATCTCCAGAATAACTCTTGCTGCCCTGCAATCCATAAATGCACCTCTAACAGGTCTCGAACACCACAGAGCCCAAGTCAGACACCAGAGTCTGCT…
F200_15	Yes	-	6	19968016	19968898	-	-	-	-	-	XhoI-EcoRV	TTTCtcGAGTCGAATAGATGTATACGTAGGACA	GGTgaTATcTAATGAAAGGTGAGAGGCCATTAT	AACAATTCTGCTTTCTTTCCAGAGTCGAATAGATGTATACGTAGGACATTACCCAGCTGGGACATCAGTACAGAATATTATTCATTGGCATCAGGTATAACTGTGTATTGAATTATAACCACTTACTACTGTTTTTTATGCAACTGACAGGCTATGGGAAGTGCAGAGGCAGTGGTTCTGGGAAATTCCCACCATACCTTCACACACGATGCCCTGAACAGCTGCCACTAGGGGAGCACTGCTTCTCACACCATTACCCTAACTGTCCCTTTGGTACCAGGCAAGATTTCCCCAGGGCACATCAGGCCTCTCTGTGGCTGGGCTCCAGTGGCTTTCAGCCTTCAGCTTTGTTTTCACCTTGAAAGCTGCAGAAGAGCACTCAAGCACAGCCTGGGCACT…
F200_16（F200_3）	Yes	-	2	73751403	73752394	-	-	-	-	-	-	-	-	ATGTGTAGAATTTTTATTTTCTGTCCCTTTTGCTTCTACTTTCCCCTTATAAACTGGGAAAGAAGCTTGGTGTTGATTTTTTCAGTTCTCATGGTGAAATGTGATCTTCAGTTTATTACTGCTGAGGATAAGTCAGTATGCATTTCCTTACACTCTTGCACCCTATGACAAGGTAAGTTTTTGTGTTTGTAAGAGACTATTCTTTTATATGATTGACTCAAAGTTTGCTGAGGAACAAGTCCAGGCAAGTGCTGGGCAAAGGCAGAGAAATCCTTTGTCTTGAGGACACTGATGGACAGGTCCTCAGCTAAGGATTGTGATATCCTCTAAGGAGCACAGATGGACAAGGCCAGGGGCATCGAGAGAGAGATAAGCTGCTGCTAATGGCCGGGAAACGGT…
