# Supplementary material for: ATAC-seq of low-input and cryopreserved primordial germ cells reveals functional enhancers
Source: Development. 2026 May 12;153(9):dev205214. doi: 10.1242/dev.205214 (PMC13245901; doi:10.1242/dev.205214)
Supplement: Table S8. Genomic location of F-200 series of enhancers and their meanFold changes between F200 replicates [file develop-153-205214-TableS8.xlsx]

## Sheet: Sheet1
Supplementaly table 4, Kawaguchi A., et al.,
Chr.	peak Start	peak End	fold-score_ATAC-rep1	fold-score_ATAC-rep2	fold-score_ATAC-rep1	meanfold_between_rep1_2_3
1	538456	538824	3.87983	4.41117	5.04887	4.44662
1	573683	573986	3.83574	3.81344	4.1733	3.94083
1	813770	814051	3.05929	3.03894	3.2774	3.12521
1	2058370	2059299	3.45678	3.69831	4.5031	3.88606
1	3641236	3641707	3.72002	4.46187	4.04521	4.0757
1	7020112	7020299	4.88045	3.88286	4.28777	4.35036
1	7585254	7585462	6.82041	4.34644	7.38704	6.18463
1	7719998	7720206	5.46821	5.08669	5.81287	5.45592
1	11630333	11630720	5.25291	4.1471	5.10325	4.83442
1	14405718	14405976	5.76611	4.81938	5.31498	5.30016
1	14573994	14574163	3.81625	3.5593	3.54924	3.6416
1	19110062	19110240	3.673	3.49608	4.32589	3.83166
1	21678020	21678429	4.1912	4.50736	4.9364	4.54499
1	24089305	24089716	4.85539	4.66797	5.20291	4.90876
1	25526698	25526864	4.06808	3.59415	3.63154	3.76459
1	28234543	28235042	5.83749	4.85883	6.84839	5.84824
1	28305358	28305557	3.6686	3.29484	4.87852	3.94732
1	30808750	30809301	4.1364	3.57975	3.36853	3.69489
1	30814843	30815400	6.38049	5.13029	6.1385	5.88309
1	32314557	32314856	4.69194	3.86459	4.61572	4.39075
1	34187273	34187858	4.89651	4.89843	5.95672	5.25055
1	35219131	35219356	5.19158	5.10505	5.41608	5.23757
1	35416567	35417317	3.15983	3.15931	3.21213	3.17709
1	35507900	35508150	5.00692	3.78752	4.51829	4.43758
1	38125686	38125921	4.38433	4.24235	5.29963	4.6421
1	40868428	40868610	3.53187	3.39769	3.71305	3.54754
1	41034851	41035070	4.90705	4.47753	5.87141	5.08533
1	41753142	41753551	6.37878	6.73833	7.64962	6.92224
1	45562350	45562589	3.71335	3.19893	3.26437	3.39222
1	45612552	45612915	4.79515	3.53716	3.40686	3.91306
1	45625605	45625620	3.42004	3.22964	2.6313	3.09366
1	46970052	46970168	3.50396	3.97873	3.75266	3.74512
1	48719536	48719836	3.63852	3.58282	4.24823	3.82319
1	50506666	50506902	5.32067	3.38255	4.2348	4.31267
1	50616336	50616602	2.91566	3.31655	3.5403	3.2575
1	54080340	54080520	6.14691	5.20481	5.39837	5.58336
1	54438923	54439215	3.3051	3.51676	3.26226	3.36137
1	56272751	56272955	4.40955	2.90942	3.34253	3.55383
1	56608953	56609190	3.43965	3.13192	3.96711	3.51289
1	56712577	56712874	3.85513	4.18654	5.64163	4.5611
1	57679902	57680150	3.84464	2.94333	3.46453	3.4175
1	58136616	58136889	3.85183	3.20319	3.64959	3.5682
1	58471994	58472416	4.2973	3.54063	3.81531	3.88441
1	58600755	58600898	4.27964	3.31305	3.45199	3.68156
1	59031522	59031729	5.21583	4.51191	5.61895	5.11556
1	59376937	59377147	3.43965	3.48176	4.88482	3.93541
1	60239836	60240115	3.9543	5.69561	6.1043	5.2514
1	61754458	61755094	3.64694	3.91309	4.12182	3.89395
1	61755803	61756014	3.64694	3.20379	4.12182	3.65752
1	61795768	61796083	3.72351	3.02228	4.11147	3.61909
1	62092059	62092174	3.73508	4.88395	3.32476	3.98126
1	63410857	63411058	3.43965	3.62605	3.82487	3.63019
1	65727848	65728057	5.8119	4.05446	5.48638	5.11758
1	72930830	72931146	5.19001	6.34937	6.75288	6.09742
1	72959254	72959761	6.4086	6.15743	6.22726	6.26443
1	73547359	73547650	6.72263	6.12781	7.59031	6.81358
1	74230338	74230797	3.77158	4.10684	4.57177	4.15006
1	75831912	75832285	5.01685	3.81644	5.35067	4.72799
1	75875395	75875563	4.28143	3.39725	4.20289	3.96052
1	76191103	76191253	3.65054	3.39715	3.58474	3.54414
1	76839917	76840196	3.39488	3.56491	4.15182	3.70387
1	77011601	77011973	3.83225	3.4394	3.66309	3.64491
1	77783627	77784031	3.24191	2.72832	3.15084	3.04036
1	78213907	78214054	4.61531	3.71145	5.29886	4.54187
1	80004200	80004393	5.16342	5.27422	4.42019	4.95261
1	80285794	80286114	5.92454	4.26534	6.34552	5.5118
1	80510606	80510791	4.11379	3.5692	3.58767	3.75689
1	80565117	80565309	3.38906	4.86501	4.98294	4.41234
1	80577016	80577716	3.37179	3.29266	3.66801	3.44415
1	81166009	81166209	5.27657	4.22085	4.6328	4.71007
1	81252618	81252927	5.625	4.5899	5.00461	5.07317
1	81305614	81305801	3.87573	4.42371	4.117	4.13881
1	81750615	81750765	3.34742	3.30895	3.94728	3.53455
1	81823576	81823972	3.4808	5.51732	4.54957	4.5159
1	83863365	83863711	5.1251	6.19845	6.65668	5.99341
1	87857638	87857966	4.11384	3.95092	4.05704	4.0406
1	87898350	87898730	5.00227	4.04594	4.68461	4.57761
1	88007686	88007916	5.60648	3.23379	3.14363	3.99463
1	88612193	88612443	3.74	4.19274	4.09248	4.00841
1	92555850	92556304	5.53442	5.41121	5.34163	5.42909
1	93155886	93155915	3.30209	3.67727	4.68848	3.88928
1	93885332	93885557	3.4897	3.08739	3.50181	3.35963
1	94479697	94479858	3.79905	2.90942	3.34253	3.35033
1	96129117	96129231	4.30063	5.7915	3.64639	4.57951
1	96598731	96599020	4.36324	4.60513	4.84775	4.60537
1	97442405	97442965	4.7713	4.50768	4.78484	4.68794
1	99792577	99793072	5.62017	5.64602	6.86223	6.04281
1	100936382	100936667	3.73475	5.91945	4.53663	4.73028
1	101781731	101781905	4.26791	3.07184	5.35448	4.23141
1	101824173	101824413	4.48196	3.6165	4.94694	4.34847
1	102655447	102655660	7.42746	4.23875	5.1429	5.60304
1	107738664	107739015	4.36941	4.91123	4.06735	4.44933
1	111360669	111360692	3.21792	2.90942	3.56791	3.23175
1	111884157	111884320	5.22251	4.50452	5.8693	5.19878
1	113283425	113283858	6.13131	6.73406	5.82852	6.2313
1	114176368	114176741	6.65958	5.52039	6.11292	6.09763
1	116900486	116900685	4.59383	3.5457	4.24291	4.12748
1	117973851	117974072	4.78069	2.9843	3.55829	3.77443
1	120028462	120028667	3.94216	4.03349	3.83633	3.93733
1	120569445	120569948	3.38246	3.21636	3.45204	3.35029
1	121288370	121288608	4.19634	3.74826	4.21663	4.05374
1	124766323	124766673	6.31322	3.66135	4.38017	4.78491
1	124988928	124989602	3.52968	3.92805	3.72009	3.72594
1	127472616	127472987	5.54671	4.49321	6.07873	5.37288
1	129441816	129442125	5.09706	5.65212	5.93179	5.56032
1	130729634	130729730	5.03029	4.80377	4.61246	4.81551
1	130744843	130745195	5.78971	3.98981	3.70465	4.49472
1	131915557	131915727	4.90445	5.95458	4.51675	5.12526
1	132068390	132068582	7.84975	5.38392	7.13621	6.78996
1	133492533	133492717	5.74425	6.51852	6.75601	6.33959
1	134827093	134827307	7.14612	4.98861	6.20779	6.11417
1	139931049	139931076	4.12743	3.1587	4.35922	3.88178
1	140011297	140011679	3.71181	2.64137	3.81032	3.38783
1	140018253	140018421	2.99857	2.76116	3.24978	3.00317
1	142713518	142713871	3.72511	4.23795	5.37897	4.44734
1	142717112	142717628	3.58841	4.41014	4.59403	4.19753
1	146416042	146416264	2.86532	3.11082	2.73386	2.90333
1	146417542	146417695	3.41835	3.35967	2.73386	3.17063
1	150705885	150706167	7.72187	6.2554	6.44304	6.80677
1	150821900	150822527	3.6039	3.56394	3.84466	3.67083
1	151218780	151218958	3.9209	3.16414	3.34253	3.47586
1	151388337	151388619	4.10348	4.86617	5.34517	4.77161
1	151392032	151392275	4.53125	4.72891	5.54644	4.93553
1	154010475	154010697	4.65036	3.50677	4.41078	4.1893
1	155190706	155191300	3.32985	3.51575	3.83246	3.55935
1	157694320	157694612	3.64384	6.21614	4.59123	4.81707
1	158123793	158124040	4.69674	3.77357	4.43735	4.30255
1	160362231	160362638	4.86525	4.12212	4.5926	4.52666
1	160681415	160681550	4.12038	4.99285	5.74341	4.95221
1	161099084	161099136	4.51622	3.58519	5.26619	4.45587
1	161866407	161866760	3.80611	5.02094	3.74841	4.19182
1	163718924	163719380	6.23484	6.48778	7.61951	6.78071
1	167304683	167305183	3.14098	3.58883	3.38118	3.37033
1	170166114	170166304	5.28588	4.05427	6.96725	5.4358
1	172340463	172340645	4.27736	3.16507	4.57947	4.0073
1	174704061	174704263	3.69322	4.35281	3.23328	3.75977
1	174920141	174920270	4.12804	4.96139	7.17328	5.4209
1	178142658	178143074	3.22555	3.4261	3.0903	3.24732
1	180346472	180347015	4.69903	3.5337	6.91409	5.04894
1	180619026	180619730	4.61667	3.40975	4.39974	4.14205
1	182642777	182643319	3.68782	3.81689	3.89322	3.79931
1	184625928	184626104	6.02597	5.49293	5.19261	5.5705
1	184764105	184764475	4.32952	4.37123	4.35356	4.35144
1	186251784	186251944	4.05802	5.86482	3.73924	4.55403
1	186636652	186636901	6.11726	4.84498	4.68011	5.21412
1	192258448	192258593	4.22525	3.72179	4.21378	4.05361
1	192420484	192420780	6.91551	8.23987	5.53617	6.89718
1	195250312	195250619	4.92869	3.43715	3.28533	3.88372
1	195417532	195417768	3.74661	4.42294	4.07629	4.08195
1	195905575	195905882	2.97101	4.31527	3.6675	3.65126
1	196124575	196124937	3.5046	3.35288	2.96129	3.27292
1	196412270	196412566	4.24749	5.3004	4.99071	4.8462
1	196428958	196429209	4.36379	4.62564	5.50798	4.83247
10	662709	662988	3.8984	3.71148	4.44643	4.01877
10	2258088	2258263	3.99766	5.27876	3.66595	4.31412
10	2795066	2795327	4.95455	3.90118	4.23142	4.36238
10	3671485	3671661	3.77174	4.29778	4.58571	4.21841
10	4117816	4118002	5.34879	4.03592	6.01991	5.13487
10	8159297	8159564	4.98759	3.69158	4.26936	4.31618
10	8273605	8274110	3.78523	3.77311	4.66394	4.07409
10	8904500	8904865	3.97408	3.23493	4.2396	3.8162
10	9464722	9465155	5.07193	4.04156	5.20614	4.77321
10	9944958	9945062	3.81646	3.67961	4.71768	4.07125
10	11387595	11388058	6.18554	3.79931	5.97504	5.31996
10	11867880	11868025	4.97867	3.58747	4.41894	4.32836
10	12883972	12884074	3.37839	3.5826	3.1682	3.3764
10	13237559	13237777	4.68126	4.96714	5.50869	5.05236
10	13271856	13272572	3.42117	3.80676	2.97557	3.40117
10	13465046	13465144	4.65709	3.63926	3.54637	3.94757
10	13475866	13475942	3.89453	3.74608	4.11913	3.91991
10	13616097	13616595	4.47569	4.23859	4.68446	4.46625
10	14639341	14639556	3.52447	3.56677	3.86684	3.65269
10	14767074	14767823	4.69747	3.4198	4.39419	4.17049
10	15254163	15254437	3.23848	3.08666	4.19788	3.50767
10	15268075	15268207	5.1986	3.37487	3.24704	3.94017
10	15643510	15643966	4.98061	3.38899	3.89442	4.08801
10	16069579	16070215	4.85643	6.1012	5.613	5.52354
10	16102508	16102696	4.54954	4.06211	6.14368	4.91844
10	16365866	16366059	3.73355	3.84075	4.61776	4.06402
10	17878461	17878839	4.3752	3.4774	5.56586	4.47282
10	18021586	18021925	4.23697	4.28436	5.158	4.55978
10	18798501	18798761	4.93086	4.81316	4.73059	4.82487
10	19541912	19542024	4.84304	3.53759	3.59454	3.99172
10	19909978	19910240	3.43759	2.94104	3.08846	3.1557
11	397304	398281	4.41067	4.01157	3.72715	4.0498
11	423482	423735	3.32799	3.17769	3.18132	3.229
11	469867	470107	3.19006	2.94519	4.20936	3.4482
11	1822995	1823326	3.74688	3.23032	3.97449	3.65056
11	3700022	3700249	3.69724	3.68847	3.19325	3.52632
11	5489888	5490137	3.75725	3.70012	4.72784	4.06174
11	6052873	6052906	3.04761	3.09772	3.33103	3.15879
11	6324476	6324970	3.12239	3.7556	3.39328	3.42376
11	6331720	6331896	4.43951	4.41686	4.98673	4.61437
11	9338891	9339083	3.24106	5.08225	4.14416	4.15582
11	10887826	10888016	4.56826	4.23825	5.0802	4.6289
11	13024604	13024684	3.93064	5.04915	4.86254	4.61411
11	15610634	15610777	3.9714	4.32634	4.93287	4.4102
11	16461826	16462191	4.64788	3.72792	4.90411	4.42664
11	17423352	17423827	4.41441	4.05398	6.11646	4.86162
11	17820051	17820389	3.90374	4.40002	4.76438	4.35605
11	18141379	18141635	4.3544	2.90942	4.39723	3.88702
11	18612239	18612688	3.62859	4.09034	3.82073	3.84655
11	18730290	18730533	4.21024	3.53094	2.8819	3.54103
12	274943	275451	3.5163	3.52354	4.29539	3.77841
12	314121	314447	4.15714	3.67751	4.82502	4.21989
12	1722766	1722903	4.25037	4.5629	3.79815	4.20381
12	1762813	1763002	3.96397	3.43433	4.68561	4.02797
12	3113728	3113737	2.96787	3.17509	3.12344	3.0888
12	4222896	4223320	4.12332	3.99541	4.09845	4.07239
12	4515741	4515866	3.40221	2.96624	3.65151	3.33999
12	6333439	6334477	3.80695	4.02228	5.10343	4.31089
12	8043085	8043232	4.76274	3.98208	3.60379	4.1162
12	9190722	9190987	4.51335	3.47912	5.1417	4.37806
12	9201853	9202037	3.60001	3.62275	3.42972	3.55083
12	9796948	9797227	4.0412	3.41981	5.23891	4.23331
12	9863431	9863845	5.41376	4.62376	4.55455	4.86402
12	9911261	9911481	4.50557	3.16533	3.7144	3.7951
12	9919670	9919855	3.72218	3.12601	3.63642	3.49487
12	10343321	10343645	4.39723	3.31566	4.56909	4.09399
12	10437323	10437337	3.69174	3.33216	3.41881	3.4809
12	10705326	10705724	4.98124	4.41584	6.27265	5.22324
12	11549181	11549439	4.35503	5.03528	5.15855	4.84962
12	12925144	12925480	4.25479	3.78665	4.82806	4.28983
12	12959399	12959583	5.31534	4.08509	4.55984	4.65342
12	13247174	13247486	3.90847	4.06553	4.31174	4.09525
12	13368108	13368205	3.97922	3.56883	3.38209	3.64338
12	13677481	13677654	4.14758	4.22433	4.28526	4.21906
12	13839890	13840064	3.03222	3.58539	3.90032	3.50598
12	13954318	13954563	3.1182	3.21678	3.68363	3.33954
12	14132581	14132764	5.19217	4.61783	5.6799	5.1633
12	15207984	15208233	3.5823	3.74172	4.21272	3.84558
12	15329813	15330046	3.79766	4.19997	3.98698	3.99487
12	15617596	15618023	4.29076	3.66124	6.28115	4.74438
12	16050029	16050194	3.50394	3.63252	4.74415	3.9602
12	16483320	16483549	4.7207	4.91922	5.08662	4.90885
12	17045377	17045386	3.73141	3.36556	4.05612	3.7177
12	17500318	17500563	6.16466	3.81145	4.54511	4.84041
12	17908665	17908834	4.32313	3.67194	3.93905	3.97804
12	18576921	18577082	3.82847	3.34734	4.20399	3.79327
12	18578316	18578542	2.83132	3.68008	4.27301	3.5948
12	18857075	18857280	4.12339	3.45512	3.51736	3.69862
12	18890897	18891243	4.00051	4.66138	4.5872	4.41636
12	19047858	19048019	3.27284	3.41529	3.36571	3.35128
12	19458928	19459130	3.85167	3.97576	3.17992	3.66912
12	20020883	20021043	4.17268	4.36315	4.29215	4.27599
12	20099154	20099455	3.74446	4.09682	5.67369	4.50499
13	425372	425543	3.60276	3.11243	3.48304	3.39941
13	500803	501370	4.29715	4.46463	5.11889	4.62689
13	648731	648947	4.3156	4.40329	4.46092	4.39327
13	869150	869952	3.43582	3.2512	3.79551	3.49418
13	1147847	1148083	3.52351	4.84297	3.55275	3.97308
13	1213777	1214379	4.01087	3.63932	3.74184	3.79734
13	1246889	1247084	7.91228	6.14735	5.96345	6.67436
13	1283171	1283580	4.83091	3.19205	3.37595	3.79964
13	1294431	1294578	5.51389	3.45078	4.02544	4.33004
13	1363747	1363958	5.99341	6.52071	6.0939	6.20267
13	2842589	2842813	4.15487	4.27574	3.7641	4.0649
13	3276460	3277042	4.74678	4.0018	4.37578	4.37479
13	3290657	3290765	4.0436	3.55065	4.6838	4.09268
13	3402860	3403042	4.38259	3.96738	3.71807	4.02268
13	3705128	3705276	4.90457	3.97464	4.72959	4.53627
13	4980698	4980870	4.0928	2.90942	4.86076	3.95433
13	6760912	6761255	3.79772	4.34321	4.16997	4.10363
13	8232980	8233152	3.29607	3.62345	3.23225	3.38392
13	8941597	8942368	4.66607	3.84387	3.77124	4.09373
13	9828995	9829436	5.68059	4.79742	5.13434	5.20412
13	9862484	9862718	4.00731	3.77403	4.2633	4.01488
13	9871911	9872367	3.76465	4.51329	3.94121	4.07305
13	10282536	10282752	3.82046	3.1749	3.48413	3.49316
13	10783251	10783449	5.21096	4.62355	5.13045	4.98832
13	12036065	12036072	3.10055	3.77112	3.5167	3.46279
13	12315400	12315709	3.72553	4.12631	3.77741	3.87642
13	12329762	12330003	3.7171	4.1576	3.97864	3.95111
13	12397585	12397726	5.32422	5.03203	3.69046	4.68224
13	12407153	12407367	5.23103	4.79052	4.22496	4.74884
13	12410868	12411330	4.92907	5.70338	6.42531	5.68592
13	14302605	14302804	3.69947	4.25216	3.27852	3.74338
13	14683813	14683814	3.63294	3.65077	4.23863	3.84078
13	15428455	15428618	3.58875	3.5113	3.37309	3.49105
13	16623742	16623873	3.23339	3.3031	3.34872	3.29507
13	16839059	16839156	3.44099	3.96676	3.35221	3.58665
13	17345454	17345576	4.8087	3.51522	3.8201	4.04801
13	17357656	17357903	3.38019	5.04682	3.94173	4.12291
13	17636841	17637433	3.3189	3.22767	3.45443	3.33367
14	18467	18834	6.05472	5.67647	7.65342	6.46154
14	524309	524748	4.00023	3.1364	4.59893	3.91185
14	1175147	1175920	4.41992	4.59267	3.72685	4.24648
14	1684483	1684741	4.51314	3.35148	3.20026	3.68829
14	2003106	2003365	5.00603	4.47497	3.6267	4.36923
14	2445477	2445821	4.13838	4.40715	3.48283	4.00945
14	2457268	2457622	3.94437	3.30452	3.77203	3.67364
14	2469236	2469280	3.13678	3.93325	4.09425	3.72143
14	2695042	2695199	3.4631	3.87878	3.90879	3.75022
14	3174967	3175151	3.64078	4.64045	3.49876	3.92666
14	3210228	3210625	4.51372	3.6304	4.0063	4.05014
14	3374518	3374714	3.19468	3.38825	3.81243	3.46512
14	3970332	3970479	3.85349	4.98357	3.03415	3.95707
14	4253468	4253894	4.38345	3.96297	3.9926	4.11301
14	4554961	4555590	3.85653	4.09778	4.44863	4.13431
14	4809307	4809593	3.16119	3.14834	3.66591	3.32515
14	4875376	4875604	3.54223	4.07437	3.60848	3.74169
14	4996310	4996479	3.30959	4.12773	3.30746	3.58159
14	5240367	5240609	4.52292	4.3553	4.2867	4.38831
14	5341335	5341671	4.77524	4.77874	4.4971	4.68369
14	5817702	5818037	5.21837	4.8847	4.55429	4.88579
14	6404659	6404801	3.65648	3.90115	3.33498	3.63087
14	7111350	7111543	4.1056	3.84784	4.3051	4.08618
14	8125763	8126267	4.53314	3.62326	4.67956	4.27865
14	8157770	8157986	5.52443	6.91486	6.77252	6.40394
14	9724615	9724800	4.60306	3.50392	4.76988	4.29229
14	10690993	10691143	3.589	4.50173	5.69668	4.5958
14	10780450	10780882	5.07821	4.30264	3.48031	4.28705
14	10919748	10919916	6.5741	6.51786	8.18378	7.09191
14	12482309	12482580	5.04674	7.33817	7.025	6.46997
14	12794820	12795481	3.03498	3.68234	3.61465	3.44399
14	13009815	13010252	3.58216	3.47995	3.21355	3.42522
14	13201217	13202127	4.43258	4.03924	3.71887	4.06356
14	14291107	14291352	2.96567	3.53278	3.05636	3.18494
14	14324429	14324574	3.31148	3.35627	3.25296	3.3069
14	14349923	14350123	3.39631	2.71633	3.18076	3.0978
14	14387742	14387985	3.35336	3.41228	3.10719	3.29094
14	14457890	14458366	4.35563	4.9412	6.77641	5.35775
14	15103393	15103918	5.06906	4.51488	5.24848	4.94414
15	1599464	1599654	4.86146	3.4913	3.84009	4.06428
15	1676840	1677215	5.23563	4.37753	4.66987	4.76101
15	2028376	2028786	3.10346	3.86566	3.1171	3.36207
15	2058195	2058441	6.86884	5.14487	5.34985	5.78785
15	2457036	2457211	3.72319	3.18495	3.83335	3.5805
15	2925300	2926338	4.65577	3.67491	6.11586	4.81551
15	3054548	3054771	3.75992	3.3688	4.4784	3.86904
15	3954493	3954787	5.7178	4.67927	5.61776	5.33828
15	4235356	4236525	4.17024	4.10042	4.99496	4.42187
15	6775624	6775878	4.10839	2.9031	3.49714	3.50288
15	6792121	6792325	3.14799	3.47918	2.98985	3.20567
15	6829354	6829566	3.31108	3.70621	3.09663	3.37131
15	7441921	7442615	3.49979	2.99255	3.11046	3.20093
15	8240564	8240925	3.77061	5.4879	5.35945	4.87265
15	8246988	8247197	3.31407	3.79053	5.55349	4.21936
15	9199412	9199677	4.45871	3.81385	3.24735	3.83997
15	9334545	9334712	4.3027	3.45582	3.6801	3.81287
15	10253872	10254374	3.69482	2.90942	3.67641	3.42688
15	10569344	10569560	5.60483	5.34346	3.75588	4.90139
15	10730515	10731039	3.87936	3.51997	3.94465	3.78133
15	11234111	11234353	6.5835	5.40523	8.89341	6.96071
15	11271309	11271660	3.24497	3.75854	3.78506	3.59619
15	11503404	11503609	5.28878	5.47573	6.57583	5.78011
15	11878351	11878511	3.80959	3.1688	5.33297	4.10379
15	12297414	12297598	4.03598	3.87745	2.98492	3.63278
15	12351188	12351318	4.42043	3.63335	4.36955	4.14111
15	12632821	12633134	3.45048	4.26919	4.03636	3.91868
16	194073	194357	6.86902	6.11893	7.00939	6.66578
16	713154	713336	2.9162	2.50743	3.03861	2.82075
16	942029	942179	4.42963	3.09262	3.66576	3.72934
16	1294059	1294613	4.11163	3.56069	3.71338	3.79523
16	1306421	1306958	4.09656	3.16414	4.24963	3.83678
16	2482072	2482221	4.25769	3.42834	4.19359	3.95987
16	2521833	2522101	7.13954	4.34705	5.82284	5.76981
17	1143727	1144373	2.78136	2.65017	3.09266	2.8414
17	1207576	1207733	3.43378	3.38691	3.63672	3.4858
17	1295381	1295637	7.00067	5.52227	6.33729	6.28674
17	1357233	1357446	4.10144	3.64053	3.57348	3.77182
17	1458255	1458797	5.764	3.96843	4.79126	4.84123
17	2935116	2935352	4.77786	3.30365	5.26581	4.44911
17	2967210	2967514	5.7762	3.64218	4.88233	4.7669
17	3058546	3058669	3.28012	4.41941	3.88609	3.86187
17	3839722	3839922	4.81984	4.43251	4.51379	4.58871
17	4523668	4523905	3.56003	3.55009	4.11103	3.74038
17	4636688	4636995	6.12598	5.72717	5.72846	5.86054
17	4887933	4888417	4.43984	4.2404	3.95408	4.21144
17	5021139	5021916	4.5057	4.00818	4.25464	4.25617
17	5497774	5498031	3.80182	2.68228	2.92252	3.13554
17	5621742	5621963	3.97006	3.05364	4.1138	3.7125
17	5644610	5644770	3.86071	3.5254	4.89167	4.09259
17	5668770	5668967	3.08461	4.35153	3.78809	3.74141
17	6868733	6868919	4.92392	3.53133	4.97943	4.47823
17	7203075	7203281	3.90327	4.84999	4.63764	4.46363
17	7206902	7207243	3.54665	4.63746	4.28208	4.1554
17	7347757	7347880	4.00048	3.01164	5.53286	4.18166
17	7940466	7940769	4.91883	4.67811	4.30074	4.63256
17	7948996	7949854	4.56571	3.49321	4.53752	4.19881
17	8213358	8213526	3.12781	3.56852	3.86013	3.51882
17	9286563	9286995	4.39021	4.04684	4.5115	4.31618
17	9589325	9589577	3.93097	4.47139	5.29251	4.56496
17	9610798	9610941	3.91979	3.95239	3.7277	3.86663
17	10409469	10409668	5.0881	3.07519	3.31407	3.82579
17	10779807	10780101	5.16695	7.33706	5.61824	6.04075
18	2766061	2766245	3.50198	4.68636	3.58126	3.9232
18	3051333	3051866	4.64569	4.9635	4.73374	4.78098
18	3201345	3201555	3.29736	4.4797	4.0387	3.93859
18	4491169	4491478	4.34525	4.16713	5.2764	4.59626
18	4911177	4911593	3.24326	3.33897	3.84636	3.4762
18	5682625	5683001	3.32723	3.82628	4.4499	3.8678
18	6191467	6191503	3.68212	3.26314	4.4976	3.81429
18	6330022	6330223	3.676	4.22252	3.13288	3.67713
18	6386227	6386626	6.63183	6.12193	5.06037	5.93804
18	6685561	6685830	5.56891	6.97589	6.62353	6.38944
18	7334723	7334870	3.20784	3.32059	4.00103	3.50982
18	7857299	7857489	3.81647	3.65875	4.20789	3.89437
18	7860061	7860397	4.57714	3.29641	3.7955	3.88968
18	8938523	8938639	4.80501	3.86762	4.7615	4.47804
18	9614036	9614256	3.84916	5.33268	4.15712	4.44632
18	9871263	9871397	4.99182	3.98633	5.7984	4.92552
18	9977934	9978223	3.29577	3.61906	3.94956	3.62146
18	10216835	10217328	4.26059	4.00701	4.4632	4.2436
18	10698259	10698387	4.7346	4.38737	6.49034	5.2041
18	10720659	10720831	3.81309	3.71333	3.25929	3.59524
18	10889866	10890078	3.47851	3.68297	3.27365	3.47838
18	11140939	11141094	4.16371	3.40238	3.04054	3.53554
19	624876	625018	3.25891	3.31395	4.69351	3.75546
19	1153077	1153238	5.06632	4.23321	4.7757	4.69174
19	2166103	2166279	4.54927	4.61287	4.43624	4.53279
19	3057567	3057884	6.36046	3.66274	5.01632	5.01317
19	3577594	3578082	5.40939	4.09233	5.64365	5.04846
19	3861017	3861164	5.67324	4.4183	4.21883	4.77012
19	4523509	4523723	4.06568	3.17414	4.53553	3.92512
19	5162178	5162500	4.14456	3.7988	3.8872	3.94352
19	5295800	5296197	4.54174	3.25661	4.36607	4.05481
19	5566970	5567014	3.39486	3.24269	3.96658	3.53471
19	5878912	5879093	5.94688	3.04886	4.84994	4.61523
19	6124168	6124335	5.46233	2.96673	4.45622	4.29509
19	6369118	6369755	4.04815	3.66772	4.79518	4.17035
19	6638704	6638886	3.22389	2.90653	3.29326	3.14123
19	6690273	6690374	3.79221	3.00388	3.60504	3.46704
19	9078580	9078743	5.01522	4.56113	4.94765	4.84133
19	9271706	9272133	4.44579	4.25239	4.24322	4.3138
19	10010387	10010674	4.36695	4.72416	3.94307	4.34473
19	10100450	10100628	4.12538	3.8451	4.03178	4.00075
2	244890	245077	4.86265	4.31576	4.75439	4.64427
2	544338	544711	4.5224	4.69601	5.96659	5.06167
2	1354289	1354598	5.1729	3.40481	4.48773	4.35515
2	2255333	2255499	5.82015	3.52078	3.73621	4.35905
2	2404795	2404981	3.49521	3.67383	4.07347	3.7475
2	2668649	2669067	5.94209	4.49134	5.68885	5.37409
2	2843677	2844031	3.47804	2.87585	3.68086	3.34492
2	3319832	3320162	4.76993	6.28529	5.08187	5.37903
2	3485952	3486122	4.14084	4.9536	4.53575	4.5434
2	3845010	3845212	4.57963	3.03464	4.88874	4.16767
2	5058569	5058804	3.76226	4.39958	3.70396	3.95527
2	5813395	5813608	3.22957	3.29954	4.79139	3.7735
2	5836291	5836618	5.1882	3.72484	4.71313	4.54206
2	5976801	5976822	4.19327	3.64435	3.80283	3.88015
2	11315974	11316357	6.52484	4.80056	6.51332	5.94624
2	12060630	12060854	3.16116	3.5281	3.35711	3.34879
2	12495671	12496049	3.97744	6.0035	4.51526	4.83207
2	12763740	12763961	3.02342	2.69778	2.441	2.72073
2	13025331	13025473	4.97381	3.36625	4.15381	4.16462
2	13428473	13428629	3.66448	6.03746	3.98793	4.56329
2	17687222	17687393	3.97313	4.36538	5.48589	4.60813
2	17810242	17810471	3.99952	3.11322	4.43965	3.8508
2	19713376	19713603	3.36865	3.84855	3.13508	3.45076
2	23013507	23013778	4.65845	4.61314	4.68142	4.651
2	24058592	24059108	4.09576	3.6845	3.83511	3.87179
2	24448670	24449030	3.57465	3.51664	3.36172	3.48434
2	28577624	28577775	4.0252	3.1658	3.44129	3.5441
2	31021953	31022007	3.12556	3.02338	3.81133	3.32009
2	32691774	32691938	4.04726	2.98243	4.58306	3.87092
2	32774251	32774527	6.70498	4.10476	5.72605	5.51193
2	34332091	34332297	3.37526	3.71074	3.11975	3.40192
2	34347377	34347620	3.74015	5.53711	5.77701	5.01809
2	38494569	38494949	3.43335	4.51523	4.4382	4.12893
2	40670000	40670243	4.14346	4.32505	4.17846	4.21566
2	40992243	40992429	3.97311	4.42272	4.8591	4.41831
2	41768798	41769032	5.14777	5.40082	4.09912	4.88257
2	45245392	45245559	3.30586	3.45132	3.83728	3.53149
2	48445019	48445258	3.93898	4.18255	3.17671	3.76608
2	52776104	52776115	3.07486	2.95906	3.48647	3.17346
2	56927502	56927626	3.80685	3.02521	3.28724	3.3731
2	57151981	57152154	4.39917	4.44692	3.53315	4.12641
2	57992620	57992807	7.07901	6.80508	6.79586	6.89332
2	59208138	59208570	4.01939	4.56184	4.72443	4.43522
2	59218253	59218537	4.01064	4.37004	3.39755	3.92608
2	59220387	59220797	4.71912	3.33978	4.74144	4.26678
2	59230365	59230725	3.76018	3.86902	4.59983	4.07634
2	59240609	59240990	4.11725	4.1026	3.83662	4.01882
2	59252789	59252869	4.23065	4.59268	4.37797	4.40043
2	59260983	59261327	5.2114	4.87571	4.1208	4.73597
2	59349670	59349987	4.25894	4.56062	4.21078	4.34345
2	59523874	59523998	3.8826	3.0648	3.33639	3.42793
2	59747117	59747407	4.05362	3.54471	4.79609	4.13147
2	59788383	59788444	4.38277	4.09841	3.90082	4.12733
2	63044551	63044965	3.48632	3.20182	3.09879	3.26231
2	63098811	63098931	3.67498	3.73803	4.19167	3.86823
2	63471487	63471632	5.43664	4.21764	5.97462	5.20963
2	68197644	68197864	4.57611	4.41248	3.621	4.2032
2	68287817	68288007	3.81852	3.80727	5.17135	4.26571
2	68882598	68882801	4.17437	4.259	4.98617	4.47318
2	69261408	69261997	4.40616	6.15576	4.9139	5.15861
2	69427271	69427599	5.36547	4.91927	5.87955	5.3881
2	70397674	70397948	4.35819	4.3214	5.13642	4.60534
2	70719668	70719845	3.88078	3.45467	4.74989	4.02845
2	70804660	70805039	4.91054	3.94986	6.84429	5.2349
2	71251221	71251397	3.37117	3.63264	3.25586	3.41989
2	71304353	71304829	4.06495	4.78895	6.3341	5.06267
2	71346617	71346847	3.55216	3.80652	3.09765	3.48544
2	71444846	71445053	5.63036	5.33772	5.33538	5.43449
2	71448627	71448949	3.81404	4.45791	4.09798	4.12331
2	72278683	72278987	6.05851	5.48702	4.88242	5.47598
2	73192132	73192363	3.99052	2.90942	3.42767	3.44254
2	73751653	73752144	9.35467	4.41943	7.15635	6.97682
2	73760738	73761236	4.09387	3.48797	3.74539	3.77574
2	75261243	75261475	3.64991	4.39488	3.53883	3.86121
2	80685165	80685335	3.96674	6.17959	5.07679	5.07437
2	80837301	80837536	4.45496	3.30965	4.44864	4.07108
2	82124309	82124865	5.14831	4.00033	5.717	4.95521
2	82779015	82779239	4.34872	3.72935	4.2929	4.12366
2	84179012	84179122	3.32535	3.5085	3.22971	3.35452
2	86231018	86231264	2.86931	3.50011	3.15397	3.17446
2	86740585	86741382	3.86233	3.42426	3.26938	3.51866
2	89795057	89795356	5.15649	3.79489	4.11654	4.35597
2	90371141	90371315	4.68632	3.61627	3.53156	3.94472
2	92620715	92621073	4.83464	4.65275	4.66914	4.71884
2	93968641	93968811	5.46578	6.24319	5.05939	5.58945
2	95649156	95649504	4.34142	3.7324	5.3984	4.49074
2	96489076	96489302	4.82499	4.21765	5.11346	4.7187
2	100876984	100877148	3.11918	3.23537	3.26312	3.20589
2	101972790	101972974	4.11398	5.7251	3.71524	4.51811
2	103139572	103139821	5.06272	4.17205	5.42108	4.88528
2	103671018	103671631	3.95463	3.31415	3.90874	3.72584
2	104611873	104612220	4.81377	3.0532	6.40017	4.75571
2	104807620	104808091	6.93754	5.07703	8.58542	6.86666
2	108340380	108340948	4.47486	3.63603	3.90176	4.00422
2	108523600	108523760	3.90913	3.62102	6.19645	4.57553
2	108945267	108945686	3.8952	4.8823	3.60539	4.12763
2	111562411	111562584	5.26841	4.50946	7.23522	5.67103
2	112108187	112108383	3.87987	3.31676	5.71567	4.3041
2	113998528	113998810	3.56375	3.5069	3.68033	3.58366
2	115640266	115640436	4.94145	3.08682	4.00623	4.0115
2	116186614	116186781	4.21498	3.73228	4.55152	4.16626
2	116193535	116194028	4.58642	3.92901	4.09674	4.20406
2	117381688	117381868	3.63323	4.78015	3.71596	4.04311
2	118277408	118277834	4.79239	5.29201	5.17411	5.08617
2	118318844	118319238	4.20564	3.42704	4.52878	4.05382
2	119218641	119218861	4.64421	4.18037	3.93545	4.25334
2	120229929	120230195	4.6623	5.0417	5.91041	5.2048
2	123674547	123674849	6.58298	6.66231	5.9058	6.3837
2	124973651	124973839	3.31203	3.03535	4.52445	3.62394
2	125284774	125285519	5.11006	3.13458	4.25516	4.1666
2	126504723	126504917	4.36272	3.60244	4.75647	4.24054
2	126647878	126647913	4.30983	3.52093	3.38431	3.73836
2	126785897	126786063	5.37031	4.71276	4.23925	4.77411
2	130632427	130632737	3.35803	4.54166	3.9099	3.93653
2	132256646	132257010	3.98456	4.99336	4.69377	4.55723
2	134622076	134622412	4.61987	3.78596	5.32159	4.57581
2	142509314	142509759	8.42223	7.92885	8.92885	8.42664
2	142981119	142981315	4.24678	4.85637	7.16801	5.42372
2	146468002	146468426	4.18601	3.57195	4.64926	4.13574
2	146537620	146538072	5.06968	5.33368	6.42067	5.60801
2	146588774	146589229	4.64108	6.40045	4.21945	5.08699
2	147113430	147113754	5.69824	3.62555	6.38822	5.23734
2	147163366	147163525	4.86295	3.40642	5.47422	4.5812
2	147558758	147559047	4.90439	3.27332	3.69654	3.95808
20	474851	475062	3.80816	4.72551	3.65805	4.06391
20	731695	731820	3.87077	3.09599	3.85286	3.60654
20	1043075	1043210	4.1186	3.54458	3.1271	3.59676
20	1058498	1058685	3.4402	3.11354	3.19012	3.24795
20	1566522	1566680	3.02211	3.92332	3.12327	3.35623
20	3282955	3283021	3.29105	4.63156	4.44333	4.12198
20	3391748	3391886	4.10724	4.0154	3.77316	3.96527
20	4402239	4402762	4.85442	3.92031	3.85665	4.21046
20	5153341	5153499	3.67629	3.60258	3.26167	3.51351
20	6287793	6288120	3.84784	3.59197	3.17031	3.53671
20	6877477	6877721	4.94508	4.70435	4.71429	4.78791
20	7223726	7223830	3.54334	3.28582	3.50399	3.44438
20	7790741	7791046	3.4987	3.43576	3.9014	3.61195
20	7806193	7806524	5.80501	3.79076	3.63257	4.40945
20	8066374	8066546	2.81095	3.37152	3.22955	3.13734
20	8089720	8090048	5.05587	4.99313	5.57815	5.20905
20	8250409	8251185	2.95501	3.19621	3.40381	3.18501
20	8950033	8950292	3.87576	3.49825	3.47347	3.61583
20	10363724	10364591	3.45168	4.20774	3.69037	3.78326
20	10622497	10622545	3.06776	3.53208	3.56112	3.38699
20	10772097	10772338	4.32121	3.5803	4.95513	4.28555
20	10937483	10937623	3.05163	3.41833	2.97398	3.14798
20	10991309	10992132	3.00058	3.44719	3.57618	3.34132
20	11064490	11064664	4.20461	4.4051	6.36766	4.99246
20	11926769	11927278	3.93395	4.07362	3.68297	3.89685
20	11945589	11945936	4.06073	4.7706	5.07738	4.63624
20	12298659	12298997	4.9254	4.49602	4.64364	4.68835
20	12894480	12894583	3.77769	3.08128	4.46285	3.77394
20	13308938	13309142	3.61315	4.23472	3.70996	3.85261
20	13328359	13328576	4.84773	3.43926	5.50847	4.59849
20	13462549	13462740	3.08394	3.77682	3.50429	3.45502
20	13648825	13649116	3.05563	3.28983	3.34253	3.22933
20	13671475	13671724	4.60918	4.07864	4.57744	4.42175
20	13697148	13697557	3.66323	3.82722	5.4583	4.31625
21	399804	399942	4.1704	3.71731	3.50203	3.79658
21	705089	705625	4.21044	5.72917	4.15958	4.69973
21	2749126	2749559	4.43593	3.77296	3.23096	3.81328
21	2778609	2778673	3.25203	3.89457	4.55016	3.89892
21	2811441	2811728	3.40137	3.65128	3.70915	3.58727
21	4096007	4096206	3.72461	3.8985	3.21806	3.61372
21	4350292	4350472	5.46235	3.57844	7.93807	5.65962
21	5645579	5645806	4.89267	4.16799	4.80658	4.62241
21	6450889	6450990	4.24004	3.66759	3.56006	3.82256
21	6554921	6555226	4.19945	4.73817	4.14085	4.35949
22	1049774	1050345	3.36398	4.10208	3.63042	3.69883
22	1726444	1726727	3.68951	3.36627	4.4341	3.82996
22	1804159	1804430	3.67424	3.61611	3.24149	3.51061
22	2529874	2529940	2.9001	4.27818	3.36054	3.51294
22	2677773	2678040	3.59527	4.13656	5.09605	4.27596
22	2796738	2796971	3.51629	3.47365	6.58138	4.52377
22	2804807	2805314	5.71431	4.25783	5.09474	5.02229
22	3420693	3420974	3.641	3.56017	3.62175	3.60764
22	3880980	3881144	4.19279	3.72907	6.76528	4.89571
22	4110299	4110653	5.5328	5.7732	6.27315	5.85972
22	4585190	4585337	4.18678	3.62035	4.07584	3.96099
23	220274	220653	3.41481	3.07758	3.34253	3.27831
23	1303170	1303276	3.89805	3.2287	4.03655	3.7211
23	1484727	1485439	3.44584	3.34411	3.95454	3.5815
23	2964023	2964189	3.79962	3.61286	3.01227	3.47492
23	3584383	3584762	3.20059	3.46864	3.28196	3.31706
23	3941596	3942185	5.1388	3.68915	5.08602	4.63799
23	3977632	3977862	3.61981	4.31001	4.17985	4.03656
23	4336987	4337478	4.01198	3.77284	4.06161	3.94881
23	4383878	4384316	3.68754	5.73647	4.17965	4.53455
23	4514309	4514674	3.52731	4.12967	2.8447	3.50056
23	5216035	5216553	3.84229	4.70757	4.20305	4.25097
23	5585881	5586067	5.46226	4.74654	5.34627	5.18502
23	5716318	5716418	3.86236	3.11102	3.61837	3.53058
24	135242	135495	4.98329	4.46499	7.52129	5.65652
24	212050	212320	4.05858	4.89232	4.87843	4.60978
24	422708	423128	3.35125	3.26284	3.23122	3.28177
24	642526	642542	3.65853	3.43055	3.15438	3.41449
24	783574	783616	3.39896	2.90942	4.29416	3.53418
24	969654	970183	4.21783	3.94353	4.02746	4.06294
24	1037272	1037563	5.24704	5.52382	5.80228	5.52438
24	1177576	1177752	5.71986	4.45403	4.32202	4.83197
24	1215333	1215601	4.28697	3.5651	3.75816	3.87008
24	1368890	1369429	4.54625	3.80741	4.14607	4.16658
24	1959327	1959492	3.79273	3.16124	4.87515	3.94304
24	2041890	2042089	3.64897	4.46277	3.6007	3.90415
24	2206692	2206941	4.35034	3.73609	3.96454	4.01699
24	2278279	2278750	3.9903	3.9748	3.65232	3.87247
24	2531097	2531490	4.16611	3.12817	3.43909	3.57779
24	2749990	2750191	4.80697	4.67899	5.0024	4.82945
24	3329004	3329236	4.66093	5.42204	4.20399	4.76232
24	3641054	3641331	3.42123	4.45351	4.6032	4.15931
24	3661050	3661318	3.77473	3.26039	4.14845	3.72786
24	3986891	3987287	6.60326	6.28772	7.49137	6.79412
24	4017406	4017733	3.70739	3.43478	3.71315	3.61844
24	4808095	4808260	3.8372	3.45533	3.26131	3.51795
24	4937154	4937666	3.83335	3.43705	5.17592	4.14877
24	5170614	5170740	5.10279	4.24199	4.93512	4.75997
24	5473150	5473468	3.99225	4.47728	4.69194	4.38716
24	5939523	5939683	3.66839	4.21488	5.26343	4.38223
25	419965	420316	6.44729	4.35037	5.29306	5.36357
25	537551	537932	6.85367	4.72813	6.2304	5.9374
25	1212181	1212386	4.25973	4.41578	4.07332	4.24961
25	1567436	1568035	3.69153	4.72453	5.03288	4.48298
25	1600861	1601333	4.44511	4.19552	4.95895	4.53319
25	2438042	2438157	3.49505	3.35115	5.15266	3.99962
25	2760925	2761240	4.40505	4.56039	5.1266	4.69735
26	237263	237416	3.59064	4.80837	3.74833	4.04911
26	483332	484386	3.84529	3.74524	3.24459	3.61171
26	1197573	1198065	3.11716	3.46245	3.19739	3.259
26	1421112	1421560	4.42984	3.71173	4.2724	4.13799
26	1477729	1478108	3.22627	3.5006	3.10514	3.27734
26	1927651	1928349	4.89809	3.89348	4.02322	4.2716
26	1991968	1992266	4.17686	3.52243	4.42811	4.04247
26	2120061	2120363	3.01585	3.12332	3.18587	3.10835
26	2581224	2581385	3.53306	3.74792	3.01075	3.43058
26	2750246	2750439	3.51897	3.32509	3.30155	3.38187
26	3431486	3431834	3.33995	3.11121	3.41622	3.28913
26	3493657	3493860	3.63252	4.08782	4.38284	4.03439
26	4299402	4299936	3.98607	4.44358	4.16424	4.19796
26	4521231	4521498	4.27406	4.18499	4.3126	4.25722
26	4777567	4777807	7.06415	6.78318	6.25387	6.7004
26	4952155	4952502	4.18861	4.14253	4.40825	4.24646
27	386195	386459	4.97725	4.47074	4.19357	4.54719
27	769982	770468	6.96463	4.99167	6.7717	6.24267
27	836856	837200	5.75575	4.53675	5.9393	5.4106
27	1542127	1542250	4.84139	2.94015	4.1961	3.99255
27	1740328	1740643	6.186	5.75726	5.70994	5.8844
27	1916556	1916626	6.18825	4.08527	3.06069	4.44474
27	2969809	2970010	4.33047	3.52584	4.83076	4.22902
27	3062623	3062787	3.87009	3.33606	3.43191	3.54602
27	3526719	3526913	4.30673	3.18491	3.8326	3.77475
27	3874470	3875140	3.14681	3.43067	4.08205	3.55318
27	3958908	3959450	5.01251	3.26057	3.66604	3.97971
27	4079072	4079257	3.53005	3.26519	4.67504	3.82343
27	5143145	5143255	5.20214	3.55052	4.59452	4.44906
28	436554	436972	4.69698	3.69989	5.50406	4.63364
28	446812	447168	4.50238	3.87052	5.06035	4.47775
28	469218	469601	5.39864	4.64071	4.42219	4.82051
28	489179	489576	3.49063	3.2518	6.03091	4.25778
28	597523	598459	3.46562	3.94409	3.64825	3.68599
28	883184	883553	4.41469	3.27526	6.09726	4.59574
28	1314016	1315560	3.07664	3.20653	3.40858	3.23058
28	1363761	1364000	6.75614	5.63773	5.4244	5.93942
28	1688474	1688637	3.28809	3.34786	3.62412	3.42002
28	2216199	2216414	4.41234	3.18278	3.58902	3.72805
28	3268942	3269202	3.99325	4.15357	4.14442	4.09708
28	3706400	3706477	3.29474	3.42908	2.85712	3.19365
28	4028535	4028937	3.37307	4.04889	3.7567	3.72622
28	4409844	4410300	3.88953	4.30436	3.88961	4.02783
28	4982308	4982502	5.3612	5.035	3.97768	4.79129
29	25578	25758	4.31538	3.61306	4.65009	4.19284
29	51220	51691	4.28505	3.64108	3.88919	3.93844
29	414688	415206	3.44277	3.81318	2.91365	3.38987
29	422039	422288	4.56961	3.73194	4.34261	4.21472
29	490622	490977	4.69373	5.55799	5.02752	5.09308
3	1137705	1138240	5.48531	3.3617	3.28842	4.04514
3	2270012	2270289	4.88469	4.10572	4.74701	4.57914
3	3341535	3341987	6.1819	5.6408	6.99198	6.27156
3	3642604	3642778	4.9856	4.26598	3.79445	4.34868
3	4524568	4524766	3.38543	3.32575	3.57153	3.42757
3	5480907	5481116	3.43965	4.16469	3.6572	3.75385
3	6356924	6357105	5.61388	3.65821	5.38067	4.88425
3	6517647	6517839	5.84271	5.08034	6.75672	5.89326
3	7568226	7568385	2.93128	4.09326	3.76063	3.59506
3	10264982	10265172	5.45859	4.57242	4.3525	4.7945
3	10390866	10391414	5.71311	3.38412	5.00126	4.6995
3	10493922	10494510	3.95077	3.32008	4.23023	3.83369
3	10515782	10516228	4.71119	4.56797	5.06297	4.78071
3	11061199	11061475	4.88208	4.23808	4.31285	4.47767
3	11339081	11339591	3.443	2.90942	3.50762	3.28668
3	11940719	11940975	4.77738	4.12957	6.73048	5.21248
3	14231677	14231828	4.1413	3.30715	3.96954	3.806
3	15484697	15485272	3.40451	3.41899	3.39509	3.4062
3	15855623	15855821	3.92131	5.03316	5.81183	4.9221
3	16097916	16098065	3.84963	3.90026	4.29341	4.01443
3	16351805	16352153	5.10895	3.92147	4.32592	4.45211
3	17111348	17111602	5.10254	5.86021	4.72023	5.22766
3	17570507	17570741	4.25648	3.8511	5.45887	4.52215
3	18330320	18330403	2.9748	3.11399	2.82017	2.96965
3	18791088	18791287	3.62223	3.53617	3.4021	3.52017
3	20028859	20029083	3.21647	4.37271	3.43066	3.67328
3	21098017	21098226	4.6918	4.10435	3.32652	4.04089
3	22359067	22359118	3.43965	3.19884	3.54812	3.39554
3	22749941	22750087	3.678	4.23417	4.20479	4.03899
3	23013777	23014090	5.5276	4.35549	5.43812	5.10707
3	23553216	23553405	4.33114	3.62814	4.34867	4.10265
3	24274416	24274648	4.01137	3.79517	4.8611	4.22255
3	26344657	26344843	5.45323	5.18468	5.32967	5.32253
3	27419022	27419321	3.75954	5.01053	5.67947	4.81651
3	27453202	27453381	4.62908	3.79762	3.83191	4.0862
3	27570910	27571132	4.41641	5.01763	3.14062	4.19155
3	27932771	27933006	4.27232	3.87753	4.86149	4.33711
3	27957467	27957709	3.48154	3.67483	3.0588	3.40506
3	28837077	28837150	5.21233	3.24304	4.58832	4.3479
3	29546304	29546502	3.5981	4.1242	3.71362	3.81197
3	30028621	30028810	3.41157	4.7247	4.09486	4.07704
3	32432798	32433406	8.0972	6.98452	7.35816	7.47996
3	38197449	38197616	6.37818	6.0602	8.14435	6.86091
3	39122047	39122234	3.69569	3.35336	3.59385	3.54763
3	39491646	39491716	3.59529	3.61115	3.94953	3.71866
3	39509977	39510153	5.6353	4.33373	4.47404	4.81436
3	39545193	39545474	9.01547	8.06768	11.0535	9.37888
3	40988010	40988319	6.18051	3.05017	5.69295	4.97454
3	41395805	41396129	5.4286	5.87287	5.07074	5.4574
3	41569921	41570033	4.10848	4.10527	3.26254	3.82543
3	42954805	42955111	5.12189	4.61448	5.18826	4.97488
3	45078079	45078229	4.34446	3.60723	5.22087	4.39085
3	45267935	45268097	5.12876	3.89638	4.61191	4.54568
3	46463524	46463675	5.4547	4.88358	7.66131	5.99986
3	47656066	47656352	3.59268	2.96803	3.4773	3.346
3	48017303	48017512	4.37429	4.05414	3.59351	4.00731
3	48029601	48029717	3.6364	3.73806	3.46237	3.61228
3	48504340	48504660	6.15832	4.50444	7.06145	5.90807
3	50076201	50076672	5.2524	4.66658	5.91506	5.27801
3	50567579	50567753	4.16571	4.99893	4.34623	4.50362
3	53243893	53244172	4.24675	4.00647	5.00718	4.42013
3	53477794	53478047	3.60906	3.28741	3.68209	3.52619
3	53730790	53730913	5.16975	4.159	4.31515	4.54797
3	54869859	54870043	3.63937	3.39689	3.6061	3.54745
3	55429673	55429919	6.34263	4.20612	6.12402	5.55759
3	57516472	57516803	4.57988	4.88528	4.58064	4.68193
3	57649746	57649955	4.66994	4.66912	4.07774	4.47227
3	58229040	58229344	3.7857	3.69201	3.59424	3.69065
3	61581938	61582394	3.49431	3.22891	4.29949	3.67424
3	61585581	61586111	3.32579	3.31324	3.80256	3.48053
3	61612524	61612706	4.78339	3.49139	3.48476	3.91985
3	67203140	67203213	3.36928	3.15593	2.99751	3.17424
3	67562561	67562856	3.939	3.9583	3.78663	3.89464
3	67586597	67586794	4.17013	5.08074	5.94231	5.06439
3	68123493	68123659	3.07848	4.27432	4.5225	3.95843
3	68817902	68818246	3.8838	4.47268	5.15019	4.50222
3	72000869	72001169	5.17097	6.51095	5.47673	5.71955
3	75368662	75368846	5.61965	4.87438	5.63596	5.37666
3	77118949	77119132	3.35392	2.90942	3.58345	3.28226
3	81854945	81855320	6.36232	5.02307	6.82395	6.06978
3	83443347	83443820	3.18472	3.65901	3.36131	3.40168
3	83967714	83968113	4.16825	3.77753	5.00915	4.31831
3	83973872	83974274	4.9063	6.17966	5.38176	5.48924
3	84048214	84048512	4.33861	4.03733	4.69652	4.35749
3	84824001	84824202	3.50377	5.19843	4.44413	4.38211
3	85095410	85095965	3.78086	3.45417	3.58447	3.6065
3	87860722	87860957	4.35462	3.5527	3.5389	3.81541
3	91521307	91521547	4.19112	3.50968	3.76637	3.82239
3	92858847	92859080	3.27194	5.6071	4.434	4.43768
3	93172765	93172862	5.55183	4.32944	3.15343	4.3449
3	94152724	94153092	5.24314	3.77864	4.71406	4.57861
3	95367372	95367761	5.82579	3.61683	3.96277	4.46846
3	98781448	98781909	4.80297	4.26208	4.59765	4.55423
3	98785273	98785486	4.15475	3.17713	3.32593	3.5526
3	98833038	98833613	3.7563	3.69211	3.9341	3.79417
3	99102623	99102907	4.54259	3.58782	3.42464	3.85168
3	101449793	101449964	3.51478	3.17865	3.03128	3.24157
3	101479155	101479395	4.40811	4.29874	4.83769	4.51485
3	101484941	101485197	4.72023	3.66935	3.4476	3.94573
3	101493630	101493832	6.85707	3.92947	3.33101	4.70585
3	101499555	101499735	3.796	4.08426	4.31479	4.06502
3	101557866	101558032	4.23267	5.25279	4.01237	4.49928
3	102266837	102266932	4.04466	3.83715	4.15429	4.01203
3	102467077	102467309	3.59212	2.90942	3.66388	3.38847
3	102509896	102510174	6.34161	4.69538	6.75289	5.92996
3	103757504	103757969	3.58198	3.01518	3.44883	3.34866
3	105396771	105397045	4.99701	6.09262	6.62353	5.90439
3	105780877	105781086	3.4283	4.23576	3.37413	3.6794
3	106274457	106274627	4.42905	4.73019	4.74695	4.6354
3	106356665	106356980	3.50894	3.54919	4.94484	4.00099
31	6653	7401	4.54079	4.46519	5.12194	4.70931
31	17980	18963	4.77135	4.50696	4.5952	4.6245
31	41189	42188	5.05489	4.84632	5.32029	5.07383
31	705430	705955	6.40799	5.43512	5.86304	5.90205
31	717032	717440	3.63828	4.27761	4.55665	4.15751
31	729351	730223	5.30826	4.15656	5.09121	4.85201
31	772028	772878	4.36791	4.46758	4.35027	4.39525
31	828899	829707	3.91555	3.8764	4.64774	4.14656
31	840472	841511	5.34761	3.58529	4.66377	4.53222
31	852003	853007	5.2227	4.42973	4.64908	4.76717
31	875926	876916	4.51383	4.22728	4.46706	4.40272
31	887500	888562	4.67269	4.41933	4.33676	4.47626
32	51721	51887	3.55423	3.3029	3.73709	3.53141
32	63418	64077	3.78495	3.43133	3.86986	3.69538
32	69735	69923	4.30866	3.2154	5.60378	4.37595
32	83350	84014	5.50427	4.66273	5.40214	5.18971
33	43272	43723	4.70971	4.40806	4.92255	4.68011
34	1633349	1633615	4.03181	3.61461	4.59358	4.08
34	1849290	1849473	3.58017	4.61169	3.59271	3.92819
34	1928883	1928958	4.16202	3.58685	4.09903	3.9493
34	2773876	2774225	8.39538	7.30659	10.7914	8.83112
34	2800961	2801202	2.99724	3.1823	3.264	3.14785
34	2884834	2885206	8.63173	6.74719	9.56161	8.31351
34	3126093	3126159	3.23476	3.42626	3.43974	3.36692
34	3130594	3130712	3.3845	3.48545	3.47184	3.44726
34	3135198	3135339	3.23297	3.38312	4.99813	3.87141
34	3139703	3139817	4.69605	3.0692	4.02854	3.93126
34	3155823	3156079	4.10452	5.28114	4.14901	4.51156
34	3176088	3176284	7.55455	4.66381	5.52678	5.91505
34	3194323	3194579	6.06359	4.04132	6.32037	5.47509
34	3227005	3227733	4.05485	3.04273	4.44876	3.84878
34	3240223	3240381	5.42417	3.56322	3.59217	4.19319
34	3307214	3307588	7.21568	6.78457	6.53736	6.84587
34	3375082	3375254	5.46835	3.06234	4.93898	4.48989
34	3400141	3400382	5.31721	4.39543	6.2838	5.33215
34	3444266	3444363	3.12121	3.18032	3.61513	3.30555
35	484934	485233	4.23045	3.95561	3.12704	3.77103
37	19625	19913	6.85852	8.21388	6.85541	7.30927
37	59546	59803	5.5135	5.74349	5.43977	5.56559
37	92260	92487	4.86082	3.90119	5.47743	4.74648
4	193772	193968	4.39815	4.6816	5.31967	4.79981
4	425774	425932	6.70776	5.78477	5.30678	5.9331
4	687757	687963	3.64375	3.40278	3.6768	3.57444
4	899135	899460	3.87401	4.15148	3.98459	4.00336
4	1163177	1163268	3.18012	3.55915	3.36537	3.36821
4	1545856	1546111	4.79757	5.30782	5.06973	5.05837
4	1580476	1580778	4.26656	4.93946	4.80928	4.67177
4	1949621	1949796	3.4076	2.98797	4.16085	3.51881
4	2069264	2069431	4.37023	3.97095	3.68451	4.00856
4	2510360	2510868	4.01428	4.13562	4.37321	4.17437
4	3215698	3215769	3.70484	3.899	3.63067	3.74484
4	3607240	3607357	5.00028	3.53282	3.76511	4.0994
4	3723855	3723944	4.072	5.22218	3.66058	4.31825
4	4968539	4968826	5.90248	4.94849	6.21046	5.68714
4	5287742	5288023	4.92393	4.18591	4.9011	4.67031
4	5420661	5420986	3.98039	4.23816	4.92682	4.38179
4	5779932	5780281	6.24227	5.36461	4.94724	5.51804
4	6517376	6517512	3.23044	5.21525	4.54432	4.33
4	7039058	7039432	3.4267	2.90942	3.79595	3.37736
4	8365177	8365413	5.23482	5.09954	5.40712	5.24716
4	10202923	10203147	3.96526	3.30416	4.75768	4.00903
4	13337269	13337823	3.4193	3.8985	3.61142	3.64307
4	13439613	13439706	3.95466	3.07113	3.22868	3.41816
4	14215080	14215376	5.06462	3.48943	5.45697	4.67034
4	14624724	14624727	3.16241	3.24979	5.20355	3.87192
4	14698141	14698553	4.96132	3.62663	5.20901	4.59899
4	15516857	15516980	4.10621	3.63599	3.89282	3.87834
4	17156941	17157288	3.13942	3.12481	3.11206	3.12543
4	18468618	18468961	6.31501	3.48071	4.17353	4.65642
4	18566617	18566905	6.54462	6.02509	7.04816	6.53929
4	18635337	18635698	3.46114	3.28976	3.30854	3.35315
4	18903101	18903301	7.66721	6.63374	5.43851	6.57982
4	19275536	19275653	3.1329	3.78526	3.1525	3.35689
4	21193384	21193678	4.17654	4.64754	4.82507	4.54972
4	22439207	22439476	4.2651	3.30615	3.83664	3.80263
4	22486541	22486711	4.89539	4.41299	5.41627	4.90822
4	23210432	23211263	3.66863	3.84285	4.09324	3.86824
4	24152288	24152568	5.71752	3.91522	4.20149	4.61141
4	24270718	24271034	4.87093	3.9563	5.55348	4.79357
4	24397647	24397780	4.62454	3.30874	4.08652	4.0066
4	25500388	25500589	8.87176	5.36122	6.10871	6.78056
4	25661919	25662294	5.26523	5.31064	6.52974	5.70187
4	26038194	26038331	3.82475	3.97818	3.54524	3.78272
4	27531731	27532048	3.48092	4.00295	4.4277	3.97052
4	27696406	27696803	4.16489	4.44886	6.11063	4.90813
4	27698941	27699189	4.63718	3.83356	3.49839	3.98971
4	29647009	29647281	5.46722	5.22025	5.32544	5.33764
4	32445542	32445709	3.88853	2.90942	4.93635	3.91143
4	33517489	33517881	5.40547	4.05959	4.15836	4.54114
4	35858770	35858985	3.8001	3.80267	4.17264	3.92514
4	35889477	35889747	3.57306	3.05772	4.88437	3.83838
4	37461323	37461913	5.87259	4.06517	5.78389	5.24055
4	38157759	38157927	3.45047	4.11973	4.54096	4.03705
4	38605485	38605702	4.21763	5.1632	3.40768	4.26284
4	39972957	39973205	4.80604	4.80844	4.443	4.68583
4	40399720	40400090	7.70127	9.02051	9.95148	8.89109
4	40715366	40715820	7.37837	4.182	5.63134	5.73057
4	41052003	41052233	4.49818	3.36319	5.6306	4.49732
4	41525035	41525418	5.49341	4.27546	5.11148	4.96012
4	44284743	44284869	3.12648	3.05809	3.50799	3.23085
4	44589060	44589609	3.66279	3.16159	3.75538	3.52659
4	45153347	45153351	3.18271	3.19083	2.84706	3.07353
4	46141098	46141234	3.26832	2.95279	4.16777	3.46296
4	47547914	47548050	4.50553	3.01638	4.11885	3.88025
4	47980471	47980685	3.44451	3.51748	3.68921	3.5504
4	48811003	48811446	3.62166	3.19931	3.49312	3.43803
4	49095067	49095341	3.47973	3.31667	3.29671	3.36437
4	50789754	50790048	6.08031	4.53794	5.68726	5.43517
4	50854794	50855125	4.15343	4.00168	5.50123	4.55211
4	50995964	50996125	4.45701	4.2047	4.60339	4.4217
4	57860593	57861003	6.04284	4.68421	5.50881	5.41195
4	58310799	58311148	4.5983	3.54359	4.26512	4.13567
4	58316125	58316374	4.53252	3.44937	4.5238	4.16856
4	58666071	58666375	6.06454	3.34911	3.20289	4.20551
4	59597220	59597617	3.32826	4.47418	4.22853	4.01032
4	59901394	59901645	4.44926	5.65652	5.43333	5.1797
4	60985839	60986006	3.9701	3.65922	4.23674	3.95535
4	64080144	64080430	4.84797	5.53044	6.64936	5.67592
4	64834690	64834999	4.87227	4.19755	5.36793	4.81258
4	67172409	67172611	4.75092	5.00212	5.87616	5.20973
4	68087460	68087611	5.44937	3.55386	3.64539	4.21621
4	70552838	70553266	7.14154	7.32527	8.47211	7.64631
4	70797527	70797695	3.48847	4.98934	5.28829	4.5887
4	72244001	72244463	6.06705	5.26663	6.52723	5.95364
4	72571255	72571477	4.63837	5.11155	5.27063	5.00685
4	73397663	73397981	4.79878	3.91882	3.51349	4.07703
4	73429714	73429859	4.75349	4.2336	4.79812	4.59507
4	74029074	74029435	5.1757	4.59673	4.85701	4.87648
4	83461036	83461187	4.47416	3.45221	5.28634	4.40424
4	83498812	83499034	7.47313	4.79674	6.30262	6.19083
4	83780095	83780438	4.15825	5.25366	4.13291	4.51494
4	84908416	84908976	3.5334	3.44086	4.144	3.70609
4	85702398	85702833	6.12682	3.92719	4.5599	4.8713
4	85832655	85832900	3.82216	4.20525	5.00582	4.34441
4	86911874	86912252	3.97456	2.96016	4.23976	3.72483
4	88000909	88001121	5.24764	4.69455	5.73923	5.22714
4	88050961	88051442	4.608	4.07404	4.47589	4.38598
4	89315899	89316132	4.81634	3.80479	3.69694	4.10602
4	89758496	89759179	5.2299	5.09985	5.72416	5.3513
4	90542137	90542486	3.91115	3.1204	3.39134	3.4743
5	1446405	1446629	3.43965	4.47332	3.79283	3.90193
5	4890733	4891198	3.72208	3.90967	3.66284	3.76486
5	6545544	6545840	3.76859	3.38287	3.4939	3.54845
5	8386694	8386807	5.32968	3.89123	5.17058	4.79716
5	9740490	9740762	3.90196	3.79597	4.30378	4.00057
5	9742733	9742902	5.03676	4.876	5.27485	5.06254
5	11361088	11361200	3.52402	3.20102	4.25663	3.66056
5	13256071	13256240	3.88155	3.74201	3.59746	3.74034
5	13575146	13575372	4.52007	3.73223	4.90296	4.38509
5	13926911	13927098	3.91942	4.55676	4.39941	4.29186
5	13934263	13934645	3.82783	3.6344	3.40514	3.62246
5	14889745	14890323	2.88984	3.37725	3.31378	3.19362
5	15622609	15622910	5.03496	3.84183	4.61501	4.49727
5	17053979	17054229	5.57842	4.81922	6.16651	5.52138
5	17150642	17150807	4.20288	3.87361	3.75754	3.94468
5	20919335	20919640	5.48814	4.99182	5.46896	5.31631
5	21157695	21157857	3.15529	3.56223	3.7352	3.48424
5	21692513	21692516	3.69968	3.29983	3.31923	3.43958
5	24569171	24569375	3.91496	3.69826	3.80018	3.80447
5	27436015	27436369	5.87463	5.74491	6.24653	5.95536
5	27469529	27469711	3.44133	4.84134	3.18758	3.82342
5	29477397	29477991	5.2948	3.76826	4.56703	4.54336
5	31170792	31171062	5.14989	6.00618	6.11605	5.75737
5	32092073	32092477	7.4546	4.33769	5.54275	5.77835
5	32214185	32214447	5.24989	6.60884	8.59058	6.81644
5	32879620	32879993	6.27397	6.74431	5.77047	6.26292
5	33026441	33026504	3.15197	3.15149	3.04917	3.11754
5	34452173	34452372	4.03192	4.30473	4.78107	4.37257
5	35252902	35253113	5.14573	3.74968	5.37209	4.75583
5	35737845	35738053	3.59057	3.10344	3.31275	3.33559
5	35797985	35798232	4.93485	3.85183	5.79316	4.85995
5	37786006	37786101	3.45272	3.50209	4.09263	3.68248
5	38888003	38888173	3.88906	3.64644	4.12779	3.88776
5	39199562	39199901	5.22285	4.59909	5.70239	5.17478
5	39706740	39706823	3.21361	3.13828	3.65071	3.3342
5	41740291	41740488	3.93536	3.57838	3.6957	3.73648
5	41771653	41772098	7.23222	4.9369	5.22232	5.79715
5	41915244	41916320	6.28545	5.42101	6.51113	6.07253
5	43429091	43429262	3.63992	3.41079	4.02414	3.69162
5	44248840	44248851	3.50816	3.55144	3.52321	3.5276
5	45308750	45309072	4.33204	3.44629	3.44136	3.7399
5	46085688	46086221	3.30627	3.45995	3.73554	3.50059
5	47248472	47248732	4.50895	3.33204	3.265	3.702
5	47634297	47634419	4.03683	3.60834	3.65346	3.76621
5	48278963	48279110	3.79706	5.07499	4.25161	4.37455
5	51965608	51965950	3.96391	4.28506	4.33572	4.1949
5	52152462	52152865	5.57939	6.20238	5.98342	5.92173
5	54427658	54428518	5.68694	3.83981	3.99827	4.50834
5	54442681	54443043	4.69193	4.08561	4.26713	4.34822
5	54456053	54456318	4.50767	4.13267	4.10189	4.24741
5	54469401	54469734	4.08838	4.38163	4.76687	4.41229
5	54509838	54510754	4.62346	4.5047	4.1851	4.43775
5	54529987	54530846	3.46923	3.18396	3.87131	3.50817
5	54535000	54535196	4.11421	4.17622	4.8334	4.37461
5	54903321	54903639	5.99211	6.09013	7.49753	6.52659
5	55352691	55352733	4.98804	2.93869	5.36057	4.4291
5	55392994	55393117	4.17876	3.21363	3.63156	3.67465
5	55476066	55476431	4.399	5.60135	4.69804	4.89946
5	56822171	56822480	3.99193	4.37459	4.58882	4.31845
5	57476594	57476721	3.32028	3.62009	3.66161	3.53399
5	58846672	58846817	3.56773	3.29592	3.36205	3.40857
5	59038429	59039063	4.626	5.34899	5.62181	5.19893
5	59174133	59174410	4.15686	3.7985	3.62269	3.85935
5	59193675	59193866	3.10773	4.34343	3.98177	3.81098
5	59237543	59237998	3.74309	3.28287	4.14987	3.72528
6	2336565	2336822	6.13254	4.65269	5.34766	5.37763
6	2662288	2662453	4.56407	4.74052	4.1801	4.4949
6	3599383	3599402	3.95559	3.26136	3.99704	3.738
6	5968632	5969222	5.69242	4.81514	7.39359	5.96705
6	6021530	6021963	4.62119	3.38434	3.28283	3.76279
6	6824787	6825021	5.23658	4.354	5.71836	5.10298
6	8479697	8479856	4.24259	4.43218	3.3475	4.00742
6	11116049	11116507	4.28597	3.21946	4.30809	3.93784
6	11523209	11523582	4.02656	4.41447	4.83766	4.42623
6	11729171	11729512	4.85186	3.63326	5.67497	4.72003
6	11838873	11839069	4.85568	3.28512	5.08749	4.40943
6	11943623	11944295	3.20105	3.06249	3.94691	3.40348
6	12599903	12600133	6.31747	5.44755	4.43815	5.40106
6	13387557	13387780	4.64274	3.83578	6.35632	4.94495
6	13563768	13564286	4.56444	3.56006	3.72006	3.94819
6	14112710	14112922	3.77099	4.18765	4.34009	4.09958
6	17315584	17315778	3.14218	3.05206	3.45503	3.21642
6	18143508	18143528	3.29827	3.34972	3.35918	3.33572
6	19793615	19794032	3.71938	3.19428	3.82077	3.57814
6	19865901	19866126	5.80606	3.84801	6.70092	5.45166
6	19968266	19968648	6.97164	5.97427	8.00237	6.98276
6	20298773	20299279	4.30278	4.30861	5.59537	4.73559
6	20518327	20518488	6.49542	4.45386	4.51408	5.15445
6	20820116	20820435	5.35789	5.00816	4.70265	5.0229
6	21349648	21350181	5.06277	4.53839	5.11833	4.9065
6	21972095	21972245	4.03597	3.95789	3.30607	3.76664
6	22910497	22910823	3.91851	3.65911	4.06582	3.88115
6	23080208	23080344	4.2468	4.65857	3.75084	4.21874
6	23564947	23565451	3.33557	4.33774	4.08029	3.91787
6	23605534	23605809	3.8169	3.33438	3.41564	3.52231
6	25763787	25764012	4.00587	3.83947	4.84971	4.23168
6	25791474	25791813	4.48464	4.00517	3.92905	4.13962
6	26410301	26410383	3.67615	3.29839	4.7523	3.90895
6	26960162	26960430	4.46636	4.72024	5.07987	4.75549
6	27751815	27751945	3.61539	3.44352	3.61499	3.55797
6	29460146	29460389	4.97222	4.71366	4.01587	4.56725
6	30892058	30892350	3.95708	2.99223	3.44949	3.46627
6	31760353	31760791	3.97005	3.64786	3.42274	3.68022
6	32060688	32060877	4.38509	3.7826	4.11482	4.09417
6	32069487	32069888	4.62576	4.43067	3.8747	4.31038
6	32858372	32858612	5.41289	4.54966	5.56991	5.17749
6	33531690	33531847	4.51487	3.20109	4.53944	4.08513
6	34242640	34242748	5.63625	3.53996	5.6823	4.95284
6	34380457	34381007	4.26148	4.17229	4.47339	4.30239
6	35093797	35094071	3.58714	3.45893	4.85871	3.96826
6	35113761	35113881	4.48487	4.96072	4.04471	4.49677
6	35965485	35965747	4.47632	3.56528	4.82156	4.28772
7	17263	17606	4.48038	4.64024	4.40597	4.50886
7	57191	57516	4.59523	3.88892	5.08134	4.52183
7	889559	889759	5.23406	3.93459	5.88285	5.01717
7	1678724	1678977	7.84164	7.49803	7.25577	7.53181
7	1783923	1784124	3.84986	5.70232	4.44889	4.66702
7	1855567	1856788	3.75396	4.79235	4.08872	4.21168
7	1976638	1976772	4.64092	4.00604	4.79297	4.47998
7	4111528	4111728	4.5708	4.72631	4.95757	4.75156
7	4689832	4690217	4.75131	5.22379	5.11237	5.02916
7	5202530	5202722	4.0376	4.44368	4.64156	4.37428
7	6872846	6873239	3.87648	3.77827	4.69708	4.11728
7	7253519	7253908	4.96682	4.40361	6.30562	5.22535
7	7850852	7851115	4.28876	6.20986	3.96666	4.82176
7	7899064	7899282	4.60844	4.09905	6.45198	5.05316
7	10403918	10404145	8.18884	5.38351	6.98945	6.85393
7	11269482	11269727	3.45043	4.23444	4.32394	4.00294
7	11947303	11947668	5.2532	5.07778	7.67932	6.00343
7	12332639	12332694	3.17802	3.18245	3.17831	3.17959
7	12769750	12769895	4.33639	3.30396	4.8614	4.16725
7	13630586	13630817	3.82429	4.71464	6.06945	4.86946
7	17594366	17594605	4.61855	5.46925	5.29781	5.12854
7	17841178	17841388	3.10772	3.36344	3.10057	3.19058
7	20588672	20588732	4.19144	3.72087	5.38578	4.4327
7	21934695	21934921	5.01768	4.57685	5.56859	5.05437
7	22403602	22403753	3.52023	4.13002	3.57308	3.74111
7	23682532	23683480	4.39365	4.01385	4.25066	4.21939
7	25053032	25053043	2.81778	2.94325	3.31914	3.02672
7	25490426	25490797	3.26016	3.35247	3.4052	3.33928
7	25776227	25776437	4.5533	4.58597	4.43574	4.525
7	25955213	25955928	3.46644	3.65287	3.47662	3.53198
7	27134014	27134293	4.50539	3.68404	3.46492	3.88478
7	28943528	28943742	3.38328	3.90134	3.89673	3.72712
7	31082343	31082823	4.59774	3.52817	4.20347	4.10979
7	31689962	31690203	3.92838	3.6874	3.85195	3.82258
7	32021537	32022307	3.70512	3.8512	4.04453	3.86695
7	33105270	33105346	3.32583	3.41969	3.39405	3.37986
7	33555422	33555643	5.46805	3.31657	5.26937	4.68466
7	33576177	33576397	3.92446	4.01724	6.2904	4.74403
7	34004992	34005170	4.13893	3.4129	4.29542	3.94908
7	34422061	34422125	3.70623	3.0413	4.40705	3.71819
7	35191233	35191401	4.76899	5.54156	5.49101	5.26719
7	35208560	35208842	4.08442	2.91631	3.46765	3.48946
7	35778838	35779095	3.0643	4.34339	3.78114	3.72961
7	35959027	35959413	4.09967	4.22087	3.18054	3.83369
7	36368567	36368922	5.2638	4.51199	5.67098	5.14892
8	16502	16767	5.57802	5.99283	5.93187	5.83424
8	628878	629030	3.7558	3.88058	4.66065	4.09901
8	2225595	2225849	4.66501	3.50957	4.06536	4.07998
8	2564678	2564907	4.72257	4.3984	5.07241	4.73113
8	3852565	3853166	4.32872	4.47042	4.14159	4.31358
8	6699095	6699337	3.86085	4.127	3.41944	3.80243
8	6961923	6962443	3.45069	3.34773	3.9211	3.57317
8	7392174	7392385	4.46739	4.32177	5.25824	4.68247
8	8293964	8294041	3.50247	3.04166	5.21982	3.92132
8	8692549	8692982	5.02728	5.11602	4.28668	4.80999
8	8702682	8703103	3.98919	3.69229	4.17061	3.9507
8	8764329	8764910	2.92841	3.17105	2.99899	3.03282
8	8767218	8767431	3.96014	3.66456	3.58372	3.73614
8	8777579	8777790	4.17329	3.64947	3.01568	3.61281
8	8778666	8778845	2.56778	2.75184	2.76936	2.69633
8	8785011	8785188	2.63494	3.22354	2.61654	2.82501
8	8787462	8788167	3.26366	3.69536	3.51429	3.4911
8	8789025	8789238	2.98317	2.8106	2.76113	2.85163
8	8797795	8798517	3.62062	2.86415	3.31788	3.26755
8	8808656	8808880	3.33405	3.43209	3.12903	3.29839
8	8813742	8813968	5.50371	4.47097	3.7764	4.58369
8	8883311	8883710	3.68368	3.52865	4.12804	3.78012
8	9007453	9007651	3.41823	2.82777	3.42543	3.22381
8	9211111	9211545	5.10704	4.46433	5.45637	5.00925
8	9244273	9244428	4.6871	3.62232	6.22988	4.84643
8	9720509	9721157	3.52923	3.7336	4.10871	3.79051
8	9731141	9731757	3.65623	3.20469	3.6244	3.49511
8	9863268	9863452	3.14481	3.17139	3.29546	3.20389
8	10598039	10598543	4.66654	3.80075	3.75077	4.07269
8	10769389	10769518	4.07609	3.65766	4.05497	3.92957
8	19059204	19059610	7.97137	6.84576	6.32954	7.04889
8	19785005	19785469	5.6197	6.16697	6.27594	6.02087
8	19813290	19813951	3.16607	4.82844	4.47666	4.15706
8	19826644	19827399	4.04061	3.6856	3.73492	3.82038
8	20097020	20097308	4.6227	3.75926	4.54917	4.31038
8	20300204	20300662	3.22181	3.56684	3.14552	3.31139
8	20493433	20493951	3.72728	3.09088	3.63962	3.48593
8	20705062	20705272	4.24222	4.00181	5.43335	4.55913
8	20810389	20810674	4.35186	5.39631	4.34408	4.69742
8	22185175	22185546	4.01633	3.56028	5.67093	4.41585
8	22269300	22269491	4.11058	3.99139	5.66257	4.58818
8	23019105	23019998	4.15461	5.10014	4.83518	4.69664
8	23260366	23260753	4.15758	4.00044	5.08222	4.41341
8	23737976	23738857	3.31836	3.38987	3.41289	3.37371
8	24387490	24387752	3.60867	3.38575	3.242	3.41214
8	24602294	24602540	6.46203	6.48222	7.13799	6.69408
8	25167837	25168003	4.95711	4.67767	4.5919	4.74223
8	25711338	25712112	4.25428	4.02538	4.62965	4.3031
8	25897551	25897732	4.19034	3.84086	3.79447	3.94189
8	25899101	25899198	2.98679	3.17602	3.82108	3.32796
8	26978242	26978409	3.72305	3.01332	3.43604	3.3908
8	27745651	27745822	5.01921	4.02419	4.84622	4.62987
8	28054660	28054874	3.46392	3.30484	3.99943	3.5894
8	28971091	28971899	3.88357	3.87898	4.01453	3.92569
8	29033766	29034188	4.28751	3.31958	4.3273	3.97813
8	29042907	29043312	6.14317	3.45439	5.59259	5.06338
8	29559981	29560347	6.23124	5.03348	6.9571	6.07394
9	3640304	3640496	4.43679	4.46677	3.74776	4.21711
9	3730118	3730637	3.40492	3.91324	5.37049	4.22955
9	4344241	4344418	3.34911	3.71965	4.08046	3.71641
9	6306905	6307073	6.54979	4.55364	5.98117	5.69487
9	7606075	7606818	2.94306	3.47071	2.76643	3.06007
9	7856840	7857101	3.56875	3.81772	3.54926	3.64524
9	7889991	7890445	6.28353	3.92454	4.56828	4.92545
9	8542569	8542693	3.01545	3.27874	3.34475	3.21298
9	8770694	8771152	5.03861	3.58809	3.98415	4.20362
9	10243356	10243758	3.0218	3.67846	4.27907	3.65978
9	12522147	12522378	4.36973	3.69711	3.68366	3.91683
9	12673445	12673708	3.76922	3.56033	3.815	3.71485
9	12703832	12703940	3.82467	4.66341	4.37487	4.28765
9	13640991	13641494	3.72105	3.25462	4.05469	3.67679
9	13686793	13686952	5.00279	4.43521	3.75995	4.39932
9	13924403	13924793	3.62782	3.4927	3.67943	3.59998
9	13953799	13953966	4.09482	3.00612	4.14415	3.74836
9	14212835	14213148	3.6821	3.97117	4.13804	3.93044
9	14330843	14331283	4.52372	4.02662	4.83113	4.46049
9	14363236	14363429	4.17696	3.42709	4.14508	3.91638
9	14600973	14601175	3.04914	3.39808	3.57024	3.33915
9	17121761	17121978	3.12123	2.86684	3.68103	3.22303
9	17303002	17303123	4.50402	2.90942	4.26622	3.89322
9	17506193	17506383	3.47176	3.21323	3.49537	3.39345
9	18367320	18367534	9.13063	6.22744	8.81932	8.05913
9	18565038	18565868	4.49921	4.72468	4.61593	4.61327
9	19335381	19335479	4.20572	3.03925	3.5936	3.61286
9	19564421	19564601	4.26923	4.55719	5.02315	4.61652
9	19806241	19806416	5.0643	3.55586	3.45609	4.02542
9	19827086	19827174	3.45016	3.34017	3.64646	3.47893
9	21073068	21073241	3.62284	4.36759	4.53923	4.17655
9	21246291	21246474	4.11264	3.30317	6.52547	4.64709
9	21376850	21377111	3.8316	4.83915	4.69685	4.45587
9	21782362	21782604	4.60047	5.20363	5.07992	4.96134
9	22083814	22084614	3.97101	3.54751	3.56503	3.69452
9	23003308	23003522	6.06283	6.06364	6.76774	6.29807
9	23714799	23715188	6.33939	6.09454	6.4234	6.28578
JAENSK010000383.1	13344	13824	3.4512	3.68209	4.14365	3.75898
JAENSK010000416.1	5835	6178	4.18562	3.42328	3.97552	3.86147
JAENSK010000416.1	11842	12478	4.79563	3.88395	4.30809	4.32922
JAENSK010000416.1	18277	18792	4.04931	3.17684	4.24344	3.8232
JAENSK010000416.1	24565	25187	3.66643	3.01148	3.63958	3.43916
JAENSK010000416.1	30853	31564	3.76877	3.4993	4.21143	3.8265
JAENSK010000416.1	37356	37936	3.41277	2.90437	3.28702	3.20139
JAENSK010000417.1	20096	20458	4.83776	4.99295	4.62552	4.81874
JAENSK010000418.1	8265	8875	3.57212	2.85922	3.05914	3.16349
JAENSK010000418.1	12632	12883	5.08674	4.5394	4.37989	4.66868
JAENSK010000418.1	14683	15341	3.81638	3.73898	4.33911	3.96482
JAENSK010000418.1	35112	35745	4.13157	3.69744	4.31364	4.04755
JAENSK010000419.1	53537	53645	3.86047	4.53614	3.9079	4.1015
JAENSK010000420.1	18576	18750	3.49675	4.11281	3.22189	3.61048
JAENSK010000459.1	15750	15882	3.68029	4.2978	4.96759	4.31523
JAENSK010000459.1	61502	61767	8.11496	6.41268	7.91082	7.47949
JAENSK010000459.1	89609	89887	11.0862	9.19976	10.5717	10.2859
JAENSK010000459.1	147995	148277	6.33919	6.44762	7.22828	6.6717
JAENSK010000460.1	24363	24630	5.89403	6.35372	5.12242	5.79006
JAENSK010000461.1	5709	6044	5.9625	4.92912	5.90663	5.59942
JAENSK010000461.1	25157	25427	3.63593	3.88893	5.06248	4.19578
JAENSK010000461.1	108349	108574	7.78766	5.69389	6.56266	6.6814
JAENSK010000462.1	47131	47829	4.11616	3.71793	3.92095	3.91835
JAENSK010000462.1	75183	75566	5.3219	4.41014	6.18307	5.30504
JAENSK010000462.1	91651	91945	6.7351	5.58138	7.34037	6.55228
JAENSK010000532.1	10135	10733	3.7613	3.2319	4.54096	3.84472
JAENSK010000532.1	15694	16372	5.30514	4.79393	5.51804	5.2057
JAENSK010000533.1	7989	8629	3.74539	3.74826	4.49513	3.99626
JAENSK010000547.1	121518	121757	7.27187	4.91551	6.42153	6.20297
JAENSK010000565.1	15879	16214	3.84506	3.37577	5.5414	4.25408
JAENSK010000565.1	78031	78245	4.36138	3.80382	5.30851	4.49124
JAENSK010000565.1	96002	96329	5.25563	4.35388	4.18287	4.59746
JAENSK010000565.1	110200	110461	4.53987	3.93256	4.86672	4.44638
JAENSK010000565.1	123096	123331	5.52616	4.3315	5.80567	5.22111
JAENSK010000565.1	135681	135977	4.62249	3.3715	6.37432	4.78944
JAENSK010000612.1	44479	44722	4.18959	4.67672	5.28964	4.71865
MU179260.1	34714	35272	4.63809	4.33972	3.94088	4.30623
MU179260.1	62102	62398	5.54476	5.98391	5.61051	5.71306
MU179260.1	86419	86798	3.35126	3.45411	3.43428	3.41322
MU179272.1	329744	330142	5.75794	4.96384	6.27504	5.66561
W	18997	19334	4.98515	3.95787	5.22682	4.72328
W	1193976	1194140	7.66953	4.57731	6.61888	6.28857
W	1504675	1504804	3.23965	4.09015	3.27834	3.53605
W	1760469	1760774	3.61914	3.89937	3.86714	3.79522
W	1761626	1761874	4.89383	3.89937	3.86714	4.22011
W	2119304	2119606	4.46366	3.75443	3.93716	4.05175
W	2752059	2752241	4.7669	6.45246	5.7778	5.66572
W	3705663	3705803	4.37278	4.12068	4.08266	4.19204
W	3799396	3799688	3.50482	4.35636	4.74017	4.20045
W	4142087	4142405	5.54591	6.24537	6.08667	5.95932
W	4734406	4734813	4.66578	3.86266	5.57631	4.70158
W	5146167	5146331	3.48285	3.60403	3.85382	3.6469
W	6415662	6415841	4.66124	3.47918	4.6004	4.24694
W	6692705	6693008	3.67374	2.96782	5.31393	3.98516
W	7906849	7907119	5.6539	4.56991	4.44575	4.88985
W	8329125	8329559	4.4153	4.54866	4.63222	4.53206
W	8702578	8702757	4.24689	3.43499	3.47804	3.71997
W	9040413	9040741	7.04062	3.67189	5.83092	5.51448
Z	148856	149165	5.98315	3.89553	6.69758	5.52542
Z	1303671	1303959	5.83974	5.54602	4.04101	5.14226
Z	3184825	3185038	3.53327	3.4672	4.24038	3.74695
Z	5924901	5925448	4.11468	3.51362	3.34253	3.65694
Z	15264269	15264480	3.313	4.06152	4.69564	4.02339
Z	17471547	17471822	4.90604	4.84662	4.25946	4.67071
Z	24818137	24818374	3.00703	3.29106	4.29817	3.53209
Z	30299270	30299572	3.29814	3.34447	3.98413	3.54225
Z	30465917	30466191	6.10349	5.09295	5.83701	5.67782
Z	30885160	30885581	6.83034	5.25692	5.98527	6.02418
Z	35643075	35643320	4.96869	3.56382	3.72295	4.08515
Z	36909517	36909901	4.00266	4.3276	5.49332	4.60786
Z	38647861	38648095	3.54005	3.57257	3.71902	3.61055
Z	39098261	39098374	3.69599	3.00518	3.41454	3.3719
Z	48366365	48366514	3.93694	3.67999	3.90656	3.84116
Z	59786084	59786286	4.66982	3.02094	3.53393	3.74156
Z	61505814	61506104	4.33668	3.81868	3.40378	3.85305
Z	63253440	63253614	3.53375	3.29855	3.52321	3.45184
Z	64249384	64249576	3.26791	3.87996	4.90278	4.01688
Z	68704996	68705155	3.93308	3.94495	4.04654	3.97486
Z	84558429	84558510	5.43428	3.72769	5.80873	4.99023
Z	85585782	85585830	4.53643	3.8698	3.39205	3.93276
