# Supplementary material for: ATAC-seq of low-input and cryopreserved primordial germ cells reveals functional enhancers
Source: Development. 2026 May 12;153(9):dev205214. doi: 10.1242/dev.205214 (PMC13245901; doi:10.1242/dev.205214)
Supplement: Table S9. Peak information of peaks from H3K27ac signals [file develop-153-205214-TableS9.xlsx]

## Sheet: Sheet1
Annotation	Number of peaks	Total size (bp)	Log2 Enrichment
TTS	981	76021588	0.253
Exon	1927	132420870	0.427
Intron	2716	563884099	-1.168
Intergenic	771	180827095	-1.344
Promoter	4944	94185048	2.278
The 11753 peaks from CUT&Tag (H3K27ac) without IgG overlap
PeakID	Chr	Start	End	Strand	Peak Score	Focus Ratio/Region Size	Annotation	Detailed Annotation	Distance to TSS	Nearest PromoterID	Entrez ID	Nearest Unigene	Nearest Refseq	Nearest Ensembl	Gene Name	Gene Alias	Gene Description	Gene Type
744	1	80582989	80584597	+	0	NA	intron (XM_040645979, intron 1 of 9)	NA	269	XM_040645979
635	1	70372876	70373712	+	0	NA	promoter-TSS (INRAGALT00000002596)	NA	35	XM_046943912
349	1	43345069	43346652	+	0	NA	promoter-TSS (XR_006931772)	NA	377	NM_204354
1527	1	192257825	192258764	+	0	NA	intron (XM_040646876, intron 12 of 32)	NA	4638	DAVISGALT001274901
864	1	98260493	98260941	+	0	NA	exon (INRAGALT00000003657, exon 2 of 2)	NA	381	INRAGALT00000003657
291	1	35421803	35422991	+	0	NA	promoter-TSS (XM_040651129)	NA	-8	XM_040651129
48	1	2170192	2174326	+	0	NA	promoter-TSS (ENSGALT00010016628)	NA	-816	ENSGALT00010016628
1582	1	196163382	196163668	+	0	NA	promoter-TSS (XM_046907046)	NA	213	XM_015280931
766	1	83441567	83441982	+	0	NA	promoter-TSS (XM_040697950)	NA	61	XM_040697948
108	1	8038623	8039684	+	0	NA	promoter-TSS (NM_001031370)	NA	21	NM_001031370
1065	1	123494102	123494864	+	0	NA	Intergenic	NA	-6371	XR_005845811
856	1	97042507	97042861	+	0	NA	exon (XM_040649971, exon 28 of 28)	NA	-13494	ENSGALT00010021075
1184	1	137899722	137900013	+	0	NA	promoter-TSS (XM_046906768)	NA	54	XM_046906768
187	1	21673565	21674734	+	0	NA	Intergenic	NA	-39218	TAGAGALT000000006475
352	1	44208481	44209228	+	0	NA	TTS (XR_006933774)	NA	-2059	DAVISGALT000561701
254	1	30814871	30816136	+	0	NA	exon (INRAGALT00000000816, exon 1 of 1)	NA	1774	INRAGALT00000000816
704	1	77464707	77465461	+	0	NA	promoter-TSS (NONGGAT000629)	NA	-107	NONGGAT000628
878	1	100265633	100266012	+	0	NA	TTS (INRAGALT00000003735)	NA	425	INRAGALT00000003735
1320	1	164089033	164089620	+	0	NA	TTS (INRAGALT00000005618)	NA	337	XM_046899291
1248	1	145977521	145978247	+	0	NA	promoter-TSS (INRAGALT00000005365)	NA	122	XM_040699582
1247	1	145864309	145865174	+	0	NA	promoter-TSS (XR_005840541)	NA	114	XM_046941326
245	1	29842237	29842944	+	0	NA	intron (XM_416036, intron 1 of 7)	NA	-6444	DAVISGALT000492901
268	1	33094683	33095041	+	0	NA	exon (XM_046905499, exon 16 of 16)	NA	8998	INRAGALT00000001014
1103	1	129844257	129844334	+	0	NA	intron (NM_001397245, intron 1 of 4)	NA	2101	NM_001397245
597	1	67288223	67288936	+	0	NA	promoter-TSS (XM_015290247)	NA	-1	XM_015290272
1181	1	137472695	137473301	+	0	NA	intron (XM_416941, intron 1 of 7)	NA	246	XM_416941
197	1	23372672	23373742	+	0	NA	exon (XM_015280965, exon 1 of 10)	NA	111	XM_015280965
650	1	71889177	71889862	+	0	NA	promoter-TSS (XM_015290585)	NA	149	XM_015290581
276	1	33842906	33843903	+	0	NA	promoter-TSS (TAGAGALT000000009161)	NA	211	NM_001007851
1400	1	173024961	173028277	+	0	NA	intron (XM_015277556, intron 39 of 56)	NA	4762	NM_001396138
1016	1	117563928	117564536	+	0	NA	exon (XM_025146432, exon 4 of 31)	NA	1025	XM_025146432
586	1	66638705	66640007	+	0	NA	promoter-TSS (TAGAGALT000000021464)	NA	-166	TAGAGALT000000021467
84	1	4864970	4865655	+	0	NA	promoter-TSS (XM_040654470)	NA	-6	XM_040654470
59	1	2548613	2549972	+	0	NA	TTS (ENSGALT00010012629)	NA	430	ENSGALT00010012629
1018	1	117605200	117606165	+	0	NA	intron (XR_005843686, intron 3 of 30)	NA	2930	XR_005843686
1428	1	176416054	176417223	+	0	NA	promoter-TSS (XM_040704129)	NA	-253	XM_040704114
664	1	72973704	72974316	+	0	NA	promoter-TSS (XR_001468445)	NA	191	XR_003071497
688	1	76176714	76177413	+	0	NA	promoter-TSS (XM_046901049)	NA	-102	XM_416477
322	1	38489311	38490982	+	0	NA	promoter-TSS (ENSGALT00010034859)	NA	84	ENSGALT00010034867
791	1	87014149	87014691	+	0	NA	promoter-TSS (XR_003071999)	NA	173	XM_040705373
1577	1	195875797	195877354	+	0	NA	intron (XM_003640621, intron 1 of 14)	NA	908	XM_025146952
672	1	74230536	74230942	+	0	NA	exon (ENSGALT00010062774, exon 3 of 3)	NA	9664	ENSGALT00010059550
366	1	45446191	45446786	+	0	NA	exon (INRAGALT00000001528, exon 3 of 3)	NA	-4475	DAVISGALT000566501
484	1	54436329	54439215	+	0	NA	intron (XM_046944028, intron 2 of 2)	NA	-10803	INRAGALT00000002085
1170	1	136451217	136451636	+	0	NA	exon (XM_040662501, exon 20 of 30)	NA	-7228	XM_046906393
347	1	42227272	42228180	+	0	NA	promoter-TSS (NM_001277360)	NA	-106	NM_001277360
825	1	91952635	91954465	+	0	NA	promoter-TSS (INRAGALT00000003488)	NA	411	XM_040671296
477	1	53848379	53849842	+	0	NA	exon (XM_004937813, exon 1 of 18)	NA	287	XM_004937813
1301	1	156699907	156701310	+	0	NA	intron (XM_015275212, intron 1 of 12)	NA	-6959	DAVISGALT001128401
1553	1	194581322	194581596	+	0	NA	promoter-TSS (XR_001464956)	NA	167	XM_001233128
296	1	35573247	35573833	+	0	NA	promoter-TSS (NM_001199626)	NA	-66	ENSGALT00010035370
129	1	12926693	12927197	+	0	NA	exon (XR_005847411, exon 33 of 33)	NA	-19086	INRAGALT00000000381
413	1	49361105	49361111	+	0	NA	promoter-TSS (XM_004937689)	NA	-40	XM_004937689
947	1	109182385	109184009	+	0	NA	promoter-TSS (XM_004934567)	NA	-265	XM_004934567
207	1	24798659	24800606	+	0	NA	promoter-TSS (XM_040700270)	NA	-310	XM_040700270
1173	1	136949330	136950242	+	0	NA	promoter-TSS (XR_005845976)	NA	18	XR_005845976
1222	1	144014536	144015231	+	0	NA	intron (XM_025146739, intron 21 of 21)	NA	-1560	DAVISGALT001076701
808	1	89708318	89710428	+	0	NA	promoter-TSS (XM_046901698)	NA	27	XM_046901698
710	1	77815496	77816022	+	0	NA	TTS (ENSGALT00010063286)	NA	2276	ENSGALT00010063286
94	1	6888224	6888832	+	0	NA	exon (XM_046942700, exon 1 of 12)	NA	115	XM_046942700
453	1	51650596	51651221	+	0	NA	promoter-TSS (XM_040696723)	NA	55	XM_046923197
620	1	68591920	68592747	+	0	NA	intron (XM_015290723, intron 1 of 4)	NA	-2728	TAGAGALT000000022499
660	1	72828719	72829700	+	0	NA	Intergenic	NA	-3497	TAGAGALT000000024022
1053	1	122191836	122192643	+	0	NA	exon (NM_001030808, exon 1 of 5)	NA	273	NM_001030808
852	1	96051908	96053247	+	0	NA	intron (XM_040653484, intron 1 of 30)	NA	164	XM_046904541
1144	1	133727784	133728082	+	0	NA	exon (DAVISGALT001029701, exon 1 of 1)	NA	497	DAVISGALT001029701
603	1	67576230	67578532	+	0	NA	promoter-TSS (XM_416437)	NA	-173	XM_025142102
510	1	57321097	57321499	+	0	NA	promoter-TSS (XM_004937875)	NA	-44	XM_004937875
337	1	40911845	40912805	+	0	NA	intron (XM_015283417, intron 1 of 11)	NA	593	XM_015283417
530	1	59571785	59572645	+	0	NA	intron (XM_001235264, intron 14 of 20)	NA	10547	TAGAGALT000000019325
1508	1	187552259	187553146	+	0	NA	promoter-TSS (XR_003073486)	NA	61	XM_417205
922	1	106664765	106665408	+	0	NA	promoter-TSS (XM_025149473)	NA	68	XR_005858947
1549	1	194383606	194384884	+	0	NA	TTS (XM_040659184)	NA	810	XM_040659277
465	1	52187816	52188105	+	0	NA	exon (XM_040656526, exon 5 of 11)	NA	-5949	NONGGAT000419
1295	1	155656801	155657236	+	0	NA	intron (XM_040706699, intron 3 of 6)	NA	-19119	XM_040706708
1094	1	128292333	128292932	+	0	NA	promoter-TSS (ENSGALT00010007219)	NA	-477	ENSGALT00010007219
564	1	63801097	63801531	+	0	NA	Intergenic	NA	-11339	NONGGAT000512
188	1	21883525	21884045	+	0	NA	exon (ENSGALT00010004466, exon 1 of 2)	NA	118	ENSGALT00010004466
977	1	112510930	112510930	+	0	NA	promoter-TSS (DAVISGALT000937201)	NA	-542	DAVISGALT000937201
1086	1	126282507	126283250	+	0	NA	promoter-TSS (XR_006939205)	NA	31	XM_015274000
1258	1	149396501	149396933	+	0	NA	exon (XM_015274613, exon 3 of 3)	NA	-4134	XR_006932198
33	1	1158311	1158747	+	0	NA	TTS (DAVISGALT000368801)	NA	1324	DAVISGALT000368801
100	1	7035889	7037243	+	0	NA	intron (XM_040654620, intron 1 of 10)	NA	-7979	DAVISGALT000392701
1559	1	194846998	194847447	+	0	NA	TTS (XM_040659781)	NA	-2057	NONGGAT001470
51	1	2199685	2200458	+	0	NA	promoter-TSS (XM_040663545)	NA	-973	XM_015284962
1346	1	168128777	168129264	+	0	NA	intron (XM_040666038, intron 1 of 17)	NA	-2311	DAVISGALT001157301
133	1	13191190	13192796	+	0	NA	promoter-TSS (NM_001199325)	NA	73	NM_001199325
623	1	68900000	68901396	+	0	NA	promoter-TSS (XM_025142204)	NA	85	XM_046902465
396	1	47897698	47898133	+	0	NA	intron (XM_025154926, intron 1 of 15)	NA	-1223	ENSGALT00010033207
30	1	954944	955003	+	0	NA	intron (TAGAGALT000000001003, intron 1 of 2)	NA	1425	TAGAGALT000000001003
1293	1	155541315	155542346	+	0	NA	promoter-TSS (XM_046902092)	NA	-353	XM_003640556
700	1	77223032	77224266	+	0	NA	promoter-TSS (NM_205451)	NA	18	NM_205451
1223	1	144192960	144193358	+	0	NA	intron (XM_416970, intron 6 of 23)	NA	-6722	XM_046913900
595	1	67186504	67187854	+	0	NA	Intergenic	NA	-2764	NM_001348560
1329	1	165729842	165730638	+	0	NA	promoter-TSS (XM_046941558)	NA	-19	XM_040699678
763	1	83101729	83102285	+	0	NA	intron (XM_046905206, intron 6 of 17)	NA	-22520	XM_015295303
582	1	66140621	66141199	+	0	NA	intron (XM_040697221, intron 9 of 15)	NA	16979	DAVISGALT000730801
883	1	102604024	102604513	+	0	NA	promoter-TSS (XM_416683)	NA	32	XM_416683
583	1	66530389	66531809	+	0	NA	promoter-TSS (DAVISGALT000691301)	NA	109	XM_040671634
269	1	33186735	33188088	+	0	NA	promoter-TSS (TAGAGALT000000008907)	NA	328	XM_046943747
214	1	25014973	25014976	+	0	NA	promoter-TSS (XM_046937674)	NA	191	XR_210988
215	1	25043100	25043554	+	0	NA	intron (NM_001004380, intron 1 of 9)	NA	12897	NM_001004380
98	1	7019401	7020534	+	0	NA	intron (XM_040654620, intron 1 of 10)	NA	-3170	DAVISGALT000392601
1581	1	196152956	196155413	+	0	NA	intron (XM_040706226, intron 6 of 8)	NA	3424	XM_040706226
570	1	65280351	65281518	+	0	NA	Intergenic	NA	-5267	XM_040655982
1138	1	133268641	133269637	+	0	NA	promoter-TSS (ENSGALT00010038500)	NA	209	NM_001030812
1282	1	154426679	154427476	+	0	NA	promoter-TSS (XM_046910089)	NA	22	NM_001282194
27	1	840171	841755	+	0	NA	promoter-TSS (NONGGAT000006)	NA	-396	NONGGAT000006
1171	1	136463423	136463729	+	0	NA	exon (XM_040662501, exon 30 of 30)	NA	-3907	INRAGALT00000005064
1490	1	184813646	184814935	+	0	NA	exon (XM_015280608, exon 2 of 6)	NA	1124	XM_015280608
53	1	2208939	2211332	+	0	NA	intron (XM_040663583, intron 2 of 5)	NA	142	ENSGALT00010016791
1069	1	124067242	124069093	+	0	NA	Intergenic	NA	30389	ENSGALT00010007444
246	1	29851788	29852371	+	0	NA	promoter-TSS (XM_015282440)	NA	360	XM_416036
36	1	1177455	1177529	+	0	NA	intron (XM_040662725, intron 1 of 41)	NA	501	XM_015273039
1274	1	153809057	153809868	+	0	NA	Intergenic	NA	-3512	TAGAGALT000000047632
1178	1	137358241	137360154	+	0	NA	promoter-TSS (XM_015277905)	NA	-17	XM_015277903
507	1	57064452	57065788	+	0	NA	promoter-TSS (XM_015285568)	NA	-409	XM_015285566
1161	1	135472905	135472961	+	0	NA	exon (XM_040699199, exon 6 of 6)	NA	-5452	DAVISGALT001034101
663	1	72959066	72960187	+	0	NA	Intergenic	NA	14102	XR_001468445
185	1	20925684	20926320	+	0	NA	promoter-TSS (XM_040672299)	NA	-283	XM_040672233
384	1	46714546	46715064	+	0	NA	promoter-TSS (XM_015284666)	NA	83	XM_046938420
319	1	38127126	38127484	+	0	NA	exon (XM_015283216, exon 2 of 2)	NA	1462	XM_046912676
755	1	82264540	82264928	+	0	NA	intron (XM_025143807, intron 8 of 8)	NA	8640	NONGGAT000697
1442	1	178265107	178266016	+	0	NA	exon (XM_040653167, exon 1 of 1)	NA	1366	XM_040653167
146	1	14261727	14261760	+	0	NA	exon (XM_046901985, exon 4 of 13)	NA	-3501	XM_046901969
1265	1	152899206	152899675	+	0	NA	promoter-TSS (DAVISGALT001096501)	NA	-241	DAVISGALT001096501
1082	1	125234377	125234725	+	0	NA	intron (XM_025146614, intron 2 of 9)	NA	-4256	TAGAGALT000000041264
1390	1	172248384	172248815	+	0	NA	promoter-TSS (XR_005840861)	NA	-265	XM_025141620
1148	1	134393027	134393841	+	0	NA	promoter-TSS (XR_005843659)	NA	21	XR_005843659
1363	1	169250729	169251775	+	0	NA	exon (XM_004938721, exon 1 of 4)	NA	143	XM_015276321
429	1	49970560	49971054	+	0	NA	promoter-TSS (XM_416242)	NA	92	XM_416242
1412	1	175172734	175173603	+	0	NA	promoter-TSS (NM_001012829)	NA	-283	NM_001012829
277	1	33849869	33850195	+	0	NA	intron (NM_001007851, intron 1 of 4)	NA	6839	NM_001007851
333	1	40510034	40510371	+	0	NA	TTS (DAVISGALT000554901)	NA	101	TAGAGALT000000010981
309	1	36520698	36521350	+	0	NA	promoter-TSS (TAGAGALT000000010168)	NA	256	XM_416098
132	1	13144267	13145217	+	0	NA	promoter-TSS (XM_015275728)	NA	-3	XM_015275729
1249	1	145991557	145992072	+	0	NA	exon (XM_025146754, exon 2 of 19)	NA	138	XM_040649359
1113	1	130429922	130431436	+	0	NA	promoter-TSS (XR_005845676)	NA	-718	XR_005845676
721	1	78763850	78764466	+	0	NA	intron (XM_416537, intron 1 of 7)	NA	401	XM_416537
257	1	31399983	31400560	+	0	NA	exon (XM_015281376, exon 1 of 2)	NA	213	XM_015281376
294	1	35553479	35554770	+	0	NA	promoter-TSS (XR_001465456)	NA	235	NM_001079503
769	1	83574849	83575928	+	0	NA	promoter-TSS (XM_040646477)	NA	92	XM_040646477
987	1	113415643	113416531	+	0	NA	intron (XM_040658124, intron 3 of 29)	NA	3146	XM_040658124
760	1	82873226	82874063	+	0	NA	promoter-TSS (XM_040646295)	NA	146	XM_040646302
1208	1	141514737	141515267	+	0	NA	Intergenic	NA	-1549	TAGAGALT000000046046
310	1	36582772	36583598	+	0	NA	promoter-TSS (NM_001012809)	NA	0	NM_001012809
1524	1	190620395	190620879	+	0	NA	Intergenic	NA	43402	ENSGALT00010022137
159	1	15535814	15537332	+	0	NA	promoter-TSS (XM_004934759)	NA	-183	XM_004934759
1426	1	175985821	175986118	+	0	NA	exon (XM_417121, exon 3 of 3)	NA	17449	XM_417121
1060	1	123088518	123089025	+	0	NA	promoter-TSS (XM_004934712)	NA	-11	XM_015273553
1149	1	134826748	134827173	+	0	NA	intron (ENSGALT00010038669, intron 1 of 2)	NA	-14952	ENSGALT00010038671
1177	1	137181475	137182087	+	0	NA	promoter-TSS (ENSGALT00010038794)	NA	392	XM_015277909
264	1	32811269	32811372	+	0	NA	Intergenic	NA	38293	INRAGALT00000001012
149	1	14651434	14652495	+	0	NA	promoter-TSS (ENSGALT00010025666)	NA	-149	ENSGALT00010025666
471	1	53371558	53371990	+	0	NA	promoter-TSS (XM_004937806)	NA	326	XM_004937807
1023	1	117952855	117954346	+	0	NA	exon (XM_025146483, exon 6 of 6)	NA	-5691	XM_040653004
1215	1	142817526	142818274	+	0	NA	exon (XM_416963, exon 1 of 10)	NA	192	XM_416963
241	1	29636587	29637390	+	0	NA	intron (NM_001030736, intron 1 of 7)	NA	320	XM_015281195
375	1	45716597	45717392	+	0	NA	promoter-TSS (NM_001277362)	NA	-37	NM_001277362
308	1	36499738	36500641	+	0	NA	promoter-TSS (XM_040669655)	NA	364	XM_015282977
696	1	77063741	77064884	+	0	NA	promoter-TSS (INRAGALT00000100262)	NA	227	NM_001079496
723	1	79175159	79175755	+	0	NA	promoter-TSS (XM_040707112)	NA	415	NM_001031485
117	1	9402217	9403228	+	0	NA	exon (NM_204977, exon 2 of 18)	NA	185	XM_040654804
1196	1	139959865	139960568	+	0	NA	promoter-TSS (TAGAGALT000000045460)	NA	-111	TAGAGALT000000045460
669	1	74023306	74023860	+	0	NA	Intergenic	NA	-21369	DAVISGALT000734801
720	1	78761803	78762587	+	0	NA	intron (NONGGAT012750, intron 5 of 7)	NA	-1562	XM_416537
655	1	72116230	72116969	+	0	NA	promoter-TSS (XM_015290807)	NA	-28	TAGAGALT000000023874
636	1	70437195	70437601	+	0	NA	promoter-TSS (NONGGAT000552)	NA	89	TAGAGALT000000023104
1225	1	144267369	144268376	+	0	NA	promoter-TSS (XM_040706028)	NA	67	XM_025146740
80	1	4658638	4659847	+	0	NA	intron (XM_040670369, intron 1 of 6)	NA	-1457	XM_040654409
1179	1	137396734	137397469	+	0	NA	promoter-TSS (XM_015277826)	NA	94	XM_015277825
124	1	12571028	12571492	+	0	NA	exon (XM_015275745, exon 17 of 21)	NA	12953	DAVISGALT000476101
1092	1	127881715	127882337	+	0	NA	Intergenic	NA	-5540	NONGGAT012900
202	1	24083663	24084054	+	0	NA	intron (ENSGALT00010004918, intron 1 of 1)	NA	4396	ENSGALT00010004918
1112	1	130304090	130304346	+	0	NA	promoter-TSS (XM_015277748)	NA	38	XM_046906184
280	1	34277857	34278521	+	0	NA	Intergenic	NA	9591	INRAGALT00000001050
406	1	49139656	49139877	+	0	NA	exon (NM_001277750, exon 14 of 17)	NA	4746	DAVISGALT000588301
18	1	548316	548386	+	0	NA	intron (ENSGALT00010018142, intron 1 of 1)	NA	2112	ENSGALT00010018141
50	1	2195988	2197984	+	0	NA	intron (XM_040663631, intron 5 of 5)	NA	190	ENSGALT00010016699
1029	1	119201389	119202224	+	0	NA	promoter-TSS (INRAGALT00000004555)	NA	284	XR_001461721
539	1	60490919	60491686	+	0	NA	promoter-TSS (NONGGAT000494)	NA	287	XM_015286695
1484	1	182805284	182806088	+	0	NA	intron (ENSGALT00010017423, intron 7 of 7)	NA	2916	ENSGALT00010017423
916	1	105554240	105555700	+	0	NA	promoter-TSS (XM_025145122)	NA	69	XM_025145122
1263	1	152622406	152623023	+	0	NA	promoter-TSS (XR_005842392)	NA	-511	XR_005842392
1043	1	121521740	121522445	+	0	NA	promoter-TSS (XM_015273137)	NA	-25	XM_025149717
54	1	2397026	2399816	+	0	NA	exon (XM_040663604, exon 5 of 8)	NA	1546	XM_040663604
1079	1	124791965	124792533	+	0	NA	promoter-TSS (TAGAGALT000000041149)	NA	-265	TAGAGALT000000041149
164	1	16273376	16274181	+	0	NA	Intergenic	NA	-10038	XR_005843534
607	1	67716484	67717553	+	0	NA	promoter-TSS (INRAGALT00000100872)	NA	-175	INRAGALT00000100872
1548	1	194357884	194358672	+	0	NA	TTS (INRAGALT00000049792)	NA	2430	INRAGALT00000049792
795	1	87809155	87809903	+	0	NA	TTS (XM_046939994)	NA	169	XM_025149326
46	1	1727111	1727848	+	0	NA	exon (XM_015284280, exon 1 of 12)	NA	191	XM_015284280
684	1	75946498	75946928	+	0	NA	promoter-TSS (XM_416482)	NA	-861	XM_416482
1481	1	182738665	182739278	+	0	NA	intron (XM_040650357, intron 1 of 8)	NA	1515	XM_040650357
996	1	114405143	114405362	+	0	NA	intron (XM_046903149, intron 2 of 14)	NA	1315	XM_046903149
567	1	64408393	64409379	+	0	NA	promoter-TSS (XM_040655891)	NA	-2	TAGAGALT000000021017
1537	1	192873645	192874051	+	0	NA	promoter-TSS (NR_161966)	NA	53	NR_161966
680	1	75790519	75791025	+	0	NA	exon (XM_046903097, exon 1 of 14)	NA	145	XM_046903100
1244	1	145469164	145469784	+	0	NA	intron (ENSGALT00010014636, intron 2 of 3)	NA	9821	ENSGALT00010014636
183	1	20649292	20649956	+	0	NA	promoter-TSS (TAGAGALT000000006312)	NA	3	TAGAGALT000000006312
470	1	53344513	53345109	+	0	NA	exon (XM_416300, exon 12 of 12)	NA	-8303	ENSGALT00010037839
1228	1	144309185	144310179	+	0	NA	exon (XM_015274907, exon 2 of 2)	NA	-1789	ENSGALT00010014605
243	1	29719184	29720326	+	0	NA	promoter-TSS (XM_040695312)	NA	197	NM_001277358
364	1	45367398	45367678	+	0	NA	promoter-TSS (ENSGALT00010033083)	NA	107	NM_001184758
923	1	106674877	106675847	+	0	NA	promoter-TSS (INRAGALT00000004052)	NA	-208	DAVISGALT000899401
1081	1	125125114	125125187	+	0	NA	exon (XM_040662491, exon 1 of 23)	NA	283	XM_040662492
1286	1	155024298	155025288	+	0	NA	promoter-TSS (TAGAGALT000000047952)	NA	311	XM_015277035
803	1	88998874	89000292	+	0	NA	promoter-TSS (XM_015297795)	NA	-116	XM_015297795
267	1	33010517	33011849	+	0	NA	exon (XM_040670421, exon 1 of 5)	NA	234	XM_001234988
1001	1	115574368	115575022	+	0	NA	intron (XM_046919847, intron 1 of 17)	NA	101	XM_046919690
1167	1	136294141	136294755	+	0	NA	promoter-TSS (XM_004938522)	NA	2	XM_004938522
935	1	107882035	107882945	+	0	NA	promoter-TSS (XM_040666281)	NA	-53	NM_205312
175	1	19919356	19920094	+	0	NA	Intergenic	NA	-12070	DAVISGALT000446201
1535	1	192749031	192749775	+	0	NA	promoter-TSS (NM_213578)	NA	-138	NM_213578
20	1	651504	651863	+	0	NA	intron (NONGGAT000002, intron 1 of 1)	NA	10263	TAGAGALT000000000670
1160	1	135390926	135392070	+	0	NA	intron (XM_046941057, intron 1 of 4)	NA	287	NM_001030814
377	1	45903234	45903528	+	0	NA	TTS (DAVISGALT000572801)	NA	1373	DAVISGALT000572801
1217	1	143529942	143530441	+	0	NA	intron (XM_040653961, intron 1 of 43)	NA	542	XM_015274986
1231	1	144421251	144421855	+	0	NA	TTS (INRAGALT00000005308)	NA	836	INRAGALT00000005308
1384	1	171335457	171336239	+	0	NA	promoter-TSS (XM_417087)	NA	-106	XM_417087
317	1	37909876	37910234	+	0	NA	promoter-TSS (XM_015281824)	NA	-22	XM_046938311
38	1	1251531	1251896	+	0	NA	intron (XM_015287911, intron 1 of 16)	NA	647	XM_015287911
1139	1	133374300	133374433	+	0	NA	exon (XM_046904051, exon 2 of 3)	NA	-1172	XM_015277681
863	1	98171506	98172113	+	0	NA	promoter-TSS (INRAGALT00000003650)	NA	186	XM_416676
1575	1	195830119	195830868	+	0	NA	intron (XM_046942300, intron 1 of 11)	NA	715	XM_046942300
571	1	65357364	65357661	+	0	NA	promoter-TSS (NM_001277276)	NA	67	NM_001277276
138	1	13664911	13666055	+	0	NA	Intergenic	NA	4843	XR_005843890
521	1	58136768	58137280	+	0	NA	Intergenic	NA	14101	ENSGALT00010038182
967	1	112371904	112372727	+	0	NA	promoter-TSS (INRAGALT00000004321)	NA	-734	INRAGALT00000004321
505	1	56934117	56934892	+	0	NA	intron (XM_040658943, intron 1 of 19)	NA	405	XM_040658918
1064	1	123213145	123213738	+	0	NA	intron (NM_001277738, intron 1 of 11)	NA	208	NM_001277738
1516	1	189043274	189044015	+	0	NA	promoter-TSS (XM_040647114)	NA	37	XM_040647109
1204	1	140231974	140232278	+	0	NA	exon (NM_001008681, exon 3 of 3)	NA	-5978	XM_046943842
320	1	38210102	38211287	+	0	NA	promoter-TSS (INRAGALT00000001214)	NA	191	XM_046912659
1584	1	196197250	196197597	+	0	NA	TTS (XM_015280926)	NA	3124	XM_015280926
861	1	97442594	97443108	+	0	NA	intron (XM_040649955, intron 2 of 27)	NA	5946	DAVISGALT000883701
1500	1	185679076	185679439	+	0	NA	TTS (XM_046942115)	NA	253	NM_001006280
1212	1	142713217	142713883	+	0	NA	TTS (XM_015276710)	NA	264	INRAGALT00000005300
750	1	80861911	80862416	+	0	NA	promoter-TSS (XM_046904714)	NA	90	XM_040646062
447	1	50946597	50948890	+	0	NA	exon (XM_046908027, exon 1 of 2)	NA	2483	XM_416263
501	1	56875869	56876425	+	0	NA	promoter-TSS (INRAGALT00000002216)	NA	-480	INRAGALT00000002216
568	1	64595452	64596258	+	0	NA	promoter-TSS (ENSGALT00010036233)	NA	238	XM_040655917
751	1	81310020	81310305	+	0	NA	intron (XM_025143780, intron 1 of 7)	NA	3476	XM_025143780
954	1	110393809	110394426	+	0	NA	TTS (XM_003640505)	NA	221	XM_015300794
1259	1	149613454	149614025	+	0	NA	exon (ENSGALT00010014710, exon 3 of 3)	NA	1871	TAGAGALT000000047254
1044	1	121691724	121692364	+	0	NA	intron (XM_040650769, intron 15 of 25)	NA	5447	XM_040650769
1078	1	124781614	124782098	+	0	NA	promoter-TSS (XM_025148549)	NA	-133	XM_025148549
106	1	7612608	7613084	+	0	NA	intron (XM_015298894, intron 2 of 23)	NA	-12360	XM_040654682
313	1	36931765	36932280	+	0	NA	intron (XR_005841370, intron 1 of 1)	NA	-3056	DAVISGALT000534301
850	1	95154464	95154747	+	0	NA	exon (XR_006932213, exon 1 of 4)	NA	115	XR_006932213
1210	1	142183812	142184239	+	0	NA	promoter-TSS (INRAGALT00000041607)	NA	6	INRAGALT00000041607
732	1	79731077	79731809	+	0	NA	promoter-TSS (XM_040707153)	NA	-408	XM_040707170
726	1	79368372	79368711	+	0	NA	intron (XM_040707199, intron 1 of 14)	NA	382	XR_001469266
1339	1	167323177	167324434	+	0	NA	promoter-TSS (XM_046912419)	NA	-670	XM_046912450
618	1	68550625	68552081	+	0	NA	promoter-TSS (XM_046912050)	NA	23	XM_040656720
3	1	109065	109073	+	0	NA	Intergenic	NA	-1541	XR_005850421
1261	1	151388338	151389049	+	0	NA	intron (INRAGALT00000005415, intron 4 of 5)	NA	762	ENSGALT00010014789
528	1	59387786	59388465	+	0	NA	promoter-TSS (INRAGALT00000002316)	NA	254	XM_015287153
1489	1	184615407	184615742	+	0	NA	intron (ENSGALT00010022273, intron 3 of 4)	NA	9371	ENSGALT00010022277
1226	1	144298024	144298465	+	0	NA	exon (DAVISGALT001074201, exon 1 of 1)	NA	1059	DAVISGALT001074201
1371	1	170037211	170037907	+	0	NA	promoter-TSS (XM_046943324)	NA	-55	NM_001079750
529	1	59462461	59463359	+	0	NA	promoter-TSS (XR_005862566)	NA	157	XM_004937893
654	1	72023868	72025369	+	0	NA	promoter-TSS (XM_046915700)	NA	196	XR_001467868
639	1	70924775	70925835	+	0	NA	intron (NM_001037274, intron 1 of 3)	NA	1157	NM_001037274
724	1	79233887	79234451	+	0	NA	exon (NM_001278099, exon 1 of 6)	NA	123	NM_001278099
734	1	79875887	79876620	+	0	NA	promoter-TSS (XR_006933931)	NA	54	XR_006933931
647	1	71698038	71698351	+	0	NA	Intergenic	NA	-9982	ENSGALT00010062692
1266	1	153022915	153024013	+	0	NA	intron (XM_015275343, intron 1 of 9)	NA	300	XM_015275343
374	1	45670722	45671346	+	0	NA	intron (XM_046909072, intron 4 of 10)	NA	14883	XM_004937647
746	1	80654039	80655137	+	0	NA	promoter-TSS (XM_040646035)	NA	-180	XM_046943708
61	1	2578183	2581404	+	0	NA	intron (XM_040663723, intron 6 of 8)	NA	1771	XM_040663723
932	1	107193024	107194599	+	0	NA	promoter-TSS (NM_204550)	NA	230	XR_006932439
1348	1	168504976	168505256	+	0	NA	Intergenic	NA	39911	NM_001006271
295	1	35559831	35560690	+	0	NA	Intergenic	NA	6143	ENSGALT00010035363
126	1	12825713	12826777	+	0	NA	exon (XM_046944978, exon 1 of 18)	NA	9135	XM_046944978
966	1	112326123	112326723	+	0	NA	promoter-TSS (XM_416776)	NA	-42	XR_005847162
729	1	79453516	79454220	+	0	NA	promoter-TSS (XM_046939773)	NA	-204	XM_046939773
77	1	4625739	4627334	+	0	NA	intron (XM_040669745, intron 3 of 8)	NA	824	XM_040669745
1517	1	189580124	189580470	+	0	NA	promoter-TSS (DAVISGALT001282101)	NA	-176	DAVISGALT001282101
1397	1	172670098	172670413	+	0	NA	intron (NM_001257257, intron 3 of 17)	NA	11562	NONGGAT012509
690	1	76539792	76540202	+	0	NA	promoter-TSS (TAGAGALT000000056630)	NA	-509	TAGAGALT000000056624
659	1	72777681	72778565	+	0	NA	promoter-TSS (XR_006934354)	NA	121	XM_417237
1305	1	157654752	157655643	+	0	NA	promoter-TSS (ENSGALT00010002138)	NA	-200	ENSGALT00010002138
1411	1	175139697	175140210	+	0	NA	Intergenic	NA	-14106	XR_006933214
331	1	40212477	40213360	+	0	NA	exon (XM_416118, exon 1 of 17)	NA	359	XM_416118
962	1	111466065	111466714	+	0	NA	intron (XM_040658049, intron 2 of 30)	NA	652	XM_040658049
1125	1	132147042	132147942	+	0	NA	intron (XM_004938475, intron 4 of 28)	NA	7888	XM_004938475
387	1	46970324	46970865	+	0	NA	intron (XM_025148297, intron 15 of 25)	NA	-24636	DAVISGALT000579602
361	1	45208409	45209107	+	0	NA	intron (XM_015284084, intron 1 of 15)	NA	109	XR_006932843
395	1	47894951	47895379	+	0	NA	promoter-TSS (XM_025154926)	NA	78	XR_005848562
873	1	99792335	99793047	+	0	NA	TTS (NONGGAT012824)	NA	321	INRAGALT00000002367
965	1	112163930	112164250	+	0	NA	promoter-TSS (INRAGALT00000004297)	NA	192	NM_001277728
1337	1	166613747	166614362	+	0	NA	promoter-TSS (XM_046941582)	NA	3	NM_001277776
1137	1	133191321	133191329	+	0	NA	promoter-TSS (INRAGALT00000004927)	NA	-105	INRAGALT00000004927
820	1	90668909	90669314	+	0	NA	exon (XR_005842405, exon 2 of 10)	NA	20031	INRAGALT00000003447
1114	1	130489085	130489377	+	0	NA	promoter-TSS (XR_006932620)	NA	343	XM_003640523
1433	1	176979219	176979546	+	0	NA	exon (NM_001396520, exon 1 of 2)	NA	126	NM_001396520
76	1	4616834	4618061	+	0	NA	intron (XM_040669732, intron 1 of 4)	NA	409	XM_040669732
1418	1	175638496	175639163	+	0	NA	promoter-TSS (INRAGALT00000006352)	NA	105	XM_417119
1302	1	157289453	157291035	+	0	NA	TTS (ENSGALT00010002127)	NA	4071	ENSGALT00010002127
526	1	58959806	58960363	+	0	NA	exon (XM_015285686, exon 20 of 20)	NA	-11690	XR_006931302
16	1	416950	417714	+	0	NA	promoter-TSS (XM_040702688)	NA	-9	TAGAGALT000000000298
431	1	50102170	50102940	+	0	NA	exon (XM_015288899, exon 22 of 22)	NA	-9426	DAVISGALT000600002
970	1	112451160	112451850	+	0	NA	promoter-TSS (XR_006933444)	NA	-320	XR_006933445
543	1	61231721	61232516	+	0	NA	TTS (XM_046945010)	NA	936	XM_040651881
919	1	106097649	106098001	+	0	NA	promoter-TSS (XR_005847807)	NA	53	XR_210190
424	1	49681825	49682242	+	0	NA	exon (NM_001012534, exon 2 of 2)	NA	2679	XM_046938849
448	1	50967038	50968960	+	0	NA	promoter-TSS (XM_046898300)	NA	-51	XM_046898300
173	1	19364268	19367171	+	0	NA	intron (XM_003640342, intron 1 of 5)	NA	306	XM_003640342
1331	1	165774397	165775471	+	0	NA	promoter-TSS (XM_046899326)	NA	49	XM_015276739
1015	1	117547842	117548443	+	0	NA	Intergenic	NA	-5474	INRAGALT00000004539
467	1	52543956	52544604	+	0	NA	intron (XR_005843295, intron 9 of 16)	NA	15323	INRAGALT00000001970
1345	1	168079754	168080808	+	0	NA	promoter-TSS (INRAGALT00000005767)	NA	134	XM_040665950
1214	1	142813322	142814118	+	0	NA	promoter-TSS (XM_040698857)	NA	-3	XM_040698880
14	1	379380	380063	+	0	NA	intron (XM_046944192, intron 1 of 3)	NA	-1408	INRAGALT00000055667
1349	1	168524911	168525357	+	0	NA	exon (NM_001006271, exon 11 of 11)	NA	19893	NM_001006271
52	1	2201965	2203083	+	0	NA	intron (XM_015284962, intron 5 of 8)	NA	1480	XM_040663545
1088	1	126959737	126961432	+	0	NA	TTS (XM_040651544)	NA	2247	XM_040651544
604	1	67672820	67674966	+	0	NA	promoter-TSS (XR_003071312)	NA	-85	XM_015291485
937	1	108075029	108076258	+	0	NA	promoter-TSS (XM_040698527)	NA	-68	XM_040698527
1325	1	165602443	165602711	+	0	NA	promoter-TSS (NM_204810)	NA	30	NM_204810
242	1	29676788	29678277	+	0	NA	promoter-TSS (INRAGALT00000000794)	NA	-101	NM_001007850
1297	1	155995072	155995977	+	0	NA	promoter-TSS (XR_006931148)	NA	-93	XR_006931148
1153	1	135069577	135072244	+	0	NA	exon (TAGAGALT000000043929, exon 2 of 2)	NA	1928	XR_006934381
853	1	96090751	96091032	+	0	NA	intron (XM_040653484, intron 1 of 30)	NA	10942	DAVISGALT000884701
908	1	105191747	105192495	+	0	NA	promoter-TSS (INRAGALT00000003927)	NA	78	XM_416707
437	1	50630084	50630324	+	0	NA	promoter-TSS (NM_001006239)	NA	135	INRAGALT00000100791
983	1	113242552	113243610	+	0	NA	promoter-TSS (INRAGALT00000100402)	NA	-960	INRAGALT00000100402
829	1	92100185	92100668	+	0	NA	TTS (INRAGALT00000003506)	NA	2830	INRAGALT00000003506
1042	1	121497592	121498486	+	0	NA	promoter-TSS (XM_015273423)	NA	-65	XM_046902867
1436	1	177253305	177254071	+	0	NA	promoter-TSS (XM_015279147)	NA	-144	XM_015279147
1375	1	170284983	170286185	+	0	NA	promoter-TSS (XM_040705548)	NA	-323	XM_046900218
1323	1	164198312	164199058	+	0	NA	intron (ENSGALT00010010182, intron 1 of 1)	NA	2671	NONGGAT012497
1388	1	172158360	172158915	+	0	NA	promoter-TSS (XM_015277769)	NA	31	XM_015277779
689	1	76410473	76411828	+	0	NA	promoter-TSS (ENSGALT00010063301)	NA	-251	ENSGALT00010063300
1116	1	130564097	130564781	+	0	NA	promoter-TSS (NM_001398022)	NA	187	NM_001030809
509	1	57312371	57312780	+	0	NA	exon (INRAGALT00000002235, exon 1 of 1)	NA	1150	INRAGALT00000002235
1565	1	195142792	195143235	+	0	NA	TTS (TAGAGALT000000058240)	NA	1253	TAGAGALT000000058240
130	1	12995274	12995794	+	0	NA	promoter-TSS (XM_040665642)	NA	335	XM_046900513
716	1	78563745	78566008	+	0	NA	intron (XR_005842539, intron 2 of 2)	NA	1180	XR_005842550
1294	1	155654621	155655190	+	0	NA	intron (XM_040706699, intron 3 of 6)	NA	-21232	XM_040706708
975	1	112482024	112483775	+	0	NA	intron (XM_046903984, intron 2 of 3)	NA	1531	XM_046903984
1241	1	145322568	145323893	+	0	NA	promoter-TSS (ENSGALT00010014884)	NA	-139	ENSGALT00010014883
1574	1	195740991	195741468	+	0	NA	promoter-TSS (XR_001470610)	NA	801	XM_025152251
1296	1	155992415	155993141	+	0	NA	intron (ENSGALT00010002101, intron 1 of 1)	NA	-2464	ENSGALT00010002103
933	1	107241245	107242520	+	0	NA	exon (XM_046900655, exon 1 of 11)	NA	290	TAGAGALT000000036196
1580	1	196152587	196152790	+	0	NA	TTS (XM_040706226)	NA	4920	XM_040706226
1578	1	195881988	195883005	+	0	NA	intron (NM_001030837, intron 1 of 18)	NA	161	NM_001030837
1552	1	194573231	194573701	+	0	NA	intron (XM_040659152, intron 1 of 14)	NA	-3746	TAGAGALT000000057682
728	1	79450927	79451272	+	0	NA	promoter-TSS (XM_015295123)	NA	96	XM_040707141
455	1	51751093	51751886	+	0	NA	promoter-TSS (XM_001234642)	NA	90	XM_001234642
1098	1	128788339	128789587	+	0	NA	promoter-TSS (XM_015277733)	NA	137	XM_040661659
1569	1	195376960	195377339	+	0	NA	promoter-TSS (XM_040665757)	NA	-24	NM_001396972
941	1	108301968	108303199	+	0	NA	promoter-TSS (NONGGAT000923)	NA	-102	NONGGAT000923
181	1	20476133	20476473	+	0	NA	promoter-TSS (NM_001115017)	NA	-135	NM_001115017
67	1	3375177	3375778	+	0	NA	TTS (ENSGALT00010018091)	NA	239	XR_005846520
412	1	49351554	49352515	+	0	NA	intron (XM_046907299, intron 2 of 6)	NA	-2379	DAVISGALT000592201
592	1	67158756	67160022	+	0	NA	Intergenic	NA	5792	XM_040652817
355	1	44911536	44911877	+	0	NA	promoter-TSS (NM_001012810)	NA	67	NM_001012810
316	1	37887470	37888092	+	0	NA	exon (TAGAGALT000000010343, exon 2 of 2)	NA	632	TAGAGALT000000010342
191	1	22257011	22257908	+	0	NA	promoter-TSS (NM_001256970)	NA	68	XM_015282002
649	1	71886521	71886802	+	0	NA	promoter-TSS (NM_001031381)	NA	-30	NM_001031381
502	1	56877679	56878114	+	0	NA	exon (XM_025156010, exon 20 of 20)	NA	-2229	INRAGALT00000002216
466	1	52193802	52194368	+	0	NA	exon (XM_040656526, exon 1 of 11)	NA	141	XM_040656529
383	1	46563764	46564047	+	0	NA	TTS (ENSGALT00010033155)	NA	1812	XM_004937653
452	1	51551707	51552355	+	0	NA	promoter-TSS (XM_015285339)	NA	124	NM_001167731
1456	1	179521938	179522411	+	0	NA	promoter-TSS (INRAGALT00000006494)	NA	-49	INRAGALT00000006494
804	1	89038227	89038578	+	0	NA	TTS (XM_416639)	NA	193	XM_004938306
1409	1	174996556	174997319	+	0	NA	promoter-TSS (XM_046907210)	NA	16	XM_015277667
176	1	19931599	19932103	+	0	NA	exon (INRAGALT00000000548, exon 1 of 1)	NA	1449	INRAGALT00000000548
961	1	111200892	111201456	+	0	NA	exon (INRAGALT00000004269, exon 1 of 1)	NA	2117	INRAGALT00000004269
109	1	8059509	8060062	+	0	NA	promoter-TSS (NM_001031594)	NA	-27	XM_040701740
371	1	45627162	45627853	+	0	NA	TTS (TAGAGALT000000012191)	NA	517	TAGAGALT000000012191
532	1	59614836	59615570	+	0	NA	TTS (unassigned_transcript_63)	NA	574	unassigned_transcript_63
85	1	4868064	4868533	+	0	NA	intron (XM_015293766, intron 4 of 9)	NA	2921	NM_001278096
792	1	87601883	87602035	+	0	NA	promoter-TSS (XM_046901237)	NA	-842	XM_046901237
559	1	62184863	62185106	+	0	NA	promoter-TSS (XM_015286241)	NA	48	XM_015286241
324	1	39200876	39201617	+	0	NA	promoter-TSS (XR_001465560)	NA	317	NM_001396953
1513	1	188625719	188625727	+	0	NA	promoter-TSS (XM_046937864)	NA	59	NM_204099
514	1	57416051	57416631	+	0	NA	intron (XM_004937877, intron 1 of 11)	NA	-6110	XM_040650477
1312	1	161654322	161655258	+	0	NA	Intergenic	NA	13139	ENSGALT00010002268
934	1	107809879	107810372	+	0	NA	promoter-TSS (ENSGALT00010033759)	NA	37	XM_046943189
1250	1	146119649	146120769	+	0	NA	promoter-TSS (INRAGALT00000043504)	NA	116	NM_001030819
736	1	79950805	79951135	+	0	NA	intron (NM_204638, intron 4 of 10)	NA	14564	DAVISGALT000779101
485	1	54682319	54683675	+	0	NA	TTS (NONGGAT000438)	NA	380	NM_001396253
410	1	49251745	49252447	+	0	NA	promoter-TSS (XM_040696435)	NA	13	XM_015285070
1530	1	192646188	192647370	+	0	NA	exon (XM_040704520, exon 1 of 2)	NA	287	XM_040704520
949	1	109248210	109249400	+	0	NA	promoter-TSS (INRAGALT00000004133)	NA	-149	INRAGALT00000004133
517	1	57712448	57713113	+	0	NA	promoter-TSS (NM_001276362)	NA	19	NM_001276362
1054	1	122455182	122455668	+	0	NA	promoter-TSS (NM_001199100)	NA	211	NM_001397779
1235	1	144524663	144524879	+	0	NA	promoter-TSS (XM_416972)	NA	-236	XM_416972
656	1	72178820	72179391	+	0	NA	promoter-TSS (XR_006939301)	NA	236	INRAGALT00000002699
1467	1	180675574	180675755	+	0	NA	promoter-TSS (XM_001233953)	NA	-299	XM_001233953
679	1	75739780	75740537	+	0	NA	promoter-TSS (XM_003640439)	NA	-13	XM_003640439
666	1	73463170	73463736	+	0	NA	promoter-TSS (NM_001396432)	NA	-27	XM_040660794
37	1	1251270	1251458	+	0	NA	exon (XM_015287911, exon 1 of 17)	NA	298	XM_015287911
1474	1	181944897	181945274	+	0	NA	Intergenic	NA	-35198	DAVISGALT001226201
328	1	39778064	39779437	+	0	NA	promoter-TSS (XM_015278262)	NA	98	XM_015278262
357	1	44940873	44942979	+	0	NA	promoter-TSS (XR_006933793)	NA	-233	XR_006933795
1487	1	183267125	183268427	+	0	NA	exon (XM_040650438, exon 1 of 23)	NA	115	XM_040650438
576	1	65782638	65783115	+	0	NA	promoter-TSS (TAGAGALT000000021319)	NA	-578	TAGAGALT000000021319
1142	1	133644503	133645000	+	0	NA	promoter-TSS (XM_040657357)	NA	-51	XM_040657356
928	1	106898231	106900460	+	0	NA	intron (TAGAGALT000000035974, intron 1 of 1)	NA	360	TAGAGALT000000035974
388	1	46971359	46971789	+	0	NA	intron (XM_025148297, intron 15 of 25)	NA	-23656	DAVISGALT000579602
646	1	71593862	71594313	+	0	NA	exon (XM_046907575, exon 1 of 7)	NA	1857	DAVISGALT000737801
764	1	83131260	83132236	+	0	NA	promoter-TSS (XM_015295402)	NA	28	XM_015295386
393	1	47689808	47690284	+	0	NA	promoter-TSS (XM_004937659)	NA	65	XM_004937659
304	1	35944998	35945840	+	0	NA	exon (XR_006938625, exon 1 of 2)	NA	459	XR_006938625
976	1	112496772	112498579	+	0	NA	exon (XM_040665168, exon 4 of 13)	NA	6497	XM_046911678
1090	1	127472566	127472883	+	0	NA	exon (INRAGALT00000004795, exon 2 of 2)	NA	73121	TAGAGALT000000041624
822	1	91535261	91536263	+	0	NA	promoter-TSS (NM_001397134)	NA	107	NM_001079723
986	1	113402050	113402853	+	0	NA	promoter-TSS (XM_046940491)	NA	-109	XM_015301850
898	1	104708913	104709013	+	0	NA	intron (XM_015299661, intron 1 of 27)	NA	4039	INRAGALT00000003899
860	1	97266242	97267179	+	0	NA	intron (XM_040649955, intron 2 of 27)	NA	5575	NONGGAT012332
613	1	68213401	68213708	+	0	NA	promoter-TSS (XM_015289880)	NA	134	XR_001468002
1240	1	145057993	145058293	+	0	NA	promoter-TSS (DAVISGALT001082901)	NA	-484	DAVISGALT001082901
157	1	15165775	15166227	+	0	NA	promoter-TSS (XM_040659047)	NA	-83	XM_046930006
1393	1	172340934	172341460	+	0	NA	Intergenic	NA	-6662	TAGAGALT000000051455
839	1	92534414	92535448	+	0	NA	TTS (DAVISGALT000845101)	NA	-1999	DAVISGALT000845001
351	1	44169069	44169682	+	0	NA	Intergenic	NA	7202	DAVISGALT000561501
218	1	25228536	25229578	+	0	NA	promoter-TSS (TAGAGALT000000007162)	NA	82	NM_001105664
1402	1	174335481	174336099	+	0	NA	promoter-TSS (XM_015277851)	NA	-242	XM_015277851
980	1	112957207	112957751	+	0	NA	promoter-TSS (XM_015302017)	NA	24	XM_015302009
759	1	82512084	82512447	+	0	NA	promoter-TSS (XM_046905133)	NA	7	XM_046905122
854	1	96094225	96094771	+	0	NA	intron (XM_040653484, intron 1 of 30)	NA	7335	DAVISGALT000884701
1166	1	135986421	135987654	+	0	NA	intron (NONGGAT012427, intron 1 of 1)	NA	826	NONGGAT012427
881	1	100936028	100936679	+	0	NA	TTS (NONGGAT015911)	NA	439	NONGGAT015911
1425	1	175948091	175949885	+	0	NA	promoter-TSS (XM_015279740)	NA	-105	XM_015279740
693	1	76850817	76851657	+	0	NA	promoter-TSS (NM_205145)	NA	-28	NM_001396950
1457	1	179563068	179564663	+	0	NA	promoter-TSS (XM_015279471)	NA	-258	XM_015279471
806	1	89407114	89407976	+	0	NA	exon (DAVISGALT000833201, exon 1 of 1)	NA	114	DAVISGALT000833201
782	1	85121352	85121800	+	0	NA	exon (XM_416605, exon 12 of 12)	NA	11958	XM_416604
1128	1	132414027	132414905	+	0	NA	promoter-TSS (NM_001302185)	NA	128	XM_025149971
758	1	82440345	82440987	+	0	NA	promoter-TSS (ENSGALT00010016524)	NA	-45	ENSGALT00010016514
731	1	79479196	79479778	+	0	NA	TTS (NM_001031602)	NA	235	XM_040707131
547	1	61747457	61747998	+	0	NA	intron (NM_001397650, intron 1 of 18)	NA	-1745	DAVISGALT000667801
1427	1	176151855	176152755	+	0	NA	TTS (INRAGALT00000101173)	NA	205	XM_417126
1347	1	168214484	168214753	+	0	NA	promoter-TSS (XM_046941622)	NA	57	XM_046941630
868	1	98699487	98700046	+	0	NA	promoter-TSS (INRAGALT00000003713)	NA	-705	INRAGALT00000003713
1087	1	126957177	126957927	+	0	NA	promoter-TSS (XM_040651544)	NA	-785	XM_040651544
1085	1	125834446	125835763	+	0	NA	intron (NM_205424, intron 1 of 13)	NA	530	NM_205424
1040	1	120746492	120746735	+	0	NA	promoter-TSS (XM_040649579)	NA	-52	XM_040649579
1502	1	185740251	185740895	+	0	NA	promoter-TSS (XR_005850196)	NA	-64	XM_004938870
524	1	58685356	58686111	+	0	NA	intron (XM_004937879, intron 1 of 6)	NA	476	XM_416361
775	1	83926036	83926848	+	0	NA	promoter-TSS (XM_025143810)	NA	-78	XM_025143810
800	1	88613691	88614709	+	0	NA	TTS (INRAGALT00000003356)	NA	1516	INRAGALT00000003356
982	1	113233654	113234643	+	0	NA	promoter-TSS (NM_001277734)	NA	-103	NM_001277734
440	1	50684298	50684639	+	0	NA	promoter-TSS (XM_046938916)	NA	325	XM_025148586
154	1	15052626	15053313	+	0	NA	intron (NM_001030727, intron 1 of 13)	NA	141	NM_001030727
147	1	14325010	14326634	+	0	NA	promoter-TSS (XM_040656660)	NA	89	XM_040656632
1360	1	169151634	169152221	+	0	NA	intron (XM_004938720, intron 1 of 1)	NA	303	XM_004938720
1084	1	125335783	125335949	+	0	NA	exon (XM_040701001, exon 17 of 17)	NA	-17733	INRAGALT00000004755
1288	1	155129799	155130181	+	0	NA	TTS (INRAGALT00000005503)	NA	1615	INRAGALT00000005503
1027	1	118468602	118469320	+	0	NA	exon (XM_001233999, exon 1 of 8)	NA	204	XM_416800
1221	1	144012505	144013007	+	0	NA	intron (XM_025146739, intron 21 of 21)	NA	-3687	DAVISGALT001076701
454	1	51668995	51669672	+	0	NA	promoter-TSS (XR_005858066)	NA	-109	NM_001277381
232	1	27097522	27100586	+	0	NA	intron (INRAGALT00000000760, intron 1 of 1)	NA	5173	INRAGALT00000000760
594	1	67177857	67178432	+	0	NA	exon (XM_040705663, exon 2 of 2)	NA	780	XM_040705663
73	1	4583257	4583572	+	0	NA	promoter-TSS (XM_040654374)	NA	-228	XM_040654374
553	1	61841436	61842295	+	0	NA	Intergenic	NA	15158	NM_001397139
812	1	89723049	89723960	+	0	NA	intron (XM_046901683, intron 1 of 1)	NA	2001	XM_046901683
1159	1	135238144	135238480	+	0	NA	promoter-TSS (INRAGALT00000101072)	NA	111	XM_040657378
494	1	56007595	56007899	+	0	NA	intron (XM_040658556, intron 2 of 13)	NA	-7597	DAVISGALT000640801
436	1	50347871	50348345	+	0	NA	intron (XM_046907853, intron 5 of 9)	NA	9506	XM_040669157
91	1	6774174	6775061	+	0	NA	promoter-TSS (XM_040654550)	NA	71	XM_040654550
107	1	7940948	7941937	+	0	NA	promoter-TSS (XR_005842363)	NA	157	XM_046903411
141	1	14153711	14154189	+	0	NA	promoter-TSS (XR_005843387)	NA	109	XM_015275772
451	1	51244712	51245416	+	0	NA	promoter-TSS (XM_004949796)	NA	52	XM_015288433
1324	1	165518451	165518861	+	0	NA	Intergenic	NA	31925	INRAGALT00000005681
840	1	92540408	92542639	+	0	NA	promoter-TSS (XM_046912866)	NA	217	XM_046912923
8	1	255114	256255	+	0	NA	promoter-TSS (INRAGALT00000106606)	NA	-154	INRAGALT00000106605
960	1	111178802	111179531	+	0	NA	intron (XM_046940415, intron 9 of 12)	NA	-17037	INRAGALT00000004268
1317	1	163168842	163169125	+	0	NA	TTS (ENSGALT00010010128)	NA	3744	ENSGALT00010010138
1519	1	190162744	190163900	+	0	NA	promoter-TSS (XR_006931849)	NA	-108	XR_006931849
1470	1	180982698	180983557	+	0	NA	promoter-TSS (NM_001278088)	NA	-106	XM_417170
1172	1	136921249	136922403	+	0	NA	promoter-TSS (XM_046906485)	NA	42	XM_046906485
1262	1	151391993	151392714	+	0	NA	TTS (XM_015299081)	NA	2405	XM_015299081
503	1	56882979	56883491	+	0	NA	intron (XM_040658918, intron 15 of 18)	NA	-7568	INRAGALT00000002216
212	1	25008602	25009158	+	0	NA	promoter-TSS (XM_046937681)	NA	-208	XM_046937681
1236	1	144653688	144654008	+	0	NA	exon (XM_046941219, exon 1 of 9)	NA	2925	XR_006939280
768	1	83553515	83555783	+	0	NA	exon (TAGAGALT000000029785, exon 2 of 2)	NA	1253	TAGAGALT000000029785
711	1	78386580	78387746	+	0	NA	exon (XR_006940007, exon 1 of 5)	NA	213	NM_205406
354	1	44867081	44868976	+	0	NA	promoter-TSS (XM_046912539)	NA	86	XM_046912528
631	1	69819191	69820004	+	0	NA	promoter-TSS (XR_003071376)	NA	136	XM_015290544
855	1	96598628	96598836	+	0	NA	intron (XM_040653486, intron 3 of 30)	NA	10762	DAVISGALT000886601
75	1	4607985	4609512	+	0	NA	exon (XM_040669345, exon 3 of 7)	NA	885	XM_040669345
1576	1	195867528	195868048	+	0	NA	intron (XM_046942302, intron 14 of 14)	NA	5265	ENSGALT00010007583
81	1	4672414	4672745	+	0	NA	exon (XM_040670394, exon 19 of 19)	NA	-4935	XM_040670382
1378	1	170405215	170405919	+	0	NA	exon (XM_015275733, exon 1 of 8)	NA	164	XM_015275733
810	1	89715002	89717103	+	0	NA	exon (XM_046901677, exon 1 of 2)	NA	1320	XM_046901677
326	1	39641795	39643496	+	0	NA	promoter-TSS (XM_015283263)	NA	-63	XM_015283263
1475	1	182220410	182221045	+	0	NA	promoter-TSS (XM_046899532)	NA	-189	XM_046899532
777	1	84638403	84639007	+	0	NA	intron (ENSGALT00010016247, intron 2 of 2)	NA	-12253	NONGGAT000739
1165	1	135812562	135813079	+	0	NA	promoter-TSS (ENSGALT00010038702)	NA	46	ENSGALT00010038702
1498	1	185552163	185552783	+	0	NA	promoter-TSS (ENSGALT00010021867)	NA	-843	ENSGALT00010021867
1514	1	188764202	188764599	+	0	NA	promoter-TSS (XM_015280299)	NA	8	XM_015280299
97	1	6978375	6978669	+	0	NA	exon (XM_046909274, exon 1 of 11)	NA	159	XM_003640331
508	1	57216137	57216794	+	0	NA	intron (NM_001195276, intron 2 of 3)	NA	2445	DAVISGALT000657001
303	1	35870837	35871353	+	0	NA	exon (XM_046938268, exon 1 of 15)	NA	-6806	DAVISGALT000528801
1155	1	135079517	135081015	+	0	NA	Intergenic	NA	5491	XM_046916360
1392	1	172340098	172340420	+	0	NA	Intergenic	NA	-7600	TAGAGALT000000051455
1450	1	178730856	178732070	+	0	NA	TTS (TAGAGALT000000053491)	NA	182	NM_001030830
1237	1	144687190	144687721	+	0	NA	promoter-TSS (XM_015274828)	NA	172	TAGAGALT000000046592
1076	1	124749325	124751339	+	0	NA	intron (NM_001397665, intron 1 of 10)	NA	548	TAGAGALT000000041115
809	1	89713165	89713745	+	0	NA	exon (XM_046901691, exon 2 of 2)	NA	-1277	XM_046901677
360	1	45182907	45183481	+	0	NA	exon (XM_015284072, exon 31 of 31)	NA	20429	XM_015284098
205	1	24635351	24636456	+	0	NA	intron (NM_001098539, intron 1 of 22)	NA	204	NM_001098539
423	1	49667171	49668173	+	0	NA	promoter-TSS (NM_001277376)	NA	-123	NM_001277376
619	1	68583945	68584975	+	0	NA	exon (XM_015290713, exon 1 of 5)	NA	143	XM_015290723
845	1	92666008	92666925	+	0	NA	promoter-TSS (XM_046940190)	NA	-12	XM_025149433
1403	1	174346114	174346965	+	0	NA	intron (XM_025146830, intron 1 of 5)	NA	124	XM_040703805
1365	1	169345155	169348643	+	0	NA	intron (XM_040653162, intron 1 of 1)	NA	244	XM_040653162
12	1	324339	324609	+	0	NA	intron (XM_046944192, intron 1 of 3)	NA	1319	INRAGALT00000048645
363	1	45293080	45294744	+	0	NA	promoter-TSS (INRAGALT00000100768)	NA	425	XM_001231674
442	1	50758849	50759398	+	0	NA	promoter-TSS (XM_046942932)	NA	-223	XM_015284373
834	1	92408866	92409247	+	0	NA	exon (XM_015298225, exon 7 of 10)	NA	19705	NM_001278103
531	1	59598020	59600143	+	0	NA	promoter-TSS (XM_040697045)	NA	-249	XM_040697045
1197	1	140026629	140026947	+	0	NA	TTS (INRAGALT00000005173)	NA	168	INRAGALT00000005173
1398	1	172676534	172676994	+	0	NA	intron (NM_001257257, intron 3 of 17)	NA	14828	DAVISGALT001181601
178	1	20302178	20303041	+	0	NA	promoter-TSS (XM_015273353)	NA	-99	XR_001462005
29	1	934374	934651	+	0	NA	intron (TAGAGALT000000001003, intron 2 of 2)	NA	2315	TAGAGALT000000113358
718	1	78754596	78756356	+	0	NA	promoter-TSS (NONGGAT012749)	NA	-271	NONGGAT012749
1061	1	123103222	123103936	+	0	NA	promoter-TSS (DAVISGALT000980301)	NA	160	XM_015273561
115	1	8899018	8899747	+	0	NA	exon (XM_015295302, exon 1 of 19)	NA	201	XM_046921810
673	1	74627634	74628294	+	0	NA	exon (INRAGALT00000002787, exon 1 of 1)	NA	2297	INRAGALT00000002787
549	1	61754164	61755021	+	0	NA	intron (NM_001397650, intron 1 of 18)	NA	-8610	DAVISGALT000667801
1066	1	123598217	123598596	+	0	NA	promoter-TSS (XM_015273663)	NA	58	NM_001006264
1493	1	185267430	185268562	+	0	NA	Intergenic	NA	-1742	ENSGALT00010022016
1445	1	178491770	178492708	+	0	NA	promoter-TSS (NM_204312)	NA	36	NM_204312
402	1	48800995	48801582	+	0	NA	intron (XR_005848673, intron 3 of 3)	NA	-5777	ENSGALT00010033295
838	1	92515528	92516977	+	0	NA	promoter-TSS (XM_025144650)	NA	-153	XM_025144650
869	1	98743540	98744045	+	0	NA	promoter-TSS (ENSGALT00010020402)	NA	128	XM_040670648
1510	1	187754374	187754882	+	0	NA	exon (DAVISGALT000509201, exon 2 of 2)	NA	670	XM_040651694
335	1	40791531	40792349	+	0	NA	promoter-TSS (XR_005862546)	NA	76	XR_005862546
652	1	71952652	71953904	+	0	NA	exon (XM_046915700, exon 11 of 11)	NA	2258	XM_046903955
1213	1	142796152	142796885	+	0	NA	promoter-TSS (NM_001034823)	NA	-9	XM_015274516
843	1	92565016	92566107	+	0	NA	promoter-TSS (DAVISGALT000845601)	NA	-393	DAVISGALT000845601
1273	1	153514252	153514573	+	0	NA	intron (ENSGALT00010002345, intron 1 of 3)	NA	-14013	ENSGALT00010002343
266	1	32820465	32820687	+	0	NA	Intergenic	NA	29037	INRAGALT00000001012
1546	1	194179736	194180358	+	0	NA	intron (XR_005844375, intron 2 of 2)	NA	-5416	TAGAGALT000000430272
1239	1	144885109	144886159	+	0	NA	exon (XM_040706167, exon 2 of 2)	NA	1111	XM_040706167
998	1	114493243	114494135	+	0	NA	promoter-TSS (XM_046919009)	NA	-9	XM_046919009
589	1	66904575	66905393	+	0	NA	promoter-TSS (XM_040653706)	NA	26	XM_040653706
687	1	76150940	76151634	+	0	NA	promoter-TSS (TAGAGALT000000025360)	NA	364	XM_040697693
1267	1	153065515	153066595	+	0	NA	promoter-TSS (XR_006932134)	NA	373	XM_004938612
705	1	77494447	77495847	+	0	NA	promoter-TSS (NM_001004386)	NA	33	NM_001004386
350	1	43500839	43503182	+	0	NA	promoter-TSS (NM_001397874)	NA	65	XM_015277056
540	1	61023718	61024002	+	0	NA	TTS (INRAGALT00000043759)	NA	1289	INRAGALT00000043759
813	1	89725160	89727216	+	0	NA	intron (NONGGAT012773, intron 1 of 2)	NA	4685	XM_046901683
643	1	71183574	71185292	+	0	NA	promoter-TSS (ENSGALT00010062989)	NA	-774	ENSGALT00010062989
262	1	32526234	32527191	+	0	NA	Intergenic	NA	-1278	TAGAGALT000000008787
421	1	49625347	49626112	+	0	NA	intron (XM_025155125, intron 2 of 7)	NA	586	XM_025155125
348	1	43086496	43087040	+	0	NA	promoter-TSS (NM_205130)	NA	-213	NM_205130
1198	1	140038927	140039953	+	0	NA	promoter-TSS (TAGAGALT000000045464)	NA	-285	TAGAGALT000000045464
1542	1	194047675	194048326	+	0	NA	exon (XM_046943217, exon 21 of 26)	NA	4914	XM_040706719
573	1	65544123	65544742	+	0	NA	promoter-TSS (TAGAGALT000000021303)	NA	214	ENSGALT00010036287
561	1	63123644	63124270	+	0	NA	exon (XM_004937963, exon 1 of 22)	NA	168	XM_004937964
1464	1	180423881	180424629	+	0	NA	promoter-TSS (XM_015279593)	NA	-350	XM_015279593
1313	1	162190006	162191000	+	0	NA	promoter-TSS (NM_001397209)	NA	25	NM_001397209
1316	1	163134987	163135378	+	0	NA	intron (ENSGALT00010010129, intron 1 of 3)	NA	1171	ENSGALT00010010131
222	1	25725051	25725666	+	0	NA	intron (ENSGALT00010004951, intron 4 of 6)	NA	-12649	XR_006932233
1104	1	129845474	129846442	+	0	NA	promoter-TSS (ENSGALT00010007543)	NA	438	NM_001397245
300	1	35833789	35834159	+	0	NA	exon (ENSGALT00010035436, exon 1 of 4)	NA	275	ENSGALT00010035436
1175	1	137015862	137016924	+	0	NA	promoter-TSS (XM_046941111)	NA	-95	XM_046941111
134	1	13235832	13236231	+	0	NA	exon (XM_046931916, exon 1 of 20)	NA	226	XM_046932049
802	1	88766247	88767040	+	0	NA	promoter-TSS (NR_105614)	NA	24	unassigned_transcript_105
730	1	79468135	79468499	+	0	NA	exon (NM_001031602, exon 1 of 9)	NA	111	NM_001031602
1272	1	153495525	153496485	+	0	NA	promoter-TSS (ENSGALT00010002336)	NA	-238	ENSGALT00010002337
1002	1	115681775	115681954	+	0	NA	intron (XM_040649747, intron 18 of 30)	NA	7246	XM_025152595
1308	1	160362026	160362765	+	0	NA	promoter-TSS (ENSGALT00010002232)	NA	52	ENSGALT00010002231
1554	1	194593991	194594576	+	0	NA	promoter-TSS (TAGAGALT000000057717)	NA	256	XM_015281019
95	1	6916246	6916625	+	0	NA	promoter-TSS (XR_005842338)	NA	40	XM_040654603
1476	1	182434811	182436346	+	0	NA	promoter-TSS (XR_006931987)	NA	84	NM_001006279
162	1	15907259	15907632	+	0	NA	TTS (XM_046942553)	NA	138	NM_001031351
1438	1	177283258	177283898	+	0	NA	promoter-TSS (ENSGALT00010014602)	NA	198	XM_417136
628	1	69257005	69257325	+	0	NA	exon (XM_040703154, exon 13 of 13)	NA	-2140	XM_416460
787	1	85602357	85602992	+	0	NA	promoter-TSS (INRAGALT00000100296)	NA	-319	INRAGALT00000100296
493	1	55635764	55636983	+	0	NA	promoter-TSS (TAGAGALT000000018117)	NA	-169	XM_015285488
735	1	79921509	79922170	+	0	NA	promoter-TSS (NM_204638)	NA	37	NM_204638
362	1	45255715	45256436	+	0	NA	promoter-TSS (INRAGALT00000001514)	NA	260	XM_416147
122	1	12170417	12170759	+	0	NA	exon (DAVISGALT000472501, exon 1 of 1)	NA	558	DAVISGALT000472501
64	1	2830265	2831066	+	0	NA	promoter-TSS (TAGAGALT000000002233)	NA	142	TAGAGALT000000002225
420	1	49610381	49610724	+	0	NA	promoter-TSS (NM_204927)	NA	86	XM_001233782
1145	1	133914339	133914829	+	0	NA	promoter-TSS (XM_040671932)	NA	-8	NM_205485
1206	1	140998356	140998816	+	0	NA	intron (ENSGALT00010039005, intron 1 of 3)	NA	-4678	ENSGALT00010039016
286	1	34858895	34859576	+	0	NA	intron (XM_040666815, intron 1 of 24)	NA	4914	XM_040666870
2	1	60361	61220	+	0	NA	promoter-TSS (XR_005839888)	NA	-136	XR_006939925
231	1	27079743	27080814	+	0	NA	promoter-TSS (NM_001001468)	NA	-152	NM_001001468
717	1	78698541	78699222	+	0	NA	promoter-TSS (NONGGAT000639)	NA	-63	NONGGAT000639
127	1	12862068	12862437	+	0	NA	Intergenic	NA	7798	INRAGALT00000000363
174	1	19756563	19757179	+	0	NA	promoter-TSS (ENSGALT00010025827)	NA	-812	ENSGALT00010025827
1515	1	188998093	188999652	+	0	NA	promoter-TSS (XM_417213)	NA	68	XM_417213
512	1	57384091	57384511	+	0	NA	promoter-TSS (XM_046904159)	NA	34	XM_046904159
871	1	99431517	99432331	+	0	NA	Intergenic	NA	14756	INRAGALT00000003726
1572	1	195727888	195728280	+	0	NA	exon (XM_040660014, exon 4 of 6)	NA	2066	XM_040660014
318	1	38111481	38112191	+	0	NA	promoter-TSS (INRAGALT00000001205)	NA	-890	INRAGALT00000001205
757	1	82376570	82377320	+	0	NA	promoter-TSS (XR_006932109)	NA	-48	XR_006932108
981	1	113096095	113096373	+	0	NA	promoter-TSS (XM_416781)	NA	-9	XM_004934618
307	1	36359747	36359941	+	0	NA	promoter-TSS (XR_211033)	NA	-83	XM_046912467
314	1	37815954	37817632	+	0	NA	exon (XR_003077280, exon 2 of 6)	NA	868	XR_003077280
1117	1	130741067	130741802	+	0	NA	TTS (XM_040662094)	NA	266	INRAGALT00000004870
602	1	67531491	67531899	+	0	NA	intron (ENSGALT00010036043, intron 2 of 3)	NA	273	ENSGALT00010036043
45	1	1647735	1649066	+	0	NA	promoter-TSS (XR_001466544)	NA	96	XM_414985
230	1	26956738	26957727	+	0	NA	promoter-TSS (XM_040651743)	NA	5	XM_046900534
1482	1	182747795	182748479	+	0	NA	intron (XM_040650361, intron 2 of 7)	NA	1754	XM_040650361
648	1	71863731	71864473	+	0	NA	promoter-TSS (unassigned_transcript_72)	NA	-173	XM_040647403
1020	1	117758701	117758779	+	0	NA	Intergenic	NA	41182	NONGGAT001004
686	1	75959608	75960781	+	0	NA	promoter-TSS (XM_040648292)	NA	9	XR_003071581
569	1	64941343	64943760	+	0	NA	promoter-TSS (XM_025141947)	NA	-152	XM_025141947
233	1	27174306	27175629	+	0	NA	promoter-TSS (NM_001195469)	NA	245	XM_004937545
1005	1	115858755	115859414	+	0	NA	promoter-TSS (DAVISGALT000944901)	NA	103	XM_015302218
1136	1	133188583	133191091	+	0	NA	TTS (DAVISGALT001021401)	NA	945	NM_001389460
905	1	104892367	104892582	+	0	NA	intron (ENSGALT00010034385, intron 1 of 2)	NA	548	ENSGALT00010034385
1143	1	133685402	133686747	+	0	NA	TTS (ENSGALT00010039178)	NA	156	XM_040657365
939	1	108162321	108162860	+	0	NA	exon (XM_046905752, exon 3 of 3)	NA	-9174	DAVISGALT000911801
1141	1	133588054	133589503	+	0	NA	exon (XM_015277797, exon 1 of 8)	NA	289	XM_015277797
66	1	3366315	3367823	+	0	NA	TTS (ENSGALT00010018089)	NA	366	ENSGALT00010018089
945	1	109100516	109101027	+	0	NA	Intergenic	NA	-21402	DAVISGALT000916901
260	1	32176420	32177471	+	0	NA	promoter-TSS (ENSGALT00010034378)	NA	372	NM_001199604
1269	1	153448045	153448501	+	0	NA	intron (ENSGALT00010002024, intron 1 of 3)	NA	5241	ENSGALT00010002024
1004	1	115702763	115703781	+	0	NA	exon (XM_040649755, exon 3 of 31)	NA	1038	XM_040649762
1126	1	132154865	132155659	+	0	NA	intron (XM_004938475, intron 1 of 28)	NA	118	XM_004938475
867	1	98591440	98592897	+	0	NA	promoter-TSS (TAGAGALT000000033857)	NA	-348	TAGAGALT000000033857
228	1	26828796	26830049	+	0	NA	promoter-TSS (XM_046900524)	NA	-30	XM_046900524
434	1	50232731	50233347	+	0	NA	promoter-TSS (INRAGALT00000001730)	NA	-792	INRAGALT00000001730
727	1	79411820	79412493	+	0	NA	exon (XM_015295165, exon 1 of 6)	NA	256	XM_015295165
60	1	2563436	2566232	+	0	NA	promoter-TSS (ENSGALT00010012647)	NA	-284	XM_040663856
836	1	92440771	92441682	+	0	NA	promoter-TSS (NM_001079739)	NA	-140	NM_001079739
1245	1	145502354	145502670	+	0	NA	TTS (INRAGALT00000005355)	NA	2006	INRAGALT00000005355
1022	1	117949161	117951198	+	0	NA	intron (XM_025146479, intron 3 of 4)	NA	-2270	XM_040653004
906	1	105038566	105038961	+	0	NA	promoter-TSS (XM_003640479)	NA	51	XM_003640479
761	1	83048751	83049716	+	0	NA	promoter-TSS (XM_015295368)	NA	-7	XM_040646315
1434	1	177226272	177227490	+	0	NA	promoter-TSS (INRAGALT00000101175)	NA	408	XM_015279118
874	1	99933680	99934020	+	0	NA	Intergenic	NA	-16112	TAGAGALT000000034084
253	1	30808240	30808599	+	0	NA	exon (XM_046902877, exon 19 of 19)	NA	3912	XR_005860625
1199	1	140047346	140047968	+	0	NA	Intergenic	NA	-6942	XM_046903550
1460	1	180191978	180192811	+	0	NA	promoter-TSS (XM_040646591)	NA	301	XM_015279515
479	1	54006523	54007024	+	0	NA	intron (XM_416310, intron 2 of 6)	NA	4655	DAVISGALT000624501
125	1	12822319	12822811	+	0	NA	exon (XM_046944978, exon 1 of 18)	NA	-8588	XM_046944982
614	1	68275255	68275875	+	0	NA	promoter-TSS (XM_040697354)	NA	451	XM_040697455
1315	1	162864665	162865932	+	0	NA	intron (ENSGALT00010009707, intron 1 of 1)	NA	-74865	XR_001463889
685	1	75954613	75955256	+	0	NA	promoter-TSS (XM_025142762)	NA	9	XM_046899094
225	1	26474013	26474374	+	0	NA	Intergenic	NA	-1511	NM_001397271
1544	1	194129021	194129354	+	0	NA	intron (XM_046911918, intron 3 of 5)	NA	-1873	ENSGALT00010003976
1219	1	143965712	143966855	+	0	NA	promoter-TSS (XM_025146745)	NA	65	XM_025146745
1354	1	168678245	168679566	+	0	NA	promoter-TSS (NM_205199)	NA	-209	NM_205199
1372	1	170140470	170140816	+	0	NA	promoter-TSS (XR_005862086)	NA	149	XM_001233772
1111	1	130302165	130302785	+	0	NA	exon (XM_015277747, exon 1 of 11)	NA	257	XM_015277747
491	1	55462657	55463644	+	0	NA	promoter-TSS (NM_001277392)	NA	210	XM_025148736
422	1	49632882	49633137	+	0	NA	exon (XM_003640376, exon 2 of 4)	NA	2208	XM_003640376
794	1	87803272	87803670	+	0	NA	intron (XM_046914750, intron 1 of 1)	NA	1218	XM_046914750
1368	1	169780358	169780682	+	0	NA	exon (ENSGALT00010010012, exon 2 of 2)	NA	1890	ENSGALT00010010012
921	1	106175338	106175743	+	0	NA	TTS (DAVISGALT000900901)	NA	218	XM_025146753
483	1	54426428	54426965	+	0	NA	TTS (INRAGALT00000002085)	NA	273	INRAGALT00000002085
1300	1	156211568	156211954	+	0	NA	promoter-TSS (XM_015275801)	NA	-72	NM_001164350
1420	1	175852326	175853129	+	0	NA	TTS (DAVISGALT001193001)	NA	579	XR_001464336
99	1	7026055	7026243	+	0	NA	TTS (DAVISGALT000392601)	NA	3012	DAVISGALT000392601
1437	1	177278810	177279026	+	0	NA	intron (XM_001234805, intron 2 of 3)	NA	3892	XM_015279159
1169	1	136434402	136435745	+	0	NA	promoter-TSS (DAVISGALT001051501)	NA	-1	XM_046906276
472	1	53403073	53404100	+	0	NA	intron (NM_001030761, intron 2 of 14)	NA	356	NM_001030761
1270	1	153489486	153489781	+	0	NA	promoter-TSS (XM_015277327)	NA	30	XM_015277327
668	1	73974648	73975125	+	0	NA	promoter-TSS (XM_004938073)	NA	-299	XM_040660950
605	1	67680351	67681139	+	0	NA	exon (INRAGALT00000002534, exon 1 of 1)	NA	1236	INRAGALT00000002534
476	1	53716904	53717233	+	0	NA	Intergenic	NA	-3049	INRAGALT00000002069
1477	1	182467785	182468994	+	0	NA	promoter-TSS (XR_006931993)	NA	166	NM_001007822
929	1	107068978	107070784	+	0	NA	promoter-TSS (XM_025145235)	NA	-529	XM_025145235
1543	1	194078574	194078682	+	0	NA	intron (XM_003643434, intron 1 of 3)	NA	250	XM_003643434
460	1	51890214	51891009	+	0	NA	intron (XM_015288028, intron 1 of 12)	NA	-10714	DAVISGALT000619201
1417	1	175615117	175615726	+	0	NA	promoter-TSS (XM_015277964)	NA	24	INRAGALT00000006348
1118	1	130744691	130745153	+	0	NA	promoter-TSS (XM_040662094)	NA	221	INRAGALT00000004872
541	1	61034545	61034928	+	0	NA	TTS (TAGAGALT000000019956)	NA	-2520	NM_204836
1071	1	124341617	124342594	+	0	NA	intron (XM_040662387, intron 1 of 12)	NA	206	XM_040662387
533	1	59630768	59632227	+	0	NA	promoter-TSS (XM_046901285)	NA	-148	XM_046901308
904	1	104888607	104889384	+	0	NA	exon (XR_005839481, exon 4 of 4)	NA	1265	ENSGALT00010034379
1189	1	139088870	139089518	+	0	NA	promoter-TSS (XM_416953)	NA	-32	XM_416953
1492	1	185126680	185128086	+	0	NA	promoter-TSS (XM_417188)	NA	-349	XM_004938845
272	1	33374232	33374725	+	0	NA	Intergenic	NA	-3786	ENSGALT00010034406
1194	1	139838161	139842013	+	0	NA	Intergenic	NA	-1533	ENSGALT00010038912
1068	1	123643973	123644704	+	0	NA	exon (XM_040653041, exon 3 of 7)	NA	1058	XM_040653041
179	1	20354440	20356167	+	0	NA	promoter-TSS (XR_001462081)	NA	473	XM_015273068
68	1	3383413	3383742	+	0	NA	intron (XM_040669330, intron 1 of 8)	NA	154	XM_040669330
204	1	24514979	24515530	+	0	NA	promoter-TSS (NM_001396267)	NA	-34	XM_025147609
641	1	70952129	70952528	+	0	NA	TTS (ENSGALT00010062668)	NA	-3657	XR_006934339
135	1	13505603	13505935	+	0	NA	promoter-TSS (INRAGALT00000003073)	NA	46	INRAGALT00000003073
327	1	39651163	39651888	+	0	NA	exon (ENSGALT00010034903, exon 1 of 2)	NA	118	ENSGALT00010034903
71	1	3784406	3785393	+	0	NA	promoter-TSS (XR_006931297)	NA	-11	XR_006931297
912	1	105417160	105417790	+	0	NA	promoter-TSS (XM_046915103)	NA	-76	XM_046915103
478	1	53924524	53925104	+	0	NA	intron (XM_025148724, intron 1 of 26)	NA	225	NM_001321490
1567	1	195246767	195247952	+	0	NA	TTS (DAVISGALT001301101)	NA	2769	DAVISGALT001301101
1192	1	139818768	139820942	+	0	NA	promoter-TSS (ENSGALT00010038903)	NA	-529	ENSGALT00010038903
862	1	97679492	97679881	+	0	NA	Intergenic	NA	-8556	DAVISGALT000856801
293	1	35510015	35511253	+	0	NA	intron (NM_001039271, intron 1 of 9)	NA	315	XM_040695750
807	1	89704880	89705272	+	0	NA	intron (NONGGAT012773, intron 1 of 2)	NA	-4270	XM_046901698
506	1	56936805	56937228	+	0	NA	exon (XM_416350, exon 1 of 8)	NA	440	XM_416350
753	1	81761050	81761549	+	0	NA	intron (XM_025143780, intron 1 of 7)	NA	4655	DAVISGALT000808601
1483	1	182780388	182780648	+	0	NA	TTS (XR_005841001)	NA	3005	XM_040650385
356	1	44921742	44921956	+	0	NA	promoter-TSS (INRAGALT00000100754)	NA	178	XM_004937627
872	1	99527721	99529075	+	0	NA	promoter-TSS (XM_015295756)	NA	-38	XM_015295756
1105	1	129847962	129849055	+	0	NA	intron (ENSGALT00010007546, intron 1 of 1)	NA	522	ENSGALT00010007547
959	1	111133444	111133722	+	0	NA	promoter-TSS (NM_001037829)	NA	-84	NM_001037829
186	1	21558901	21559411	+	0	NA	TTS (ENSGALT00010004446)	NA	-40988	INRAGALT00000000637
1055	1	122907811	122908569	+	0	NA	promoter-TSS (XM_015273570)	NA	-10	XM_416829
55	1	2403981	2404262	+	0	NA	intron (XM_040669295, intron 9 of 9)	NA	3701	XM_040669295
1304	1	157438031	157438642	+	0	NA	exon (TAGAGALT000000048305, exon 1 of 1)	NA	340	TAGAGALT000000048305
901	1	104798726	104799705	+	0	NA	promoter-TSS (XR_005839479)	NA	86	XR_005839479
438	1	50668140	50668560	+	0	NA	exon (XM_046938916, exon 2 of 2)	NA	-5749	DAVISGALT000603201
1529	1	192479310	192479490	+	0	NA	promoter-TSS (ENSGALT00010008358)	NA	-26	XM_417219
1238	1	144856763	144857892	+	0	NA	promoter-TSS (XM_046941235)	NA	19	XM_046941235
1506	1	186245643	186246058	+	0	NA	TTS (XM_046900084)	NA	1329	DAVISGALT001254201
598	1	67324397	67325769	+	0	NA	promoter-TSS (XR_006932169)	NA	0	XR_006932169
909	1	105274650	105277164	+	0	NA	exon (NM_001031526, exon 2 of 2)	NA	1432	NM_001031526
665	1	73297294	73298014	+	0	NA	promoter-TSS (XM_046909470)	NA	-20	XM_046909470
391	1	47298266	47298797	+	0	NA	promoter-TSS (XM_040696082)	NA	-21	XM_015284735
1120	1	131364524	131366770	+	0	NA	promoter-TSS (XM_040653764)	NA	-11	XM_046903907
163	1	16137645	16138225	+	0	NA	exon (NONGGAT000123, exon 2 of 2)	NA	-1482	XM_046943861
1452	1	178837553	178838225	+	0	NA	promoter-TSS (XM_040701558)	NA	6	NM_001270816
876	1	100116560	100117115	+	0	NA	Intergenic	NA	-9283	XR_005849632
270	1	33269760	33270101	+	0	NA	intron (XM_040670460, intron 3 of 9)	NA	-2159	DAVISGALT000515901
1156	1	135085762	135089676	+	0	NA	exon (XM_040657377, exon 2 of 2)	NA	756	XM_040657377
462	1	51951190	51952364	+	0	NA	promoter-TSS (DAVISGALT000619801)	NA	-358	DAVISGALT000619801
244	1	29806829	29808280	+	0	NA	promoter-TSS (TAGAGALT000000008062)	NA	58	XM_015282431
386	1	46763101	46763785	+	0	NA	promoter-TSS (XM_416167)	NA	54	XM_416167
111	1	8078220	8078913	+	0	NA	exon (XM_046898654, exon 1 of 4)	NA	1176	XM_046898654
1468	1	180708296	180708652	+	0	NA	intron (XM_001233953, intron 4 of 7)	NA	3051	DAVISGALT001222701
1096	1	128641677	128642447	+	0	NA	promoter-TSS (XM_040661585)	NA	-16	XM_040661567
1307	1	160337658	160338066	+	0	NA	intron (ENSGALT00010002233, intron 2 of 2)	NA	7612	NONGGAT012981
985	1	113339426	113340675	+	0	NA	exon (XM_425562, exon 1 of 5)	NA	240	XM_425562
626	1	69173560	69173937	+	0	NA	promoter-TSS (INRAGALT00000002577)	NA	11	XM_046939585
858	1	97226670	97227651	+	0	NA	TTS (NONGGAT012805)	NA	2245	NONGGAT012805
1123	1	131984214	131985418	+	0	NA	promoter-TSS (XM_046901023)	NA	-98	XM_046901023
152	1	14954489	14955539	+	0	NA	promoter-TSS (NR_035330)	NA	-90	XR_005843424
801	1	88618669	88619313	+	0	NA	promoter-TSS (XM_040667095)	NA	-296	XM_040667095
1377	1	170371306	170371950	+	0	NA	intron (XM_046900250, intron 1 of 18)	NA	67	XM_417079
338	1	40918091	40918567	+	0	NA	intron (NONGGAT012641, intron 1 of 1)	NA	222	NONGGAT012641
258	1	31583496	31584268	+	0	NA	promoter-TSS (NM_001199554)	NA	-43	XM_040695471
449	1	51115265	51116406	+	0	NA	exon (XM_046938997, exon 16 of 16)	NA	5026	XM_416268
1511	1	188150076	188151069	+	0	NA	promoter-TSS (NM_001321554)	NA	74	NM_001321554
1083	1	125293930	125295316	+	0	NA	promoter-TSS (XM_004938410)	NA	4	XM_025146614
72	1	3864870	3865251	+	0	NA	intron (ENSGALT00010018470, intron 1 of 2)	NA	-2106	INRAGALT00000000105
814	1	89728535	89730556	+	0	NA	intron (NONGGAT012773, intron 1 of 2)	NA	-2455	XM_046901715
1130	1	132603474	132603949	+	0	NA	promoter-TSS (XM_025146644)	NA	46	XM_025146644
1501	1	185688971	185689646	+	0	NA	promoter-TSS (XM_417196)	NA	47	XM_040671924
298	1	35642115	35642421	+	0	NA	exon (XM_004937565, exon 1 of 1)	NA	697	XM_004937565
943	1	108876701	108877915	+	0	NA	promoter-TSS (ENSGALT00010034713)	NA	-600	ENSGALT00010034713
1041	1	121466545	121467283	+	0	NA	promoter-TSS (NM_204670)	NA	-70	NM_204670
737	1	79992096	79992321	+	0	NA	promoter-TSS (INRAGALT00000003031)	NA	179	XM_004938173
1045	1	121697004	121697987	+	0	NA	promoter-TSS (XM_040650769)	NA	-4	XM_040650769
1186	1	138042347	138043314	+	0	NA	promoter-TSS (XM_040662650)	NA	-145	XM_040662650
1292	1	155489170	155490452	+	0	NA	Intergenic	NA	-10517	XR_001463898
522	1	58249876	58250987	+	0	NA	promoter-TSS (NM_204886)	NA	-22	NM_204886
606	1	67694784	67695491	+	0	NA	promoter-TSS (XM_416438)	NA	-166	XM_416438
1557	1	194737904	194740707	+	0	NA	promoter-TSS (XM_040701690)	NA	-37	XM_015281008
1140	1	133531218	133531712	+	0	NA	promoter-TSS (ENSGALT00010039154)	NA	108	XM_425583
343	1	41815572	41816283	+	0	NA	TTS (TAGAGALT000000446707)	NA	412	TAGAGALT000000446707
427	1	49793436	49794335	+	0	NA	TTS (NONGGAT000375)	NA	586	NM_001252276
376	1	45760659	45761174	+	0	NA	promoter-TSS (unassigned_transcript_35)	NA	136	NM_001397115
405	1	48980806	48981961	+	0	NA	promoter-TSS (XM_416206)	NA	-134	XM_416206
1383	1	171122790	171124200	+	0	NA	promoter-TSS (XM_417084)	NA	98	XM_417084
968	1	112380657	112382527	+	0	NA	promoter-TSS (NM_001030801)	NA	368	XR_006933431
463	1	51958011	51959621	+	0	NA	exon (XM_040656504, exon 1 of 12)	NA	1455	XM_040656437
236	1	28721651	28721793	+	0	NA	promoter-TSS (XM_040662670)	NA	-279	XM_040662506
1314	1	162468967	162469721	+	0	NA	intron (XM_015276853, intron 27 of 27)	NA	-13341	DAVISGALT001123401
754	1	81984396	81985321	+	0	NA	promoter-TSS (NM_204874)	NA	-418	XM_025143710
1182	1	137519514	137520216	+	0	NA	promoter-TSS (INRAGALT00000100474)	NA	133	NM_205283
223	1	25966708	25967317	+	0	NA	intron (XM_046943766, intron 1 of 5)	NA	979	XM_046943766
993	1	114365821	114366378	+	0	NA	intron (XM_040654069, intron 2 of 14)	NA	993	XM_040654069
964	1	111886289	111887268	+	0	NA	promoter-TSS (XM_025145958)	NA	45	XM_025145957
382	1	46512984	46513447	+	0	NA	Intergenic	NA	-2044	ENSGALT00010033144
797	1	87945654	87946045	+	0	NA	intron (XM_046904610, intron 5 of 7)	NA	-27781	DAVISGALT000822601
1366	1	169352137	169353614	+	0	NA	TTS (DAVISGALT001167501)	NA	380	INRAGALT00000005951
1183	1	137768527	137769051	+	0	NA	promoter-TSS (XM_015277843)	NA	-41	DAVISGALT001048801
1011	1	116141418	116141664	+	0	NA	TTS (XM_040652988)	NA	11559	XM_040652988
168	1	17270440	17271314	+	0	NA	promoter-TSS (XR_005841183)	NA	-226	XR_005841186
544	1	61305443	61306017	+	0	NA	promoter-TSS (XR_005841703)	NA	-169	XR_005841703
1309	1	160677066	160678074	+	0	NA	TTS (INRAGALT00000041852)	NA	1822	INRAGALT00000041852
153	1	15007920	15008943	+	0	NA	promoter-TSS (XM_046930379)	NA	-73	XM_046930348
991	1	114031712	114032721	+	0	NA	exon (XM_416786, exon 1 of 3)	NA	219	XM_416786
23	1	781161	781590	+	0	NA	intron (TAGAGALT000000000686, intron 1 of 1)	NA	-5437	TAGAGALT000000000688
180	1	20398433	20399025	+	0	NA	promoter-TSS (XM_046934606)	NA	-415	XM_046934606
1007	1	115951233	115951562	+	0	NA	intron (XM_040649828, intron 18 of 27)	NA	6221	XM_040649828
1220	1	143993323	143994061	+	0	NA	intron (XM_046913921, intron 1 of 1)	NA	12987	DAVISGALT001076601
944	1	108914167	108915250	+	0	NA	promoter-TSS (XM_015301191)	NA	29	XM_015301191
1073	1	124499361	124500094	+	0	NA	Intergenic	NA	-10185	XR_005845899
741	1	80432680	80433045	+	0	NA	promoter-TSS (XR_005839093)	NA	18	XR_005839092
1147	1	134333436	134334575	+	0	NA	Intergenic	NA	45422	INRAGALT00000004964
1030	1	119835831	119837592	+	0	NA	promoter-TSS (XR_005839965)	NA	98	XM_015272663
359	1	45041217	45041890	+	0	NA	Intergenic	NA	7913	INRAGALT00000100161
1473	1	181777542	181778278	+	0	NA	promoter-TSS (ENSGALT00010017864)	NA	390	XM_015278143
87	1	5022479	5023702	+	0	NA	intron (XM_046942501, intron 2 of 4)	NA	2884	XM_046942503
1180	1	137460552	137460849	+	0	NA	TTS (XM_040662533)	NA	-12052	XM_416941
139	1	13849172	13849609	+	0	NA	promoter-TSS (XR_005843389)	NA	-387	XR_005843389
994	1	114371557	114372255	+	0	NA	exon (XM_040654096, exon 2 of 5)	NA	1996	XM_040654096
896	1	104653339	104653902	+	0	NA	intron (XM_046900829, intron 2 of 27)	NA	-10998	XM_040646861
446	1	50915938	50917181	+	0	NA	promoter-TSS (XM_416260)	NA	-169	XM_416260
683	1	75880671	75881418	+	0	NA	promoter-TSS (NM_001146142)	NA	51	NM_001146142
263	1	32799569	32802198	+	0	NA	Intergenic	NA	48730	INRAGALT00000001012
767	1	83484529	83485025	+	0	NA	intron (XM_046905334, intron 1 of 8)	NA	135	XM_015296567
381	1	46091806	46092285	+	0	NA	TTS (XR_003077534)	NA	-2300	INRAGALT00000001549
805	1	89382140	89383629	+	0	NA	promoter-TSS (XM_015295857)	NA	-72	XM_015295857
984	1	113302210	113302735	+	0	NA	exon (NM_001034822, exon 1 of 3)	NA	228	NM_001034822
1463	1	180346538	180347491	+	0	NA	Intergenic	NA	-5521	ENSGALT00010017507
193	1	22474944	22475846	+	0	NA	promoter-TSS (NM_001097637)	NA	-8	XR_005855711
1039	1	120592689	120593020	+	0	NA	Intergenic	NA	5828	XM_015302585
1152	1	135067628	135068434	+	0	NA	TTS (NONGGAT012421)	NA	597	TAGAGALT000000043929
1010	1	116018095	116019106	+	0	NA	exon (NM_204593, exon 1 of 2)	NA	106	XM_015302294
1364	1	169299910	169301161	+	0	NA	promoter-TSS (XR_006934118)	NA	102	XR_003073417
1396	1	172583042	172583789	+	0	NA	promoter-TSS (XM_015277820)	NA	-1	XM_015277804
1382	1	170847050	170847865	+	0	NA	promoter-TSS (XR_005862104)	NA	134	XM_417083
989	1	113909805	113910593	+	0	NA	intron (XM_040653392, intron 3 of 15)	NA	1483	XM_040653392
1012	1	116876873	116879112	+	0	NA	intron (XM_046903232, intron 1 of 1)	NA	949	XM_046903232
699	1	77183039	77183571	+	0	NA	promoter-TSS (XM_015293835)	NA	50	XR_001468849
973	1	112472326	112473816	+	0	NA	exon (INRAGALT00000004339, exon 1 of 1)	NA	1437	INRAGALT00000004339
1479	1	182628254	182628818	+	0	NA	Intergenic	NA	-19516	NM_001277812
1394	1	172499507	172500148	+	0	NA	promoter-TSS (XM_040703628)	NA	90	XM_040703615
21	1	688683	689129	+	0	NA	intron (XM_025152878, intron 11 of 23)	NA	3592	ENSGALT00010018073
1108	1	130165108	130166277	+	0	NA	promoter-TSS (XM_015277703)	NA	-26	XM_416868
610	1	68098216	68099025	+	0	NA	promoter-TSS (XR_005840854)	NA	-124	XM_046900961
172	1	19150471	19150945	+	0	NA	intron (INRAGALT00000000506, intron 1 of 2)	NA	1294	INRAGALT00000000506
1202	1	140096136	140096619	+	0	NA	intron (XM_040651032, intron 1 of 5)	NA	2400	XM_040651032
897	1	104656504	104656818	+	0	NA	intron (XM_046900829, intron 2 of 27)	NA	13661	XM_004938381
247	1	29912478	29913184	+	0	NA	intron (ENSGALT00010005099, intron 2 of 2)	NA	-1583	ENSGALT00010005081
131	1	13114873	13115465	+	0	NA	promoter-TSS (XM_040665751)	NA	53	XM_040665782
443	1	50809108	50810203	+	0	NA	TTS (XR_006932718)	NA	194	XM_015288679
9	1	295323	295626	+	0	NA	promoter-TSS (TAGAGALT000000000477)	NA	378	XM_046944086
651	1	71937402	71937798	+	0	NA	intron (XM_015290581, intron 3 of 3)	NA	6655	DAVISGALT000732001
950	1	109676840	109677715	+	0	NA	promoter-TSS (NM_001321598)	NA	-23	NM_001321598
58	1	2455111	2456559	+	0	NA	exon (XM_040663663, exon 2 of 8)	NA	1649	XM_040663674
1536	1	192811443	192812522	+	0	NA	promoter-TSS (XM_040700954)	NA	274	XM_040704597
28	1	848979	849792	+	0	NA	TTS (XM_025152878)	NA	-3234	ENSGALT00010018148
585	1	66635199	66635689	+	0	NA	intron (TAGAGALT000000021467, intron 3 of 3)	NA	3285	TAGAGALT000000021464
963	1	111480407	111481296	+	0	NA	promoter-TSS (XM_040652946)	NA	-191	XM_040652946
712	1	78419653	78420092	+	0	NA	promoter-TSS (NM_001278130)	NA	134	XM_004938146
1453	1	179030176	179031758	+	0	NA	promoter-TSS (XM_040700181)	NA	-252	XM_040700206
1341	1	167648176	167649014	+	0	NA	TTS (TAGAGALT000000049310)	NA	414	NM_205398
974	1	112476343	112477133	+	0	NA	TTS (INRAGALT00000004340)	NA	109	XM_046911687
697	1	77121263	77121878	+	0	NA	promoter-TSS (XR_140003)	NA	124	XM_040697765
283	1	34496671	34497065	+	0	NA	TTS (XM_001235092)	NA	241	NM_001079501
409	1	49239262	49239772	+	0	NA	promoter-TSS (NM_001277371)	NA	42	XM_046938772
160	1	15883454	15884433	+	0	NA	promoter-TSS (XM_423597)	NA	97	NM_001031394
925	1	106754430	106754672	+	0	NA	promoter-TSS (DAVISGALT000903301)	NA	172	XR_005858988
1168	1	136346712	136347242	+	0	NA	TTS (DAVISGALT001049901)	NA	2070	DAVISGALT001049901
110	1	8076511	8076898	+	0	NA	promoter-TSS (XM_046898654)	NA	-128	XM_015299511
779	1	85042709	85042722	+	0	NA	promoter-TSS (XM_040649450)	NA	-118	XM_040649450
703	1	77382733	77383493	+	0	NA	intron (NM_001012818, intron 1 of 15)	NA	345	NM_001012818
748	1	80694069	80694618	+	0	NA	exon (XM_416564, exon 1 of 6)	NA	128	XM_416564
882	1	101824171	101824638	+	0	NA	exon (ENSGALT00010034025, exon 1 of 2)	NA	393	ENSGALT00010034025
773	1	83741209	83741539	+	0	NA	promoter-TSS (ENSGALT00010016228)	NA	49	ENSGALT00010016227
1255	1	146454061	146454815	+	0	NA	promoter-TSS (XM_046902971)	NA	37	XM_015274693
1299	1	156161640	156162680	+	0	NA	promoter-TSS (XM_040704826)	NA	14	XM_025146780
301	1	35848558	35849845	+	0	NA	promoter-TSS (XM_046938284)	NA	-68	XM_046938284
1443	1	178284405	178284825	+	0	NA	promoter-TSS (XR_006931927)	NA	-167	XR_006931927
1540	1	193256292	193256904	+	0	NA	promoter-TSS (XM_417279)	NA	62	XM_417279
1298	1	156024587	156027384	+	0	NA	intron (XM_417013, intron 1 of 3)	NA	760	XM_417013
681	1	75797296	75798150	+	0	NA	promoter-TSS (XR_211149)	NA	-195	XM_046903090
706	1	77513338	77513622	+	0	NA	promoter-TSS (XM_040648904)	NA	-426	XM_040648928
1154	1	135076343	135077616	+	0	NA	exon (XM_046916360, exon 1 of 2)	NA	2204	XM_046916360
495	1	56217310	56217801	+	0	NA	promoter-TSS (XM_015287597)	NA	-336	XM_046910092
1410	1	175126548	175126927	+	0	NA	Intergenic	NA	-24711	DAVISGALT001184401
500	1	56845791	56847243	+	0	NA	promoter-TSS (XM_040658974)	NA	9	XM_046904028
118	1	9939060	9939342	+	0	NA	exon (NM_001396406, exon 1 of 26)	NA	147	XM_040665411
743	1	80565176	80566133	+	0	NA	promoter-TSS (DAVISGALT000784801)	NA	-365	DAVISGALT000784801
1469	1	180844895	180845605	+	0	NA	intron (ENSGALT00010017799, intron 3 of 4)	NA	-1090	ENSGALT00010017804
486	1	54724385	54725304	+	0	NA	promoter-TSS (XM_004937829)	NA	18	XM_004937829
952	1	109809476	109810968	+	0	NA	intron (XM_015300878, intron 1 of 17)	NA	339	XM_015300878
306	1	36084454	36084774	+	0	NA	exon (DAVISGALT000530001, exon 1 of 1)	NA	974	DAVISGALT000530001
1127	1	132190774	132192289	+	0	NA	promoter-TSS (INRAGALT00000004889)	NA	4	NM_001012694
414	1	49389716	49390007	+	0	NA	exon (XM_015289182, exon 3 of 6)	NA	6176	XM_040668649
778	1	84789160	84789406	+	0	NA	promoter-TSS (ENSGALT00010016820)	NA	380	NM_001030783
971	1	112454028	112457326	+	0	NA	TTS (XM_046911721)	NA	-2185	ENSGALT00010007749
224	1	26471360	26472547	+	0	NA	promoter-TSS (XM_040701928)	NA	-657	XM_040701928
1232	1	144424497	144425195	+	0	NA	intron (XM_046904058, intron 1 of 7)	NA	-1419	INRAGALT00000005309
184	1	20673628	20674370	+	0	NA	TTS (XM_040672299)	NA	6949	XR_005850408
13	1	329880	330459	+	0	NA	exon (XM_040702693, exon 2 of 2)	NA	1236	XM_040702693
789	1	85920367	85920700	+	0	NA	intron (ENSGALT00010016908, intron 1 of 4)	NA	1528	ENSGALT00010016908
1046	1	121711384	121712015	+	0	NA	intron (XM_040650774, intron 4 of 16)	NA	1524	XM_040650774
221	1	25521573	25521651	+	0	NA	Intergenic	NA	13509	DAVISGALT000482001
42	1	1432661	1433228	+	0	NA	exon (XM_046928271, exon 1 of 7)	NA	-1022	XM_046927856
513	1	57397063	57397780	+	0	NA	intron (XM_004937877, intron 1 of 11)	NA	329	XM_004937877
634	1	70285481	70286802	+	0	NA	promoter-TSS (XM_046939634)	NA	-2	XM_046939641
408	1	49159888	49160253	+	0	NA	promoter-TSS (XM_040696384)	NA	-113	XM_040696384
846	1	93119440	93119822	+	0	NA	promoter-TSS (XM_046902115)	NA	53	XM_046902115
927	1	106894677	106896204	+	0	NA	exon (TAGAGALT000000035974, exon 2 of 2)	NA	2768	XM_040652059
365	1	45419342	45420668	+	0	NA	promoter-TSS (INRAGALT00000001526)	NA	153	XM_046938348
1369	1	169782464	169783244	+	0	NA	promoter-TSS (ENSGALT00010010012)	NA	231	XM_015275704
719	1	78759107	78760236	+	0	NA	intron (NONGGAT012750, intron 5 of 7)	NA	-4086	XM_416537
1504	1	185792880	185793337	+	0	NA	exon (NM_001164340, exon 2 of 2)	NA	-3053	INRAGALT00000006642
1357	1	169008010	169008657	+	0	NA	exon (XM_046914652, exon 1 of 9)	NA	144	XM_417059
1379	1	170410068	170410917	+	0	NA	intron (XM_417081, intron 1 of 6)	NA	2637	XM_417081
579	1	65895456	65896332	+	0	NA	promoter-TSS (NR_105597)	NA	-520	NR_105597
1074	1	124546886	124547102	+	0	NA	TTS (XM_040662476)	NA	684	XM_046909397
558	1	62092042	62092525	+	0	NA	intron (XM_040655489, intron 1 of 42)	NA	-7076	XM_046904909
278	1	34114720	34115079	+	0	NA	TTS (XM_416073)	NA	476	XM_015281611
587	1	66656616	66656967	+	0	NA	intron (XM_046909464, intron 1 of 4)	NA	-4310	DAVISGALT000693001
1447	1	178580190	178580484	+	0	NA	promoter-TSS (ENSGALT00010017435)	NA	-182	ENSGALT00010017435
629	1	69783788	69784457	+	0	NA	promoter-TSS (XM_040697633)	NA	-26	XM_040697633
1401	1	173841139	173842402	+	0	NA	exon (TAGAGALT000000051654, exon 1 of 1)	NA	107	TAGAGALT000000051654
40	1	1311412	1311953	+	0	NA	exon (XM_004937413, exon 21 of 21)	NA	-1617	INRAGALT00000000045
190	1	22011726	22011941	+	0	NA	exon (NM_001081699, exon 1 of 2)	NA	225	NM_001081699
1491	1	184916116	184916988	+	0	NA	exon (DAVISGALT001241201, exon 1 of 1)	NA	2332	DAVISGALT001241201
538	1	60386486	60387039	+	0	NA	intron (XM_046901467, intron 1 of 19)	NA	4612	DAVISGALT000661201
69	1	3392246	3392848	+	0	NA	intron (XM_040663973, intron 1 of 5)	NA	410	XM_040663973
142	1	14174523	14175698	+	0	NA	promoter-TSS (XR_003076767)	NA	174	NM_001397925
426	1	49768617	49769176	+	0	NA	intron (XM_046903932, intron 1 of 23)	NA	635	XM_046903932
492	1	55565286	55565864	+	0	NA	TTS (ENSGALT00010037870)	NA	304	XM_040658419
842	1	92555945	92556187	+	0	NA	exon (XM_046912866, exon 1 of 8)	NA	-9888	DAVISGALT000845601
261	1	32314558	32315810	+	0	NA	Intergenic	NA	23118	ENSGALT00010034384
199	1	23590407	23590808	+	0	NA	TTS (XM_046936242)	NA	-3760	ENSGALT00010004510
1550	1	194497376	194497991	+	0	NA	Intergenic	NA	-10589	TAGAGALT000000057640
78	1	4640658	4641931	+	0	NA	intron (XM_040670341, intron 2 of 6)	NA	701	XM_040670341
670	1	74067978	74068681	+	0	NA	exon (XM_015292326, exon 1 of 1)	NA	197	XM_015292326
239	1	29183122	29185343	+	0	NA	promoter-TSS (XM_040648075)	NA	-499	XM_040648075
339	1	41307670	41308128	+	0	NA	Intergenic	NA	-8993	ENSGALT00010032680
156	1	15107723	15109309	+	0	NA	promoter-TSS (XR_005843444)	NA	-324	XM_046924255
894	1	104557362	104557881	+	0	NA	exon (XM_046900819, exon 29 of 29)	NA	13072	DAVISGALT000878901
892	1	104182030	104182965	+	0	NA	promoter-TSS (XM_040646793)	NA	-39	XM_416696
288	1	34907011	34908235	+	0	NA	promoter-TSS (XM_015282846)	NA	-34	XM_015282846
1430	1	176591560	176592197	+	0	NA	exon (XM_025146849, exon 2 of 38)	NA	-13970	XM_025146850
155	1	15088484	15089063	+	0	NA	exon (XM_046924255, exon 21 of 32)	NA	19263	XR_005843449
433	1	50150882	50151593	+	0	NA	TTS (ENSGALT00010033457)	NA	4745	ENSGALT00010033457
511	1	57368806	57369109	+	0	NA	promoter-TSS (NM_001396616)	NA	47	NM_001396616
1037	1	120500273	120500329	+	0	NA	promoter-TSS (XM_004934687)	NA	-195	XM_416811
1028	1	118582842	118583429	+	0	NA	promoter-TSS (XR_006933713)	NA	4	XR_006933713
890	1	104042841	104043465	+	0	NA	promoter-TSS (XM_025149445)	NA	56	XM_025149445
1319	1	163718959	163719455	+	0	NA	TTS (INRAGALT00000005614)	NA	2197	INRAGALT00000005614
1344	1	168013610	168014051	+	0	NA	promoter-TSS (XM_046914497)	NA	-51	XM_040665931
249	1	30209578	30210616	+	0	NA	promoter-TSS (NR_174015)	NA	38	XM_416038
1091	1	127474649	127475446	+	0	NA	intron (INRAGALT00000004796, intron 1 of 1)	NA	70798	TAGAGALT000000041624
1058	1	122927443	122927669	+	0	NA	intron (XM_416829, intron 3 of 3)	NA	-2309	DAVISGALT000971701
167	1	17158693	17159299	+	0	NA	Intergenic	NA	-18324	TAGAGALT000000005753
498	1	56712513	56712884	+	0	NA	Intergenic	NA	-3083	XM_015287480
823	1	91678443	91679928	+	0	NA	promoter-TSS (XM_046912710)	NA	-31	XM_046912710
866	1	98521978	98524050	+	0	NA	promoter-TSS (XM_046900366)	NA	-387	XM_046900359
565	1	63958538	63959033	+	0	NA	promoter-TSS (INRAGALT00000002458)	NA	136	XM_416411
1121	1	131456136	131456812	+	0	NA	exon (NM_205346, exon 2 of 9)	NA	281	NM_205346
902	1	104826902	104827489	+	0	NA	intron (XM_015299710, intron 1 of 9)	NA	462	XM_046900846
292	1	35471049	35471690	+	0	NA	promoter-TSS (NM_001199625)	NA	69	NM_001199625
578	1	65813060	65813506	+	0	NA	TTS (DAVISGALT000728201)	NA	1472	DAVISGALT000728201
145	1	14222584	14223213	+	0	NA	intron (XM_046901975, intron 9 of 10)	NA	2422	DAVISGALT000421301
312	1	36813649	36814904	+	0	NA	intron (XM_040651098, intron 3 of 15)	NA	2521	DAVISGALT000533801
1025	1	118317931	118319339	+	0	NA	promoter-TSS (XM_040669937)	NA	-91	XR_001461702
1391	1	172298940	172299714	+	0	NA	promoter-TSS (DAVISGALT001179001)	NA	-384	DAVISGALT001179001
397	1	47962390	47963239	+	0	NA	intron (XM_003640366, intron 2 of 2)	NA	341	XM_003640366
556	1	62076579	62077900	+	0	NA	promoter-TSS (XM_046904917)	NA	-148	XM_046904914
857	1	97167554	97168596	+	0	NA	promoter-TSS (DAVISGALT000881601)	NA	-761	DAVISGALT000881601
1466	1	180628561	180628848	+	0	NA	intron (ENSGALT00010017782, intron 2 of 2)	NA	3570	ENSGALT00010017782
1528	1	192421218	192421910	+	0	NA	Intergenic	NA	10219	ENSGALT00010008342
918	1	106043793	106044351	+	0	NA	promoter-TSS (XM_015299390)	NA	11	XM_015299390
1075	1	124562694	124563039	+	0	NA	exon (XM_040662489, exon 3 of 14)	NA	1151	XM_040662488
219	1	25243560	25244611	+	0	NA	promoter-TSS (XR_005842127)	NA	260	NM_001007086
601	1	67354934	67355559	+	0	NA	Intergenic	NA	13921	TAGAGALT000000021825
1132	1	132616964	132617628	+	0	NA	promoter-TSS (XM_025146645)	NA	42	XM_025146645
1350	1	168544328	168545398	+	0	NA	intron (NM_001006271, intron 1 of 10)	NA	164	NM_001006271
1416	1	175272593	175273623	+	0	NA	intron (NM_001145490, intron 1 of 11)	NA	289	NM_001145490
1374	1	170271888	170272451	+	0	NA	promoter-TSS (XM_015276034)	NA	36	XM_015276034
633	1	70161623	70162196	+	0	NA	promoter-TSS (XM_015291043)	NA	-89	DAVISGALT000711401
1563	1	194917366	194917829	+	0	NA	intron (TAGAGALT000000058120, intron 1 of 1)	NA	7178	TAGAGALT000000058120
847	1	93867504	93868043	+	0	NA	intron (XM_015298395, intron 1 of 9)	NA	-17144	TAGAGALT000000033465
113	1	8146166	8146630	+	0	NA	exon (XM_040654820, exon 1 of 22)	NA	127	XM_416843
39	1	1257555	1258412	+	0	NA	exon (DAVISGALT000365301, exon 1 of 1)	NA	242	DAVISGALT000365301
1405	1	174566648	174567353	+	0	NA	intron (XM_046909845, intron 3 of 63)	NA	-11058	DAVISGALT001197202
418	1	49492816	49494065	+	0	NA	promoter-TSS (XM_025155085)	NA	545	XM_025155079
542	1	61202869	61203308	+	0	NA	promoter-TSS (XM_004937947)	NA	97	XM_004937947
1380	1	170760508	170760842	+	0	NA	Intergenic	NA	3247	INRAGALT00000006157
210	1	24970281	24973164	+	0	NA	intron (NM_001105672, intron 1 of 14)	NA	-1105	XM_015281100
1119	1	130753001	130753514	+	0	NA	intron (XM_040662061, intron 2 of 24)	NA	-3445	XM_046906233
1106	1	129850503	129851715	+	0	NA	exon (ENSGALT00010007547, exon 2 of 2)	NA	3123	ENSGALT00010007547
1190	1	139315116	139316174	+	0	NA	promoter-TSS (XR_005841296)	NA	116	XM_025146726
575	1	65589765	65591480	+	0	NA	exon (ENSGALT00010035976, exon 2 of 3)	NA	1565	XM_040697239
780	1	85077134	85078756	+	0	NA	promoter-TSS (NM_001397128)	NA	117	XM_046939881
1193	1	139827332	139830576	+	0	NA	Intergenic	NA	4212	NM_204333
497	1	56703058	56703409	+	0	NA	TTS (INRAGALT00000002210)	NA	1465	TAGAGALT000000018406
456	1	51783482	51784308	+	0	NA	promoter-TSS (DAVISGALT000618601)	NA	-99	DAVISGALT000618601
1507	1	186396173	186396602	+	0	NA	intron (XM_046899971, intron 3 of 28)	NA	-7925	DAVISGALT001254701
722	1	79060877	79061518	+	0	NA	promoter-TSS (XM_040707103)	NA	-49	XM_040707088
781	1	85109539	85110180	+	0	NA	TTS (NM_001397128)	NA	241	XM_416604
516	1	57679707	57680025	+	0	NA	intron (XM_040650501, intron 30 of 32)	NA	-11052	DAVISGALT000666101
217	1	25166256	25167482	+	0	NA	promoter-TSS (NM_205212)	NA	69	NM_205212
713	1	78460207	78460544	+	0	NA	exon (XM_001231887, exon 4 of 4)	NA	-3424	DAVISGALT000769101
1151	1	134854146	134854642	+	0	NA	intron (XR_006934377, intron 2 of 2)	NA	321	ENSGALT00010038669
740	1	80358184	80358887	+	0	NA	TTS (TAGAGALT000000028890)	NA	481	TAGAGALT000000028890
274	1	33566609	33568184	+	0	NA	promoter-TSS (XR_005847871)	NA	155	XR_005847877
1254	1	146423688	146426684	+	0	NA	promoter-TSS (ENSGALT00010014656)	NA	-386	ENSGALT00010014656
265	1	32820347	32820443	+	0	NA	Intergenic	NA	29218	INRAGALT00000001012
785	1	85459574	85459869	+	0	NA	exon (TAGAGALT000000268516, exon 1 of 1)	NA	1200	TAGAGALT000000268516
1277	1	153908710	153909007	+	0	NA	intron (ENSGALT00010002353, intron 1 of 1)	NA	1749	ENSGALT00010002353
1201	1	140059354	140060964	+	0	NA	promoter-TSS (INRAGALT00000036767)	NA	-24	INRAGALT00000036767
1381	1	170828398	170828949	+	0	NA	intron (XM_417082, intron 1 of 18)	NA	127	XM_417082
958	1	111096820	111097522	+	0	NA	promoter-TSS (NM_001276363)	NA	79	NM_001276363
1408	1	174949967	174951339	+	0	NA	promoter-TSS (INRAGALT00000006320)	NA	-154	XM_040653291
250	1	30240741	30241364	+	0	NA	intron (NM_001397033, intron 1 of 9)	NA	173	NM_001397033
1352	1	168569409	168569969	+	0	NA	promoter-TSS (DAVISGALT001156601)	NA	99	XM_004938702
695	1	77032331	77032947	+	0	NA	promoter-TSS (XM_046939695)	NA	85	NM_001006251
527	1	58993982	58994841	+	0	NA	intron (XM_015285683, intron 1 of 18)	NA	269	XM_015285664
1174	1	136971813	136972135	+	0	NA	promoter-TSS (XM_046941101)	NA	81	XM_015277840
1209	1	141898119	141898550	+	0	NA	intron (ENSGALT00010014561, intron 2 of 2)	NA	3511	INRAGALT00000005222
468	1	53157415	53158512	+	0	NA	exon (DAVISGALT000630601, exon 1 of 1)	NA	930	DAVISGALT000630601
835	1	92428676	92429307	+	0	NA	promoter-TSS (NM_001030790)	NA	-230	NM_001030790
123	1	12221813	12222140	+	0	NA	promoter-TSS (XM_046933206)	NA	38	XM_046933206
1033	1	120025609	120026140	+	0	NA	promoter-TSS (XM_003640516)	NA	-160	XM_003640516
907	1	105163101	105163410	+	0	NA	intron (XM_015299854, intron 1 of 27)	NA	112	XM_046900903
645	1	71529605	71530366	+	0	NA	promoter-TSS (XM_046907721)	NA	302	XM_025142386
112	1	8111717	8112572	+	0	NA	exon (XM_040654809, exon 2 of 2)	NA	161	XM_046940797
534	1	59961495	59961810	+	0	NA	intron (XM_046901340, intron 1 of 28)	NA	404	XM_046901322
1097	1	128694481	128695217	+	0	NA	intron (NM_001198651, intron 1 of 9)	NA	212	XM_015277695
450	1	51146318	51147051	+	0	NA	promoter-TSS (XM_040656125)	NA	-121	NM_001012535
879	1	100828571	100830128	+	0	NA	intron (XM_425540, intron 1 of 17)	NA	939	XM_025144886
940	1	108224887	108225603	+	0	NA	promoter-TSS (TAGAGALT000000036536)	NA	105	NM_001278148
1271	1	153491150	153492464	+	0	NA	promoter-TSS (XM_046904107)	NA	93	XM_046904107
353	1	44740256	44741167	+	0	NA	promoter-TSS (INRAGALT00000001368)	NA	256	XM_416138
574	1	65547488	65549047	+	0	NA	promoter-TSS (XM_040656041)	NA	-19	TAGAGALT000000021304
1275	1	153874089	153875340	+	0	NA	TTS (INRAGALT00000100500)	NA	250	NM_001001127
554	1	61856682	61858544	+	0	NA	promoter-TSS (XM_416394)	NA	-4	XM_416394
220	1	25355321	25356142	+	0	NA	promoter-TSS (NM_204623)	NA	-54	NM_204623
1560	1	194850494	194851710	+	0	NA	promoter-TSS (XM_040659781)	NA	-316	XM_025152496
617	1	68481557	68482276	+	0	NA	promoter-TSS (XM_046939548)	NA	80	XM_046939554
469	1	53332943	53333337	+	0	NA	TTS (XM_004937805)	NA	283	XM_416300
1333	1	166097284	166097838	+	0	NA	promoter-TSS (XR_005843709)	NA	338	XM_001232790
653	1	71955752	71956057	+	0	NA	promoter-TSS (INRAGALT00000039651)	NA	-385	INRAGALT00000039651
824	1	91724822	91725590	+	0	NA	promoter-TSS (XM_040664245)	NA	54	XM_040664245
819	1	90061020	90061337	+	0	NA	intron (XR_005842234, intron 2 of 9)	NA	9408	DAVISGALT000835501
399	1	48559407	48559593	+	0	NA	intron (XM_040668418, intron 5 of 13)	NA	-52062	DAVISGALT000582401
884	1	102613008	102613977	+	0	NA	promoter-TSS (NM_001397141)	NA	-123	NM_001006257
43	1	1445695	1446515	+	0	NA	promoter-TSS (NM_001199437)	NA	-121	NM_001199437
895	1	104620133	104622637	+	0	NA	intron (XM_015299661, intron 5 of 27)	NA	-3449	DAVISGALT000879101
913	1	105421153	105421688	+	0	NA	promoter-TSS (XM_040666297)	NA	31	XM_040666299
475	1	53672204	53673433	+	0	NA	promoter-TSS (XM_046941222)	NA	-138	NM_204245
1362	1	169243829	169244698	+	0	NA	promoter-TSS (NM_001006273)	NA	-39	NM_001006273
425	1	49713257	49713976	+	0	NA	promoter-TSS (NM_001396989)	NA	224	DAVISGALT000596201
1003	1	115697843	115698080	+	0	NA	intron (XM_040649762, intron 18 of 30)	NA	6349	XM_040649762
1497	1	185504283	185504910	+	0	NA	promoter-TSS (NM_204778)	NA	41	XM_046904808
256	1	30861028	30861796	+	0	NA	exon (TAGAGALT000000008329, exon 4 of 4)	NA	-3444	XR_006931863
1115	1	130551208	130551511	+	0	NA	exon (XM_004938458, exon 31 of 31)	NA	6503	XM_046940906
1134	1	133098022	133098843	+	0	NA	intron (XM_015277796, intron 1 of 19)	NA	365	XM_015277792
1446	1	178518754	178519473	+	0	NA	intron (XM_015279299, intron 1 of 7)	NA	200	XM_015279299
1359	1	169110019	169110863	+	0	NA	promoter-TSS (NM_001389464)	NA	80	XM_040699871
1268	1	153418953	153419869	+	0	NA	Intergenic	NA	-8024	ENSGALT00010002022
931	1	107172840	107173723	+	0	NA	promoter-TSS (XM_040652096)	NA	-409	XM_046905672
1216	1	142919702	142920432	+	0	NA	promoter-TSS (XM_425591)	NA	9	XM_004938558
302	1	35869771	35870086	+	0	NA	exon (XM_046938268, exon 1 of 15)	NA	-5639	DAVISGALT000528801
1562	1	194877065	194878680	+	0	NA	promoter-TSS (TAGAGALT000000058082)	NA	-354	TAGAGALT000000058079
1335	1	166285714	166286293	+	0	NA	promoter-TSS (INRAGALT00000100511)	NA	192	XM_004938674
289	1	35113849	35114113	+	0	NA	intron (ENSGALT00010034531, intron 1 of 1)	NA	8772	ENSGALT00010034534
788	1	85609746	85610899	+	0	NA	promoter-TSS (XM_015297175)	NA	134	NM_001321597
584	1	66554147	66555216	+	0	NA	promoter-TSS (XM_040671419)	NA	50	XM_040671469
137	1	13613681	13614168	+	0	NA	promoter-TSS (XM_046931493)	NA	85	XR_005854029
1406	1	174831386	174832059	+	0	NA	intron (XM_046909884, intron 1 of 14)	NA	219	XM_040653165
1032	1	119939052	119939864	+	0	NA	promoter-TSS (NONGGAT001032)	NA	148	XM_046903807
1200	1	140059003	140059289	+	0	NA	Intergenic	NA	-1037	INRAGALT00000036767
461	1	51899916	51900529	+	0	NA	intron (XM_015288028, intron 1 of 12)	NA	-1103	DAVISGALT000619201
329	1	40094161	40096850	+	0	NA	TTS (NM_001030746)	NA	-1124	XR_005848288
15	1	406538	407524	+	0	NA	intron (XR_006939948, intron 1 of 3)	NA	-1077	INRAGALT00000043099
545	1	61708931	61709734	+	0	NA	exon (XM_004937949, exon 1 of 8)	NA	245	XM_004937949
817	1	89942475	89943271	+	0	NA	promoter-TSS (XM_416643)	NA	-79	XM_416643
548	1	61750099	61750757	+	0	NA	intron (NM_001397650, intron 1 of 18)	NA	-4446	DAVISGALT000667801
105	1	7599081	7600272	+	0	NA	intron (XM_015298894, intron 2 of 23)	NA	554	XM_015298970
490	1	55113024	55113503	+	0	NA	TTS (DAVISGALT000634001)	NA	348	INRAGALT00000100190
345	1	41913696	41915607	+	0	NA	promoter-TSS (XM_040655424)	NA	-150	XM_025154568
1187	1	138091620	138092042	+	0	NA	intron (XM_040662650, intron 1 of 34)	NA	5302	DAVISGALT001054401
830	1	92174327	92175814	+	0	NA	promoter-TSS (NONGGAT000793)	NA	728	XM_416660
464	1	52179276	52179943	+	0	NA	promoter-TSS (DAVISGALT000617401)	NA	97	DAVISGALT000617401
1521	1	190362025	190362324	+	0	NA	exon (NM_001031376, exon 1 of 12)	NA	126	NM_001031376
44	1	1599572	1600298	+	0	NA	promoter-TSS (NM_205004)	NA	-96	NM_205004
35	1	1174779	1175221	+	0	NA	promoter-TSS (XR_005846131)	NA	-369	XR_005846131
1291	1	155368825	155369284	+	0	NA	intron (ENSGALT00010002070, intron 2 of 2)	NA	-6381	TAGAGALT000000048002
1280	1	154175840	154177387	+	0	NA	promoter-TSS (DAVISGALT001104401)	NA	186	XM_015277212
1531	1	192666661	192667749	+	0	NA	promoter-TSS (XM_040704536)	NA	-212	XM_040704536
1358	1	169086695	169087204	+	0	NA	promoter-TSS (XM_040699868)	NA	-26	NM_001006272
1373	1	170243065	170243894	+	0	NA	promoter-TSS (NM_001199825)	NA	51	NM_001199825
698	1	77126570	77128592	+	0	NA	promoter-TSS (XM_040648832)	NA	-296	XM_040648832
784	1	85220581	85221714	+	0	NA	exon (XM_040705032, exon 1 of 9)	NA	173	XM_040705032
1385	1	171467133	171468210	+	0	NA	promoter-TSS (NM_001030827)	NA	-149	NM_001030827
1389	1	172203993	172204961	+	0	NA	promoter-TSS (XM_417093)	NA	129	XM_003640577
1008	1	115951602	115951665	+	0	NA	exon (XM_040649835, exon 18 of 28)	NA	5985	XM_040649828
903	1	104830223	104830774	+	0	NA	intron (XM_046900846, intron 2 of 10)	NA	3765	XM_046900846
404	1	48951826	48952134	+	0	NA	promoter-TSS (DAVISGALT000590601)	NA	-657	DAVISGALT000590601
682	1	75825564	75825964	+	0	NA	promoter-TSS (INRAGALT00000002854)	NA	-577	INRAGALT00000002854
1289	1	155168661	155168996	+	0	NA	Intergenic	NA	-10040	ENSGALT00010002053
226	1	26491991	26492861	+	0	NA	promoter-TSS (ENSGALT00010004997)	NA	-283	ENSGALT00010004997
1326	1	165618997	165619235	+	0	NA	promoter-TSS (INRAGALT00000005690)	NA	-843	INRAGALT00000005690
211	1	24986910	24987121	+	0	NA	promoter-TSS (XR_006938465)	NA	-387	XR_006938465
1048	1	121728818	121729840	+	0	NA	intron (XM_040653014, intron 3 of 36)	NA	907	XM_040653014
816	1	89890880	89892060	+	0	NA	promoter-TSS (XM_046901782)	NA	-201	XM_416642
62	1	2585388	2588844	+	0	NA	intron (XM_040663713, intron 7 of 8)	NA	2028	XM_040663713
93	1	6864584	6865182	+	0	NA	promoter-TSS (ENSGALT00010018333)	NA	31	XM_423753
1107	1	129948800	129949379	+	0	NA	promoter-TSS (ENSGALT00010007331)	NA	-887	ENSGALT00010007331
924	1	106701968	106702411	+	0	NA	exon (NM_001389399, exon 19 of 37)	NA	2124	unassigned_transcript_123
415	1	49456773	49458541	+	0	NA	promoter-TSS (TAGAGALT000000014373)	NA	594	NM_001278108
1332	1	165849472	165849861	+	0	NA	promoter-TSS (XM_417029)	NA	83	XM_417029
1404	1	174442980	174443986	+	0	NA	promoter-TSS (INRAGALT00000006305)	NA	85	INRAGALT00000006305
1523	1	190397411	190397877	+	0	NA	exon (XM_040701218, exon 1 of 5)	NA	136	XM_046942774
926	1	106893408	106893416	+	0	NA	exon (XM_004934541, exon 1 of 11)	NA	740	XM_040652059
841	1	92554421	92555039	+	0	NA	exon (XM_046912866, exon 1 of 8)	NA	-11224	DAVISGALT000845601
771	1	83658333	83658879	+	0	NA	promoter-TSS (NM_001006252)	NA	99	NM_001006252
1579	1	195904668	195908358	+	0	NA	TTS (NONGGAT001440)	NA	1641	NONGGAT001440
311	1	36621328	36621811	+	0	NA	promoter-TSS (NM_001001301)	NA	-33	XM_040674768
1353	1	168596034	168596787	+	0	NA	promoter-TSS (XM_046911848)	NA	-27	XM_046911848
612	1	68157357	68158533	+	0	NA	promoter-TSS (XM_046939413)	NA	-29	XM_046939418
1035	1	120382721	120383665	+	0	NA	exon (XM_046940637, exon 1 of 12)	NA	227	NM_001012544
831	1	92182144	92182441	+	0	NA	intron (XM_040664455, intron 1 of 8)	NA	-5618	DAVISGALT000837601
445	1	50884942	50886160	+	0	NA	TTS (NM_001278149)	NA	793	NM_001389531
390	1	47288253	47288902	+	0	NA	exon (NM_204637, exon 1 of 11)	NA	215	NM_204637
252	1	30670269	30670902	+	0	NA	exon (NM_001165912, exon 2 of 5)	NA	228	NM_001165912
1461	1	180260811	180261909	+	0	NA	promoter-TSS (XM_046898231)	NA	-9	XM_046898231
562	1	63337065	63337878	+	0	NA	intron (XM_046939317, intron 1 of 3)	NA	157	XM_046939305
482	1	54338072	54338463	+	0	NA	promoter-TSS (XM_416314)	NA	45	XM_416314
580	1	65961750	65962056	+	0	NA	intron (XM_046939366, intron 1 of 14)	NA	3075	DAVISGALT000729201
206	1	24715052	24716198	+	0	NA	exon (XM_040700270, exon 26 of 26)	NA	18476	DAVISGALT000467901
615	1	68378595	68379238	+	0	NA	Intergenic	NA	-4590	XR_005840863
799	1	88510041	88510366	+	0	NA	promoter-TSS (TAGAGALT000000031680)	NA	-361	TAGAGALT000000031680
480	1	54258259	54258964	+	0	NA	intron (XM_003640409, intron 1 of 20)	NA	259	XM_003640409
305	1	36015316	36015997	+	0	NA	promoter-TSS (TAGAGALT000000010035)	NA	269	XM_040669512
1164	1	135594510	135595770	+	0	NA	promoter-TSS (XR_005839464)	NA	43	XM_416926
1009	1	115957603	115958268	+	0	NA	promoter-TSS (XM_040649835)	NA	-317	XM_040649832
739	1	80325208	80326545	+	0	NA	promoter-TSS (XR_003071826)	NA	218	NM_205521
1279	1	154015507	154016056	+	0	NA	Intergenic	NA	-11294	XM_417002
401	1	48789052	48790029	+	0	NA	promoter-TSS (NONGGAT000350)	NA	259	INRAGALT00000001642
537	1	60333554	60334872	+	0	NA	promoter-TSS (NONGGAT000493)	NA	184	XM_416379
488	1	54786701	54787414	+	0	NA	exon (XM_046909966, exon 1 of 2)	NA	151	XM_046909966
588	1	66732555	66733207	+	0	NA	intron (XM_046909464, intron 4 of 4)	NA	8210	DAVISGALT000693401
593	1	67163446	67164684	+	0	NA	Intergenic	NA	10468	XM_040652817
725	1	79266571	79267593	+	0	NA	promoter-TSS (NM_001389290)	NA	-55	XM_046939768
677	1	75650062	75650390	+	0	NA	promoter-TSS (INRAGALT00000100252)	NA	-382	INRAGALT00000100252
385	1	46740388	46741574	+	0	NA	promoter-TSS (XM_015284680)	NA	92	XM_015284680
888	1	103041550	103042164	+	0	NA	promoter-TSS (XM_040670963)	NA	60	XM_015299155
1000	1	115131213	115131609	+	0	NA	intron (XM_046919616, intron 1 of 36)	NA	289	XM_046919616
161	1	15895397	15895923	+	0	NA	promoter-TSS (XM_046942553)	NA	-65	NM_001031332
747	1	80681078	80681465	+	0	NA	intron (XM_416564, intron 5 of 5)	NA	-2769	INRAGALT00000100933
17	1	455455	456964	+	0	NA	promoter-TSS (XM_015290459)	NA	-654	XM_040702921
1089	1	126994976	126996439	+	0	NA	promoter-TSS (XM_040701497)	NA	116	NM_001398072
182	1	20620978	20622149	+	0	NA	promoter-TSS (TAGAGALT000000006304)	NA	405	NM_001006227
518	1	57927761	57928541	+	0	NA	intron (NM_001397962, intron 1 of 2)	NA	-3506	DAVISGALT000650601
92	1	6860177	6861070	+	0	NA	promoter-TSS (INRAGALT00000100050)	NA	-124	INRAGALT00000100050
1063	1	123142896	123144682	+	0	NA	exon (XM_040653033, exon 7 of 21)	NA	6003	XM_040653033
89	1	6467195	6467556	+	0	NA	intron (NM_204260, intron 2 of 13)	NA	4254	DAVISGALT000414901
1133	1	132749614	132750925	+	0	NA	promoter-TSS (DAVISGALT001024501)	NA	156	XM_040699117
4	1	152216	153060	+	0	NA	intron (XM_046944063, intron 1 of 6)	NA	2252	XM_040702674
1455	1	179477944	179478578	+	0	NA	promoter-TSS (NM_204751)	NA	140	ENSGALT00010017755
1327	1	165640993	165641837	+	0	NA	promoter-TSS (XM_015275411)	NA	-40	NM_001030823
203	1	24454889	24455387	+	0	NA	exon (XR_006938024, exon 1 of 34)	NA	139	XR_006938024
82	1	4675015	4675462	+	0	NA	intron (XM_040670394, intron 11 of 18)	NA	-7594	XM_040670382
5	1	166682	166900	+	0	NA	intron (XM_040702657, intron 1 of 4)	NA	524	XM_040702657
1056	1	122925305	122925586	+	0	NA	promoter-TSS (DAVISGALT000971701)	NA	-198	DAVISGALT000971701
599	1	67345962	67346790	+	0	NA	Intergenic	NA	11432	XM_040705699
523	1	58449521	58450666	+	0	NA	intron (NM_001302133, intron 1 of 2)	NA	167	NM_001302133
1102	1	129456744	129457309	+	0	NA	intron (ENSGALT00010007540, intron 2 of 4)	NA	2843	ENSGALT00010007540
334	1	40593863	40594569	+	0	NA	promoter-TSS (XM_040667694)	NA	-339	XM_040667587
1355	1	168740247	168741343	+	0	NA	intron (XM_046914603, intron 1 of 17)	NA	337	XM_046914613
566	1	64345612	64346171	+	0	NA	Intergenic	NA	8291	ENSGALT00010035958
209	1	24872764	24873027	+	0	NA	TTS (XM_040653060)	NA	-4506	NONGGAT000174
837	1	92503760	92504225	+	0	NA	intron (XM_040664623, intron 2 of 9)	NA	-12025	XM_046912919
978	1	112512248	112512980	+	0	NA	exon (DAVISGALT000937201, exon 1 of 1)	NA	1142	DAVISGALT000937201
104	1	7498202	7499379	+	0	NA	exon (XR_005842347, exon 1 of 2)	NA	910	XR_005842347
1322	1	164175123	164176655	+	0	NA	promoter-TSS (ENSGALT00010010169)	NA	-38	ENSGALT00010010168
1520	1	190224593	190225167	+	0	NA	promoter-TSS (XM_040647314)	NA	-58	XM_040647314
1135	1	133157490	133157958	+	0	NA	exon (NM_001389460, exon 12 of 12)	NA	-2704	ENSGALT00010039123
281	1	34293591	34295096	+	0	NA	promoter-TSS (INRAGALT00000001060)	NA	-706	INRAGALT00000001059
1399	1	172683098	172683555	+	0	NA	intron (NM_001257257, intron 3 of 17)	NA	8266	DAVISGALT001181601
833	1	92339933	92341732	+	0	NA	exon (XM_015298225, exon 1 of 10)	NA	139	XM_015298225
1356	1	168878557	168879230	+	0	NA	promoter-TSS (XM_046941650)	NA	32	XM_046941656
702	1	77378772	77379364	+	0	NA	intron (XM_015293928, intron 1 of 6)	NA	464	XM_015293928
1444	1	178425489	178426534	+	0	NA	promoter-TSS (XM_015279249)	NA	-25	XM_040704399
701	1	77302710	77303913	+	0	NA	promoter-TSS (NM_001080885)	NA	100	XM_015293575
1283	1	154432638	154433235	+	0	NA	promoter-TSS (NM_001282200)	NA	93	NM_001282200
1287	1	155030909	155031634	+	0	NA	exon (XM_046901945, exon 1 of 2)	NA	3439	XM_046901945
240	1	29345064	29345377	+	0	NA	intron (XM_416030, intron 1 of 7)	NA	-7374	XM_046902303
1110	1	130289628	130290227	+	0	NA	TTS (INRAGALT00000101061)	NA	3212	INRAGALT00000101061
47	1	1879985	1880624	+	0	NA	intron (XM_414994, intron 1 of 9)	NA	253	XM_414994
101	1	7365522	7366944	+	0	NA	exon (XM_015296736, exon 1 of 9)	NA	217	ENSGALT00010018349
165	1	16355423	16356660	+	0	NA	exon (XM_040700935, exon 1 of 13)	NA	128	NM_001031340
577	1	65785823	65786262	+	0	NA	promoter-TSS (TAGAGALT000000021320)	NA	-559	TAGAGALT000000021320
661	1	72868453	72869155	+	0	NA	promoter-TSS (XM_046921254)	NA	125	XM_025146877
368	1	45490276	45491426	+	0	NA	promoter-TSS (XM_015283996)	NA	-10	XM_416152
65	1	2990459	2991363	+	0	NA	intron (XM_015291976, intron 4 of 4)	NA	2828	DAVISGALT000380401
10	1	312761	314056	+	0	NA	intron (XM_046944192, intron 1 of 3)	NA	-3960	TAGAGALT000000438668
776	1	84516189	84517049	+	0	NA	exon (NM_001293134, exon 5 of 5)	NA	-4315	XM_046939846
770	1	83649714	83650444	+	0	NA	promoter-TSS (XM_004938222)	NA	65	XM_046905309
870	1	99017171	99017792	+	0	NA	Intergenic	NA	-4888	DAVISGALT000894701
1555	1	194695168	194695699	+	0	NA	promoter-TSS (XM_040659396)	NA	-189	XM_040659396
1583	1	196188202	196189521	+	0	NA	promoter-TSS (XM_046907137)	NA	34	XM_015280923
1146	1	134152476	134153382	+	0	NA	promoter-TSS (XM_040657376)	NA	148	XM_046916232
920	1	106107715	106108335	+	0	NA	exon (DAVISGALT000899701, exon 1 of 1)	NA	813	DAVISGALT000899701
279	1	34130016	34130455	+	0	NA	intron (XM_046938165, intron 2 of 8)	NA	8107	XM_046938166
774	1	83910707	83910872	+	0	NA	intron (XM_015296689, intron 1 of 5)	NA	219	XM_015296689
271	1	33344497	33345182	+	0	NA	promoter-TSS (ENSGALT00010035243)	NA	152	XM_015282711
1150	1	134848427	134849423	+	0	NA	intron (ENSGALT00010038669, intron 1 of 2)	NA	-4874	XR_006934378
1188	1	138667908	138669424	+	0	NA	promoter-TSS (XM_015277884)	NA	-96	XM_015277883
590	1	67081182	67082243	+	0	NA	promoter-TSS (NM_204177)	NA	76	XM_040698131
658	1	72297627	72298076	+	0	NA	intron (XR_005839747, intron 2 of 2)	NA	8091	XR_005839742
1496	1	185385640	185385843	+	0	NA	promoter-TSS (DAVISGALT001236801)	NA	-886	DAVISGALT001236801
394	1	47817383	47818110	+	0	NA	promoter-TSS (XM_015284791)	NA	133	XM_040696226
457	1	51794158	51795411	+	0	NA	promoter-TSS (XM_046924135)	NA	-147	XM_046924135
676	1	75591577	75592071	+	0	NA	promoter-TSS (XR_006933121)	NA	69	XR_006933119
616	1	68394800	68395405	+	0	NA	intron (NM_001397922, intron 1 of 8)	NA	317	NM_001397922
1224	1	144199758	144200048	+	0	NA	intron (XM_416970, intron 6 of 23)	NA	-13466	XM_046913900
430	1	50003115	50003766	+	0	NA	promoter-TSS (XM_046907698)	NA	50	XM_416243
1230	1	144329879	144330916	+	0	NA	TTS (XM_046904058)	NA	-16046	ENSGALT00010014609
1260	1	151218081	151218893	+	0	NA	Intergenic	NA	7214	DAVISGALT001093001
783	1	85141781	85142532	+	0	NA	promoter-TSS (XM_004938250)	NA	279	XM_416605
441	1	50707647	50708149	+	0	NA	promoter-TSS (NM_001006240)	NA	-68	NM_001006240
144	1	14209937	14210641	+	0	NA	promoter-TSS (TAGAGALT000000004786)	NA	395	XM_025153708
1185	1	137933025	137933577	+	0	NA	promoter-TSS (XM_046906798)	NA	77	XM_416949
1439	1	178142678	178143534	+	0	NA	intron (ENSGALT00010017404, intron 1 of 3)	NA	-11400	ENSGALT00010017701
1195	1	139930370	139933307	+	0	NA	promoter-TSS (ENSGALT00010039507)	NA	-176	ENSGALT00010039500
1459	1	180095416	180096419	+	0	NA	exon (XM_046898217, exon 1 of 3)	NA	742	XM_040706916
194	1	23000879	23002342	+	0	NA	promoter-TSS (NONGGAT000158)	NA	58	NONGGAT000157
1099	1	129158506	129159339	+	0	NA	promoter-TSS (XM_040698974)	NA	48	NM_001195550
496	1	56595767	56596471	+	0	NA	TTS (TAGAGALT000000018355)	NA	287	NM_001277393
150	1	14740245	14742043	+	0	NA	promoter-TSS (XM_015275712)	NA	-15	XM_046930715
1095	1	128613460	128613820	+	0	NA	intron (XM_046906046, intron 20 of 20)	NA	-6446	INRAGALT00000100442
715	1	78534536	78534964	+	0	NA	promoter-TSS (XR_005842608)	NA	75	XR_005842608
1465	1	180627153	180627165	+	0	NA	TTS (ENSGALT00010017783)	NA	5115	ENSGALT00010017782
671	1	74195547	74196130	+	0	NA	exon (ENSGALT00010063254, exon 1 of 4)	NA	126	ENSGALT00010063253
1318	1	163427284	163427873	+	0	NA	promoter-TSS (XM_015276818)	NA	-240	XR_003073398
608	1	67845544	67846160	+	0	NA	exon (XR_001468006, exon 2 of 2)	NA	1098	XR_001468006
481	1	54330496	54330918	+	0	NA	intron (XM_040649540, intron 1 of 33)	NA	146	XM_015287824
1566	1	195225184	195227101	+	0	NA	intron (XM_015280992, intron 1 of 20)	NA	694	XM_015280992
611	1	68121485	68121904	+	0	NA	Intergenic	NA	6256	INRAGALT00000002552
630	1	69791523	69792960	+	0	NA	exon (XM_040697647, exon 1 of 10)	NA	3511	XM_040697647
1310	1	160680803	160681585	+	0	NA	promoter-TSS (INRAGALT00000041849)	NA	453	INRAGALT00000041851
367	1	45454564	45454896	+	0	NA	exon (DAVISGALT000566601, exon 1 of 1)	NA	901	DAVISGALT000566601
1432	1	176922565	176924633	+	0	NA	promoter-TSS (XM_015278007)	NA	-344	XM_015278007
1533	1	192729079	192729521	+	0	NA	promoter-TSS (XM_425656)	NA	-55	XM_425656
1538	1	192899465	192900035	+	0	NA	promoter-TSS (XR_006931106)	NA	82	XR_005861819
273	1	33522333	33523053	+	0	NA	promoter-TSS (XR_006931342)	NA	51	NM_001199557
1227	1	144299798	144301885	+	0	NA	promoter-TSS (XM_015274914)	NA	-293	XM_015274914
1395	1	172519719	172520188	+	0	NA	promoter-TSS (XM_004938754)	NA	74	XM_004938756
1233	1	144485039	144485445	+	0	NA	promoter-TSS (XR_003073373)	NA	-249	XR_003073373
1	1	38672	39079	+	0	NA	promoter-TSS (TAGAGALT000000000220)	NA	-234	TAGAGALT000000000220
979	1	112618840	112619275	+	0	NA	intron (XR_006933448, intron 1 of 2)	NA	5460	XR_006933448
915	1	105524287	105524657	+	0	NA	TTS (XM_004934516)	NA	-2818	DAVISGALT000897801
1026	1	118436076	118436485	+	0	NA	intron (NM_001012823, intron 1 of 14)	NA	240	XM_046940569
786	1	85582037	85582348	+	0	NA	TTS (XM_040698124)	NA	8669	NM_001006253
1284	1	154471589	154472831	+	0	NA	exon (XM_015277167, exon 1 of 1)	NA	480	XM_015277167
551	1	61809143	61809689	+	0	NA	intron (NM_001397650, intron 4 of 18)	NA	-44373	DAVISGALT000667901
1207	1	141089644	141091646	+	0	NA	promoter-TSS (XM_015274212)	NA	246	NM_204824
772	1	83663829	83664293	+	0	NA	exon (XM_015296604, exon 1 of 7)	NA	234	XM_015296604
1321	1	164171740	164172184	+	0	NA	Intergenic	NA	-3965	ENSGALT00010010168
378	1	45928841	45929850	+	0	NA	intron (XM_046909094, intron 1 of 19)	NA	464	XM_040672153
392	1	47422078	47422718	+	0	NA	TTS (XM_046938147)	NA	394	XM_015284756
1336	1	166398762	166399482	+	0	NA	promoter-TSS (XM_046943017)	NA	232	NM_001083361
1051	1	121949396	121950840	+	0	NA	promoter-TSS (XR_005861239)	NA	-202	XR_006939146
707	1	77768704	77769103	+	0	NA	promoter-TSS (TAGAGALT000000028082)	NA	-87	TAGAGALT000000028082
694	1	76900261	76902501	+	0	NA	promoter-TSS (NM_204305)	NA	-940	NM_204305
325	1	39322162	39322612	+	0	NA	intron (NM_205171, intron 2 of 10)	NA	5205	DAVISGALT000541201
403	1	48832011	48833315	+	0	NA	promoter-TSS (XM_040696326)	NA	-109	XM_046938722
26	1	827245	828141	+	0	NA	intron (XM_025152878, intron 23 of 23)	NA	-3475	INRAGALT00000000011
1351	1	168556304	168557089	+	0	NA	promoter-TSS (INRAGALT00000101138)	NA	-605	INRAGALT00000101138
1495	1	185350834	185351566	+	0	NA	promoter-TSS (TAGAGALT000000055049)	NA	188	NM_001277824
1424	1	175934010	175935928	+	0	NA	exon (ENSGALT00010017627, exon 1 of 3)	NA	151	ENSGALT00010017627
1488	1	183948842	183949419	+	0	NA	promoter-TSS (XM_040707026)	NA	-396	NM_204612
235	1	28234044	28235694	+	0	NA	Intergenic	NA	24458	ENSGALT00010004615
1038	1	120587213	120587566	+	0	NA	intron (XM_015302585, intron 1 of 3)	NA	363	XM_015302585
815	1	89733206	89734088	+	0	NA	intron (XM_046901715, intron 1 of 1)	NA	-1432	XM_046901724
832	1	92276425	92276751	+	0	NA	intron (XM_046912815, intron 11 of 11)	NA	8066	NONGGAT012318
637	1	70535715	70536641	+	0	NA	promoter-TSS (XM_015289893)	NA	-138	XM_015289893
1163	1	135529944	135531741	+	0	NA	promoter-TSS (INRAGALT00000101075)	NA	236	XM_001234360
1278	1	154003663	154004769	+	0	NA	promoter-TSS (XM_040654969)	NA	49	XM_040654969
400	1	48709659	48710044	+	0	NA	intron (XM_040668418, intron 2 of 13)	NA	1652	XM_046914933
195	1	23003544	23008085	+	0	NA	promoter-TSS (TAGAGALT000000006706)	NA	221	XM_003640347
1421	1	175899143	175899672	+	0	NA	promoter-TSS (XM_046943542)	NA	419	TAGAGALT000000052342
379	1	45952861	45953742	+	0	NA	promoter-TSS (XM_040672120)	NA	-113	XM_040672127
1246	1	145598928	145599584	+	0	NA	intron (XM_015274774, intron 1 of 1)	NA	5666	INRAGALT00000005359
550	1	61761375	61762150	+	0	NA	intron (NM_001397650, intron 1 of 18)	NA	3281	DAVISGALT000667901
1013	1	116964199	116964665	+	0	NA	promoter-TSS (XM_040649864)	NA	-368	XM_040649864
1568	1	195360378	195360792	+	0	NA	promoter-TSS (NONGGAT001461)	NA	233	NM_001030836
1429	1	176528664	176529493	+	0	NA	promoter-TSS (XM_015278994)	NA	-232	XM_040704187
504	1	56891754	56892954	+	0	NA	intron (XM_040658918, intron 13 of 18)	NA	-16687	INRAGALT00000002216
848	1	93885391	93885821	+	0	NA	intron (XM_015298395, intron 1 of 9)	NA	-3623	INRAGALT00000003569
678	1	75704345	75704798	+	0	NA	TTS (INRAGALT00000002836)	NA	925	INRAGALT00000002836
957	1	110707121	110708279	+	0	NA	intron (XM_040652723, intron 1 of 1)	NA	559	XM_040652723
1440	1	178217737	178217980	+	0	NA	Intergenic	NA	13131	ENSGALT00010017418
96	1	6916632	6916750	+	0	NA	promoter-TSS (NM_001278106)	NA	296	XM_040654603
102	1	7428286	7428679	+	0	NA	promoter-TSS (NM_001282235)	NA	-778	XM_040700468
74	1	4600110	4600602	+	0	NA	intron (ENSGALT00010018273, intron 1 of 1)	NA	-1059	XM_040654388
1458	1	180056321	180056958	+	0	NA	promoter-TSS (INRAGALT00000101182)	NA	317	XM_040706890
1485	1	182816179	182816764	+	0	NA	exon (XM_040650411, exon 9 of 9)	NA	3136	XM_040650411
1462	1	180302137	180302929	+	0	NA	promoter-TSS (XM_040706960)	NA	-51	XM_040706960
439	1	50673583	50673907	+	0	NA	promoter-TSS (DAVISGALT000603201)	NA	-354	DAVISGALT000603201
640	1	70926203	70926292	+	0	NA	exon (NM_001037274, exon 1 of 4)	NA	215	NM_001037274
41	1	1329974	1330425	+	0	NA	promoter-TSS (XM_015282685)	NA	-50	XM_040676973
1328	1	165707182	165708221	+	0	NA	promoter-TSS (XM_046941488)	NA	23	XM_046941486
563	1	63467665	63468210	+	0	NA	promoter-TSS (XM_046905020)	NA	-17	XM_046905020
1509	1	187624966	187625924	+	0	NA	promoter-TSS (NM_001101829)	NA	-5	NM_001101829
552	1	61839113	61839450	+	0	NA	exon (XM_046939260, exon 18 of 18)	NA	17742	NM_001397139
90	1	6751902	6752604	+	0	NA	TTS (ENSGALT00010018324)	NA	179	NM_001198652
560	1	62229343	62230141	+	0	NA	promoter-TSS (XM_040697179)	NA	92	XM_015285897
708	1	77783543	77783835	+	0	NA	exon (XR_005840299, exon 3 of 3)	NA	-2573	INRAGALT00000036026
546	1	61729981	61730626	+	0	NA	promoter-TSS (XM_015285830)	NA	-20	XM_015285830
1176	1	137065965	137066387	+	0	NA	exon (DAVISGALT001043301, exon 1 of 1)	NA	462	DAVISGALT001043301
238	1	28933078	28933823	+	0	NA	Intergenic	NA	-6150	NONGGAT012619
880	1	100932374	100932973	+	0	NA	exon (ENSGALT00010016724, exon 2 of 9)	NA	-3241	NONGGAT015911
86	1	4874683	4875257	+	0	NA	promoter-TSS (XR_005842271)	NA	-166	XR_005842271
1522	1	190368214	190368932	+	0	NA	exon (DAVISGALT001259302, exon 2 of 2)	NA	2762	DAVISGALT001259302
19	1	561500	562073	+	0	NA	Intergenic	NA	-3372	ENSGALT00010018145
1253	1	146414402	146415460	+	0	NA	TTS (XR_001463141)	NA	2285	XR_001463141
969	1	112442109	112442956	+	0	NA	exon (ENSGALT00010008030, exon 1 of 2)	NA	761	ENSGALT00010008030
1343	1	167959685	167960184	+	0	NA	promoter-TSS (XM_040665912)	NA	-21	XM_015275555
756	1	82299455	82300014	+	0	NA	intron (NM_001305054, intron 2 of 2)	NA	-16802	ENSGALT00010015988
1052	1	122004552	122005186	+	0	NA	intron (XM_015273389, intron 1 of 10)	NA	195	XM_015273389
1070	1	124179454	124181130	+	0	NA	TTS (ENSGALT00010007447)	NA	474	XR_005845854
499	1	56787242	56787523	+	0	NA	intron (DAVISGALT000644101, intron 1 of 1)	NA	2165	DAVISGALT000644101
951	1	109752120	109752765	+	0	NA	promoter-TSS (NR_174013)	NA	-193	NR_174013
891	1	104112862	104113834	+	0	NA	intron (XM_015299334, intron 1 of 15)	NA	152	NM_001004389
1367	1	169540224	169540832	+	0	NA	intron (ENSGALT00010010505, intron 2 of 2)	NA	-16915	INRAGALT00000005997
1361	1	169210025	169211397	+	0	NA	promoter-TSS (XM_046941707)	NA	-67	NM_001193575
1505	1	185908801	185909671	+	0	NA	promoter-TSS (XM_025146899)	NA	-54	XM_025146899
435	1	50317604	50318964	+	0	NA	promoter-TSS (XM_001234069)	NA	-53	XM_001234069
749	1	80768666	80769331	+	0	NA	promoter-TSS (NM_001389447)	NA	-14	NM_001389447
1242	1	145432498	145433845	+	0	NA	promoter-TSS (XM_040699514)	NA	220	NM_001081700
1449	1	178586866	178587378	+	0	NA	promoter-TSS (INRAGALT00000006451)	NA	376	NM_001012947
1031	1	119908237	119909397	+	0	NA	TTS (XM_015272663)	NA	120	NM_001030804
416	1	49466793	49466800	+	0	NA	promoter-TSS (XM_425472)	NA	-1	NM_001167728
1021	1	117945379	117946837	+	0	NA	intron (XM_040653004, intron 2 of 2)	NA	-1743	XM_025146483
1407	1	174846450	174847792	+	0	NA	promoter-TSS (NM_001159698)	NA	13	XM_046909884
358	1	44954806	44955716	+	0	NA	promoter-TSS (XM_040695934)	NA	80	XM_015283841
323	1	38621960	38622588	+	0	NA	intron (DAVISGALT000543401, intron 1 of 1)	NA	2164	DAVISGALT000543401
1419	1	175778172	175778568	+	0	NA	exon (XM_040703909, exon 21 of 21)	NA	-14192	NR_105525
151	1	14939496	14940044	+	0	NA	promoter-TSS (XM_001231914)	NA	30	NM_001199445
32	1	986783	987015	+	0	NA	intron (XM_046907275, intron 8 of 11)	NA	5346	INRAGALT00000043717
851	1	95262638	95263867	+	0	NA	promoter-TSS (XM_015298401)	NA	74	XM_015298424
31	1	956186	956772	+	0	NA	promoter-TSS (TAGAGALT000000000996)	NA	-38	TAGAGALT000000000996
407	1	49156174	49157083	+	0	NA	promoter-TSS (XM_015289305)	NA	49	XM_015289305
1281	1	154395557	154396175	+	0	NA	promoter-TSS (XR_005862687)	NA	47	XR_005862687
370	1	45625358	45625786	+	0	NA	Intergenic	NA	2452	TAGAGALT000000012191
1243	1	145447349	145447606	+	0	NA	promoter-TSS (NM_001163372)	NA	-117	NM_001163372
828	1	92068762	92069253	+	0	NA	intron (XM_046940133, intron 6 of 8)	NA	237	XM_015296339
738	1	79992389	79992779	+	0	NA	exon (INRAGALT00000003031, exon 1 of 1)	NA	181	INRAGALT00000003031
158	1	15527797	15528090	+	0	NA	intron (XR_006939845, intron 2 of 4)	NA	-8813	XM_004934759
992	1	114125497	114126601	+	0	NA	intron (XM_040654046, intron 3 of 30)	NA	1240	XM_040654050
259	1	31905596	31907418	+	0	NA	promoter-TSS (XM_015281429)	NA	43	XM_015281429
1101	1	129443488	129443797	+	0	NA	intron (ENSGALT00010007533, intron 2 of 2)	NA	3971	INRAGALT00000004837
581	1	66065685	66066563	+	0	NA	promoter-TSS (XR_005842840)	NA	564	XM_040697276
674	1	74815335	74815922	+	0	NA	intron (NM_204762, intron 1 of 7)	NA	189	NM_204762
644	1	71421753	71422945	+	0	NA	promoter-TSS (XM_040650087)	NA	77	XM_040650087
49	1	2190206	2190701	+	0	NA	exon (XM_040663569, exon 9 of 9)	NA	3314	XM_040663569
1306	1	158123349	158124096	+	0	NA	Intergenic	NA	-18713	ENSGALT00010002441
290	1	35264144	35264812	+	0	NA	exon (XM_040695721, exon 1 of 15)	NA	185	XM_015281681
372	1	45632809	45634786	+	0	NA	Intergenic	NA	-5773	TAGAGALT000000012191
474	1	53637784	53638061	+	0	NA	exon (XM_046941222, exon 14 of 14)	NA	-1794	XR_003077865
299	1	35787675	35788456	+	0	NA	intron (ENSGALT00010035395, intron 3 of 3)	NA	12194	ENSGALT00010035395
1050	1	121749035	121749618	+	0	NA	promoter-TSS (XM_040653021)	NA	-776	XM_040653021
1545	1	194146141	194146558	+	0	NA	TTS (ENSGALT00010008721)	NA	2902	ENSGALT00010008724
948	1	109221600	109222607	+	0	NA	exon (XM_416741, exon 1 of 14)	NA	250	XM_416741
1499	1	185657815	185658281	+	0	NA	promoter-TSS (XM_015280481)	NA	-73	XM_015280481
1162	1	135473013	135473291	+	0	NA	exon (XM_040699199, exon 6 of 6)	NA	-5671	DAVISGALT001034101
1551	1	194535829	194536284	+	0	NA	promoter-TSS (ENSGALT00010008523)	NA	396	XM_004939022
520	1	58135671	58136621	+	0	NA	Intergenic	NA	14979	ENSGALT00010038182
11	1	318239	319037	+	0	NA	intron (TAGAGALT000000438668, intron 1 of 1)	NA	1270	TAGAGALT000000438668
709	1	77785711	77788025	+	0	NA	promoter-TSS (TAGAGALT000000027397)	NA	-20	INRAGALT00000052976
140	1	14035704	14036087	+	0	NA	exon (TAGAGALT000000004671, exon 2 of 2)	NA	3793	NONGGAT012151
956	1	110483020	110483528	+	0	NA	Intergenic	NA	-7269	XR_005841862
6	1	210727	211059	+	0	NA	intron (XM_046944057, intron 2 of 6)	NA	-5613	XM_040702754
930	1	107093814	107095056	+	0	NA	promoter-TSS (XM_046905674)	NA	-130	XM_046905653
877	1	100149931	100150601	+	0	NA	intron (XR_005849633, intron 2 of 4)	NA	-19223	DAVISGALT000865001
1564	1	195123915	195124384	+	0	NA	promoter-TSS (ENSGALT00010008538)	NA	-804	ENSGALT00010008538
972	1	112464748	112466516	+	0	NA	promoter-TSS (INRAGALT00000004338)	NA	-299	INRAGALT00000004338
1454	1	179342336	179342627	+	0	NA	promoter-TSS (XR_006931303)	NA	-80	XR_006931303
1422	1	175900472	175902887	+	0	NA	intron (NM_204311, intron 1 of 2)	NA	1498	NM_204311
642	1	71159977	71160692	+	0	NA	promoter-TSS (INRAGALT00000002634)	NA	456	XM_046942408
1340	1	167510133	167510993	+	0	NA	promoter-TSS (XM_046941589)	NA	21	NM_001006270
255	1	30823188	30823469	+	0	NA	TTS (INRAGALT00000000818)	NA	3740	INRAGALT00000000818
1570	1	195711680	195712054	+	0	NA	TTS (NM_204855)	NA	1604	NM_204855
1330	1	165769857	165770153	+	0	NA	promoter-TSS (XM_040657464)	NA	52	XM_046899361
1415	1	175229606	175229779	+	0	NA	promoter-TSS (NONGGAT001318)	NA	-866	NONGGAT001318
899	1	104729676	104731175	+	0	NA	intron (XM_015299661, intron 1 of 27)	NA	248	XM_046900819
1423	1	175914624	175918401	+	0	NA	intron (XM_001234635, intron 1 of 1)	NA	-1288	XR_001464338
344	1	41910958	41911591	+	0	NA	Intergenic	NA	-3527	XM_025154568
865	1	98488123	98488562	+	0	NA	intron (XM_046900311, intron 2 of 6)	NA	-2733	XM_046900384
192	1	22376641	22377907	+	0	NA	promoter-TSS (TAGAGALT000000006539)	NA	307	XM_025147539
1077	1	124765825	124766563	+	0	NA	intron (XM_040696692, intron 1 of 9)	NA	12179	XM_025148585
321	1	38260734	38261572	+	0	NA	promoter-TSS (NM_001030745)	NA	-98	NM_001030745
1047	1	121723586	121724217	+	0	NA	intron (XM_040653014, intron 18 of 36)	NA	6335	XM_040653014
143	1	14197041	14197327	+	0	NA	promoter-TSS (XM_046902049)	NA	28	XM_046902049
83	1	4682734	4684160	+	0	NA	intron (XM_040670394, intron 3 of 18)	NA	862	XM_040670394
624	1	69126716	69127075	+	0	NA	promoter-TSS (XM_046915227)	NA	301	XR_001467954
798	1	88440706	88442108	+	0	NA	promoter-TSS (XR_006931895)	NA	-272	XM_004938289
621	1	68634618	68635510	+	0	NA	promoter-TSS (NM_001012540)	NA	63	NM_001012540
458	1	51867271	51868571	+	0	NA	exon (INRAGALT00000100188, exon 1 of 1)	NA	1993	INRAGALT00000100188
1541	1	193311775	193312276	+	0	NA	promoter-TSS (XM_046942405)	NA	-182	XM_046942405
169	1	17372307	17373429	+	0	NA	promoter-TSS (DAVISGALT000450001)	NA	-593	XR_005841187
953	1	109832502	109833393	+	0	NA	intron (XM_046902270, intron 1 of 9)	NA	185	NM_204655
1435	1	177233982	177234682	+	0	NA	intron (XM_015279130, intron 2 of 11)	NA	-5698	XM_015279143
1256	1	147254309	147255523	+	0	NA	exon (XM_040653781, exon 1 of 9)	NA	654	XM_040653781
34	1	1168798	1169342	+	0	NA	intron (XM_040662725, intron 1 of 41)	NA	1734	TAGAGALT000000001260
936	1	108021996	108022553	+	0	NA	promoter-TSS (NM_001012543)	NA	59	NM_001012543
56	1	2439690	2442513	+	0	NA	exon (XM_040663655, exon 5 of 8)	NA	1667	XM_040663655
201	1	23948159	23948889	+	0	NA	promoter-TSS (NM_204279)	NA	-95	NM_204279
121	1	11610942	11612690	+	0	NA	promoter-TSS (XR_005847353)	NA	-135	XM_046922133
459	1	51873360	51874848	+	0	NA	exon (XM_015288005, exon 1 of 14)	NA	251	XM_015288028
166	1	16576098	16576387	+	0	NA	Intergenic	NA	20110	ENSGALT00010025247
119	1	10506406	10506755	+	0	NA	exon (DAVISGALT000424701, exon 1 of 1)	NA	178	DAVISGALT000424701
369	1	45620792	45622621	+	0	NA	promoter-TSS (XM_025154835)	NA	56	XM_015283925
1414	1	175222208	175222482	+	0	NA	exon (XM_046941898, exon 1 of 4)	NA	2919	XM_046941898
1376	1	170294912	170295827	+	0	NA	promoter-TSS (NM_001006274)	NA	91	XM_417077
1547	1	194348233	194348932	+	0	NA	promoter-TSS (XM_040659184)	NA	-106	XM_040659165
946	1	109123856	109124188	+	0	NA	TTS (DAVISGALT000916901)	NA	-1001	TAGAGALT000000036668
1234	1	144524271	144524608	+	0	NA	promoter-TSS (XM_416972)	NA	96	XM_416972
489	1	54790254	54792369	+	0	NA	exon (XM_004937831, exon 1 of 2)	NA	414	XM_004937831
380	1	46062686	46063376	+	0	NA	promoter-TSS (XM_015283802)	NA	-65	XM_040695967
216	1	25055641	25056442	+	0	NA	promoter-TSS (XR_005839438)	NA	183	NM_001004380
120	1	11249888	11250321	+	0	NA	promoter-TSS (NM_204243)	NA	131	XR_005847330
25	1	813203	813307	+	0	NA	intron (XM_025152878, intron 18 of 23)	NA	-7837	TAGAGALT000000000692
885	1	102626258	102627178	+	0	NA	exon (NONGGAT000871, exon 1 of 2)	NA	771	NONGGAT000871
200	1	23630607	23631493	+	0	NA	promoter-TSS (XM_046936697)	NA	-121	NM_001007849
662	1	72930761	72931387	+	0	NA	exon (INRAGALT00000030360, exon 1 of 2)	NA	163	INRAGALT00000030360
1342	1	167670651	167671440	+	0	NA	TTS (XM_046905550)	NA	196	XM_417041
1131	1	132606858	132607317	+	0	NA	exon (XM_040699106, exon 1 of 2)	NA	114	XM_040699106
1191	1	139326184	139327322	+	0	NA	exon (XM_025146726, exon 2 of 22)	NA	240	XM_046903515
1338	1	167099961	167100680	+	0	NA	TTS (XM_040657854)	NA	203	DAVISGALT001131501
1486	1	183060458	183061974	+	0	NA	exon (NM_205262, exon 1 of 8)	NA	784	NM_205262
1122	1	131788645	131789806	+	0	NA	promoter-TSS (XM_416881)	NA	-76	XM_416881
627	1	69198137	69199331	+	0	NA	promoter-TSS (INRAGALT00000002580)	NA	164	XM_416459
1129	1	132496448	132497707	+	0	NA	promoter-TSS (XM_046940944)	NA	-136	XM_046940944
1203	1	140214660	140215199	+	0	NA	intron (NM_001396918, intron 3 of 5)	NA	-8385	INRAGALT00000005171
889	1	103209372	103209666	+	0	NA	promoter-TSS (TAGAGALT000000034460)	NA	-425	TAGAGALT000000034458
826	1	92013975	92014742	+	0	NA	promoter-TSS (XM_416657)	NA	-72	XM_416657
342	1	41803654	41803986	+	0	NA	promoter-TSS (XM_025154561)	NA	60	XM_025154558
519	1	57940620	57940989	+	0	NA	intron (NM_001397962, intron 1 of 2)	NA	944	NM_001397962
1471	1	181014495	181014652	+	0	NA	exon (XM_417171, exon 3 of 3)	NA	7195	XM_046902436
170	1	19021032	19022540	+	0	NA	promoter-TSS (XM_046933925)	NA	93	NM_001397243
275	1	33793030	33793379	+	0	NA	promoter-TSS (XM_015281591)	NA	35	XM_046938125
234	1	27439369	27440612	+	0	NA	promoter-TSS (XM_040692972)	NA	15	XM_040693589
793	1	87630477	87631075	+	0	NA	Intergenic	NA	-2018	XM_046901262
1558	1	194832165	194832916	+	0	NA	exon (XR_005844587, exon 3 of 3)	NA	696	INRAGALT00000006907
911	1	105364971	105365570	+	0	NA	promoter-TSS (XM_025143393)	NA	-62	NM_204859
1059	1	123008180	123008535	+	0	NA	intron (XM_046940765, intron 1 of 6)	NA	6556	XM_046940762
917	1	105812086	105812319	+	0	NA	intron (TAGAGALT000000035562, intron 1 of 3)	NA	2203	TAGAGALT000000035562
1036	1	120445421	120445984	+	0	NA	intron (XM_025146580, intron 1 of 28)	NA	119	XM_025146580
995	1	114391174	114392047	+	0	NA	exon (XM_040654054, exon 3 of 31)	NA	1135	XM_040654054
1205	1	140238208	140238986	+	0	NA	promoter-TSS (NM_001008681)	NA	-69	NM_001008681
752	1	81337684	81338156	+	0	NA	intron (XM_025143780, intron 1 of 7)	NA	-2840	DAVISGALT000806201
24	1	786393	786642	+	0	NA	intron (XM_025152878, intron 15 of 23)	NA	-1911	INRAGALT00000000010
796	1	87896558	87898707	+	0	NA	promoter-TSS (NM_001006255)	NA	-565	NM_001006255
229	1	26920905	26921486	+	0	NA	promoter-TSS (XM_046937829)	NA	40	XM_046937831
419	1	49592160	49592538	+	0	NA	promoter-TSS (XM_040668839)	NA	-63	XM_040668828
1539	1	192922512	192923341	+	0	NA	promoter-TSS (ENSGALT00010008377)	NA	188	XM_046942388
1276	1	153905891	153906337	+	0	NA	promoter-TSS (ENSGALT00010002353)	NA	-995	ENSGALT00010002353
411	1	49315275	49315525	+	0	NA	promoter-TSS (XR_006932666)	NA	16	unassigned_transcript_45
1451	1	178823496	178824633	+	0	NA	Intergenic	NA	7160	XM_046908803
600	1	67350276	67350804	+	0	NA	Intergenic	NA	15596	XM_040705699
714	1	78492291	78492871	+	0	NA	exon (NM_001397172, exon 6 of 6)	NA	-5575	INRAGALT00000002996
625	1	69155716	69156680	+	0	NA	promoter-TSS (XM_046915232)	NA	9	XM_046915232
942	1	108322978	108323379	+	0	NA	intron (XM_046940373, intron 33 of 33)	NA	-2612	TAGAGALT000000036565
1370	1	169898269	169898820	+	0	NA	promoter-TSS (XM_001233731)	NA	49	XM_001233731
938	1	108084715	108085749	+	0	NA	promoter-TSS (NM_205106)	NA	43	NM_205106
1109	1	130235341	130235926	+	0	NA	promoter-TSS (XM_015277686)	NA	23	NM_204729
596	1	67260442	67260862	+	0	NA	exon (NM_001302181, exon 1 of 2)	NA	138	NM_001302181
745	1	80611275	80611724	+	0	NA	promoter-TSS (XM_416560)	NA	-220	XM_416560
1014	1	116969903	116970470	+	0	NA	promoter-TSS (NONGGAT001000)	NA	-565	NONGGAT001000
237	1	28899774	28900414	+	0	NA	Intergenic	NA	17631	TAGAGALT000000007843
1573	1	195732985	195733425	+	0	NA	intron (XM_040660005, intron 3 of 3)	NA	883	XM_040660005
1019	1	117756635	117756974	+	0	NA	Intergenic	NA	43118	NONGGAT001004
1285	1	154939154	154940284	+	0	NA	promoter-TSS (XM_040706613)	NA	-145	XM_040706590
1100	1	129441702	129442044	+	0	NA	intron (ENSGALT00010007533, intron 2 of 2)	NA	5740	INRAGALT00000004837
88	1	6327274	6327736	+	0	NA	Intergenic	NA	-2563	DAVISGALT000412401
251	1	30625144	30625743	+	0	NA	promoter-TSS (NM_001030740)	NA	55	NM_001030740
1080	1	124988879	124989617	+	0	NA	exon (XM_040662496, exon 12 of 12)	NA	25145	DAVISGALT000985101
444	1	50873472	50874295	+	0	NA	promoter-TSS (XM_040696663)	NA	11	XM_416259
667	1	73610184	73614046	+	0	NA	exon (XM_046940683, exon 1 of 5)	NA	465	XM_046940683
116	1	8962041	8962660	+	0	NA	exon (INRAGALT00000000282, exon 1 of 2)	NA	349	INRAGALT00000000282
198	1	23418562	23419364	+	0	NA	TTS (ENSGALT00010004502)	NA	329	XM_001233677
1525	1	191809865	191810324	+	0	NA	promoter-TSS (XM_040646975)	NA	-32	XM_040647002
572	1	65395942	65397102	+	0	NA	promoter-TSS (XM_416423)	NA	-45	XM_416423
1067	1	123624400	123625055	+	0	NA	TTS (INRAGALT00000004692)	NA	1429	XM_040653038
171	1	19110499	19110798	+	0	NA	TTS (XR_003076912)	NA	-11435	XM_046934152
1290	1	155190358	155192579	+	0	NA	exon (ENSGALT00010002368, exon 1 of 2)	NA	3034	ENSGALT00010002384
227	1	26807760	26808837	+	0	NA	promoter-TSS (XR_005841583)	NA	-95	XM_025154060
1472	1	181264593	181264975	+	0	NA	promoter-TSS (XM_040660512)	NA	-74	NM_001113186
1157	1	135106084	135106387	+	0	NA	Intergenic	NA	-16401	XM_040653067
79	1	4649275	4650897	+	0	NA	intron (XM_046915262, intron 3 of 8)	NA	909	XM_046915262
999	1	114660915	114661276	+	0	NA	promoter-TSS (NM_205299)	NA	53	XM_046919085
1512	1	188605732	188607569	+	0	NA	promoter-TSS (XM_040648160)	NA	-145	INRAGALT00000006664
910	1	105331748	105332543	+	0	NA	intron (XM_046905855, intron 1 of 8)	NA	248	NM_001397696
57	1	2453768	2453911	+	0	NA	exon (XM_040663663, exon 8 of 8)	NA	3645	XM_040663674
336	1	40867004	40867621	+	0	NA	intron (TAGAGALT000000011043, intron 3 of 4)	NA	1449	TAGAGALT000000011043
997	1	114419487	114420047	+	0	NA	TTS (XM_046903152)	NA	12025	XM_040649736
844	1	92583938	92584782	+	0	NA	promoter-TSS (TAGAGALT000000033290)	NA	-22	XM_046940179
63	1	2783954	2785262	+	0	NA	exon (XM_040663888, exon 2 of 2)	NA	1444	XM_040663888
389	1	47213524	47214898	+	0	NA	promoter-TSS (XM_025148302)	NA	-70	XM_040696043
1093	1	128237519	128238663	+	0	NA	exon (XM_015277728, exon 1 of 9)	NA	337	XM_015277728
821	1	91401149	91401823	+	0	NA	promoter-TSS (XM_025149359)	NA	160	XM_025149361
742	1	80473883	80476515	+	0	NA	intron (NM_001396930, intron 2 of 2)	NA	1995	NM_001396930
1561	1	194866554	194867050	+	0	NA	promoter-TSS (NM_001030835)	NA	760	XM_015281006
341	1	41753033	41753596	+	0	NA	Intergenic	NA	22716	ENSGALT00010032699
1124	1	132032960	132033550	+	0	NA	exon (XM_046901023, exon 14 of 14)	NA	-1694	ENSGALT00010038548
487	1	54753725	54754200	+	0	NA	promoter-TSS (NM_001135572)	NA	144	NM_204750
818	1	90024436	90024928	+	0	NA	Intergenic	NA	-15586	ENSGALT00010016501
103	1	7439449	7439729	+	0	NA	promoter-TSS (XM_046909316)	NA	86	XM_417229
1518	1	190149258	190150057	+	0	NA	promoter-TSS (XM_040647188)	NA	15	XM_025146903
196	1	23035213	23035515	+	0	NA	promoter-TSS (XM_046900009)	NA	21	XR_005840432
1386	1	171851640	171852007	+	0	NA	intron (XM_040662108, intron 4 of 30)	NA	1923	XM_040662108
790	1	86750160	86751243	+	0	NA	promoter-TSS (ENSGALT00010016331)	NA	186	NM_205179
1311	1	161096879	161097263	+	0	NA	intron (ENSGALT00010002264, intron 1 of 2)	NA	2541	ENSGALT00010002264
765	1	83156940	83157599	+	0	NA	exon (XM_025143691, exon 1 of 4)	NA	112	XM_025143691
297	1	35627748	35628699	+	0	NA	promoter-TSS (XM_040695780)	NA	-53	XM_040695780
70	1	3399327	3399586	+	0	NA	promoter-TSS (ENSGALT00010018190)	NA	-940	ENSGALT00010018190
591	1	67149422	67150780	+	0	NA	exon (XM_040652815, exon 2 of 2)	NA	1166	XM_040652815
398	1	48290957	48291621	+	0	NA	promoter-TSS (INRAGALT00000001601)	NA	108	NM_001030754
287	1	34864101	34864691	+	0	NA	promoter-TSS (XM_015282775)	NA	-247	XM_040666832
136	1	13516381	13517430	+	0	NA	promoter-TSS (NM_001305123)	NA	-41	XR_006931438
849	1	94589138	94590024	+	0	NA	Intergenic	NA	-62110	XR_006932661
525	1	58866250	58866718	+	0	NA	exon (XM_416362, exon 1 of 13)	NA	421	XM_416362
432	1	50103214	50103759	+	0	NA	intron (XM_015288881, intron 22 of 22)	NA	-10357	DAVISGALT000600002
7	1	225843	226538	+	0	NA	intron (XM_040702743, intron 1 of 5)	NA	6767	XM_040702868
1448	1	178586284	178586604	+	0	NA	promoter-TSS (NM_001012947)	NA	92	INRAGALT00000006451
128	1	12874051	12875402	+	0	NA	promoter-TSS (XR_005847455)	NA	204	XR_005847415
1264	1	152663746	152664338	+	0	NA	intron (ENSGALT00010002303, intron 1 of 1)	NA	-18914	NONGGAT012961
1158	1	135151464	135152321	+	0	NA	promoter-TSS (ENSGALT00010038685)	NA	121	XM_046941013
1034	1	120063780	120064032	+	0	NA	promoter-TSS (NM_001030805)	NA	124	XM_015302495
859	1	97229743	97229751	+	0	NA	promoter-TSS (NONGGAT012805)	NA	-185	NONGGAT012806
1494	1	185323787	185324191	+	0	NA	TTS (INRAGALT00000006617)	NA	1979	INRAGALT00000006617
1534	1	192740259	192740560	+	0	NA	TTS (XM_425656)	NA	110	NM_001396994
638	1	70650309	70651214	+	0	NA	exon (XM_015291006, exon 1 of 11)	NA	107	XM_004938043
330	1	40169461	40170564	+	0	NA	promoter-TSS (XM_004937594)	NA	-214	XM_004937594
148	1	14567131	14567139	+	0	NA	promoter-TSS (XR_006931716)	NA	167	XM_040656859
535	1	59972348	59972566	+	0	NA	promoter-TSS (XM_416375)	NA	89	XM_025141444
282	1	34331411	34332875	+	0	NA	promoter-TSS (XM_046909319)	NA	-145	XM_046909319
213	1	25013515	25013845	+	0	NA	intron (NM_001105672, intron 1 of 14)	NA	553	XM_046937674
1503	1	185763999	185765401	+	0	NA	promoter-TSS (NM_001164340)	NA	18	NM_001164340
22	1	746989	748352	+	0	NA	intron (XM_025152878, intron 13 of 23)	NA	13450	unassigned_transcript_4
284	1	34543161	34543583	+	0	NA	promoter-TSS (XR_005848030)	NA	103	XM_040666886
657	1	72183026	72184408	+	0	NA	TTS (XM_015289915)	NA	1482	XM_040652877
887	1	102911731	102912821	+	0	NA	promoter-TSS (XM_046943417)	NA	-109	XM_046943417
208	1	24818479	24819305	+	0	NA	promoter-TSS (XR_005841929)	NA	46	XM_004937537
340	1	41374542	41375641	+	0	NA	promoter-TSS (ENSGALT00010033575)	NA	-333	ENSGALT00010033575
811	1	89718472	89720516	+	0	NA	promoter-TSS (XM_046901679)	NA	-6	XM_046901679
988	1	113455763	113456208	+	0	NA	intron (XM_040652975, intron 18 of 30)	NA	6411	XM_040652975
632	1	69914536	69915422	+	0	NA	promoter-TSS (XM_025149094)	NA	-46	NM_001204389
691	1	76635658	76636103	+	0	NA	promoter-TSS (XM_416491)	NA	-150	XM_416491
1006	1	115939405	115939758	+	0	NA	intron (XM_040649805, intron 3 of 30)	NA	1026	XM_040649805
1211	1	142184607	142185124	+	0	NA	promoter-TSS (INRAGALT00000041607)	NA	276	INRAGALT00000005225
285	1	34830662	34831062	+	0	NA	intron (XM_040666815, intron 1 of 24)	NA	14526	INRAGALT00000001113
1480	1	182643393	182644378	+	0	NA	intron (XM_004938839, intron 6 of 11)	NA	28392	XM_046903278
1556	1	194731632	194731948	+	0	NA	promoter-TSS (XM_040659366)	NA	154	XM_417247
1057	1	122925742	122926293	+	0	NA	promoter-TSS (DAVISGALT000971701)	NA	-770	DAVISGALT000971701
675	1	74926015	74926536	+	0	NA	promoter-TSS (XR_006933084)	NA	-2	XR_006933084
1413	1	175221656	175222133	+	0	NA	exon (XM_046941898, exon 1 of 4)	NA	2468	XM_046941898
1571	1	195720518	195721058	+	0	NA	TTS (ENSGALT00010008271)	NA	1604	XM_025146953
1072	1	124368546	124369203	+	0	NA	intron (XM_040662387, intron 1 of 12)	NA	2830	DAVISGALT000986201
886	1	102712567	102712896	+	0	NA	promoter-TSS (ENSGALT00010033401)	NA	31	ENSGALT00010033401
189	1	21910787	21911216	+	0	NA	promoter-TSS (XM_015280911)	NA	14	XM_025147062
1526	1	192150001	192150652	+	0	NA	exon (XM_040646975, exon 6 of 33)	NA	-12809	DAVISGALT001274301
428	1	49876016	49878017	+	0	NA	promoter-TSS (XM_004937710)	NA	-122	TAGAGALT000000014965
733	1	79826228	79827239	+	0	NA	promoter-TSS (XM_040707230)	NA	-19	XM_046913553
875	1	100111112	100111779	+	0	NA	Intergenic	NA	-14675	XR_005849632
1024	1	118280636	118280907	+	0	NA	promoter-TSS (XM_001235385)	NA	27	XM_001235385
332	1	40300818	40301696	+	0	NA	TTS (INRAGALT00000001249)	NA	-1887	NONGGAT000282
692	1	76716328	76716888	+	0	NA	promoter-TSS (NM_001198648)	NA	-16	NM_001198648
609	1	68065860	68066544	+	0	NA	promoter-TSS (XM_040650026)	NA	240	XM_046939395
1062	1	123117906	123118575	+	0	NA	promoter-TSS (XR_006939180)	NA	-53	XR_006939174
1017	1	117585050	117585875	+	0	NA	intron (XM_040649878, intron 3 of 30)	NA	940	XM_040649878
1252	1	146410292	146411506	+	0	NA	promoter-TSS (NM_001396674)	NA	14	XR_005842475
1532	1	192679978	192680305	+	0	NA	exon (XM_040704540, exon 1 of 2)	NA	1473	ENSGALT00010008631
417	1	49478903	49479242	+	0	NA	intron (XM_046943343, intron 1 of 8)	NA	338	XM_040702034
555	1	61918785	61920128	+	0	NA	promoter-TSS (NM_204552)	NA	21	NM_204552
914	1	105487095	105489292	+	0	NA	promoter-TSS (XM_040666292)	NA	-41	XM_046901723
248	1	30147407	30148820	+	0	NA	promoter-TSS (XM_025154140)	NA	-14	XM_025154140
536	1	60031954	60032324	+	0	NA	promoter-TSS (XM_046939200)	NA	-114	XM_046939202
557	1	62084994	62085702	+	0	NA	promoter-TSS (XM_046904909)	NA	-141	XM_046904909
114	1	8254284	8254567	+	0	NA	intron (XM_004937500, intron 5 of 6)	NA	-29712	DAVISGALT000396201
177	1	19959650	19960658	+	0	NA	Intergenic	NA	8847	INRAGALT00000000555
955	1	110471332	110471799	+	0	NA	intron (NM_205084, intron 1 of 5)	NA	121	NM_205084
762	1	83078940	83079828	+	0	NA	promoter-TSS (XM_025149234)	NA	57	XM_025149234
473	1	53635841	53636241	+	0	NA	promoter-TSS (XR_003077865)	NA	87	XR_003077865
1387	1	171856615	171856933	+	0	NA	intron (XM_040662108, intron 18 of 30)	NA	6874	XM_040662108
1431	1	176878602	176880354	+	0	NA	intron (NM_204501, intron 1 of 1)	NA	1139	NM_204501
1303	1	157291961	157293219	+	0	NA	intron (ENSGALT00010002127, intron 1 of 2)	NA	1725	ENSGALT00010002127
315	1	37870272	37871230	+	0	NA	promoter-TSS (NM_001389415)	NA	230	XM_046898957
1049	1	121743133	121744103	+	0	NA	intron (XM_040653021, intron 13 of 13)	NA	-1041	XM_040653019
622	1	68845715	68847859	+	0	NA	intron (XM_015291268, intron 1 of 22)	NA	897	XM_015291268
893	1	104550376	104550910	+	0	NA	TTS (ENSGALT00010034318)	NA	-7720	INRAGALT00000003898
1257	1	147678148	147678709	+	0	NA	intron (XM_004938584, intron 6 of 7)	NA	3493	DAVISGALT001133601
515	1	57428099	57428401	+	0	NA	exon (XM_040650477, exon 1 of 12)	NA	5799	XM_040650478
373	1	45643917	45644425	+	0	NA	Intergenic	NA	-4143	TAGAGALT000000012205
1229	1	144312881	144316680	+	0	NA	promoter-TSS (ENSGALT00010014609)	NA	-429	ENSGALT00010014609
1218	1	143907583	143908635	+	0	NA	exon (XM_015274971, exon 1 of 18)	NA	265	XM_015274975
1441	1	178257032	178259817	+	0	NA	promoter-TSS (TAGAGALT000000053223)	NA	-264	TAGAGALT000000053223
990	1	113915071	113916399	+	0	NA	promoter-TSS (XM_040652981)	NA	-164	XM_040652981
1478	1	182608429	182609163	+	0	NA	intron (NM_001277812, intron 1 of 6)	NA	224	XM_025150646
900	1	104747184	104747462	+	0	NA	promoter-TSS (XR_005839480)	NA	134	NM_205064
1334	1	166102586	166103574	+	0	NA	promoter-TSS (XR_005843719)	NA	189	XM_004938670
1251	1	146354680	146355329	+	0	NA	intron (ENSGALT00010014653, intron 1 of 2)	NA	-26571	ENSGALT00010014654
346	1	42209356	42210157	+	0	NA	promoter-TSS (DAVISGALT000550701)	NA	73	XM_046902957
827	1	92065245	92065633	+	0	NA	exon (XM_046940134, exon 7 of 7)	NA	426	TAGAGALT000000032896
4752	2	107705681	107706202	+	0	NA	promoter-TSS (XR_006937030)	NA	127	XM_015282591
4920	2	128799025	128799585	+	0	NA	intron (ENSGALT00010032862, intron 1 of 2)	NA	1928	ENSGALT00010032862
4941	2	133226098	133226724	+	0	NA	promoter-TSS (XM_015276872)	NA	-454	XM_015276872
4490	2	66105543	66106066	+	0	NA	exon (XR_005857828, exon 1 of 7)	NA	161	XR_003073764
4669	2	97929055	97930216	+	0	NA	promoter-TSS (NM_001012941)	NA	-157	NM_001012941
4318	2	44285020	44285938	+	0	NA	exon (XM_025147518, exon 1 of 6)	NA	140	XM_025147518
4595	2	85495834	85497111	+	0	NA	promoter-TSS (XR_005857380)	NA	-255	XR_005857380
4685	2	99605797	99606007	+	0	NA	promoter-TSS (XM_040695929)	NA	82	XM_040695929
4390	2	55348883	55349281	+	0	NA	Intergenic	NA	5015	XR_003074199
3988	2	3866936	3867790	+	0	NA	promoter-TSS (XM_025148283)	NA	-59	XM_046921213
4690	2	100411289	100412853	+	0	NA	intron (XM_015282558, intron 10 of 12)	NA	-5510	DAVISGALT001788401
4367	2	51586910	51587473	+	0	NA	exon (NONGGAT004011, exon 1 of 3)	NA	182	XM_025147730
4868	2	122393408	122393730	+	0	NA	promoter-TSS (NM_001277410)	NA	-106	NM_001277410
4479	2	65179676	65180725	+	0	NA	promoter-TSS (XM_040696295)	NA	42	XM_046938297
5018	2	147760266	147760850	+	0	NA	promoter-TSS (XM_418407)	NA	-364	XM_418407
4370	2	51967689	51968258	+	0	NA	promoter-TSS (XM_046919479)	NA	-192	XM_046919479
4415	2	59081225	59082842	+	0	NA	intron (XM_418914, intron 3 of 14)	NA	4002	DAVISGALT001594201
4369	2	51908382	51908926	+	0	NA	intron (XM_046919479, intron 1 of 29)	NA	-5580	DAVISGALT001554901
4837	2	118390807	118392879	+	0	NA	promoter-TSS (TAGAGALT000000185403)	NA	-594	TAGAGALT000000185403
4303	2	42158869	42159920	+	0	NA	promoter-TSS (XM_046928918)	NA	10	XM_046928918
4291	2	41263117	41263804	+	0	NA	Intergenic	NA	-1107	XR_005857844
5017	2	147731403	147731481	+	0	NA	exon (XM_015283175, exon 1 of 13)	NA	135	XM_015283175
4520	2	70716395	70717616	+	0	NA	intron (XR_005857575, intron 1 of 1)	NA	698	XR_005857575
4174	2	26578651	26578966	+	0	NA	promoter-TSS (XM_025147365)	NA	8	XM_025147365
4163	2	24339534	24342118	+	0	NA	exon (ENSGALT00010012181, exon 1 of 2)	NA	2438	ENSGALT00010012181
3976	2	2319307	2320086	+	0	NA	promoter-TSS (XM_015281141)	NA	-111	XM_015281141
4867	2	121144257	121144766	+	0	NA	intron (XM_046919935, intron 1 of 10)	NA	244	XM_046919935
4136	2	20398871	20400785	+	0	NA	exon (XM_418631, exon 1 of 8)	NA	226	XM_046938332
4100	2	16658828	16659798	+	0	NA	promoter-TSS (TAGAGALT000000159887)	NA	181	NM_001199585
3974	2	2102799	2103484	+	0	NA	promoter-TSS (XM_025148248)	NA	44	XM_004939081
4463	2	62995661	62996247	+	0	NA	exon (XM_004939662, exon 1 of 3)	NA	215	XM_004939662
4275	2	40038345	40039619	+	0	NA	promoter-TSS (NM_001396868)	NA	-153	XM_046937980
4981	2	139528425	139529454	+	0	NA	promoter-TSS (XM_046929273)	NA	-5	XM_046929273
5023	2	148310313	148310713	+	0	NA	TTS (INRAGALT00000039035)	NA	550	INRAGALT00000039035
4050	2	10067186	10067703	+	0	NA	intron (XM_046937850, intron 1 of 37)	NA	17385	DAVISGALT001373701
4093	2	15941395	15941865	+	0	NA	exon (XM_046921862, exon 1 of 12)	NA	-4418	DAVISGALT001363901
4147	2	22406592	22407817	+	0	NA	promoter-TSS (XM_015281391)	NA	-113	XM_015281391
4546	2	77429557	77431058	+	0	NA	exon (XM_040695591, exon 7 of 24)	NA	461	XR_005857385
4999	2	144749576	144750141	+	0	NA	intron (XM_046919359, intron 2 of 35)	NA	2505	DAVISGALT001957101
4098	2	16310512	16310936	+	0	NA	exon (XM_025148367, exon 1 of 36)	NA	263	XM_025148367
4644	2	93909191	93910015	+	0	NA	exon (XM_015282441, exon 13 of 13)	NA	13268	XM_015282441
4877	2	124349786	124350963	+	0	NA	exon (NM_001277420, exon 1 of 7)	NA	115	NM_001277420
4239	2	33732550	33732764	+	0	NA	TTS (DAVISGALT001456601)	NA	208	XM_004939386
5004	2	144908546	144908859	+	0	NA	promoter-TSS (XR_003074073)	NA	-100	XM_418419
3953	2	588424	589872	+	0	NA	exon (XM_015281180, exon 2 of 2)	NA	-2206	XM_015281175
4788	2	112726845	112728713	+	0	NA	Intergenic	NA	-2589	ENSGALT00010011553
4582	2	83714027	83714512	+	0	NA	intron (ENSGALT00010021418, intron 1 of 2)	NA	-7100	NONGGAT004213
4934	2	131292886	131293784	+	0	NA	exon (XM_040678627, exon 1 of 11)	NA	143	XM_040678627
4882	2	125146911	125148016	+	0	NA	exon (XM_046937893, exon 1 of 6)	NA	209	XM_040695813
4324	2	45244816	45245769	+	0	NA	TTS (ENSGALT00010048339)	NA	1885	ENSGALT00010048340
4352	2	49810506	49811216	+	0	NA	promoter-TSS (XR_211619)	NA	38	XM_418862
4944	2	134044848	134044946	+	0	NA	promoter-TSS (XM_015283037)	NA	261	TAGAGALT000000190184
4923	2	128844620	128844992	+	0	NA	promoter-TSS (XM_046920532)	NA	-95	NM_001008729
4988	2	140961847	140962100	+	0	NA	exon (XM_040695409, exon 16 of 16)	NA	-3305	INRAGALT00000017694
4004	2	4385322	4387087	+	0	NA	promoter-TSS (NM_001396375)	NA	-351	NM_001396375
4632	2	90397961	90399776	+	0	NA	promoter-TSS (INRAGALT00000016100)	NA	266	INRAGALT00000016099
4976	2	138284025	138284555	+	0	NA	promoter-TSS (XM_015283143)	NA	-214	XM_015283143
4476	2	64857234	64858256	+	0	NA	intron (XM_046924262, intron 1 of 2)	NA	2756	XM_046924262
4122	2	17962839	17971390	+	0	NA	exon (ENSGALT00010015299, exon 1 of 1)	NA	340	ENSGALT00010015299
4779	2	111690092	111690901	+	0	NA	promoter-TSS (NM_001031023)	NA	-98	NM_001031023
4431	2	59349948	59350549	+	0	NA	intron (XM_040683412, intron 12 of 13)	NA	-15045	DAVISGALT001585101
4626	2	89772572	89773246	+	0	NA	intron (XM_040684568, intron 1 of 13)	NA	-3945	DAVISGALT001706301
4761	2	109559488	109561036	+	0	NA	Intergenic	NA	-24367	XR_001465384
4609	2	88173070	88173672	+	0	NA	promoter-TSS (ENSGALT00010020913)	NA	152	NM_001396657
4441	2	60113288	60113847	+	0	NA	exon (XM_426034, exon 1 of 1)	NA	398	XM_426034
4281	2	40643160	40644068	+	0	NA	exon (ENSGALT00010047588, exon 2 of 2)	NA	1588	ENSGALT00010047591
4698	2	101049538	101050121	+	0	NA	intron (INRAGALT00000016369, intron 2 of 2)	NA	-3217	INRAGALT00000016370
4803	2	114787701	114788358	+	0	NA	intron (XM_015282750, intron 2 of 12)	NA	442	XM_015282750
4577	2	82255529	82256268	+	0	NA	promoter-TSS (XR_001465288)	NA	-330	XR_001465288
4273	2	39868344	39868951	+	0	NA	exon (XM_004939424, exon 1 of 15)	NA	148	XM_004939424
4534	2	74245091	74245566	+	0	NA	intron (XR_003074146, intron 2 of 2)	NA	10408	ENSGALT00010002065
4647	2	94183126	94184418	+	0	NA	intron (ENSGALT00010004640, intron 1 of 1)	NA	8245	ENSGALT00010004640
4619	2	89007535	89007823	+	0	NA	exon (XM_015282405, exon 2 of 7)	NA	2357	XM_015282405
4483	2	65631398	65632036	+	0	NA	intron (XM_046938317, intron 1 of 7)	NA	200	XM_046938315
4293	2	41277790	41278137	+	0	NA	promoter-TSS (DAVISGALT001506801)	NA	-495	DAVISGALT001506801
4246	2	34776656	34776947	+	0	NA	intron (XM_015281808, intron 2 of 23)	NA	-1144	DAVISGALT001475701
4417	2	59202646	59203419	+	0	NA	intron (ENSGALT00010020504, intron 1 of 1)	NA	1373	ENSGALT00010020504
4656	2	96552212	96552771	+	0	NA	promoter-TSS (XR_005858047)	NA	48	XM_015282474
4287	2	41136170	41136805	+	0	NA	promoter-TSS (INRAGALT00000014395)	NA	-69	INRAGALT00000014395
3980	2	2377336	2378241	+	0	NA	promoter-TSS (XM_001232000)	NA	32	XM_040695456
4621	2	89319485	89320859	+	0	NA	promoter-TSS (NM_001302159)	NA	-65	NM_001302159
4469	2	64051141	64052139	+	0	NA	promoter-TSS (XR_005857816)	NA	216	NM_001006373
4872	2	123854905	123855524	+	0	NA	promoter-TSS (INRAGALT00000017144)	NA	134	NM_001030943
4654	2	96332496	96333292	+	0	NA	intron (XM_040685019, intron 3 of 5)	NA	4492	DAVISGALT001744301
4429	2	59267471	59268095	+	0	NA	Intergenic	NA	-11212	ENSGALT00010021074
4085	2	15248834	15249207	+	0	NA	TTS (XM_046932135)	NA	-2736	DAVISGALT001357101
4036	2	8521250	8522172	+	0	NA	promoter-TSS (INRAGALT00000013450)	NA	149	XM_418549
4611	2	88524065	88524792	+	0	NA	promoter-TSS (XM_040696425)	NA	376	XM_015282377
4366	2	51449481	51450362	+	0	NA	TTS (XR_005857302)	NA	2622	XR_005857302
4876	2	124213146	124214747	+	0	NA	exon (XM_046937879, exon 5 of 7)	NA	-3252	DAVISGALT001858801
4885	2	125480821	125481821	+	0	NA	Intergenic	NA	-16528	NM_001397794
4646	2	94175124	94175788	+	0	NA	promoter-TSS (ENSGALT00010004640)	NA	-71	ENSGALT00010004640
4081	2	14803040	14804065	+	0	NA	Intergenic	NA	-11760	TAGAGALT000000159157
4710	2	102635831	102636242	+	0	NA	TTS (INRAGALT00000016472)	NA	135	XM_040688494
4165	2	24437439	24437840	+	0	NA	Intergenic	NA	-5232	ENSGALT00010011943
4674	2	98202989	98203269	+	0	NA	promoter-TSS (NM_204198)	NA	-375	XM_046917211
4087	2	15509797	15510322	+	0	NA	promoter-TSS (NONGGAT003760)	NA	112	XM_015282067
4721	2	103676239	103676696	+	0	NA	Intergenic	NA	6661	INRAGALT00000016482
4729	2	104468225	104469136	+	0	NA	intron (NM_001001615, intron 2 of 15)	NA	-7537	DAVISGALT001780101
4322	2	44743692	44745345	+	0	NA	promoter-TSS (XR_006937286)	NA	64	NM_001030993
4762	2	109691994	109692949	+	0	NA	promoter-TSS (XM_046932595)	NA	-60	XM_046932595
4784	2	112569477	112570884	+	0	NA	TTS (ENSGALT00010011551)	NA	1312	ENSGALT00010011552
4792	2	113198248	113198607	+	0	NA	intron (XM_015282718, intron 1 of 6)	NA	-3889	DAVISGALT001828701
4542	2	76175764	76176015	+	0	NA	promoter-TSS (XM_046930053)	NA	-280	XM_046930053
4468	2	64027683	64028418	+	0	NA	promoter-TSS (XM_418953)	NA	67	XM_418953
4153	2	22602828	22604962	+	0	NA	intron (NM_001030975, intron 1 of 10)	NA	188	NM_001030975
4565	2	80426096	80426391	+	0	NA	promoter-TSS (XM_015282289)	NA	-533	XM_015282289
4552	2	78249962	78251913	+	0	NA	promoter-TSS (XM_040695737)	NA	6	XR_006936058
4994	2	143705420	143706018	+	0	NA	promoter-TSS (NM_001139439)	NA	600	ENSGALT00010024278
4351	2	49598219	49598537	+	0	NA	intron (XM_418861, intron 4 of 9)	NA	-22798	NONGGAT014141
4502	2	67552095	67552617	+	0	NA	promoter-TSS (NM_001031002)	NA	-65	NM_001031002
4951	2	134950325	134950634	+	0	NA	intron (XM_003640854, intron 1 of 10)	NA	-5970	DAVISGALT001909901
4763	2	110016209	110017765	+	0	NA	exon (TAGAGALT000000183263, exon 1 of 1)	NA	409	XM_025147032
4320	2	44386608	44386896	+	0	NA	promoter-TSS (XM_046918966)	NA	-74	XM_046918966
4642	2	93592165	93593258	+	0	NA	exon (XM_419111, exon 1 of 8)	NA	350	XM_419111
4341	2	47421521	47422013	+	0	NA	exon (XM_004939538, exon 1 of 1)	NA	419	XM_004939538
4255	2	35854695	35855092	+	0	NA	intron (ENSGALT00010006822, intron 1 of 1)	NA	4045	ENSGALT00010006821
4203	2	30948547	30949158	+	0	NA	promoter-TSS (XM_040696597)	NA	80	XM_040696597
4117	2	17732486	17733686	+	0	NA	promoter-TSS (XM_015282022)	NA	-79	XM_015282022
4526	2	73191629	73192504	+	0	NA	Intergenic	NA	-44825	INRAGALT00000015582
4173	2	25939176	25939854	+	0	NA	intron (XM_015281401, intron 1 of 18)	NA	179	NM_001012856
4160	2	24026165	24026824	+	0	NA	exon (XM_015281908, exon 17 of 17)	NA	-21075	DAVISGALT001421601
4625	2	89707922	89708506	+	0	NA	promoter-TSS (XR_003073849)	NA	-101	NM_001397969
4331	2	45936584	45937153	+	0	NA	promoter-TSS (XM_418828)	NA	99	XM_418828
4831	2	117732068	117733037	+	0	NA	exon (NM_001007888, exon 4 of 4)	NA	-3889	ENSGALT00010011105
4975	2	137852315	137853825	+	0	NA	promoter-TSS (XM_040695966)	NA	-68	XM_040695966
4829	2	117675086	117676688	+	0	NA	promoter-TSS (XM_046919707)	NA	-170	NM_001389389
3985	2	3240656	3241459	+	0	NA	promoter-TSS (XM_004939092)	NA	65	XM_015281087
4030	2	7433633	7433785	+	0	NA	promoter-TSS (XM_004939152)	NA	-72	XM_004939152
4474	2	64404276	64404575	+	0	NA	exon (XM_046918752, exon 9 of 11)	NA	31879	INRAGALT00000102593
4422	2	59225379	59225747	+	0	NA	Intergenic	NA	-21158	ENSGALT00010020504
4708	2	102445542	102445785	+	0	NA	promoter-TSS (XM_040688298)	NA	-88	XM_040688298
4485	2	65803096	65804801	+	0	NA	exon (XR_005857827, exon 1 of 2)	NA	102	XR_005857827
4362	2	50721037	50722492	+	0	NA	intron (XM_046923906, intron 9 of 13)	NA	-3538	DAVISGALT001548101
4983	2	139663079	139664309	+	0	NA	promoter-TSS (XR_001465518)	NA	-107	XR_001465518
4603	2	86738747	86740942	+	0	NA	intron (TAGAGALT000000177783, intron 1 of 1)	NA	420	TAGAGALT000000177783
4267	2	38083324	38083989	+	0	NA	promoter-TSS (XM_418756)	NA	89	XM_418756
4414	2	58612698	58616584	+	0	NA	TTS (NM_204484)	NA	1879	NM_204484
4125	2	18032404	18033689	+	0	NA	promoter-TSS (NM_204488)	NA	56	NM_204488
4907	2	128079433	128080797	+	0	NA	promoter-TSS (XM_040696364)	NA	183	XM_040696367
4307	2	42792827	42795202	+	0	NA	promoter-TSS (XM_418800)	NA	87	XM_418800
4790	2	113089331	113089903	+	0	NA	promoter-TSS (XM_046937713)	NA	119	XM_040696554
3970	2	1969046	1969671	+	0	NA	promoter-TSS (INRAGALT00000013224)	NA	244	XM_046938194
4846	2	120003686	120004875	+	0	NA	promoter-TSS (DAVISGALT001843301)	NA	243	XM_040695789
4547	2	77781844	77782538	+	0	NA	promoter-TSS (ENSGALT00010001896)	NA	200	NM_001031003
4787	2	112653908	112654445	+	0	NA	intron (NM_001077586, intron 4 of 38)	NA	13990	XM_046925649
4746	2	106910571	106912771	+	0	NA	promoter-TSS (DAVISGALT001790201)	NA	137	XM_015282616
4261	2	37320663	37321049	+	0	NA	promoter-TSS (TAGAGALT000000165827)	NA	26	TAGAGALT000000165827
4456	2	62112513	62113167	+	0	NA	promoter-TSS (XM_025147011)	NA	-34	XM_025147011
4385	2	54759809	54760820	+	0	NA	exon (XM_046933990, exon 3 of 3)	NA	1722	DAVISGALT001568101
4623	2	89462509	89462857	+	0	NA	intron (NONGGAT013911, intron 1 of 1)	NA	602	XM_015282411
5026	2	148387722	148388500	+	0	NA	promoter-TSS (TAGAGALT000000189210)	NA	-855	TAGAGALT000000189210
4328	2	45512651	45512977	+	0	NA	intron (ENSGALT00010048347, intron 3 of 3)	NA	-2788	DAVISGALT001522801
5000	2	144751292	144751432	+	0	NA	intron (XM_046919359, intron 2 of 35)	NA	4009	DAVISGALT001957101
4405	2	57456266	57456719	+	0	NA	intron (INRAGALT00000102584, intron 1 of 1)	NA	5507	INRAGALT00000102584
4717	2	103058089	103058508	+	0	NA	intron (ENSGALT00010013588, intron 2 of 3)	NA	31092	XM_004939795
4112	2	17453596	17454991	+	0	NA	promoter-TSS (XM_046921909)	NA	21	XM_046921909
4904	2	127461932	127462388	+	0	NA	promoter-TSS (XR_005857596)	NA	31	XR_005857596
4813	2	116183854	116184399	+	0	NA	Intergenic	NA	-1298	ENSGALT00010011030
4924	2	128912692	128913354	+	0	NA	promoter-TSS (XM_046937974)	NA	172	XM_418371
3981	2	2397808	2398640	+	0	NA	intron (NM_001006352, intron 1 of 4)	NA	208	NM_001006352
3960	2	673976	675468	+	0	NA	intron (XM_040696488, intron 2 of 4)	NA	-5738	XM_040696466
4244	2	34422610	34424406	+	0	NA	promoter-TSS (XM_046929181)	NA	-75	XM_046929181
4687	2	99743110	99744199	+	0	NA	intron (XM_015282562, intron 1 of 26)	NA	587	XM_040695652
4664	2	96886466	96886834	+	0	NA	exon (XM_046925095, exon 1 of 10)	NA	3560	ENSGALT00010004736
4677	2	98471979	98474065	+	0	NA	promoter-TSS (TAGAGALT000000180590)	NA	-346	TAGAGALT000000180590
4952	2	135008565	135009079	+	0	NA	intron (NONGGAT004533, intron 1 of 1)	NA	945	NONGGAT004533
4661	2	96780923	96781621	+	0	NA	promoter-TSS (XM_040684934)	NA	106	XM_004939724
4856	2	120368610	120369825	+	0	NA	promoter-TSS (INRAGALT00000017028)	NA	-588	INRAGALT00000017028
4939	2	132564976	132565693	+	0	NA	Intergenic	NA	-91395	NONGGAT014318
3978	2	2328718	2329511	+	0	NA	promoter-TSS (XM_015281082)	NA	97	XM_040679814
3997	2	4027804	4028338	+	0	NA	promoter-TSS (XM_040695548)	NA	-740	XM_040695549
4482	2	65424782	65425393	+	0	NA	promoter-TSS (XM_418964)	NA	-31	XM_418964
4164	2	24382347	24383110	+	0	NA	promoter-TSS (TAGAGALT000000162287)	NA	14	XM_418673
4972	2	137676694	137677689	+	0	NA	exon (NM_001194927, exon 1 of 11)	NA	193	NM_001194927
4137	2	20550827	20551827	+	0	NA	promoter-TSS (XM_004939264)	NA	-13	XM_004939264
4693	2	100448158	100450820	+	0	NA	promoter-TSS (XR_005857343)	NA	-7	NM_205379
4269	2	38506641	38509561	+	0	NA	promoter-TSS (XM_426003)	NA	-743	XM_426003
4250	2	35419212	35419573	+	0	NA	promoter-TSS (XM_040696227)	NA	-111	XM_418747
4443	2	60248701	60249313	+	0	NA	TTS (XM_015275873)	NA	106	XM_004939635
3937	2	363548	363720	+	0	NA	TTS (TAGAGALT000000153947)	NA	2195	TAGAGALT000000153947
4887	2	125809834	125810911	+	0	NA	TTS (XM_015282942)	NA	1924	XM_015282942
4504	2	67628588	67628931	+	0	NA	promoter-TSS (XR_005857964)	NA	65	XR_005857964
5014	2	147569433	147572244	+	0	NA	exon (NM_205025, exon 1 of 1)	NA	1342	NM_205025
4335	2	46679563	46680044	+	0	NA	Intergenic	NA	-2811	XM_015281683
4990	2	142042039	142042849	+	0	NA	exon (XM_004940056, exon 1 of 10)	NA	256	XR_003074072
4031	2	7846558	7848271	+	0	NA	promoter-TSS (NM_001396424)	NA	-84	INRAGALT00000102840
4945	2	134472570	134473757	+	0	NA	intron (NM_001030951, intron 2 of 7)	NA	26669	NM_001030951
4002	2	4073457	4073707	+	0	NA	exon (XR_005852922, exon 18 of 23)	NA	-1972	XM_003640650
4279	2	40403470	40404470	+	0	NA	promoter-TSS (XR_005857835)	NA	71	XR_005857835
4113	2	17573922	17575623	+	0	NA	TTS (ENSGALT00010015787)	NA	-1128	XR_005856219
4394	2	55742082	55742907	+	0	NA	promoter-TSS (XM_040696325)	NA	-38	XM_040696325
4696	2	100615831	100616661	+	0	NA	promoter-TSS (XM_015277941)	NA	81	XM_040685161
4558	2	79089554	79089562	+	0	NA	intron (XM_040695508, intron 1 of 21)	NA	290	XM_040695508
4759	2	108446416	108447087	+	0	NA	promoter-TSS (DAVISGALT001803901)	NA	-757	DAVISGALT001803901
4594	2	85391531	85392505	+	0	NA	promoter-TSS (XR_005857373)	NA	10	XR_003073839
4043	2	8795593	8795932	+	0	NA	TTS (DAVISGALT001365001)	NA	2247	DAVISGALT001365001
4756	2	108165050	108165777	+	0	NA	promoter-TSS (NM_001302199)	NA	-243	NM_001302199
4021	2	6251777	6252665	+	0	NA	promoter-TSS (XM_040695254)	NA	95	XM_040695254
4716	2	103043139	103043506	+	0	NA	intron (ENSGALT00010013588, intron 2 of 3)	NA	16116	XM_004939795
4521	2	70803974	70805144	+	0	NA	promoter-TSS (ENSGALT00010001833)	NA	-312	ENSGALT00010001832
4023	2	6310642	6311164	+	0	NA	TTS (INRAGALT00000013394)	NA	5944	INRAGALT00000013399
4487	2	66018969	66019467	+	0	NA	promoter-TSS (NM_001004400)	NA	-415	NM_001004400
4587	2	84349816	84350622	+	0	NA	promoter-TSS (XM_040695501)	NA	-49	XM_040695501
4118	2	17751298	17751826	+	0	NA	promoter-TSS (DAVISGALT001387501)	NA	-160	DAVISGALT001387501
4692	2	100424240	100424402	+	0	NA	exon (XM_015282556, exon 13 of 13)	NA	-2308	DAVISGALT001788501
4839	2	118808352	118808696	+	0	NA	intron (XR_006936523, intron 1 of 1)	NA	4548	XR_006936523
4271	2	38686612	38687502	+	0	NA	promoter-TSS (DAVISGALT001492602)	NA	204	XM_418758
4572	2	81447152	81447411	+	0	NA	Intergenic	NA	-5615	XM_015300979
4964	2	136876617	136877087	+	0	NA	intron (XM_046938289, intron 4 of 4)	NA	5228	INRAGALT00000103185
4977	2	138726915	138728858	+	0	NA	intron (NM_001030952, intron 1 of 2)	NA	679	NM_001030952
4368	2	51692317	51693055	+	0	NA	intron (XM_025147589, intron 1 of 3)	NA	-2791	XM_046938359
4562	2	80277574	80277960	+	0	NA	promoter-TSS (NM_001398229)	NA	-35	XM_046918942
4072	2	13974173	13975764	+	0	NA	promoter-TSS (XM_046917243)	NA	-141	XM_046917243
4228	2	32611288	32611630	+	0	NA	Intergenic	NA	-6716	XM_425994
4965	2	136881620	136882781	+	0	NA	promoter-TSS (INRAGALT00000103185)	NA	-120	INRAGALT00000103185
4180	2	27993876	27995966	+	0	NA	TTS (ENSGALT00010012265)	NA	265	NM_001005427
4353	2	49847267	49847829	+	0	NA	promoter-TSS (INRAGALT00000014643)	NA	230	XM_040689504
4955	2	135424733	135425750	+	0	NA	promoter-TSS (TAGAGALT000000190407)	NA	132	NM_001012555
4855	2	120353980	120355311	+	0	NA	intron (TAGAGALT000000185696, intron 1 of 1)	NA	-4621	XM_015282862
4862	2	120734932	120735424	+	0	NA	intron (XR_005857482, intron 2 of 9)	NA	-5097	DAVISGALT001853101
4953	2	135229214	135229683	+	0	NA	intron (XM_040695942, intron 1 of 4)	NA	231	XM_015283055
4392	2	55640612	55640969	+	0	NA	TTS (XR_005857859)	NA	-2318	ENSGALT00010020363
4017	2	6059838	6060363	+	0	NA	intron (XR_005857094, intron 22 of 22)	NA	3410	DAVISGALT001323201
4705	2	102057338	102057611	+	0	NA	promoter-TSS (XM_046938203)	NA	-206	XR_005855344
4517	2	69122935	69123828	+	0	NA	intron (ENSGALT00010026462, intron 2 of 2)	NA	-14917	XM_046919630
4096	2	16110246	16111065	+	0	NA	promoter-TSS (XR_005858028)	NA	-287	XR_005858027
4866	2	121087107	121087561	+	0	NA	exon (XM_004939935, exon 1 of 9)	NA	145	XM_418310
5030	2	149080397	149081131	+	0	NA	intron (XM_046934188, intron 1 of 14)	NA	-3030	XM_046934209
4184	2	28341904	28342254	+	0	NA	promoter-TSS (XM_040695719)	NA	-99	XM_040695720
4843	2	119669295	119669973	+	0	NA	TTS (XM_025148009)	NA	4501	XM_025148009
4848	2	120187816	120188515	+	0	NA	TTS (XM_040695793)	NA	4418	XM_040695793
3964	2	764037	764580	+	0	NA	exon (XM_025147145, exon 18 of 18)	NA	14392	unassigned_transcript_209
4528	2	73393686	73393957	+	0	NA	exon (ENSGALT00010001856, exon 2 of 2)	NA	1237	XM_046934425
4832	2	117893496	117894429	+	0	NA	promoter-TSS (DAVISGALT001839901)	NA	-81	DAVISGALT001839901
4493	2	66603675	66604180	+	0	NA	exon (XM_015282185, exon 1 of 1)	NA	-1405	XM_046924329
4039	2	8550245	8550691	+	0	NA	Intergenic	NA	-1972	NM_001396189
5003	2	144822187	144823125	+	0	NA	promoter-TSS (NR_035271)	NA	221	XM_046919366
5024	2	148352266	148352524	+	0	NA	intron (NM_001305256, intron 1 of 10)	NA	-4950	INRAGALT00000035794
4844	2	119760442	119760637	+	0	NA	Intergenic	NA	-1435	TAGAGALT000000185519
4372	2	52472561	52473958	+	0	NA	intron (XM_046933851, intron 5 of 8)	NA	-6172	DAVISGALT001570601
4086	2	15346846	15347830	+	0	NA	promoter-TSS (XM_015282071)	NA	58	XM_015282069
4737	2	105494636	105496811	+	0	NA	Intergenic	NA	-6928	XR_005857812
4998	2	144615090	144616144	+	0	NA	promoter-TSS (TAGAGALT000000192407)	NA	139	XM_040673464
4402	2	57150936	57152329	+	0	NA	Intergenic	NA	18738	TAGAGALT000000172113
4871	2	123674136	123674990	+	0	NA	exon (TAGAGALT000000186439, exon 2 of 2)	NA	-1746	ENSGALT00010032419
4029	2	7218618	7220030	+	0	NA	promoter-TSS (XM_004939153)	NA	52	XM_004939153
4224	2	32571850	32572121	+	0	NA	promoter-TSS (TAGAGALT000000164682)	NA	20	TAGAGALT000000164682
4791	2	113142438	113143139	+	0	NA	promoter-TSS (XM_025147985)	NA	-52	XM_015282718
4132	2	19695525	19695919	+	0	NA	promoter-TSS (XR_006937418)	NA	-477	XR_006937418
4065	2	12292964	12293437	+	0	NA	exon (INRAGALT00000013540, exon 2 of 2)	NA	366	INRAGALT00000013540
4503	2	67579148	67580037	+	0	NA	exon (XM_040676897, exon 1 of 2)	NA	144	DAVISGALT001630501
5001	2	144755702	144756539	+	0	NA	intron (NM_001396557, intron 2 of 32)	NA	8767	DAVISGALT001957101
5025	2	148357771	148360091	+	0	NA	promoter-TSS (XM_025148111)	NA	77	XM_025148111
4629	2	89863493	89864020	+	0	NA	exon (ENSGALT00010019153, exon 1 of 3)	NA	227	NM_001396909
3926	2	229590	230126	+	0	NA	intron (XM_015281032, intron 11 of 17)	NA	-16334	XM_025147403
3939	2	410185	410370	+	0	NA	promoter-TSS (INRAGALT00000013167)	NA	59	INRAGALT00000013167
4088	2	15597373	15599203	+	0	NA	intron (XM_046937862, intron 1 of 6)	NA	121	XM_040695886
4290	2	41241663	41242680	+	0	NA	Intergenic	NA	-1995	INRAGALT00000014398
4440	2	60052312	60054714	+	0	NA	promoter-TSS (XM_040683454)	NA	-132	XM_046924105
4617	2	88741589	88742544	+	0	NA	exon (XM_015282446, exon 1 of 1)	NA	381	XM_015282446
4567	2	80518348	80518658	+	0	NA	intron (XM_025147273, intron 5 of 16)	NA	-3852	DAVISGALT001670501
4450	2	61256221	61257057	+	0	NA	promoter-TSS (XM_040683650)	NA	-15	NM_001030998
4270	2	38512504	38513066	+	0	NA	intron (XR_005857796, intron 1 of 1)	NA	-5427	XM_426003
4276	2	40091368	40091733	+	0	NA	Intergenic	NA	20902	unassigned_transcript_249
4748	2	106985518	106986521	+	0	NA	promoter-TSS (XM_046937866)	NA	316	TAGAGALT000000182760
4310	2	43011666	43012019	+	0	NA	exon (NM_001396523, exon 1 of 3)	NA	132	NM_001396523
3963	2	703759	706297	+	0	NA	promoter-TSS (TAGAGALT000000154798)	NA	-19	TAGAGALT000000154798
4649	2	94675405	94675850	+	0	NA	exon (XR_005857411, exon 1 of 3)	NA	153	XR_005857411
4016	2	5842439	5843377	+	0	NA	promoter-TSS (NM_204317)	NA	306	XR_006937661
4363	2	51151272	51151663	+	0	NA	promoter-TSS (XM_004939587)	NA	55	XM_418867
4858	2	120488567	120488721	+	0	NA	intron (XM_040686935, intron 1 of 5)	NA	3772	XM_015282828
4296	2	41314802	41315704	+	0	NA	promoter-TSS (XM_046937988)	NA	134	XM_001235896
4060	2	11271790	11272279	+	0	NA	Intergenic	NA	-15041	ENSGALT00010015043
4615	2	88625439	88625825	+	0	NA	intron (TAGAGALT000000178124, intron 1 of 1)	NA	459	TAGAGALT000000178124
4418	2	59207904	59208664	+	0	NA	Intergenic	NA	-3879	ENSGALT00010020504
4697	2	100785755	100786735	+	0	NA	promoter-TSS (TAGAGALT000000181157)	NA	160	XM_015277952
4217	2	32405763	32406794	+	0	NA	promoter-TSS (TAGAGALT000000164502)	NA	22	XM_040696534
4460	2	62812495	62812836	+	0	NA	promoter-TSS (XM_418946)	NA	-28	XM_418946
4249	2	35169244	35170160	+	0	NA	promoter-TSS (XM_015281485)	NA	41	XM_015281485
4094	2	16002451	16002950	+	0	NA	promoter-TSS (TAGAGALT000000159679)	NA	-729	TAGAGALT000000159679
4259	2	37138583	37139404	+	0	NA	promoter-TSS (ENSGALT00010006841)	NA	-329	ENSGALT00010006841
4886	2	125769079	125769834	+	0	NA	exon (XM_004939951, exon 1 of 15)	NA	192	XM_004939951
4430	2	59270782	59271530	+	0	NA	Intergenic	NA	-7839	ENSGALT00010021074
4497	2	67345107	67346115	+	0	NA	exon (XM_046928585, exon 1 of 2)	NA	1439	XM_046928598
4732	2	105473158	105476727	+	0	NA	Intergenic	NA	-6396	TAGAGALT000000182382
4899	2	126573954	126574953	+	0	NA	promoter-TSS (XM_046920516)	NA	30	NM_001277421
4375	2	52593125	52593424	+	0	NA	intron (XM_040696441, intron 1 of 9)	NA	7946	DAVISGALT001571501
4537	2	75373046	75373447	+	0	NA	promoter-TSS (INRAGALT00000103024)	NA	208	XM_040674089
4413	2	58590390	58592487	+	0	NA	promoter-TSS (XR_006936151)	NA	-382	ENSGALT00010020993
4154	2	22738061	22739743	+	0	NA	exon (NM_001397375, exon 2 of 7)	NA	1116	NM_001397374
4216	2	32296261	32296635	+	0	NA	exon (XM_046937939, exon 1 of 3)	NA	833	XM_046937939
4733	2	105484591	105485510	+	0	NA	Intergenic	NA	3712	TAGAGALT000000182382
4723	2	103849592	103849675	+	0	NA	TTS (INRAGALT00000102685)	NA	-1966	INRAGALT00000016492
4835	2	118194829	118195689	+	0	NA	promoter-TSS (XM_015282768)	NA	52	NM_204654
4764	2	110063367	110063831	+	0	NA	intron (NM_001006387, intron 1 of 9)	NA	375	NM_001006387
4668	2	97684528	97684808	+	0	NA	intron (XM_040687771, intron 2 of 12)	NA	275	XM_419137
4200	2	30840930	30842215	+	0	NA	promoter-TSS (XM_046922593)	NA	-266	XM_025147193
4789	2	112738374	112739153	+	0	NA	intron (XR_001465416, intron 1 of 1)	NA	2705	XR_001465416
5005	2	144964505	144965164	+	0	NA	exon (XM_040690727, exon 6 of 11)	NA	2293	DAVISGALT001949001
5016	2	147721288	147721747	+	0	NA	exon (TAGAGALT000000192899, exon 2 of 2)	NA	5119	DAVISGALT001950801
4847	2	120054963	120055571	+	0	NA	promoter-TSS (INRAGALT00000103138)	NA	-88	NM_001398241
4585	2	84109848	84111431	+	0	NA	promoter-TSS (XM_046935227)	NA	99	XM_015282344
4142	2	21634777	21635503	+	0	NA	promoter-TSS (NONGGAT003799)	NA	204	XM_040693390
4455	2	61832094	61833399	+	0	NA	promoter-TSS (NM_001396343)	NA	-16	XM_046924228
4878	2	124365752	124366948	+	0	NA	intron (NM_001006347, intron 1 of 6)	NA	173	NM_001006347
4570	2	81006916	81008068	+	0	NA	Intergenic	NA	4593	ENSGALT00010020424
4960	2	136369625	136370289	+	0	NA	promoter-TSS (XM_040675468)	NA	-164	XM_040675468
4691	2	100422021	100422762	+	0	NA	promoter-TSS (DAVISGALT001788501)	NA	-378	DAVISGALT001788501
4714	2	102866929	102867474	+	0	NA	promoter-TSS (TAGAGALT000000181849)	NA	-49	XM_015277984
4426	2	59247177	59247925	+	0	NA	Intergenic	NA	-31444	ENSGALT00010021074
4916	2	128572178	128573567	+	0	NA	Intergenic	NA	4793	XM_015282975
4489	2	66091094	66091916	+	0	NA	promoter-TSS (INRAGALT00000102610)	NA	-262	INRAGALT00000102610
4648	2	94277244	94277760	+	0	NA	promoter-TSS (INRAGALT00000016165)	NA	140	XM_004935223
4070	2	13814011	13815661	+	0	NA	promoter-TSS (NM_204782)	NA	149	XM_040675467
4793	2	113545305	113546862	+	0	NA	promoter-TSS (INRAGALT00000016867)	NA	25	INRAGALT00000016867
4452	2	61625177	61626464	+	0	NA	intron (XR_005855807, intron 5 of 11)	NA	11721	INRAGALT00000015129
4214	2	32024533	32026129	+	0	NA	promoter-TSS (unassigned_transcript_245)	NA	-51	XM_040695937
4758	2	108438472	108439730	+	0	NA	promoter-TSS (XM_025147957)	NA	0	XM_004939849
4830	2	117721786	117722988	+	0	NA	promoter-TSS (XR_005858033)	NA	-1	XM_015282784
4033	2	7882986	7883883	+	0	NA	intron (NM_001267719, intron 1 of 1)	NA	1121	NM_001267719
4591	2	85256592	85257069	+	0	NA	promoter-TSS (XM_015282328)	NA	-10	XM_015282328
4484	2	65701257	65702255	+	0	NA	promoter-TSS (XR_003073760)	NA	-453	XR_003073760
4115	2	17681916	17684854	+	0	NA	promoter-TSS (XR_006938617)	NA	-799	XR_006938617
4453	2	61761118	61762083	+	0	NA	promoter-TSS (XR_005855809)	NA	-1	XR_005855821
4329	2	45558335	45559250	+	0	NA	promoter-TSS (TAGAGALT000000168831)	NA	-180	TAGAGALT000000168831
4308	2	42889002	42889601	+	0	NA	promoter-TSS (XR_003073639)	NA	60	XR_003073639
4713	2	102692822	102693696	+	0	NA	promoter-TSS (XM_004939784)	NA	15	XM_419162
4657	2	96568480	96569237	+	0	NA	promoter-TSS (INRAGALT00000016237)	NA	124	XM_003640799
4672	2	98088084	98089782	+	0	NA	promoter-TSS (XM_040687776)	NA	-53	XM_025147869
4854	2	120290707	120291151	+	0	NA	intron (NM_205181, intron 1 of 4)	NA	986	NM_205181
3972	2	2024567	2024885	+	0	NA	intron (XM_004939080, intron 1 of 5)	NA	-1862	DAVISGALT001307401
3952	2	576516	577096	+	0	NA	intron (XM_025147382, intron 2 of 7)	NA	5717	XM_015281174
4522	2	71239096	71239884	+	0	NA	exon (ENSGALT00010001840, exon 2 of 3)	NA	-2137	ENSGALT00010001846
4401	2	56600804	56601423	+	0	NA	promoter-TSS (XR_005857868)	NA	-179	XR_005857868
4198	2	30485963	30487121	+	0	NA	promoter-TSS (NM_001305283)	NA	36	NM_001305283
4407	2	57552436	57553351	+	0	NA	exon (XM_418909, exon 1 of 10)	NA	148	XM_418909
3994	2	3984954	3985575	+	0	NA	promoter-TSS (XM_015281126)	NA	-35	NM_001030960
3930	2	245445	248564	+	0	NA	TTS (XM_025147403)	NA	812	XM_025147403
4241	2	33823843	33824841	+	0	NA	promoter-TSS (XM_046936463)	NA	-49	XM_418735
4398	2	56067257	56067541	+	0	NA	promoter-TSS (XM_040675808)	NA	31	XM_040675808
4264	2	37738794	37739398	+	0	NA	promoter-TSS (DAVISGALT001489601)	NA	-712	DAVISGALT001489601
4400	2	56412994	56415769	+	0	NA	intron (XM_015275941, intron 1 of 8)	NA	1314	XM_046938126
4131	2	19641019	19641560	+	0	NA	promoter-TSS (XM_046919586)	NA	-124	XM_046919586
4018	2	6073654	6075177	+	0	NA	exon (ENSGALT00010066585, exon 2 of 2)	NA	-7100	ENSGALT00010066586
4757	2	108340374	108341665	+	0	NA	intron (TAGAGALT000000183056, intron 1 of 2)	NA	3203	TAGAGALT000000183056
4550	2	77972205	77973013	+	0	NA	promoter-TSS (XM_046931572)	NA	-73	XM_015282249
4168	2	24580765	24581937	+	0	NA	promoter-TSS (XM_040681129)	NA	16	XM_040681129
4539	2	75809464	75810180	+	0	NA	promoter-TSS (XM_046924434)	NA	-290	NM_001012562
4571	2	81434957	81435801	+	0	NA	Intergenic	NA	4636	TAGAGALT000000176972
4381	2	54004241	54005567	+	0	NA	promoter-TSS (ENSGALT00010020706)	NA	147	XM_040696456
4624	2	89641041	89641509	+	0	NA	intron (NM_001397969, intron 2 of 36)	NA	10280	DAVISGALT001708901
4997	2	144560726	144561821	+	0	NA	exon (XM_040673464, exon 19 of 19)	NA	6667	XM_003640869
4209	2	31230834	31230997	+	0	NA	promoter-TSS (XM_040696604)	NA	10	XM_040696603
4726	2	104066109	104066506	+	0	NA	promoter-TSS (DAVISGALT001774301)	NA	-57	DAVISGALT001774301
4189	2	29469661	29471505	+	0	NA	intron (TAGAGALT000000163356, intron 1 of 2)	NA	598	TAGAGALT000000163356
4561	2	79596180	79596819	+	0	NA	intron (XM_040696008, intron 5 of 61)	NA	-16092	NONGGAT014194
4911	2	128312333	128313109	+	0	NA	promoter-TSS (XR_005857877)	NA	-19	XR_005857877
4750	2	107154663	107155289	+	0	NA	intron (XM_015282622, intron 8 of 23)	NA	14979	DAVISGALT001798201
3947	2	527628	530325	+	0	NA	TTS (ENSGALT00010066467)	NA	2069	ENSGALT00010066467
3959	2	650412	650907	+	0	NA	intron (XM_040696488, intron 1 of 4)	NA	-1001	NONGGAT013695
4538	2	75650796	75651521	+	0	NA	promoter-TSS (XM_426048)	NA	90	XM_426048
4778	2	111605175	111605967	+	0	NA	exon (XM_004939866, exon 4 of 4)	NA	-16851	TAGAGALT000000183785
4026	2	6820605	6821055	+	0	NA	promoter-TSS (XM_046930879)	NA	39	XM_046930879
4304	2	42279117	42279940	+	0	NA	promoter-TSS (XM_025147495)	NA	-209	XM_025147496
4091	2	15853222	15853753	+	0	NA	exon (NM_001031512, exon 1 of 19)	NA	125	NM_001031512
4193	2	30071665	30074558	+	0	NA	intron (NM_001389458, intron 1 of 1)	NA	862	NM_001198666
4658	2	96582681	96584892	+	0	NA	promoter-TSS (XM_015282452)	NA	-313	XM_015282452
4891	2	125994793	125996290	+	0	NA	promoter-TSS (XM_040678617)	NA	23	XM_040678585
4285	2	41087340	41088849	+	0	NA	promoter-TSS (TAGAGALT000000166765)	NA	446	XM_418775
3942	2	446859	447772	+	0	NA	intron (NM_001277477, intron 1 of 4)	NA	500	NM_001277476
4869	2	122466927	122467643	+	0	NA	promoter-TSS (INRAGALT00000017107)	NA	-975	INRAGALT00000017107
4204	2	31059742	31060635	+	0	NA	intron (XM_046922845, intron 12 of 12)	NA	11537	XM_418715
4003	2	4182025	4183064	+	0	NA	intron (XM_015281045, intron 1 of 12)	NA	282	XM_015281045
4167	2	24549931	24550038	+	0	NA	intron (XM_004939318, intron 1 of 5)	NA	183	XM_025148454
4618	2	88957401	88958364	+	0	NA	promoter-TSS (XM_046924834)	NA	49	NM_001031009
4202	2	30924281	30925096	+	0	NA	promoter-TSS (XM_046934326)	NA	-12	XM_046934326
4874	2	123935295	123936769	+	0	NA	promoter-TSS (XM_046937876)	NA	170	XM_015282840
4679	2	99006053	99006248	+	0	NA	promoter-TSS (XM_046938084)	NA	-768	XM_046938084
4396	2	55892216	55892778	+	0	NA	promoter-TSS (XM_046938112)	NA	62	XM_040696338
4801	2	114713946	114714120	+	0	NA	TTS (NM_001397691)	NA	1967	NM_001123031
4436	2	59670297	59670720	+	0	NA	Intergenic	NA	-10767	TAGAGALT000000172452
4745	2	106894784	106896324	+	0	NA	intron (XM_015282617, intron 1 of 11)	NA	16254	XM_015282616
3982	2	2602765	2604138	+	0	NA	exon (NM_204981, exon 1 of 4)	NA	125	NM_204981
3925	2	221229	221237	+	0	NA	intron (XM_015281033, intron 11 of 16)	NA	21058	NONGGAT013694
3969	2	1946771	1947650	+	0	NA	promoter-TSS (XM_046938198)	NA	62	XM_046938200
4454	2	61771278	61771660	+	0	NA	promoter-TSS (INRAGALT00000015137)	NA	-507	INRAGALT00000015137
4419	2	59213185	59213600	+	0	NA	Intergenic	NA	-8987	ENSGALT00010020504
5011	2	146537084	146537877	+	0	NA	intron (XM_040695018, intron 1 of 16)	NA	-20870	TAGAGALT000000192699
4420	2	59217932	59218682	+	0	NA	Intergenic	NA	-13902	ENSGALT00010020504
4389	2	55224831	55225364	+	0	NA	promoter-TSS (XM_015275921)	NA	99	XM_015275919
4345	2	47973013	47973667	+	0	NA	promoter-TSS (XM_015281668)	NA	-75	XM_015281670
4119	2	17772789	17773230	+	0	NA	intron (XM_015282022, intron 3 of 11)	NA	21287	DAVISGALT001387501
4808	2	115030445	115031591	+	0	NA	promoter-TSS (XM_040691132)	NA	113	NM_001039311
4766	2	110082783	110083205	+	0	NA	promoter-TSS (NM_001006388)	NA	89	NM_001006388
4082	2	14886204	14887197	+	0	NA	promoter-TSS (ENSGALT00010015662)	NA	386	ENSGALT00010015664
4701	2	101569478	101570054	+	0	NA	exon (XM_046933678, exon 1 of 7)	NA	142	XR_006937211
3938	2	406586	406606	+	0	NA	promoter-TSS (XM_025147396)	NA	-536	XM_025147396
4439	2	59923241	59923539	+	0	NA	Intergenic	NA	-2422	ENSGALT00010021009
4406	2	57464236	57464709	+	0	NA	intron (INRAGALT00000102584, intron 1 of 1)	NA	-3442	INRAGALT00000014932
3977	2	2323224	2323822	+	0	NA	promoter-TSS (XM_046933922)	NA	-118	XM_046933922
4767	2	110090940	110091288	+	0	NA	exon (NM_001006388, exon 5 of 5)	NA	-1442	ENSGALT00010013821
4596	2	85662440	85664623	+	0	NA	intron (XM_046917125, intron 4 of 5)	NA	-1924	XR_001465264
4676	2	98333383	98334045	+	0	NA	Intergenic	NA	-12491	XR_005855264
4578	2	82593282	82593906	+	0	NA	Intergenic	NA	-1595	DAVISGALT001672301
4041	2	8658911	8659811	+	0	NA	promoter-TSS (XM_040680197)	NA	150	XM_025147162
4045	2	8895015	8896912	+	0	NA	intron (XM_025148315, intron 12 of 22)	NA	-20061	DAVISGALT001365501
4501	2	67513078	67513718	+	0	NA	TTS (TAGAGALT000000174947)	NA	990	XM_040695861
[truncated: 9,347 more rows]
