# Supplementary material for: ATAC-seq of low-input and cryopreserved primordial germ cells reveals functional enhancers
Source: Development. 2026 May 12;153(9):dev205214. doi: 10.1242/dev.205214 (PMC13245901; doi:10.1242/dev.205214)
Supplement: Table S10. Differentially expressed genes in WT_PGC vs Differ_cells by in vitro differentiation systems [file develop-153-205214-TableS10.xlsx]

## Sheet: S.T.3_PGC_specifi_peak_location
Supplementaly table 4, Kawaguchi A., et al.,
Chr.	peak Start	peak End	peak_name	Peak size	direction	fold	p-value	q-value
1	58011	58276	PGC_005_borad_peak_8	115	.	2.24065	13.2353	11.5098
1	64338	65014	PGC_005_borad_peak_10	112	.	2.23837	12.9424	11.2711
1	70109	70287	PGC_005_borad_peak_11	13	.	1.79054	2.60527	1.3107
1	287756	287898	PGC_005_borad_peak_52	109	.	2.48217	12.6039	10.9144
1	300280	300493	PGC_005_borad_peak_55	113	.	2.00677	13.0928	11.3649
1	307525	307834	PGC_005_borad_peak_57	91	.	2.1541	10.8865	9.18743
1	391241	391621	PGC_005_borad_peak_78	94	.	2.09499	11.1017	9.42867
1	402999	403350	PGC_005_borad_peak_82	291	.	2.39101	31.0867	29.1054
1	449114	449427	PGC_005_borad_peak_94	46	.	2.43656	6.15754	4.65172
1	512956	513398	PGC_005_borad_peak_100	27	.	2.06122	4.18871	2.78337
1	514644	514827	PGC_005_borad_peak_101	13	.	1.79548	2.66528	1.36405
1	541331	541532	PGC_005_borad_peak_105	90	.	2.17566	10.6896	9.01696
1	561252	561669	PGC_005_borad_peak_109	50	.	2.05154	6.57649	5.06784
1	564450	564693	PGC_005_borad_peak_110	11	.	1.56906	2.47018	1.18697
1	600444	600680	PGC_005_borad_peak_116	132	.	3.65681	15.0707	13.2998
1	624104	624372	PGC_005_borad_peak_118	23	.	2.03212	3.70294	2.31872
1	682267	682679	PGC_005_borad_peak_122	90	.	3.12434	10.6575	9.05042
1	719222	719420	PGC_005_borad_peak_129	18	.	1.87645	3.17149	1.82584
1	723736	724160	PGC_005_borad_peak_130	65	.	2.72797	8.07656	6.5193
1	766079	766277	PGC_005_borad_peak_133	20	.	2.02032	3.37574	2.00617
1	771945	772154	PGC_005_borad_peak_135	33	.	2.29683	4.76199	3.31387
1	823749	824033	PGC_005_borad_peak_142	67	.	1.90746	8.35864	6.77518
1	839974	840625	PGC_005_borad_peak_144	17	.	1.7335	3.07562	1.73618
1	842996	843633	PGC_005_borad_peak_145	13	.	1.62545	2.67103	1.36945
1	1125617	1125782	PGC_005_borad_peak_191	38	.	2.05828	5.36573	3.8935
1	1213411	1213588	PGC_005_borad_peak_207	41	.	1.97895	5.62805	4.14546
1	1214318	1214768	PGC_005_borad_peak_207	41	.	1.97895	5.62805	4.14546
1	1385333	1386007	PGC_005_borad_peak_223	100	.	2.61831	11.7727	10.0949
1	1503128	1503414	PGC_005_borad_peak_232	22	.	2.0899	3.68451	2.29224
1	1534763	1535196	PGC_005_borad_peak_234	115	.	3.4184	13.2318	11.577
1	2179362	2179614	PGC_005_borad_peak_267	36	.	1.78472	5.11604	3.64706
1	2202270	2202511	PGC_005_borad_peak_273	107	.	2.01009	12.3813	10.7167
1	2219255	2219941	PGC_005_borad_peak_275	36	.	2.31427	5.0549	3.61269
1	2312718	2312920	PGC_005_borad_peak_276	216	.	4.6785	23.524	21.6423
1	2431259	2431359	PGC_005_borad_peak_287	17	.	1.67731	3.0975	1.75776
1	2449185	2449384	PGC_005_borad_peak_293	53	.	1.87386	6.89001	5.34849
1	2462384	2463304	PGC_005_borad_peak_297	22	.	1.62109	3.61883	2.24224
1	2502691	2503279	PGC_005_borad_peak_300	129	.	3.82615	14.7538	12.9775
1	2554196	2554336	PGC_005_borad_peak_305	26	.	1.79896	4.01364	2.6157
1	2729919	2730613	PGC_005_borad_peak_315	24	.	2.08183	3.80667	2.42884
1	2782538	2782570	PGC_005_borad_peak_319	50	.	2.21208	6.50677	5.00093
1	2873361	2873994	PGC_005_borad_peak_325	34	.	2.33585	4.88917	3.42533
1	2936577	2936697	PGC_005_borad_peak_327	22	.	2.08132	3.67427	2.28707
1	2990404	2992263	PGC_005_borad_peak_332	101	.	2.85237	11.7811	10.15
1	3130922	3131331	PGC_005_borad_peak_337	14	.	1.88877	2.82029	1.49602
1	3134170	3134388	PGC_005_borad_peak_338	21	.	2.06434	3.5688	2.18467
1	3157196	3157891	PGC_005_borad_peak_339	58	.	2.63995	7.44108	5.8989
1	3238311	3239603	PGC_005_borad_peak_343	85	.	3.03115	10.1614	8.57152
1	3374371	3374455	PGC_005_borad_peak_348	39	.	1.83284	5.3901	3.93503
1	3640740	3641887	PGC_005_borad_peak_363	131	.	2.91747	14.9299	13.1655
1	3659829	3660047	PGC_005_borad_peak_366	54	.	2.69254	7.0168	5.47117
1	3837758	3838000	PGC_005_borad_peak_374	95	.	3.09274	11.2441	9.54554
1	3865789	3866125	PGC_005_borad_peak_380	265	.	3.13153	28.5246	26.583
1	3991501	3991620	PGC_005_borad_peak_391	20	.	1.84821	3.40818	2.04648
1	4649084	4649162	PGC_005_borad_peak_441	16	.	1.69542	3.00668	1.67535
1	4672511	4674218	PGC_005_borad_peak_448	36	.	1.87347	5.12634	3.66928
1	5014537	5016061	PGC_005_borad_peak_471	66	.	1.78158	8.21502	6.65732
1	5125184	5125840	PGC_005_borad_peak_478	432	.	5.70435	45.4846	43.2732
1	5308080	5308782	PGC_005_borad_peak_486	295	.	4.6782	31.6239	29.5848
1	6095932	6096364	PGC_005_borad_peak_514	352	.	6.06926	37.3654	35.2256
1	6223868	6224237	PGC_005_borad_peak_520	39	.	2.43883	5.459	3.96923
1	6622330	6622547	PGC_005_borad_peak_552	39	.	2.379	5.42035	3.96407
1	6642467	6643678	PGC_005_borad_peak_554	223	.	4.19801	24.188	22.3996
1	6758824	6759005	PGC_005_borad_peak_567	38	.	2.40336	5.29503	3.81651
1	7019608	7020494	PGC_005_borad_peak_588	384	.	4.90183	40.5805	38.4261
1	7078357	7078706	PGC_005_borad_peak_593	19	.	1.9111	3.34845	1.98906
1	7127871	7128135	PGC_005_borad_peak_600	40	.	2.4551	5.56469	4.07252
1	7377525	7378430	PGC_005_borad_peak_625	39	.	2.23386	5.47773	3.98835
1	7422744	7422979	PGC_005_borad_peak_629	81	.	2.96502	9.79608	8.15641
1	7458028	7458439	PGC_005_borad_peak_633	58	.	2.60241	7.40901	5.87884
1	7562678	7563158	PGC_005_borad_peak_643	95	.	3.32357	11.1973	9.52083
1	7585127	7585628	PGC_005_borad_peak_646	318	.	4.54951	33.8013	31.8696
1	7663817	7664211	PGC_005_borad_peak_654	100	.	3.06597	11.6095	10.0211
1	7675376	7675606	PGC_005_borad_peak_655	53	.	2.33943	6.91617	5.39845
1	7678322	7678756	PGC_005_borad_peak_656	40	.	2.22342	5.53341	4.04223
1	7700129	7700884	PGC_005_borad_peak_661	64	.	2.79903	8.06769	6.48197
1	7762522	7762947	PGC_005_borad_peak_669	110	.	3.41764	12.7603	11.0841
1	7936548	7936772	PGC_005_borad_peak_687	91	.	2.49194	10.8195	9.18348
1	8051919	8052565	PGC_005_borad_peak_705	32	.	2.28131	4.68031	3.23668
1	8124457	8124659	PGC_005_borad_peak_711	33	.	2.32309	4.83591	3.37628
1	8673433	8673778	PGC_005_borad_peak_757	64	.	2.89794	8.09711	6.49708
1	8770768	8771107	PGC_005_borad_peak_763	32	.	2.11696	4.69634	3.25581
1	8912470	8913189	PGC_005_borad_peak_774	128	.	3.49889	14.5509	12.8936
1	9224864	9225115	PGC_005_borad_peak_795	112	.	3.53295	12.9196	11.2099
1	9263528	9263820	PGC_005_borad_peak_799	35	.	2.3542	5.02835	3.56239
1	9287166	9287363	PGC_005_borad_peak_801	66	.	2.84286	8.22104	6.6504
1	9370278	9370531	PGC_005_borad_peak_811	134	.	3.73965	15.2411	13.4747
1	9410864	9411271	PGC_005_borad_peak_819	128	.	2.79079	14.6313	12.8957
1	9423940	9424389	PGC_005_borad_peak_821	66	.	2.90369	8.27885	6.68434
1	9560363	9560541	PGC_005_borad_peak_832	154	.	3.72409	17.294	15.4737
1	9812168	9812397	PGC_005_borad_peak_847	35	.	2.36449	5.04003	3.56878
1	9916265	9916931	PGC_005_borad_peak_854	38	.	2.35028	5.31966	3.85166
1	10381123	10381315	PGC_005_borad_peak_880	27	.	2.18265	4.19631	2.78119
1	11140258	11140833	PGC_005_borad_peak_928	93	.	3.27369	11.0455	9.38532
1	11269421	11269807	PGC_005_borad_peak_935	122	.	3.63277	14.0095	12.2823
1	11385671	11386099	PGC_005_borad_peak_942	86	.	2.59025	10.2739	8.66092
1	11630229	11630916	PGC_005_borad_peak_972	729	.	5.97241	75.4248	72.9108
1	12112206	12112824	PGC_005_borad_peak_1013	431	.	6.68844	45.3734	43.1607
1	12132582	12132929	PGC_005_borad_peak_1015	180	.	4.44427	19.8819	18.0021
1	12168445	12168666	PGC_005_borad_peak_1019	51	.	2.20768	6.67427	5.12869
1	12402673	12403060	PGC_005_borad_peak_1043	85	.	3.18764	10.2319	8.57886
1	12825255	12826301	PGC_005_borad_peak_1084	196	.	2.86234	21.5396	19.6455
1	12897475	12897813	PGC_005_borad_peak_1092	72	.	2.99239	8.90873	7.299
1	13264315	13264574	PGC_005_borad_peak_1118	40	.	2.41246	5.57346	4.09844
1	13947691	13947985	PGC_005_borad_peak_1190	35	.	2.08849	4.95414	3.51641
1	14080196	14080418	PGC_005_borad_peak_1205	78	.	3.00322	9.4036	7.80585
1	14368805	14369014	PGC_005_borad_peak_1238	69	.	2.96755	8.52358	6.90753
1	14405530	14406074	PGC_005_borad_peak_1243	542	.	5.85024	56.631	54.2565
1	14517773	14518447	PGC_005_borad_peak_1260	42	.	2.36774	5.6995	4.2099
1	14573637	14574251	PGC_005_borad_peak_1269	416	.	5.17039	43.7977	41.6998
1	15131308	15132012	PGC_005_borad_peak_1318	159	.	3.31693	17.7086	15.9495
1	15626636	15626828	PGC_005_borad_peak_1362	26	.	2.01548	4.02733	2.62744
1	15798689	15798716	PGC_005_borad_peak_1380	15	.	1.75516	2.82255	1.50628
1	15881232	15881702	PGC_005_borad_peak_1392	260	.	3.16728	28.0196	26.0079
1	16003405	16003891	PGC_005_borad_peak_1407	133	.	3.49293	15.0893	13.3559
1	16054782	16055010	PGC_005_borad_peak_1416	20	.	2.0256	3.40062	2.02943
1	16118855	16119188	PGC_005_borad_peak_1427	70	.	1.892	8.54418	7.01822
1	16251104	16251444	PGC_005_borad_peak_1441	49	.	2.50689	6.52834	4.99861
1	16348431	16348792	PGC_005_borad_peak_1453	100	.	3.13717	11.6958	10.0695
1	16543469	16544496	PGC_005_borad_peak_1461	65	.	2.71375	8.14935	6.56174
1	16623728	16624109	PGC_005_borad_peak_1467	67	.	2.91732	8.37965	6.78297
1	16721662	16722133	PGC_005_borad_peak_1472	31	.	2.26358	4.58054	3.14069
1	17377323	17377573	PGC_005_borad_peak_1512	112	.	2.43781	12.9269	11.265
1	17412473	17413107	PGC_005_borad_peak_1516	89	.	3.18229	10.6061	8.96914
1	17477215	17477394	PGC_005_borad_peak_1521	51	.	2.66828	6.6984	5.14942
1	18947918	18948246	PGC_005_borad_peak_1617	28	.	2.1885	4.23378	2.81719
1	19109902	19111244	PGC_005_borad_peak_1629	347	.	5.42567	36.8934	34.788
1	19150352	19151893	PGC_005_borad_peak_1630	229	.	4.14137	24.7831	22.9272
1	19348374	19349407	PGC_005_borad_peak_1642	299	.	4.5908	31.911	29.9659
1	19919300	19919474	PGC_005_borad_peak_1676	135	.	3.73834	15.3201	13.5902
1	20339635	20340734	PGC_005_borad_peak_1698	56	.	2.66606	7.22121	5.69989
1	20462979	20463678	PGC_005_borad_peak_1716	87	.	2.56929	10.3214	8.70272
1	20466976	20467352	PGC_005_borad_peak_1717	77	.	2.42058	9.33313	7.73449
1	20550494	20550798	PGC_005_borad_peak_1724	21	.	2.06321	3.57633	2.19355
1	20901608	20901699	PGC_005_borad_peak_1760	37	.	2.38397	5.26515	3.79677
1	21677986	21678563	PGC_005_borad_peak_1804	344	.	3.67877	36.3504	34.401
1	21772188	21772937	PGC_005_borad_peak_1809	61	.	2.80031	7.68909	6.11908
1	21978456	21979157	PGC_005_borad_peak_1820	64	.	2.88744	8.06264	6.46648
1	22155269	22155444	PGC_005_borad_peak_1833	24	.	2.12523	3.8584	2.45595
1	22280138	22280822	PGC_005_borad_peak_1845	68	.	2.49871	8.41189	6.80894
1	22281925	22282190	PGC_005_borad_peak_1846	144	.	3.17925	16.2484	14.4583
1	22283477	22283783	PGC_005_borad_peak_1847	107	.	2.74793	12.495	10.7824
1	22431829	22431939	PGC_005_borad_peak_1868	15	.	1.89386	2.90603	1.5776
1	22701149	22701348	PGC_005_borad_peak_1895	130	.	2.65768	14.7619	13.0253
1	22796147	22796653	PGC_005_borad_peak_1907	35	.	2.24545	5.04705	3.58073
1	23025434	23025642	PGC_005_borad_peak_1924	285	.	5.52615	30.5443	28.5069
1	23048008	23048225	PGC_005_borad_peak_1927	47	.	2.60279	6.30269	4.76803
1	23337886	23338929	PGC_005_borad_peak_1956	89	.	2.87251	10.5662	8.92993
1	23406062	23406524	PGC_005_borad_peak_1966	33	.	2.24989	4.7966	3.35304
1	23673167	23673552	PGC_005_borad_peak_1994	150	.	3.90866	16.8313	15.0717
1	23727419	23728321	PGC_005_borad_peak_2002	54	.	2.60158	6.97573	5.45568
1	24104138	24104921	PGC_005_borad_peak_2027	14	.	1.87547	2.764	1.44427
1	24159590	24159877	PGC_005_borad_peak_2031	47	.	2.52815	6.22521	4.72843
1	24985404	24985616	PGC_005_borad_peak_2110	47	.	2.35596	6.27969	4.76002
1	25275201	25275359	PGC_005_borad_peak_2140	46	.	2.54942	6.16111	4.64882
1	25513679	25514261	PGC_005_borad_peak_2156	102	.	3.40325	11.961	10.2741
1	25526630	25526974	PGC_005_borad_peak_2158	208	.	4.78379	22.7556	20.8204
1	25537654	25538187	PGC_005_borad_peak_2159	332	.	5.72837	35.3063	33.2599
1	26437190	26437783	PGC_005_borad_peak_2203	441	.	5.36912	46.4005	44.1749
1	26438465	26438636	PGC_005_borad_peak_2204	95	.	2.7434	11.2212	9.54559
1	27144618	27145317	PGC_005_borad_peak_2287	85	.	2.94397	10.1369	8.51748
1	27188276	27188455	PGC_005_borad_peak_2294	32	.	2.30652	4.71963	3.26243
1	27224350	27225428	PGC_005_borad_peak_2303	52	.	2.45338	6.77028	5.2322
1	27334626	27334968	PGC_005_borad_peak_2312	315	.	5.68806	33.5828	31.5458
1	27911359	27913179	PGC_005_borad_peak_2336	37	.	2.32167	5.25864	3.79777
1	27924129	27924771	PGC_005_borad_peak_2339	26	.	2.05708	4.06412	2.67087
1	28226727	28226892	PGC_005_borad_peak_2358	41	.	2.08074	5.62453	4.13364
1	28234536	28235131	PGC_005_borad_peak_2361	314	.	3.93308	33.6052	31.4944
1	28259122	28259335	PGC_005_borad_peak_2363	93	.	3.31	11.0602	9.3646
1	28261183	28261653	PGC_005_borad_peak_2364	165	.	4.12779	18.3239	16.5165
1	28488354	28488790	PGC_005_borad_peak_2380	68	.	2.61939	8.38263	6.86359
1	28696332	28696654	PGC_005_borad_peak_2400	105	.	3.48707	12.2308	10.5173
1	28955931	28956578	PGC_005_borad_peak_2423	157	.	3.78351	17.5839	15.7923
1	29390833	29391635	PGC_005_borad_peak_2452	264	.	5.15625	28.3878	26.4289
1	29432663	29432988	PGC_005_borad_peak_2456	71	.	2.98612	8.8229	7.19906
1	29498842	29499057	PGC_005_borad_peak_2468	44	.	2.47394	5.94553	4.46266
1	29695687	29695992	PGC_005_borad_peak_2489	41	.	2.427	5.57947	4.10392
1	30083155	30083452	PGC_005_borad_peak_2528	41	.	2.45897	5.59971	4.10643
1	30144313	30144707	PGC_005_borad_peak_2530	302	.	3.15492	32.289	30.2139
1	30194149	30194362	PGC_005_borad_peak_2535	36	.	2.13673	5.07056	3.60108
1	30196081	30196430	PGC_005_borad_peak_2536	109	.	3.08434	12.6578	10.9808
1	30247859	30248254	PGC_005_borad_peak_2541	125	.	3.41055	14.2835	12.5764
1	30459085	30459355	PGC_005_borad_peak_2555	48	.	2.55667	6.41995	4.89524
1	30799795	30800171	PGC_005_borad_peak_2593	38	.	2.16196	5.30543	3.8208
1	30808358	30809817	PGC_005_borad_peak_2596	330	.	3.26803	35.0702	33.0388
1	30814611	30815657	PGC_005_borad_peak_2597	624	.	4.29286	64.8149	62.4562
1	30872004	30872448	PGC_005_borad_peak_2610	44	.	2.46013	5.92044	4.42674
1	30926671	30926794	PGC_005_borad_peak_2614	37	.	2.40596	5.27098	3.78938
1	31410287	31410806	PGC_005_borad_peak_2672	27	.	2.18766	4.12472	2.70112
1	31442060	31442408	PGC_005_borad_peak_2674	89	.	3.28557	10.6212	8.9426
1	31797663	31797854	PGC_005_borad_peak_2696	59	.	2.8049	7.48859	5.90708
1	31900816	31901251	PGC_005_borad_peak_2707	53	.	2.14346	6.84997	5.31619
1	31918044	31918844	PGC_005_borad_peak_2711	279	.	3.56267	29.9038	27.9842
1	32292020	32292162	PGC_005_borad_peak_2744	45	.	2.54192	6.04282	4.52781
1	32314385	32315367	PGC_005_borad_peak_2746	347	.	5.13345	36.794	34.7887
1	32369698	32370593	PGC_005_borad_peak_2750	280	.	5.02616	30.1081	28.0929
1	32625986	32626540	PGC_005_borad_peak_2764	113	.	3.13775	12.9592	11.3252
1	32918388	32919661	PGC_005_borad_peak_2782	74	.	2.95131	9.02252	7.4306
1	33037540	33037722	PGC_005_borad_peak_2794	56	.	2.44338	7.16932	5.61407
1	33038969	33039204	PGC_005_borad_peak_2795	65	.	2.89254	8.14998	6.5547
1	33097777	33098055	PGC_005_borad_peak_2798	29	.	2.22388	4.36021	2.93018
1	33123050	33123298	PGC_005_borad_peak_2801	125	.	3.79095	14.3521	12.5799
1	33195757	33196122	PGC_005_borad_peak_2805	56	.	2.70935	7.18566	5.6402
1	33289291	33289518	PGC_005_borad_peak_2815	46	.	2.55342	6.11884	4.602
1	33325601	33325854	PGC_005_borad_peak_2817	38	.	2.37514	5.3825	3.89779
1	33356658	33356936	PGC_005_borad_peak_2821	35	.	2.36312	5.02383	3.55218
1	33542364	33542857	PGC_005_borad_peak_2838	134	.	3.5628	15.2095	13.4953
1	33624679	33625019	PGC_005_borad_peak_2848	78	.	3.0858	9.47384	7.82316
1	33694925	33695884	PGC_005_borad_peak_2851	69	.	2.91147	8.57954	6.99124
1	33817581	33817768	PGC_005_borad_peak_2864	54	.	2.54125	6.99103	5.43652
1	33854531	33854713	PGC_005_borad_peak_2871	29	.	2.05553	4.38722	2.95417
1	34041866	34042654	PGC_005_borad_peak_2889	153	.	3.71379	17.1332	15.3672
1	34187112	34188089	PGC_005_borad_peak_2903	406	.	5.10825	42.8181	40.655
1	34220188	34220923	PGC_005_borad_peak_2911	49	.	2.29663	6.50488	4.99308
1	34263421	34264393	PGC_005_borad_peak_2916	52	.	2.61358	6.77177	5.25191
1	34289423	34289631	PGC_005_borad_peak_2922	43	.	2.10226	5.82034	4.31349
1	34353587	34353766	PGC_005_borad_peak_2927	31	.	2.26793	4.57521	3.13326
1	34415826	34416264	PGC_005_borad_peak_2936	46	.	2.55328	6.14235	4.6277
1	34517572	34517767	PGC_005_borad_peak_2948	23	.	2.0985	3.7489	2.35592
1	34636391	34636632	PGC_005_borad_peak_2956	20	.	2.00591	3.37342	2.01034
1	34639337	34640275	PGC_005_borad_peak_2957	140	.	3.70727	15.7387	14.0034
1	34712216	34712540	PGC_005_borad_peak_2962	138	.	3.66883	15.5929	13.8398
1	34830608	34830768	PGC_005_borad_peak_2970	54	.	2.5777	6.96404	5.45397
1	34967060	34967412	PGC_005_borad_peak_2985	124	.	2.77533	14.1827	12.4408
1	35095920	35096101	PGC_005_borad_peak_3001	29	.	2.16491	4.39714	2.97084
1	35124026	35124197	PGC_005_borad_peak_3006	52	.	2.47093	6.7879	5.24501
1	35219036	35219956	PGC_005_borad_peak_3013	228	.	4.68979	24.6982	22.8291
1	35507828	35508370	PGC_005_borad_peak_3046	429	.	3.64158	45.153	42.9994
1	35522943	35523162	PGC_005_borad_peak_3048	82	.	3.16802	9.90333	8.24846
1	35544848	35545321	PGC_005_borad_peak_3050	50	.	2.31345	6.59514	5.06758
1	35605839	35606134	PGC_005_borad_peak_3063	33	.	2.30353	4.78166	3.33057
1	35613513	35613698	PGC_005_borad_peak_3064	101	.	3.40505	11.8276	10.134
1	35667964	35668245	PGC_005_borad_peak_3069	104	.	3.45245	12.1092	10.4064
1	35789425	35789706	PGC_005_borad_peak_3083	105	.	2.52914	12.277	10.5754
1	35804933	35805127	PGC_005_borad_peak_3085	111	.	2.45995	12.9132	11.1827
1	35821801	35822248	PGC_005_borad_peak_3088	41	.	2.45485	5.65647	4.17
1	35889966	35890158	PGC_005_borad_peak_3101	24	.	2.05102	3.81827	2.42786
1	35896032	35896403	PGC_005_borad_peak_3103	93	.	3.03091	11.032	9.35819
1	35958423	35958768	PGC_005_borad_peak_3108	149	.	3.12684	16.7006	14.9437
1	36036830	36037215	PGC_005_borad_peak_3119	144	.	3.54642	16.1936	14.4514
1	36368102	36368667	PGC_005_borad_peak_3150	79	.	3.11788	9.58284	7.93736
1	36422024	36422212	PGC_005_borad_peak_3152	28	.	2.21184	4.31645	2.89117
1	36591439	36591800	PGC_005_borad_peak_3168	371	.	6.26406	39.2816	37.1365
1	36693471	36693893	PGC_005_borad_peak_3177	32	.	2.29467	4.72859	3.27995
1	36813438	36815041	PGC_005_borad_peak_3191	248	.	3.72091	26.767	24.8963
1	36853585	36853968	PGC_005_borad_peak_3193	218	.	4.76669	23.7391	21.801
1	36931304	36933248	PGC_005_borad_peak_3198	142	.	3.55861	15.9537	14.2142
1	37072763	37073094	PGC_005_borad_peak_3210	16	.	1.73653	3.00485	1.67259
1	37074348	37074661	PGC_005_borad_peak_3211	106	.	2.87058	12.3492	10.6569
1	37154879	37155064	PGC_005_borad_peak_3218	20	.	1.93336	3.43257	2.06589
1	37212492	37213495	PGC_005_borad_peak_3222	257	.	4.05858	27.5722	25.7047
1	37384827	37385010	PGC_005_borad_peak_3231	37	.	2.11684	5.18797	3.72841
1	37686564	37686830	PGC_005_borad_peak_3249	29	.	2.22667	4.36229	2.93081
1	37887201	37889348	PGC_005_borad_peak_3269	65	.	2.49172	8.08463	6.50301
1	37936126	37936515	PGC_005_borad_peak_3277	162	.	3.45032	18.0964	16.2742
1	38073271	38074215	PGC_005_borad_peak_3297	44	.	2.39671	5.94754	4.45931
1	38100723	38100918	PGC_005_borad_peak_3301	24	.	1.95464	3.79858	2.40645
1	38112161	38112478	PGC_005_borad_peak_3303	150	.	2.56389	16.8571	15.0552
1	38113827	38114709	PGC_005_borad_peak_3304	64	.	2.02913	8.06807	6.47795
1	38125631	38126002	PGC_005_borad_peak_3306	634	.	4.33111	65.9465	63.4858
1	38208124	38208593	PGC_005_borad_peak_3316	174	.	2.38583	19.2801	17.4345
1	38231739	38232062	PGC_005_borad_peak_3321	111	.	3.28391	12.8069	11.1127
1	38240220	38240515	PGC_005_borad_peak_3324	39	.	2.39691	5.40972	3.92337
1	38331484	38331900	PGC_005_borad_peak_3330	101	.	2.93166	11.8768	10.1646
1	38380859	38381180	PGC_005_borad_peak_3340	57	.	2.48937	7.26111	5.72199
1	38417854	38418137	PGC_005_borad_peak_3344	45	.	2.50365	6.00844	4.51129
1	38532297	38533947	PGC_005_borad_peak_3362	221	.	3.35897	24.0038	22.1591
1	38540065	38540272	PGC_005_borad_peak_3363	74	.	2.77831	8.99954	7.41832
1	38542010	38542214	PGC_005_borad_peak_3364	48	.	2.54188	6.38872	4.86823
1	38554195	38554548	PGC_005_borad_peak_3366	158	.	4.07058	17.6017	15.8051
1	39061028	39061281	PGC_005_borad_peak_3402	26	.	2.16358	4.11287	2.69913
1	39135923	39136318	PGC_005_borad_peak_3410	77	.	2.96036	9.3066	7.72675
1	39146668	39147373	PGC_005_borad_peak_3411	52	.	2.61963	6.81465	5.29731
1	39502549	39503536	PGC_005_borad_peak_3438	194	.	4.19468	21.2079	19.4306
1	39527057	39527213	PGC_005_borad_peak_3440	60	.	2.67718	7.65142	6.07979
1	39564006	39564393	PGC_005_borad_peak_3445	210	.	4.02176	22.9395	21.066
1	39599181	39599417	PGC_005_borad_peak_3446	34	.	2.30725	4.85977	3.41219
1	39648042	39648425	PGC_005_borad_peak_3454	167	.	2.43576	18.5416	16.7134
1	39897512	39897736	PGC_005_borad_peak_3475	206	.	4.74618	22.5305	20.6064
1	40708047	40708253	PGC_005_borad_peak_3537	31	.	2.27902	4.63968	3.19416
1	40795525	40795836	PGC_005_borad_peak_3545	113	.	2.68199	13.0943	11.3917
1	40867125	40867307	PGC_005_borad_peak_3548	63	.	2.49107	7.92182	6.34455
1	40868256	40869953	PGC_005_borad_peak_3549	190	.	3.67761	20.9454	19.0808
1	40978090	40978439	PGC_005_borad_peak_3568	378	.	6.32906	40.0065	37.864
1	41034628	41035652	PGC_005_borad_peak_3574	285	.	3.863	30.3615	28.5019
1	41374480	41375576	PGC_005_borad_peak_3590	193	.	4.05672	21.1846	19.3958
1	41696208	41696399	PGC_005_borad_peak_3610	87	.	3.23142	10.391	8.72496
1	41753031	41753612	PGC_005_borad_peak_3612	805	.	8.52836	83.1273	80.551
1	42164265	42164625	PGC_005_borad_peak_3638	121	.	3.72053	13.8626	12.1029
1	42191265	42192078	PGC_005_borad_peak_3641	153	.	4.05296	17.1719	15.3749
1	42241797	42242765	PGC_005_borad_peak_3645	236	.	4.2162	25.637	23.6836
1	42698231	42698654	PGC_005_borad_peak_3678	138	.	3.82175	15.6237	13.8719
1	42710942	42711359	PGC_005_borad_peak_3679	48	.	2.55097	6.35777	4.85431
1	43182420	43182702	PGC_005_borad_peak_3703	15	.	1.74052	2.84977	1.52863
1	43212037	43212392	PGC_005_borad_peak_3712	38	.	2.37894	5.36778	3.89048
1	43333995	43334309	PGC_005_borad_peak_3727	59	.	2.19408	7.47364	5.9336
1	43362765	43363207	PGC_005_borad_peak_3733	194	.	3.77202	21.3045	19.48
1	43375810	43376391	PGC_005_borad_peak_3736	140	.	3.79528	15.8292	14.0495
1	43504627	43504887	PGC_005_borad_peak_3746	116	.	2.23416	13.359	11.6028
1	43715051	43715289	PGC_005_borad_peak_3767	26	.	2.10656	4.10983	2.69972
1	44594162	44594338	PGC_005_borad_peak_3823	19	.	2.00705	3.32099	1.95608
1	44628455	44628623	PGC_005_borad_peak_3828	15	.	1.89815	2.84962	1.52113
1	44763694	44763887	PGC_005_borad_peak_3843	17	.	1.89645	3.0389	1.70211
1	44785412	44787058	PGC_005_borad_peak_3848	99	.	2.76129	11.6106	9.95685
1	44797965	44798271	PGC_005_borad_peak_3849	51	.	2.66252	6.65452	5.10602
1	44894250	44894447	PGC_005_borad_peak_3860	36	.	2.04958	5.10235	3.63642
1	44986369	44986563	PGC_005_borad_peak_3878	43	.	2.4349	5.8089	4.30554
1	45158679	45158983	PGC_005_borad_peak_3901	52	.	2.65674	6.82143	5.28567
1	45333527	45333776	PGC_005_borad_peak_3923	63	.	2.20795	7.93929	6.36037
1	45438962	45439467	PGC_005_borad_peak_3939	182	.	4.35279	20.0975	18.2291
1	45449260	45449435	PGC_005_borad_peak_3941	39	.	2.03852	5.46617	3.98036
1	45451200	45451432	PGC_005_borad_peak_3942	94	.	2.33159	11.1497	9.4902
1	45562146	45562767	PGC_005_borad_peak_3952	137	.	3.0467	15.5696	13.7887
1	45624368	45624563	PGC_005_borad_peak_3962	114	.	2.0439	13.1962	11.4948
1	45648598	45648993	PGC_005_borad_peak_3967	20	.	1.816	3.4216	2.05739
1	45657676	45657853	PGC_005_borad_peak_3969	39	.	2.27811	5.39138	3.92502
1	45695900	45696199	PGC_005_borad_peak_3976	311	.	5.14084	33.2746	31.1769
1	46103578	46103757	PGC_005_borad_peak_4011	32	.	2.2748	4.66369	3.22273
1	46384590	46385107	PGC_005_borad_peak_4028	229	.	5.003	24.9336	22.9662
1	46398403	46399325	PGC_005_borad_peak_4030	43	.	2.2334	5.80295	4.32993
1	46721370	46721625	PGC_005_borad_peak_4069	39	.	2.04925	5.39538	3.91703
1	46882026	46882174	PGC_005_borad_peak_4085	26	.	2.17012	4.07161	2.65576
1	46971820	46972095	PGC_005_borad_peak_4093	34	.	2.0043	4.89668	3.45252
1	47176098	47176429	PGC_005_borad_peak_4103	75	.	3.02403	9.19475	7.57777
1	47605960	47606258	PGC_005_borad_peak_4136	104	.	3.49763	12.1853	10.4657
1	47615996	47616204	PGC_005_borad_peak_4137	38	.	2.40344	5.29294	3.81437
1	47910123	47910492	PGC_005_borad_peak_4158	69	.	2.7514	8.57341	6.97164
1	48015706	48015977	PGC_005_borad_peak_4171	21	.	1.87866	3.55677	2.18058
1	48017263	48017449	PGC_005_borad_peak_4172	17	.	1.7156	3.06973	1.7324
1	48044833	48045016	PGC_005_borad_peak_4177	83	.	2.83734	9.91964	8.32296
1	48083928	48084130	PGC_005_borad_peak_4183	62	.	2.80911	7.82144	6.25472
1	48256614	48256704	PGC_005_borad_peak_4209	18	.	1.98183	3.21339	1.85709
1	48273530	48273767	PGC_005_borad_peak_4214	34	.	2.06232	4.87758	3.42479
1	48366284	48366502	PGC_005_borad_peak_4228	29	.	2.16836	4.33513	2.91618
1	48397004	48397169	PGC_005_borad_peak_4232	52	.	2.63065	6.73392	5.20733
1	48458217	48458533	PGC_005_borad_peak_4237	99	.	3.21157	11.6456	9.96876
1	48586764	48587430	PGC_005_borad_peak_4247	94	.	3.2659	11.1395	9.46162
1	48696449	48696857	PGC_005_borad_peak_4253	30	.	2.22903	4.50956	3.08675
1	48719374	48720307	PGC_005_borad_peak_4257	219	.	3.82727	23.8941	21.9844
1	48727129	48727721	PGC_005_borad_peak_4258	165	.	3.90153	18.4063	16.5951
1	49258012	49258232	PGC_005_borad_peak_4301	54	.	2.68734	6.9462	5.40013
1	49280771	49281087	PGC_005_borad_peak_4304	47	.	2.1902	6.30571	4.79289
1	49329762	49330570	PGC_005_borad_peak_4315	36	.	2.20908	5.10774	3.6445
1	49337563	49338394	PGC_005_borad_peak_4317	32	.	2.06526	4.73501	3.28428
1	49341129	49341290	PGC_005_borad_peak_4318	20	.	1.94038	3.38722	2.0244
1	49355938	49356289	PGC_005_borad_peak_4321	30	.	1.81959	4.47319	3.0351
1	49685554	49685708	PGC_005_borad_peak_4359	21	.	1.8845	3.50829	2.13726
1	49732522	49732802	PGC_005_borad_peak_4366	132	.	3.75784	15.0228	13.2838
1	49884155	49884340	PGC_005_borad_peak_4374	27	.	2.19246	4.188	2.76617
1	50121535	50121676	PGC_005_borad_peak_4387	19	.	1.94117	3.26062	1.90901
1	50169135	50169613	PGC_005_borad_peak_4392	73	.	3.00545	8.99493	7.3811
1	50214129	50214477	PGC_005_borad_peak_4393	17	.	1.95476	3.09517	1.74784
1	50241508	50241754	PGC_005_borad_peak_4395	305	.	5.80602	32.6838	30.597
1	50251194	50251570	PGC_005_borad_peak_4396	26	.	2.1758	4.10764	2.69077
1	50281603	50281780	PGC_005_borad_peak_4401	52	.	2.42418	6.77127	5.22767
1	50464986	50465291	PGC_005_borad_peak_4411	28	.	2.19345	4.2477	2.82961
1	50506452	50507071	PGC_005_borad_peak_4412	118	.	3.53594	13.5206	11.8091
1	50529865	50530713	PGC_005_borad_peak_4413	85	.	3.17468	10.1998	8.55225
1	50567762	50567956	PGC_005_borad_peak_4415	33	.	2.31308	4.77239	3.31472
1	50571793	50572357	PGC_005_borad_peak_4416	67	.	2.88716	8.34433	6.75859
1	50615879	50618440	PGC_005_borad_peak_4419	182	.	3.06451	20.0757	18.2615
1	50694876	50695161	PGC_005_borad_peak_4429	14	.	1.85628	2.7184	1.41471
1	50717779	50718266	PGC_005_borad_peak_4434	29	.	2.06982	4.33585	2.91735
1	50750641	50751235	PGC_005_borad_peak_4439	15	.	1.8372	2.87359	1.55191
1	51094855	51095152	PGC_005_borad_peak_4480	24	.	2.02039	3.80207	2.41251
1	51115987	51116085	PGC_005_borad_peak_4484	11	.	1.71218	2.4445	1.16367
1	51161388	51162453	PGC_005_borad_peak_4490	40	.	2.132	5.51975	4.03852
1	51176292	51176795	PGC_005_borad_peak_4493	30	.	2.22378	4.44885	3.01899
1	51336028	51336479	PGC_005_borad_peak_4515	32	.	2.29693	4.68455	3.23115
1	51700228	51700520	PGC_005_borad_peak_4537	67	.	2.91541	8.37718	6.78222
1	51738321	51738521	PGC_005_borad_peak_4538	11	.	1.72627	2.47736	1.19096
1	51949876	51950003	PGC_005_borad_peak_4563	20	.	1.85197	3.3878	2.02558
1	52129277	52130028	PGC_005_borad_peak_4578	15	.	1.84287	2.91186	1.58461
1	52241928	52242162	PGC_005_borad_peak_4591	22	.	2.03027	3.66965	2.29857
1	52244297	52244540	PGC_005_borad_peak_4592	33	.	2.27313	4.82906	3.38337
1	52453509	52453994	PGC_005_borad_peak_4601	51	.	2.62957	6.71573	5.18695
1	52603551	52604364	PGC_005_borad_peak_4609	40	.	2.43558	5.51419	4.03051
1	52656338	52658532	PGC_005_borad_peak_4613	135	.	3.2966	15.3006	13.5606
1	53115436	53115662	PGC_005_borad_peak_4630	21	.	2.05191	3.51066	2.13027
1	53125114	53126333	PGC_005_borad_peak_4631	74	.	2.92159	9.04473	7.46831
1	53517456	53517717	PGC_005_borad_peak_4655	26	.	2.15245	4.02946	2.62201
1	53629117	53629672	PGC_005_borad_peak_4674	29	.	2.21885	4.36135	2.93492
1	53709935	53710346	PGC_005_borad_peak_4682	46	.	2.30164	6.17886	4.66903
1	53826323	53826608	PGC_005_borad_peak_4692	35	.	2.34112	4.964	3.50171
1	53965898	53966332	PGC_005_borad_peak_4705	27	.	2.10197	4.11442	2.70108
1	54028911	54029081	PGC_005_borad_peak_4712	63	.	2.49976	7.95324	6.37242
1	54031762	54033264	PGC_005_borad_peak_4713	160	.	3.13733	17.6804	16.0086
1	54080232	54080736	PGC_005_borad_peak_4717	428	.	6.23007	45.0168	42.8321
1	54091196	54091474	PGC_005_borad_peak_4718	130	.	3.62731	14.7709	13.0728
1	54995200	54996150	PGC_005_borad_peak_4800	171	.	3.93075	19.0166	17.1986
1	54997265	54997455	PGC_005_borad_peak_4801	38	.	2.30009	5.3028	3.82959
1	55402864	55403083	PGC_005_borad_peak_4819	57	.	2.74196	7.32514	5.76952
1	55512917	55513513	PGC_005_borad_peak_4826	22	.	2.08557	3.68778	2.29874
1	55612016	55612237	PGC_005_borad_peak_4832	41	.	2.44669	5.66004	4.17797
1	55630029	55631310	PGC_005_borad_peak_4833	91	.	2.73121	10.8009	9.19254
1	55633965	55634140	PGC_005_borad_peak_4834	57	.	1.95677	7.2761	5.71872
1	56021734	56022078	PGC_005_borad_peak_4855	76	.	3.08296	9.3023	7.66243
1	56154292	56154621	PGC_005_borad_peak_4875	100	.	3.24392	11.7431	10.0811
1	56395517	56396682	PGC_005_borad_peak_4897	302	.	4.13822	32.2522	30.2914
1	56402332	56403870	PGC_005_borad_peak_4899	38	.	2.26018	5.32649	3.85693
1	56415433	56416086	PGC_005_borad_peak_4901	63	.	2.5372	7.93162	6.35991
1	56420738	56420974	PGC_005_borad_peak_4902	33	.	2.3094	4.80528	3.35099
1	56439787	56440532	PGC_005_borad_peak_4903	58	.	2.66829	7.34436	5.82492
1	56499627	56499940	PGC_005_borad_peak_4912	71	.	2.91433	8.69468	7.11154
1	56564035	56564334	PGC_005_borad_peak_4917	93	.	2.96472	11.0268	9.38978
1	56608679	56609298	PGC_005_borad_peak_4925	95	.	3.38578	11.2255	9.5209
1	56705686	56706102	PGC_005_borad_peak_4933	249	.	3.18912	26.9067	24.9521
1	56712437	56713172	PGC_005_borad_peak_4935	280	.	3.60218	30.063	28.0863
1	56713989	56714252	PGC_005_borad_peak_4936	37	.	1.93058	5.19903	3.72496
1	56778962	56779163	PGC_005_borad_peak_4938	118	.	2.11937	13.5225	11.8194
1	56867901	56868764	PGC_005_borad_peak_4950	15	.	1.77122	2.87432	1.55119
1	56894718	56894936	PGC_005_borad_peak_4956	25	.	2.04614	3.94063	2.54077
1	56966010	56966171	PGC_005_borad_peak_4965	74	.	2.20701	9.0791	7.46219
1	57005601	57005760	PGC_005_borad_peak_4967	54	.	2.69553	6.97699	5.42795
1	57222846	57223033	PGC_005_borad_peak_4986	55	.	2.41176	7.03553	5.53151
1	57259740	57261641	PGC_005_borad_peak_4988	81	.	2.89565	9.77164	8.18198
1	57282945	57283785	PGC_005_borad_peak_4990	42	.	2.48269	5.76037	4.26663
1	57463305	57464310	PGC_005_borad_peak_5008	43	.	2.47273	5.80187	4.31207
1	57513679	57513976	PGC_005_borad_peak_5017	42	.	2.38544	5.77566	4.27455
1	57534060	57534491	PGC_005_borad_peak_5021	196	.	4.61572	21.5943	19.688
1	57679515	57680861	PGC_005_borad_peak_5027	179	.	3.82769	19.7847	17.9605
1	57800993	57801296	PGC_005_borad_peak_5033	41	.	2.4241	5.57508	4.10138
1	57927670	57928524	PGC_005_borad_peak_5040	91	.	2.69576	10.733	9.13356
1	57931960	57932495	PGC_005_borad_peak_5041	71	.	2.58233	8.71484	7.15786
1	58135923	58137338	PGC_005_borad_peak_5050	303	.	4.32998	32.3114	30.3069
1	58379126	58379596	PGC_005_borad_peak_5065	358	.	5.66917	37.9188	35.8416
1	58471703	58472707	PGC_005_borad_peak_5071	383	.	4.56587	40.4104	38.3838
1	58548559	58548765	PGC_005_borad_peak_5078	237	.	4.28349	25.7294	23.7348
1	58609816	58610168	PGC_005_borad_peak_5087	141	.	3.78663	15.9118	14.1209
1	58726209	58726473	PGC_005_borad_peak_5094	102	.	3.0683	11.8845	10.231
1	58731909	58732856	PGC_005_borad_peak_5096	312	.	4.79711	33.3501	31.2806
1	59031393	59031896	PGC_005_borad_peak_5117	421	.	6.69627	44.3811	42.127
1	59188504	59189281	PGC_005_borad_peak_5124	112	.	3.25419	12.9383	11.2919
1	59376129	59377519	PGC_005_borad_peak_5141	382	.	4.11836	40.3037	38.2435
1	59398067	59398752	PGC_005_borad_peak_5144	103	.	3.01159	12.0504	10.3806
1	59418322	59418661	PGC_005_borad_peak_5147	78	.	2.98117	9.41898	7.83095
1	59443720	59444037	PGC_005_borad_peak_5149	35	.	2.34981	4.99277	3.52735
1	59499823	59500159	PGC_005_borad_peak_5157	53	.	2.65155	6.88074	5.33131
1	59549263	59549542	PGC_005_borad_peak_5163	40	.	2.42544	5.54504	4.06891
1	59759037	59759236	PGC_005_borad_peak_5181	48	.	2.53213	6.35457	4.83292
1	59767388	59767981	PGC_005_borad_peak_5183	43	.	2.38528	5.85513	4.34959
1	59819628	59820210	PGC_005_borad_peak_5191	126	.	3.19474	14.3955	12.6727
1	59867140	59868300	PGC_005_borad_peak_5199	46	.	2.26983	6.15122	4.64631
1	59889117	59889235	PGC_005_borad_peak_5203	25	.	2.06546	3.93393	2.54033
1	59958703	59959061	PGC_005_borad_peak_5210	220	.	2.99431	23.9505	22.0378
1	59980600	59981555	PGC_005_borad_peak_5215	70	.	2.52433	8.65833	7.04964
1	59984712	59984992	PGC_005_borad_peak_5216	35	.	2.14517	4.9944	3.53683
1	60129301	60129576	PGC_005_borad_peak_5223	56	.	2.63979	7.19321	5.67253
1	60207645	60207935	PGC_005_borad_peak_5234	13	.	1.83633	2.657	1.35514
1	60239731	60240535	PGC_005_borad_peak_5237	320	.	4.15137	34.0634	32.0736
1	60274197	60274617	PGC_005_borad_peak_5241	22	.	1.91614	3.66376	2.29049
1	60279137	60279317	PGC_005_borad_peak_5243	57	.	2.48353	7.32452	5.7545
1	60360068	60360480	PGC_005_borad_peak_5249	84	.	2.24636	10.1605	8.49469
1	60428871	60429382	PGC_005_borad_peak_5261	183	.	3.41441	20.2078	18.379
1	60453539	60454076	PGC_005_borad_peak_5263	79	.	3.11045	9.55405	7.91369
1	60641966	60642310	PGC_005_borad_peak_5275	84	.	3.2382	10.1621	8.48528
1	60667652	60667920	PGC_005_borad_peak_5276	78	.	3.1217	9.53902	7.89226
1	60706274	60706578	PGC_005_borad_peak_5278	168	.	4.27732	18.6994	16.8537
1	60905267	60905420	PGC_005_borad_peak_5287	19	.	1.80216	3.27515	1.922
1	60918463	60918920	PGC_005_borad_peak_5290	104	.	3.22637	12.0703	10.4106
1	60953766	60954102	PGC_005_borad_peak_5297	131	.	3.40009	14.89	13.1303
1	61116970	61117851	PGC_005_borad_peak_5317	21	.	1.91975	3.53701	2.16405
1	61119834	61120237	PGC_005_borad_peak_5318	19	.	1.78262	3.32877	1.97291
1	61145221	61145230	PGC_005_borad_peak_5321	15	.	1.9047	2.88179	1.55149
1	61657837	61658164	PGC_005_borad_peak_5353	59	.	2.65898	7.5475	5.96831
1	61676523	61677140	PGC_005_borad_peak_5355	168	.	3.90259	18.5174	16.8007
1	61718660	61718848	PGC_005_borad_peak_5360	23	.	2.02793	3.69008	2.30735
1	61726834	61727035	PGC_005_borad_peak_5362	14	.	1.71194	2.80679	1.49029
1	61737570	61737924	PGC_005_borad_peak_5366	201	.	2.62003	22.0518	20.181
1	61742791	61743589	PGC_005_borad_peak_5368	42	.	1.54814	5.73077	4.2394
1	61746237	61748049	PGC_005_borad_peak_5369	231	.	2.33481	25.12	23.1706
1	61752997	61753354	PGC_005_borad_peak_5371	147	.	2.0369	16.5603	14.7426
1	61754218	61756279	PGC_005_borad_peak_5372	247	.	2.35036	26.6549	24.707
1	61779660	61779936	PGC_005_borad_peak_5376	51	.	1.91093	6.71021	5.19281
1	61795442	61796352	PGC_005_borad_peak_5378	182	.	3.32534	20.036	18.2305
1	61830399	61831148	PGC_005_borad_peak_5384	82	.	2.38759	9.88513	8.25779
1	61897083	61897118	PGC_005_borad_peak_5388	26	.	1.86265	4.02877	2.62525
1	61946801	61947075	PGC_005_borad_peak_5393	58	.	2.78239	7.45952	5.88939
1	62071081	62071522	PGC_005_borad_peak_5405	26	.	1.91605	4.08782	2.67365
1	62112147	62112351	PGC_005_borad_peak_5413	17	.	1.96929	3.14836	1.79529
1	62273374	62273966	PGC_005_borad_peak_5435	126	.	3.03992	14.3843	12.6948
1	62538613	62539302	PGC_005_borad_peak_5456	76	.	2.28976	9.22573	7.62439
1	62554774	62555253	PGC_005_borad_peak_5460	25	.	1.7678	3.93654	2.53789
1	62563364	62564340	PGC_005_borad_peak_5462	33	.	1.9051	4.79606	3.35051
1	62631136	62631651	PGC_005_borad_peak_5468	35	.	2.36133	5.06282	3.59503
1	62643349	62643699	PGC_005_borad_peak_5469	62	.	2.82095	7.86021	6.28669
1	62645899	62646438	PGC_005_borad_peak_5470	62	.	2.61666	7.7428	6.20135
1	63204926	63205330	PGC_005_borad_peak_5505	32	.	2.30151	4.74769	3.2958
1	63233940	63234256	PGC_005_borad_peak_5508	111	.	3.49522	12.8521	11.1556
1	63243073	63243677	PGC_005_borad_peak_5509	84	.	3.14535	10.071	8.40784
1	63410321	63411143	PGC_005_borad_peak_5519	151	.	3.90511	16.9533	15.1641
1	63779373	63779805	PGC_005_borad_peak_5540	177	.	4.03281	19.5835	17.7784
1	63863691	63864301	PGC_005_borad_peak_5546	189	.	4.39188	20.8516	18.9773
1	64309332	64309611	PGC_005_borad_peak_5571	159	.	4.1115	17.7888	15.9823
1	64314574	64315211	PGC_005_borad_peak_5572	246	.	4.84629	26.6644	24.681
1	64389478	64390761	PGC_005_borad_peak_5584	97	.	3.22314	11.3429	9.71719
1	64463085	64463291	PGC_005_borad_peak_5595	51	.	2.64499	6.73079	5.19602
1	64509575	64509874	PGC_005_borad_peak_5598	249	.	4.69105	26.9751	24.9814
1	64518047	64518226	PGC_005_borad_peak_5599	81	.	3.12004	9.75259	8.11499
1	64535895	64536170	PGC_005_borad_peak_5600	45	.	2.52003	6.05916	4.55697
1	64810000	64810620	PGC_005_borad_peak_5620	271	.	5.38463	29.1348	27.1127
1	64909054	64909376	PGC_005_borad_peak_5627	41	.	2.42195	5.66562	4.18242
1	65072506	65072829	PGC_005_borad_peak_5647	18	.	1.76935	3.14573	1.80162
1	65121503	65121755	PGC_005_borad_peak_5653	30	.	2.24011	4.46794	3.0409
1	65222013	65222180	PGC_005_borad_peak_5665	126	.	3.75554	14.381	12.622
1	65338329	65338605	PGC_005_borad_peak_5677	28	.	2.20128	4.23581	2.81177
1	65549956	65550155	PGC_005_borad_peak_5694	21	.	1.68584	3.50678	2.13421
1	65550962	65551344	PGC_005_borad_peak_5695	97	.	2.55755	11.3992	9.70632
1	65620432	65620815	PGC_005_borad_peak_5703	62	.	2.65452	7.8306	6.27481
1	65642713	65643182	PGC_005_borad_peak_5704	37	.	2.3941	5.24215	3.7653
1	65727644	65728231	PGC_005_borad_peak_5712	321	.	5.7963	34.1912	32.1176
1	65741869	65742140	PGC_005_borad_peak_5714	107	.	3.30713	12.4153	10.7105
1	65877472	65877757	PGC_005_borad_peak_5732	57	.	2.36313	7.34259	5.7728
1	65890089	65890299	PGC_005_borad_peak_5735	117	.	3.46841	13.4402	11.7702
1	66044324	66044644	PGC_005_borad_peak_5745	119	.	3.56919	13.6854	11.9862
1	66057505	66058088	PGC_005_borad_peak_5747	134	.	3.68219	15.203	13.4818
1	66077150	66077361	PGC_005_borad_peak_5753	35	.	2.32849	4.96474	3.51013
1	66132190	66133026	PGC_005_borad_peak_5756	66	.	2.83814	8.21412	6.64377
1	66267250	66267450	PGC_005_borad_peak_5765	29	.	2.22603	4.34277	2.91037
1	66332073	66332780	PGC_005_borad_peak_5769	120	.	3.66233	13.8117	12.0721
1	66349508	66350261	PGC_005_borad_peak_5770	44	.	2.40444	5.97474	4.49785
1	66410129	66410277	PGC_005_borad_peak_5775	37	.	1.94089	5.21363	3.75793
1	66414795	66416426	PGC_005_borad_peak_5777	50	.	2.1675	6.60628	5.09889
1	66461637	66461822	PGC_005_borad_peak_5778	40	.	2.45716	5.50468	4.00723
1	66550345	66550607	PGC_005_borad_peak_5787	52	.	2.16084	6.78258	5.24872
1	66622055	66622340	PGC_005_borad_peak_5791	240	.	4.25411	26.0464	24.0504
1	66689137	66689622	PGC_005_borad_peak_5800	194	.	4.48272	21.2772	19.4098
1	66705618	66705841	PGC_005_borad_peak_5804	268	.	5.31335	28.827	26.8263
1	66718617	66719458	PGC_005_borad_peak_5806	313	.	5.00858	33.3507	31.3156
1	66743170	66743943	PGC_005_borad_peak_5809	121	.	3.25826	13.8802	12.1865
1	66815871	66816049	PGC_005_borad_peak_5812	50	.	2.64391	6.5771	5.03493
1	66859697	66859958	PGC_005_borad_peak_5816	140	.	3.804	15.7548	14.0173
1	66976468	66976656	PGC_005_borad_peak_5820	33	.	2.32206	4.8253	3.36564
1	67020495	67020867	PGC_005_borad_peak_5825	415	.	5.69813	43.5848	41.5564
1	67350325	67350835	PGC_005_borad_peak_5860	36	.	1.74842	5.09197	3.6292
1	67354964	67355578	PGC_005_borad_peak_5862	25	.	1.7277	3.9675	2.56551
1	67496942	67497333	PGC_005_borad_peak_5873	181	.	4.36371	20.0524	18.1975
1	67517446	67517713	PGC_005_borad_peak_5875	21	.	2.05488	3.54559	2.166
1	67523262	67523497	PGC_005_borad_peak_5877	75	.	3.02372	9.15492	7.5392
1	67532822	67533788	PGC_005_borad_peak_5878	178	.	3.81847	19.6306	17.8079
1	67543920	67544100	PGC_005_borad_peak_5880	34	.	2.30569	4.94027	3.48098
1	67556552	67557078	PGC_005_borad_peak_5883	64	.	2.78532	7.95573	6.4051
1	67636759	67636886	PGC_005_borad_peak_5892	67	.	2.9258	8.33432	6.73082
1	67720371	67720743	PGC_005_borad_peak_5903	224	.	3.09975	24.3809	22.4761
1	67963821	67964028	PGC_005_borad_peak_5913	33	.	2.30842	4.76577	3.31069
1	68425528	68425735	PGC_005_borad_peak_5963	53	.	2.49179	6.89942	5.35052
1	68474064	68474261	PGC_005_borad_peak_5970	31	.	2.26241	4.62217	3.18613
1	68735804	68736048	PGC_005_borad_peak_5992	86	.	3.13391	10.2976	8.66795
1	68784488	68784703	PGC_005_borad_peak_5995	23	.	2.10772	3.77377	2.37649
1	68827457	68827815	PGC_005_borad_peak_5997	217	.	4.7747	23.6721	21.7597
1	68836113	68836291	PGC_005_borad_peak_5999	22	.	1.99543	3.68065	2.2997
1	69262412	69262611	PGC_005_borad_peak_6028	249	.	4.90188	26.8726	24.9684
1	69320314	69320536	PGC_005_borad_peak_6032	32	.	2.3063	4.70076	3.24237
1	69479291	69479719	PGC_005_borad_peak_6044	151	.	3.34591	16.9491	15.1576
1	69670571	69670916	PGC_005_borad_peak_6056	65	.	2.87375	8.13432	6.54813
1	69672036	69672215	PGC_005_borad_peak_6057	53	.	2.64071	6.89927	5.37534
1	69727404	69727686	PGC_005_borad_peak_6062	63	.	2.8353	7.92473	6.34956
1	69793876	69794265	PGC_005_borad_peak_6069	140	.	3.04444	15.8161	14.01
1	69928911	69929112	PGC_005_borad_peak_6087	85	.	3.22678	10.2179	8.54909
1	70040344	70040801	PGC_005_borad_peak_6092	240	.	4.89	26.0135	24.0982
1	70085637	70085920	PGC_005_borad_peak_6096	69	.	2.91637	8.56082	6.9735
1	70113644	70113843	PGC_005_borad_peak_6097	26	.	2.15282	4.01808	2.60963
1	70189235	70190210	PGC_005_borad_peak_6104	39	.	2.38578	5.43142	3.96548
1	70295506	70295777	PGC_005_borad_peak_6117	34	.	2.33937	4.91697	3.45248
1	70380530	70380830	PGC_005_borad_peak_6123	28	.	1.95309	4.32029	2.89257
1	70499959	70500485	PGC_005_borad_peak_6130	176	.	4.24805	19.4573	17.6283
1	70656121	70656311	PGC_005_borad_peak_6136	23	.	1.92838	3.73108	2.34509
1	70669194	70669493	PGC_005_borad_peak_6139	296	.	5.53689	31.6442	29.6278
1	70901837	70903193	PGC_005_borad_peak_6152	82	.	2.97001	9.89956	8.25328
1	70911200	70911417	PGC_005_borad_peak_6153	40	.	2.45049	5.56965	4.07445
1	70916460	70916702	PGC_005_borad_peak_6154	95	.	2.05605	11.2266	9.56222
1	71449067	71449909	PGC_005_borad_peak_6200	25	.	1.96218	3.92539	2.52737
1	71451912	71452124	PGC_005_borad_peak_6201	33	.	2.17249	4.81931	3.36245
1	71625780	71625985	PGC_005_borad_peak_6218	30	.	2.2535	4.46511	3.02377
1	72190164	72190349	PGC_005_borad_peak_6272	99	.	3.03214	11.6485	9.94654
1	72551829	72552042	PGC_005_borad_peak_6298	40	.	2.44545	5.52796	4.03862
1	72751471	72751751	PGC_005_borad_peak_6307	48	.	2.61913	6.40269	4.86396
1	72959046	72959905	PGC_005_borad_peak_6320	458	.	5.22291	48.038	45.8523
1	72964289	72965009	PGC_005_borad_peak_6321	55	.	2.27878	7.13221	5.57508
1	73234838	73235715	PGC_005_borad_peak_6331	20	.	2.0135	3.37447	2.00963
1	73275690	73276005	PGC_005_borad_peak_6332	48	.	2.55745	6.38171	4.87535
1	73495130	73496456	PGC_005_borad_peak_6345	148	.	3.61559	16.5604	14.8998
1	73546685	73547772	PGC_005_borad_peak_6348	406	.	4.87571	42.5887	40.6207
1	73764610	73764779	PGC_005_borad_peak_6366	44	.	2.19578	5.98958	4.48484
1	74023208	74024030	PGC_005_borad_peak_6380	170	.	3.69503	18.8047	17.0429
1	74195763	74196214	PGC_005_borad_peak_6394	96	.	3.35752	11.3536	9.66708
1	74230132	74230974	PGC_005_borad_peak_6395	264	.	3.72228	28.3975	26.4366
1	74232268	74232652	PGC_005_borad_peak_6396	30	.	1.86755	4.47687	3.04857
1	74646574	74646791	PGC_005_borad_peak_6414	34	.	2.34902	4.93991	3.47119
1	74674121	74674587	PGC_005_borad_peak_6415	16	.	1.9315	3.00163	1.6627
1	74702686	74702938	PGC_005_borad_peak_6417	52	.	2.69156	6.79596	5.23961
1	74790189	74790734	PGC_005_borad_peak_6418	231	.	4.03051	24.999	23.1549
1	74846205	74846554	PGC_005_borad_peak_6422	159	.	4.20362	17.8267	15.9865
1	74964238	74965151	PGC_005_borad_peak_6430	20	.	1.82001	3.44883	2.08549
1	74968990	74969157	PGC_005_borad_peak_6431	33	.	2.01106	4.76948	3.30963
1	74975832	74976204	PGC_005_borad_peak_6434	73	.	2.50861	8.93818	7.33698
1	74981163	74981296	PGC_005_borad_peak_6435	25	.	1.89517	3.90707	2.51227
1	74988305	74988543	PGC_005_borad_peak_6437	28	.	1.96746	4.27437	2.84963
1	74993179	74993453	PGC_005_borad_peak_6439	18	.	1.78584	3.18412	1.83951
1	75031209	75032051	PGC_005_borad_peak_6453	24	.	1.84554	3.8317	2.43526
1	75038059	75038948	PGC_005_borad_peak_6455	74	.	2.43179	9.08815	7.48026
1	75050520	75050690	PGC_005_borad_peak_6460	29	.	2.16562	4.39226	2.96032
1	75071503	75071970	PGC_005_borad_peak_6467	38	.	1.72723	5.37527	3.89209
1	75076750	75077194	PGC_005_borad_peak_6470	47	.	1.81093	6.22504	4.70251
1	75078623	75079048	PGC_005_borad_peak_6471	43	.	1.74783	5.84372	4.34024
1	75085774	75086063	PGC_005_borad_peak_6474	28	.	1.57979	4.2822	2.86255
1	75101767	75101994	PGC_005_borad_peak_6483	37	.	1.84204	5.17585	3.70303
1	75110595	75111015	PGC_005_borad_peak_6488	15	.	1.51522	2.9152	1.59095
1	75113665	75113784	PGC_005_borad_peak_6490	15	.	1.53511	2.90346	1.57877
1	75130877	75131062	PGC_005_borad_peak_6498	37	.	1.68106	5.2329	3.75398
1	75133623	75133926	PGC_005_borad_peak_6500	24	.	1.54247	3.86475	2.47458
1	75135323	75135332	PGC_005_borad_peak_6501	18	.	1.48538	3.17499	1.82944
1	75137733	75137828	PGC_005_borad_peak_6503	24	.	1.56372	3.86187	2.47323
1	75139582	75139851	PGC_005_borad_peak_6504	21	.	1.53562	3.49664	2.12607
1	75144134	75144297	PGC_005_borad_peak_6507	18	.	1.48486	3.23649	1.88525
1	75147149	75147621	PGC_005_borad_peak_6509	44	.	1.711	5.96986	4.45993
1	75151657	75151839	PGC_005_borad_peak_6512	40	.	1.66895	5.51644	4.02701
1	75661172	75661336	PGC_005_borad_peak_6536	98	.	3.39675	11.5533	9.85549
1	75666043	75666610	PGC_005_borad_peak_6537	71	.	2.96625	8.78356	7.18043
1	75706216	75706414	PGC_005_borad_peak_6542	53	.	2.14186	6.94625	5.39102
1	75713015	75713229	PGC_005_borad_peak_6543	95	.	3.29797	11.1936	9.52792
1	75792589	75792736	PGC_005_borad_peak_6550	99	.	2.44628	11.674	9.99974
1	75831550	75832335	PGC_005_borad_peak_6557	404	.	3.47056	42.5513	40.4969
1	75854456	75854976	PGC_005_borad_peak_6561	41	.	2.47435	5.65275	4.15478
1	75862502	75862827	PGC_005_borad_peak_6562	36	.	2.33212	5.07961	3.61513
1	75875025	75876067	PGC_005_borad_peak_6564	214	.	3.87974	23.3456	21.4862
1	75899607	75899880	PGC_005_borad_peak_6568	100	.	3.39056	11.6963	10.006
1	75952513	75952689	PGC_005_borad_peak_6573	66	.	2.08642	8.26718	6.69251
1	76006265	76006436	PGC_005_borad_peak_6578	43	.	2.49017	5.84736	4.35137
1	76100211	76100479	PGC_005_borad_peak_6582	47	.	2.56673	6.29597	4.78108
1	76142376	76142696	PGC_005_borad_peak_6584	37	.	2.37959	5.235	3.7674
1	76163448	76163628	PGC_005_borad_peak_6587	20	.	2.03087	3.42582	2.05311
1	76190868	76191469	PGC_005_borad_peak_6589	168	.	3.91245	18.5972	16.8653
1	76228556	76228735	PGC_005_borad_peak_6592	26	.	2.15114	4.08276	2.6798
1	76383811	76384389	PGC_005_borad_peak_6596	157	.	2.60197	17.5747	15.7923
1	76405659	76405944	PGC_005_borad_peak_6600	200	.	2.06832	21.8803	20.0411
1	76508299	76508504	PGC_005_borad_peak_6607	46	.	2.55365	6.14428	4.62723
1	76626228	76626422	PGC_005_borad_peak_6613	93	.	3.33554	10.9965	9.30688
1	76826581	76826768	PGC_005_borad_peak_6625	43	.	2.52425	5.86609	4.35111
1	76839345	76840426	PGC_005_borad_peak_6629	284	.	3.6203	30.4071	28.4333
1	76973631	76973942	PGC_005_borad_peak_6644	69	.	2.59433	8.52464	6.9479
1	77011155	77012017	PGC_005_borad_peak_6648	54	.	2.55311	6.96482	5.47384
1	77056380	77056899	PGC_005_borad_peak_6652	271	.	5.2121	29.0936	27.1333
1	77079163	77079343	PGC_005_borad_peak_6656	37	.	2.29625	5.1665	3.71126
1	77081906	77082118	PGC_005_borad_peak_6657	33	.	2.29286	4.75389	3.30761
1	77172810	77172988	PGC_005_borad_peak_6670	91	.	2.6214	10.8083	9.12424
1	77358222	77358554	PGC_005_borad_peak_6692	35	.	1.96499	4.9528	3.51084
1	77420691	77421011	PGC_005_borad_peak_6698	74	.	3.05613	9.05509	7.41907
1	77434565	77434817	PGC_005_borad_peak_6701	18	.	1.98515	3.23552	1.87872
1	77502095	77502712	PGC_005_borad_peak_6710	117	.	3.34174	13.437	11.7856
1	77527901	77528593	PGC_005_borad_peak_6712	86	.	3.17537	10.3038	8.66432
1	77616592	77616828	PGC_005_borad_peak_6714	91	.	3.28892	10.8176	9.14229
1	77783323	77784153	PGC_005_borad_peak_6724	211	.	2.2021	23.1129	21.1814
1	77800380	77800620	PGC_005_borad_peak_6730	35	.	1.49316	4.96769	3.5069
1	78131774	78132223	PGC_005_borad_peak_6747	93	.	3.23467	10.9681	9.31331
1	78135146	78135420	PGC_005_borad_peak_6748	25	.	2.14404	3.98767	2.58252
1	78144182	78144720	PGC_005_borad_peak_6749	107	.	3.47417	12.4479	10.748
1	78205227	78205474	PGC_005_borad_peak_6755	59	.	2.74665	7.52095	5.97091
1	78213653	78214240	PGC_005_borad_peak_6756	100	.	3.42072	11.771	10.0732
1	78221167	78221567	PGC_005_borad_peak_6757	118	.	3.68695	13.6117	11.8589
1	78243171	78243536	PGC_005_borad_peak_6758	53	.	2.68725	6.89962	5.35089
1	78263706	78264625	PGC_005_borad_peak_6762	105	.	3.14048	12.233	10.5869
1	78272104	78272549	PGC_005_borad_peak_6763	74	.	2.99401	9.07101	7.46503
1	78279625	78280001	PGC_005_borad_peak_6764	124	.	3.73096	14.1757	12.4216
1	78409119	78409693	PGC_005_borad_peak_6769	210	.	4.67537	22.9799	21.0727
1	78490394	78490689	PGC_005_borad_peak_6775	35	.	2.32974	4.96228	3.50663
1	78527606	78528053	PGC_005_borad_peak_6779	188	.	2.13193	20.6338	18.8314
1	78595441	78596014	PGC_005_borad_peak_6795	87	.	3.22258	10.3798	8.71902
1	78647670	78648265	PGC_005_borad_peak_6798	26	.	2.17677	4.0967	2.67819
1	78686865	78687270	PGC_005_borad_peak_6803	41	.	2.48134	5.6609	4.15849
1	78692816	78693188	PGC_005_borad_peak_6804	56	.	2.66163	7.21104	5.69119
1	78723845	78725676	PGC_005_borad_peak_6809	101	.	3.08428	11.8212	10.1567
1	79031107	79031365	PGC_005_borad_peak_6826	152	.	3.95972	17.0168	15.2189
1	79526970	79527097	PGC_005_borad_peak_6857	18	.	1.9672	3.15557	1.80463
1	79888551	79888917	PGC_005_borad_peak_6876	31	.	2.28141	4.60745	3.15839
1	79912309	79912476	PGC_005_borad_peak_6878	54	.	2.69802	7.00772	5.45832
1	79951149	79951473	PGC_005_borad_peak_6883	134	.	3.08394	15.2141	13.4581
1	80004064	80004595	PGC_005_borad_peak_6888	157	.	2.99896	17.4905	15.7583
1	80158754	80158986	PGC_005_borad_peak_6896	55	.	2.44423	7.11367	5.57292
1	80170182	80170795	PGC_005_borad_peak_6900	107	.	2.7661	12.4209	10.7726
1	80285721	80286370	PGC_005_borad_peak_6912	425	.	5.05861	44.778	42.5819
1	80340866	80341084	PGC_005_borad_peak_6916	26	.	2.17549	4.07994	2.66108
1	80408155	80409118	PGC_005_borad_peak_6923	105	.	3.21865	12.1798	10.5749
1	80571565	80571753	PGC_005_borad_peak_6943	17	.	1.85471	3.08498	1.74642
1	80576790	80577914	PGC_005_borad_peak_6944	298	.	3.6356	31.8874	29.8433
1	80680907	80681718	PGC_005_borad_peak_6952	184	.	3.99754	20.3295	18.4948
1	80716490	80716785	PGC_005_borad_peak_6956	29	.	2.20842	4.36049	2.93842
1	80729269	80729310	PGC_005_borad_peak_6958	14	.	1.80086	2.80746	1.49289
1	80746485	80747115	PGC_005_borad_peak_6960	56	.	2.53079	7.22757	5.67776
1	80763128	80763368	PGC_005_borad_peak_6962	31	.	2.03096	4.61169	3.17692
1	80765771	80766428	PGC_005_borad_peak_6963	165	.	3.2575	18.3523	16.5039
1	80878540	80878845	PGC_005_borad_peak_6972	40	.	2.43829	5.51881	4.03301
1	80921292	80921482	PGC_005_borad_peak_6975	51	.	2.60582	6.62672	5.10834
1	80950304	80950553	PGC_005_borad_peak_6977	49	.	2.57651	6.50438	4.99403
1	80975001	80975161	PGC_005_borad_peak_6979	21	.	2.06247	3.56074	2.17723
1	81059341	81060358	PGC_005_borad_peak_6985	104	.	3.16901	12.0653	10.4184
1	81115881	81116071	PGC_005_borad_peak_6990	57	.	2.75309	7.2664	5.70201
1	81126333	81126554	PGC_005_borad_peak_6992	300	.	5.31646	32.1096	30.0763
1	81165914	81166325	PGC_005_borad_peak_6996	160	.	3.18075	17.783	16.0099
1	81168581	81169115	PGC_005_borad_peak_6997	67	.	2.75582	8.35833	6.76879
1	81206735	81207701	PGC_005_borad_peak_6999	65	.	2.78508	8.07792	6.51954
1	81209097	81209329	PGC_005_borad_peak_7000	28	.	2.20248	4.22976	2.80449
1	81252548	81253358	PGC_005_borad_peak_7006	316	.	4.53848	33.6896	31.6932
1	81257449	81258082	PGC_005_borad_peak_7007	79	.	2.78408	9.60768	7.98177
1	81353911	81354263	PGC_005_borad_peak_7015	52	.	2.6978	6.79139	5.23094
1	81395702	81396326	PGC_005_borad_peak_7020	266	.	4.6452	28.56	26.605
1	81533833	81534366	PGC_005_borad_peak_7029	19	.	1.99953	3.28945	1.92716
1	81535856	81536249	PGC_005_borad_peak_7030	28	.	2.19912	4.27056	2.84976
1	81704118	81704516	PGC_005_borad_peak_7043	248	.	4.32049	26.8188	24.8171
1	81706815	81707289	PGC_005_borad_peak_7044	193	.	3.42566	21.2282	19.3536
1	81710425	81710750	PGC_005_borad_peak_7045	283	.	4.453	30.4144	28.3892
1	81750208	81751665	PGC_005_borad_peak_7048	105	.	3.08412	12.2406	10.5505
1	81761455	81761754	PGC_005_borad_peak_7050	127	.	3.55921	14.4526	12.7196
1	81823426	81824113	PGC_005_borad_peak_7055	329	.	5.35673	35.0664	32.9495
1	81829936	81830664	PGC_005_borad_peak_7056	43	.	2.46935	5.86103	4.37663
1	81836983	81837282	PGC_005_borad_peak_7057	37	.	2.39745	5.21351	3.73341
1	81848289	81848504	PGC_005_borad_peak_7059	49	.	2.62492	6.47521	4.93824
1	81852503	81852931	PGC_005_borad_peak_7060	80	.	2.85664	9.68509	8.04671
1	81855685	81856485	PGC_005_borad_peak_7061	144	.	3.5134	16.2132	14.4868
1	82016035	82016276	PGC_005_borad_peak_7074	36	.	2.38116	5.1195	3.64302
1	82053781	82053954	PGC_005_borad_peak_7077	20	.	2.0329	3.44205	2.06928
1	82081329	82081602	PGC_005_borad_peak_7081	131	.	3.76604	14.8538	13.1054
1	82118666	82118967	PGC_005_borad_peak_7083	115	.	3.60948	13.2976	11.5672
1	82218039	82218202	PGC_005_borad_peak_7087	92	.	3.28374	10.9456	9.27764
1	82228899	82229063	PGC_005_borad_peak_7088	32	.	2.30213	4.71891	3.2647
1	82276580	82276775	PGC_005_borad_peak_7095	16	.	1.74509	2.98516	1.65451
1	82294086	82294413	PGC_005_borad_peak_7099	25	.	1.96881	3.92635	2.52668
1	82316818	82317011	PGC_005_borad_peak_7101	28	.	2.22926	4.33008	2.89459
1	82323066	82323171	PGC_005_borad_peak_7102	12	.	1.83442	2.6015	1.29692
1	82340463	82340746	PGC_005_borad_peak_7103	17	.	1.95571	3.10851	1.76166
1	82397559	82397801	PGC_005_borad_peak_7109	16	.	1.91961	2.94309	1.60752
1	82403178	82404508	PGC_005_borad_peak_7110	146	.	3.661	16.4181	14.6325
1	82422502	82422950	PGC_005_borad_peak_7111	109	.	3.50343	12.6509	10.9445
1	82462398	82463356	PGC_005_borad_peak_7114	296	.	4.33978	31.5344	29.6745
1	82748856	82749267	PGC_005_borad_peak_7131	84	.	2.85624	10.11	8.45686
1	82750810	82751445	PGC_005_borad_peak_7132	176	.	3.83949	19.5302	17.6744
1	82906597	82906854	PGC_005_borad_peak_7145	28	.	2.19766	4.2334	2.81143
1	83041439	83041940	PGC_005_borad_peak_7160	64	.	2.81594	7.9935	6.42939
1	83070979	83071403	PGC_005_borad_peak_7163	38	.	2.26586	5.35773	3.89226
1	83073620	83073819	PGC_005_borad_peak_7164	53	.	2.22556	6.8944	5.34964
1	83077183	83077670	PGC_005_borad_peak_7165	62	.	2.00662	7.83255	6.29763
1	83095202	83095346	PGC_005_borad_peak_7167	157	.	4.18435	17.6114	15.7729
1	83150209	83150987	PGC_005_borad_peak_7171	96	.	3.34075	11.2954	9.61477
1	83566134	83566405	PGC_005_borad_peak_7195	25	.	2.04236	3.93467	2.53311
1	83578298	83578703	PGC_005_borad_peak_7198	62	.	2.3081	7.86264	6.29708
1	83778975	83779305	PGC_005_borad_peak_7213	213	.	4.56604	23.1736	21.3131
1	83863164	83863836	PGC_005_borad_peak_7217	331	.	5.93405	35.2636	33.1749
1	83905967	83906128	PGC_005_borad_peak_7219	44	.	2.03257	5.94529	4.45407
1	84049012	84049349	PGC_005_borad_peak_7229	125	.	2.99908	14.2513	12.5152
1	84336041	84336839	PGC_005_borad_peak_7251	68	.	2.77603	8.41422	6.84577
1	84591658	84592057	PGC_005_borad_peak_7268	55	.	2.71417	7.0691	5.51434
1	84671913	84672555	PGC_005_borad_peak_7272	73	.	3.0405	8.96591	7.33355
1	85401938	85402168	PGC_005_borad_peak_7316	52	.	2.63573	6.7448	5.2167
1	86446370	86446561	PGC_005_borad_peak_7377	125	.	3.70533	14.3112	12.5733
1	86504821	86505892	PGC_005_borad_peak_7381	98	.	3.34677	11.5347	9.8566
1	86653670	86653858	PGC_005_borad_peak_7393	59	.	2.78354	7.50045	5.93068
1	86739630	86739867	PGC_005_borad_peak_7397	16	.	1.92987	2.98164	1.64208
1	86745091	86745401	PGC_005_borad_peak_7398	52	.	2.57618	6.78185	5.2825
1	86814715	86814920	PGC_005_borad_peak_7404	96	.	3.40769	11.3871	9.67837
1	86864085	86864427	PGC_005_borad_peak_7406	79	.	3.08425	9.60827	7.98082
1	86882043	86882215	PGC_005_borad_peak_7408	27	.	2.18383	4.16084	2.74248
1	87367507	87367825	PGC_005_borad_peak_7430	103	.	3.44405	12.0123	10.3112
1	87481753	87482296	PGC_005_borad_peak_7440	211	.	4.64345	23.0337	21.1497
1	87557379	87557602	PGC_005_borad_peak_7448	56	.	2.65053	7.16588	5.64992
1	87607275	87607509	PGC_005_borad_peak_7454	23	.	1.5243	3.6919	2.30821
1	87618732	87618966	PGC_005_borad_peak_7459	20	.	1.50542	3.45012	2.0851
1	87625475	87625612	PGC_005_borad_peak_7463	25	.	1.56814	3.97236	2.56605
1	87627584	87627785	PGC_005_borad_peak_7464	28	.	1.60027	4.28755	2.86144
1	87666674	87666895	PGC_005_borad_peak_7471	135	.	2.68324	15.3084	13.5343
1	87845845	87846388	PGC_005_borad_peak_7491	151	.	3.54725	16.9122	15.1558
1	87898174	87898908	PGC_005_borad_peak_7499	392	.	3.16597	41.3193	39.2722
1	88473013	88473292	PGC_005_borad_peak_7538	43	.	2.47543	5.80808	4.31803
1	88507726	88508456	PGC_005_borad_peak_7542	116	.	3.07619	13.2995	11.6101
1	88579117	88579464	PGC_005_borad_peak_7548	138	.	3.32049	15.5476	13.8173
1	88904969	88905242	PGC_005_borad_peak_7571	33	.	2.27568	4.81599	3.38326
1	89361143	89361462	PGC_005_borad_peak_7598	38	.	2.41404	5.30889	3.82471
1	89380820	89381312	PGC_005_borad_peak_7600	145	.	2.69254	16.3535	14.5358
1	89451470	89452691	PGC_005_borad_peak_7612	115	.	3.40303	13.2024	11.5433
1	89467879	89468207	PGC_005_borad_peak_7614	60	.	2.63952	7.64362	6.07727
1	89547116	89547323	PGC_005_borad_peak_7621	33	.	2.29361	4.7618	3.3152
1	89586681	89586849	PGC_005_borad_peak_7622	36	.	2.36815	5.11518	3.6469
1	89612903	89613232	PGC_005_borad_peak_7625	49	.	2.26005	6.44899	4.93237
1	89641712	89641954	PGC_005_borad_peak_7631	18	.	1.971	3.16281	1.80979
1	89719747	89719967	PGC_005_borad_peak_7646	21	.	1.50332	3.54663	2.17202
1	89723113	89723329	PGC_005_borad_peak_7648	16	.	1.45189	2.95767	1.63069
1	89726355	89726573	PGC_005_borad_peak_7650	20	.	1.5134	3.45789	2.0886
1	89729712	89730080	PGC_005_borad_peak_7651	21	.	1.52171	3.56437	2.19299
1	89768600	89768887	PGC_005_borad_peak_7655	44	.	2.5096	5.90581	4.4019
1	89857388	89857589	PGC_005_borad_peak_7659	28	.	2.19107	4.24073	2.82349
1	90351645	90351839	PGC_005_borad_peak_7687	93	.	3.32895	11.0439	9.3591
1	90391154	90391361	PGC_005_borad_peak_7690	35	.	2.35716	5.01889	3.55084
1	90682759	90684466	PGC_005_borad_peak_7698	163	.	3.48947	17.9839	16.3
1	90707973	90708244	PGC_005_borad_peak_7699	93	.	3.25858	11.0199	9.36923
1	90758154	90758448	PGC_005_borad_peak_7701	92	.	3.28212	10.9249	9.25857
1	91492072	91492288	PGC_005_borad_peak_7745	52	.	2.65149	6.80891	5.275
1	91495265	91495454	PGC_005_borad_peak_7746	93	.	3.26824	11.0029	9.34278
1	91520015	91520215	PGC_005_borad_peak_7747	38	.	2.40105	5.28776	3.81026
1	91964840	91965371	PGC_005_borad_peak_7787	75	.	2.85692	9.11147	7.5318
1	92040511	92041440	PGC_005_borad_peak_7797	225	.	2.75148	24.4778	22.5116
1	92042223	92042461	PGC_005_borad_peak_7798	167	.	2.61653	18.5641	16.7088
1	92132616	92132831	PGC_005_borad_peak_7809	24	.	2.06285	3.82326	2.43383
1	92252724	92253071	PGC_005_borad_peak_7823	36	.	2.10912	5.10598	3.6532
1	92287118	92287399	PGC_005_borad_peak_7830	47	.	2.30416	6.21874	4.73421
1	92309707	92310633	PGC_005_borad_peak_7835	53	.	2.49898	6.91174	5.38212
1	92325563	92326065	PGC_005_borad_peak_7840	28	.	2.20534	4.28566	2.86257
1	92354303	92354546	PGC_005_borad_peak_7845	36	.	2.20529	5.12516	3.6653
1	92420353	92420808	PGC_005_borad_peak_7856	25	.	2.03028	3.94891	2.55323
1	92445971	92446034	PGC_005_borad_peak_7861	14	.	1.79607	2.81185	1.4974
1	92518011	92518675	PGC_005_borad_peak_7869	67	.	2.02787	8.33226	6.74329
1	92525315	92525342	PGC_005_borad_peak_7871	27	.	1.97392	4.13594	2.72314
1	92555513	92556494	PGC_005_borad_peak_7877	420	.	3.6002	44.1745	42.0448
1	92682482	92682640	PGC_005_borad_peak_7892	26	.	2.16195	4.10024	2.69166
1	93106678	93106811	PGC_005_borad_peak_7918	115	.	3.19982	13.268	11.5343
1	93113530	93113867	PGC_005_borad_peak_7919	106	.	3.17203	12.3121	10.6303
1	93154492	93154978	PGC_005_borad_peak_7926	69	.	2.35704	8.51425	6.91845
1	93155638	93156360	PGC_005_borad_peak_7927	345	.	4.44187	36.592	34.5055
1	93190570	93190821	PGC_005_borad_peak_7929	51	.	2.64597	6.72282	5.18728
1	93247711	93248280	PGC_005_borad_peak_7936	104	.	3.40058	12.1312	10.4479
1	93885048	93885759	PGC_005_borad_peak_7965	263	.	3.1944	28.3829	26.3718
1	94036131	94036319	PGC_005_borad_peak_7973	36	.	2.21695	5.06556	3.60927
1	94037791	94038148	PGC_005_borad_peak_7973	36	.	2.21695	5.06556	3.60927
1	94039851	94040232	PGC_005_borad_peak_7974	73	.	2.82798	8.99417	7.39542
1	94340279	94340483	PGC_005_borad_peak_7988	125	.	3.753	14.3364	12.5787
1	94419800	94420498	PGC_005_borad_peak_7993	253	.	4.91943	27.275	25.3742
1	94479372	94479908	PGC_005_borad_peak_7999	404	.	5.95095	42.5673	40.4979
1	94539289	94539494	PGC_005_borad_peak_8002	110	.	3.47882	12.7634	11.0675
1	94581463	94582200	PGC_005_borad_peak_8005	234	.	4.88844	25.3657	23.4461
1	94694456	94694672	PGC_005_borad_peak_8007	30	.	2.27492	4.53465	3.0845
1	94751825	94752084	PGC_005_borad_peak_8011	20	.	1.94928	3.37325	2.01428
1	94811621	94812170	PGC_005_borad_peak_8014	93	.	2.67664	10.9014	9.30243
1	94995003	94995690	PGC_005_borad_peak_8026	236	.	4.67173	25.5808	23.6523
1	95305941	95306529	PGC_005_borad_peak_8053	308	.	5.69625	32.9162	30.8544
1	95327364	95327800	PGC_005_borad_peak_8056	53	.	2.67801	6.86463	5.31883
1	95343725	95345753	PGC_005_borad_peak_8058	89	.	3.16298	10.5873	8.95287
1	95372978	95373424	PGC_005_borad_peak_8061	416	.	6.69159	43.8543	41.6684
1	95378669	95379091	PGC_005_borad_peak_8062	256	.	5.19293	27.6772	25.698
1	95613934	95614249	PGC_005_borad_peak_8072	102	.	3.37484	11.8866	10.2109
1	95630412	95630679	PGC_005_borad_peak_8075	49	.	2.17203	6.51733	4.98419
1	95669338	95669729	PGC_005_borad_peak_8079	38	.	2.41291	5.33058	3.84827
1	95782179	95782478	PGC_005_borad_peak_8087	38	.	2.22487	5.37387	3.89209
1	95784624	95785975	PGC_005_borad_peak_8088	40	.	2.13796	5.5362	4.06283
1	95825031	95825150	PGC_005_borad_peak_8092	53	.	2.70951	6.88216	5.31989
1	96083943	96083975	PGC_005_borad_peak_8110	33	.	2.3047	4.7575	3.30375
1	96128712	96130071	PGC_005_borad_peak_8117	308	.	4.75682	32.873	30.8356
1	96213590	96213778	PGC_005_borad_peak_8122	26	.	2.17843	4.08527	2.66481
1	96215244	96215514	PGC_005_borad_peak_8123	43	.	2.51812	5.88809	4.37807
1	96220732	96222187	PGC_005_borad_peak_8125	50	.	2.51957	6.56935	5.08782
1	96390157	96390771	PGC_005_borad_peak_8140	156	.	4.01147	17.4225	15.6433
1	96430876	96431194	PGC_005_borad_peak_8147	135	.	3.74994	15.2751	13.5403
1	96537155	96537633	PGC_005_borad_peak_8159	86	.	3.05979	10.2631	8.62881
1	96598587	96599268	PGC_005_borad_peak_8163	544	.	6.97317	56.7268	54.4465
1	96708181	96708569	PGC_005_borad_peak_8169	183	.	4.50791	20.2557	18.3634
1	96784751	96785026	PGC_005_borad_peak_8175	195	.	4.29364	21.4742	19.5653
1	96892396	96892613	PGC_005_borad_peak_8183	42	.	2.49379	5.73271	4.22684
1	96982503	96982716	PGC_005_borad_peak_8190	137	.	3.91262	15.5104	13.7196
1	97026866	97027238	PGC_005_borad_peak_8195	788	.	7.36685	81.3309	78.8319
1	97179291	97179857	PGC_005_borad_peak_8209	68	.	2.29787	8.48036	6.87486
1	97206332	97206825	PGC_005_borad_peak_8211	29	.	2.21671	4.35405	2.92847
1	97221568	97221818	PGC_005_borad_peak_8213	78	.	2.9195	9.38305	7.81198
1	97384041	97384308	PGC_005_borad_peak_8230	120	.	3.5312	13.7703	12.09
1	97400959	97400992	PGC_005_borad_peak_8231	29	.	2.24148	4.41201	2.97462
1	97442360	97443157	PGC_005_borad_peak_8233	191	.	4.14302	20.9548	19.1205
1	97458804	97459235	PGC_005_borad_peak_8235	35	.	2.35073	5.05399	3.59225
1	97472728	97472938	PGC_005_borad_peak_8237	113	.	3.51854	13.0557	11.3564
1	97486509	97487109	PGC_005_borad_peak_8238	229	.	4.76834	24.8819	22.9868
1	97494121	97494423	PGC_005_borad_peak_8239	280	.	5.48292	30.1059	28.0731
1	97495606	97495857	PGC_005_borad_peak_8240	39	.	2.4517	5.46455	3.96725
1	97583933	97584521	PGC_005_borad_peak_8247	32	.	2.28082	4.72914	3.29051
1	97679491	97680779	PGC_005_borad_peak_8251	322	.	4.87423	34.2982	32.2897
1	97693665	97693810	PGC_005_borad_peak_8254	58	.	2.7697	7.45249	5.88819
1	98035185	98035680	PGC_005_borad_peak_8265	63	.	2.84336	7.91222	6.32992
1	98570810	98572700	PGC_005_borad_peak_8317	80	.	2.53555	9.66258	8.04898
1	98601093	98601318	PGC_005_borad_peak_8322	77	.	2.56216	9.29752	7.70704
1	98612530	98612806	PGC_005_borad_peak_8326	96	.	2.95198	11.292	9.63662
1	99036254	99036526	PGC_005_borad_peak_8357	54	.	2.72614	7.03635	5.47361
1	99505670	99505822	PGC_005_borad_peak_8393	24	.	2.11461	3.80534	2.40596
1	99547478	99547799	PGC_005_borad_peak_8398	41	.	2.19047	5.62328	4.128
1	99685410	99685770	PGC_005_borad_peak_8407	76	.	2.98839	9.23696	7.63747
1	99792404	99793125	PGC_005_borad_peak_8412	388	.	6.01585	40.9189	38.8419
1	100103754	100104041	PGC_005_borad_peak_8431	45	.	2.53212	6.04593	4.53727
1	100175784	100176034	PGC_005_borad_peak_8438	32	.	2.30728	4.70257	3.24368
1	100936099	100936717	PGC_005_borad_peak_8472	301	.	3.3531	32.1165	30.1485
1	101161940	101162303	PGC_005_borad_peak_8489	17	.	1.52054	3.08092	1.74706
1	101164261	101164600	PGC_005_borad_peak_8490	16	.	1.51398	2.99689	1.66556
1	101270468	101270746	PGC_005_borad_peak_8504	58	.	2.76484	7.39577	5.82959
1	101781600	101782008	PGC_005_borad_peak_8523	444	.	6.97696	46.7187	44.4898
1	101824023	101824613	PGC_005_borad_peak_8525	268	.	5.21904	28.7846	26.8062
1	101872371	101872882	PGC_005_borad_peak_8527	61	.	2.81814	7.70856	6.13067
1	102192302	102192631	PGC_005_borad_peak_8546	122	.	3.73282	14.0062	12.2471
1	102655367	102655859	PGC_005_borad_peak_8572	327	.	4.03759	34.9009	32.7944
1	102684509	102685180	PGC_005_borad_peak_8574	71	.	2.57401	8.78712	7.19139
1	102907009	102907183	PGC_005_borad_peak_8598	60	.	2.54428	7.58088	6.00401
1	103010128	103010302	PGC_005_borad_peak_8609	50	.	2.6438	6.61853	5.07848
1	103346472	103346683	PGC_005_borad_peak_8629	161	.	4.11549	17.9378	16.1262
1	104142420	104142617	PGC_005_borad_peak_8671	48	.	2.61017	6.3727	4.83767
1	104290301	104290695	PGC_005_borad_peak_8682	349	.	5.90534	37.0315	34.979
1	104500596	104500874	PGC_005_borad_peak_8696	15	.	1.83544	2.85077	1.53306
1	104693988	104694471	PGC_005_borad_peak_8723	33	.	2.28765	4.80864	3.36876
1	104721503	104721560	PGC_005_borad_peak_8729	12	.	1.74257	2.58262	1.2907
1	104830245	104831604	PGC_005_borad_peak_8738	122	.	2.26274	13.9349	12.2262
1	104898341	104898974	PGC_005_borad_peak_8747	54	.	2.08087	6.9699	5.45178
1	104924601	104924820	PGC_005_borad_peak_8750	74	.	3.05872	9.11722	7.48124
1	104954849	104955129	PGC_005_borad_peak_8755	32	.	2.28618	4.71965	3.27555
1	104996404	104997669	PGC_005_borad_peak_8760	44	.	2.49637	5.9123	4.41723
1	105106406	105106749	PGC_005_borad_peak_8769	415	.	6.7277	43.7879	41.5911
1	105153820	105154046	PGC_005_borad_peak_8770	34	.	2.34305	4.89993	3.43218
1	105213912	105214838	PGC_005_borad_peak_8777	44	.	2.54105	5.96851	4.44968
1	105241588	105241765	PGC_005_borad_peak_8780	21	.	2.06423	3.56997	2.186
1	105253662	105253844	PGC_005_borad_peak_8782	58	.	2.79563	7.46186	5.88387
1	105302921	105303153	PGC_005_borad_peak_8792	45	.	2.17767	6.03646	4.54083
1	105304335	105304710	PGC_005_borad_peak_8793	123	.	2.90388	14.0315	12.3482
1	105323945	105324191	PGC_005_borad_peak_8795	18	.	1.98336	3.22643	1.8702
1	105429549	105429806	PGC_005_borad_peak_8806	80	.	3.07655	9.65283	8.03184
1	105670238	105670486	PGC_005_borad_peak_8816	26	.	2.17045	4.10224	2.68869
1	105812154	105814778	PGC_005_borad_peak_8830	76	.	2.60415	9.25015	7.67425
1	105852552	105852937	PGC_005_borad_peak_8832	41	.	2.46857	5.68869	4.19538
1	105918367	105918547	PGC_005_borad_peak_8837	103	.	2.81383	12.0613	10.3739
1	105956157	105956445	PGC_005_borad_peak_8841	32	.	2.27509	4.68189	3.24146
1	106209650	106209995	PGC_005_borad_peak_8868	117	.	3.43697	13.4791	11.752
1	106368596	106369057	PGC_005_borad_peak_8891	79	.	3.03856	9.53091	7.91169
1	106851858	106852254	PGC_005_borad_peak_8926	45	.	2.49487	6.02677	4.53831
1	106874715	106875535	PGC_005_borad_peak_8928	83	.	3.11208	9.96252	8.33005
1	107301722	107302019	PGC_005_borad_peak_8956	42	.	2.4667	5.72368	4.23309
1	107738572	107739160	PGC_005_borad_peak_8988	318	.	5.05035	33.9128	31.8913
1	108115505	108115674	PGC_005_borad_peak_9024	57	.	2.79954	7.38079	5.79595
1	108152263	108152731	PGC_005_borad_peak_9029	182	.	2.80381	20.0915	18.2022
1	108153558	108153745	PGC_005_borad_peak_9030	19	.	1.57437	3.33148	1.97134
1	108156041	108156474	PGC_005_borad_peak_9031	54	.	2.22862	6.9466	5.41114
1	108232087	108232734	PGC_005_borad_peak_9041	54	.	2.3998	6.97297	5.42479
1	108374734	108375450	PGC_005_borad_peak_9055	135	.	3.62436	15.2649	13.5813
1	108536869	108538537	PGC_005_borad_peak_9067	137	.	3.48518	15.4273	13.757
1	108638025	108638265	PGC_005_borad_peak_9073	275	.	5.21893	29.4825	27.5279
1	109351610	109351625	PGC_005_borad_peak_9141	15	.	1.52651	2.91301	1.58878
1	109620658	109620865	PGC_005_borad_peak_9165	29	.	2.10617	4.41646	2.98988
1	109643755	109644011	PGC_005_borad_peak_9167	42	.	2.25042	5.7522	4.26838
1	109743316	109743499	PGC_005_borad_peak_9179	110	.	3.5675	12.8165	11.0886
1	109847129	109847481	PGC_005_borad_peak_9195	92	.	3.2756	10.9478	9.2724
1	109856897	109857205	PGC_005_borad_peak_9197	54	.	2.35015	6.97565	5.44304
1	110007690	110008814	PGC_005_borad_peak_9211	41	.	2.30668	5.63626	4.15047
1	110066496	110066907	PGC_005_borad_peak_9219	39	.	2.27748	5.38316	3.9022
1	110133958	110134034	PGC_005_borad_peak_9227	23	.	2.10208	3.79052	2.39847
1	110222661	110223186	PGC_005_borad_peak_9235	39	.	2.43829	5.47377	3.98571
1	110444870	110445212	PGC_005_borad_peak_9246	77	.	3.03092	9.39156	7.77821
1	110450973	110451161	PGC_005_borad_peak_9248	67	.	2.76236	8.28742	6.70413
1	110595144	110595444	PGC_005_borad_peak_9262	263	.	4.98409	28.242	26.3387
1	110761490	110761729	PGC_005_borad_peak_9274	31	.	2.26707	4.62101	3.18206
1	110789948	110790635	PGC_005_borad_peak_9278	146	.	3.96378	16.4633	14.6796
1	110824389	110825486	PGC_005_borad_peak_9282	119	.	3.48297	13.6572	11.9593
1	111129344	111129604	PGC_005_borad_peak_9307	77	.	2.48871	9.38021	7.78986
1	111178559	111179715	PGC_005_borad_peak_9312	335	.	4.66572	35.4504	33.5835
1	111201307	111201689	PGC_005_borad_peak_9317	71	.	2.46229	8.73021	7.1725
1	111291487	111291883	PGC_005_borad_peak_9328	308	.	4.88703	32.845	30.8267
1	111360516	111361049	PGC_005_borad_peak_9333	174	.	3.21073	19.2656	17.4317
1	111575389	111575828	PGC_005_borad_peak_9360	80	.	3.01083	9.66962	8.06886
1	111666752	111666918	PGC_005_borad_peak_9364	54	.	2.71271	7.01365	5.45651
1	111884053	111884352	PGC_005_borad_peak_9375	349	.	3.36351	37.0645	34.9919
1	112091793	112091858	PGC_005_borad_peak_9386	14	.	1.73364	2.76778	1.45407
1	112143698	112144032	PGC_005_borad_peak_9391	41	.	1.84835	5.66746	4.16929
1	112250881	112251090	PGC_005_borad_peak_9400	58	.	2.78334	7.44201	5.8685
1	112358879	112359202	PGC_005_borad_peak_9409	67	.	2.76323	8.37643	6.77514
1	112364422	112364802	PGC_005_borad_peak_9412	51	.	2.39786	6.67658	5.14678
1	112448317	112448627	PGC_005_borad_peak_9422	169	.	2.44911	18.744	16.9136
1	112470754	112471082	PGC_005_borad_peak_9429	51	.	1.62589	6.68356	5.17716
1	112475861	112477015	PGC_005_borad_peak_9430	100	.	1.84082	11.7714	10.083
1	112539847	112540005	PGC_005_borad_peak_9442	13	.	1.77682	2.65952	1.359
1	112617473	112617713	PGC_005_borad_peak_9454	28	.	2.00369	4.31319	2.89345
1	112621362	112622041	PGC_005_borad_peak_9455	44	.	2.31276	5.97885	4.47461
1	112786726	112787215	PGC_005_borad_peak_9471	110	.	3.45912	12.7836	11.0969
1	113185023	113185994	PGC_005_borad_peak_9503	169	.	3.86784	18.673	16.9381
1	113283293	113283887	PGC_005_borad_peak_9514	519	.	5.0665	54.0582	51.9433
1	113434225	113434505	PGC_005_borad_peak_9534	28	.	1.77569	4.27428	2.85135
1	113845552	113845811	PGC_005_borad_peak_9552	63	.	2.86481	7.9459	6.35561
1	113931310	113931761	PGC_005_borad_peak_9560	41	.	2.21073	5.64922	4.16849
1	113974233	113974513	PGC_005_borad_peak_9564	23	.	2.09777	3.7158	2.3206
1	114120637	114121474	PGC_005_borad_peak_9579	36	.	1.60473	5.11774	3.657
1	114135178	114135538	PGC_005_borad_peak_9582	156	.	3.89326	17.4244	15.6259
1	114147007	114147203	PGC_005_borad_peak_9583	64	.	2.86547	8.00676	6.41877
1	114170833	114171401	PGC_005_borad_peak_9585	30	.	2.21633	4.48986	3.06468
1	114175231	114177002	PGC_005_borad_peak_9586	305	.	3.7635	32.4627	30.5276
1	114360477	114360690	PGC_005_borad_peak_9594	112	.	2.86705	12.9901	11.2777
1	114378139	114379067	PGC_005_borad_peak_9600	21	.	1.76797	3.52257	2.15021
1	114397718	114397789	PGC_005_borad_peak_9606	26	.	1.87926	4.02478	2.61557
1	114405283	114406086	PGC_005_borad_peak_9609	75	.	2.05391	9.20329	7.58684
1	114418301	114418702	PGC_005_borad_peak_9614	31	.	1.81463	4.59528	3.16238
1	114421962	114422194	PGC_005_borad_peak_9615	77	.	2.11785	9.41526	7.7879
1	114427165	114427940	PGC_005_borad_peak_9617	23	.	1.49977	3.72471	2.33782
1	114594653	114594865	PGC_005_borad_peak_9633	22	.	2.08438	3.64947	2.25811
1	114657465	114657667	PGC_005_borad_peak_9637	239	.	3.823	25.9044	23.9405
1	114893410	114893923	PGC_005_borad_peak_9651	195	.	4.38693	21.371	19.5322
1	114961189	114961402	PGC_005_borad_peak_9652	36	.	2.3441	5.08755	3.63188
1	115121897	115122612	PGC_005_borad_peak_9661	90	.	3.29778	10.7146	9.03048
1	115178734	115179289	PGC_005_borad_peak_9667	36	.	2.34231	5.11138	3.65736
1	115230619	115230832	PGC_005_borad_peak_9671	43	.	2.16837	5.84223	4.33109
1	115261001	115261236	PGC_005_borad_peak_9676	179	.	4.17769	19.7016	17.9078
1	115263915	115264128	PGC_005_borad_peak_9677	37	.	2.40306	5.21798	3.73452
1	115295312	115295819	PGC_005_borad_peak_9681	79	.	2.94763	9.53462	7.92072
1	115297195	115297451	PGC_005_borad_peak_9682	49	.	2.59667	6.44663	4.91789
1	115692549	115692764	PGC_005_borad_peak_9704	84	.	2.03926	10.1371	8.47649
1	115952427	115952790	PGC_005_borad_peak_9729	30	.	1.66477	4.51467	3.07965
1	116116004	116116088	PGC_005_borad_peak_9743	29	.	1.64787	4.38268	2.95494
1	116371168	116371416	PGC_005_borad_peak_9761	126	.	3.77454	14.4214	12.6578
1	116788959	116790183	PGC_005_borad_peak_9774	214	.	4.52622	23.3399	21.4473
1	116807069	116807315	PGC_005_borad_peak_9777	75	.	2.99367	9.1782	7.57687
1	116900367	116900902	PGC_005_borad_peak_9783	486	.	5.53135	50.6491	48.641
1	116964522	116965280	PGC_005_borad_peak_9789	75	.	2.06755	9.10804	7.50834
1	117453439	117453982	PGC_005_borad_peak_9820	123	.	3.7017	14.1147	12.369
1	117467528	117467922	PGC_005_borad_peak_9823	35	.	2.32294	4.96565	3.51501
1	117479724	117479901	PGC_005_borad_peak_9827	24	.	2.12766	3.87781	2.47722
1	117511564	117512020	PGC_005_borad_peak_9829	165	.	4.09314	18.3161	16.5285
1	117571959	117572137	PGC_005_borad_peak_9839	34	.	1.90134	4.92097	3.47221
1	117743875	117744107	PGC_005_borad_peak_9851	198	.	4.54272	21.711	19.8424
1	117771305	117771506	PGC_005_borad_peak_9858	167	.	4.28721	18.5938	16.7408
1	117903942	117904472	PGC_005_borad_peak_9868	274	.	5.03641	29.3504	27.4433
1	117967718	117967952	PGC_005_borad_peak_9883	59	.	2.0793	7.4811	5.9152
1	117972999	117974316	PGC_005_borad_peak_9884	118	.	3.06025	13.4535	11.8178
1	118010293	118010413	PGC_005_borad_peak_9886	133	.	3.8489	15.1621	13.3888
1	118012191	118012349	PGC_005_borad_peak_9887	30	.	2.2506	4.47408	3.03529
1	118384360	118384540	PGC_005_borad_peak_9916	42	.	1.91927	5.75161	4.27558
1	118403682	118404517	PGC_005_borad_peak_9918	149	.	3.83587	16.6829	14.9517
1	118631723	118631964	PGC_005_borad_peak_9960	20	.	2.02648	3.43544	2.0655
1	118716426	118716718	PGC_005_borad_peak_9970	49	.	2.51211	6.44933	4.96961
1	118887733	118887929	PGC_005_borad_peak_9982	133	.	3.84751	15.1123	13.3382
1	119007092	119007288	PGC_005_borad_peak_9998	79	.	3.08164	9.55413	7.92336
1	119093771	119094033	PGC_005_borad_peak_10005	14	.	1.87388	2.76246	1.4438
1	119096492	119096795	PGC_005_borad_peak_10006	86	.	3.03342	10.2636	8.61346
1	119128089	119129719	PGC_005_borad_peak_10009	219	.	3.23293	23.8107	21.9491
1	119144937	119145234	PGC_005_borad_peak_10013	146	.	2.5971	16.4008	14.6207
1	119287133	119287356	PGC_005_borad_peak_10032	51	.	2.65637	6.72385	5.18322
1	119297165	119297326	PGC_005_borad_peak_10033	25	.	2.14787	3.99353	2.58634
1	119440687	119440812	PGC_005_borad_peak_10039	49	.	2.62369	6.50332	4.96861
1	119442482	119442956	PGC_005_borad_peak_10040	78	.	2.89407	9.43364	7.8625
1	119665972	119666222	PGC_005_borad_peak_10066	46	.	2.57435	6.1391	4.611
1	119709290	119709483	PGC_005_borad_peak_10072	74	.	2.69801	9.00122	7.42929
1	119777979	119778386	PGC_005_borad_peak_10077	110	.	3.42953	12.6984	11.0237
1	119961074	119961491	PGC_005_borad_peak_10102	22	.	1.95817	3.67261	2.28911
1	119962702	119962930	PGC_005_borad_peak_10103	28	.	2.05484	4.25412	2.83456
1	120022969	120023420	PGC_005_borad_peak_10108	96	.	2.3084	11.2908	9.60444
1	120028368	120028700	PGC_005_borad_peak_10110	330	.	3.45916	35.1586	33.0611
1	120174811	120175234	PGC_005_borad_peak_10124	102	.	3.22028	11.9016	10.2354
1	120562121	120562405	PGC_005_borad_peak_10152	28	.	1.9161	4.23775	2.82139
1	120565457	120565805	PGC_005_borad_peak_10154	116	.	2.51304	13.3626	11.6277
1	120823101	120823334	PGC_005_borad_peak_10185	62	.	2.20018	7.7972	6.23645
1	120900819	120901468	PGC_005_borad_peak_10197	51	.	2.60697	6.64517	5.12553
1	120909481	120909691	PGC_005_borad_peak_10199	105	.	2.9794	12.1107	10.5187
1	120953885	120954203	PGC_005_borad_peak_10209	18	.	1.70309	3.17121	1.82608
1	121131935	121132215	PGC_005_borad_peak_10229	71	.	2.90729	8.73148	7.15442
1	121208919	121209645	PGC_005_borad_peak_10237	39	.	2.42983	5.42978	3.94419
1	121287253	121288922	PGC_005_borad_peak_10247	171	.	3.52195	18.8861	17.1125
1	121445715	121445937	PGC_005_borad_peak_10260	152	.	3.03583	16.9183	15.2958
1	121808996	121809213	PGC_005_borad_peak_10299	14	.	1.87184	2.74885	1.4304
1	122535480	122535943	PGC_005_borad_peak_10346	56	.	2.74951	7.26497	5.69974
1	122536900	122537251	PGC_005_borad_peak_10347	98	.	3.34983	11.4929	9.81134
1	122925274	122926362	PGC_005_borad_peak_10379	249	.	3.64396	26.7926	24.9234
1	122967024	122967527	PGC_005_borad_peak_10387	32	.	2.26821	4.72649	3.29294
1	123012360	123012509	PGC_005_borad_peak_10397	42	.	2.18499	5.76698	4.27522
1	123136320	123136969	PGC_005_borad_peak_10416	195	.	2.8801	21.4069	19.516
1	123137957	123138190	PGC_005_borad_peak_10416	195	.	2.8801	21.4069	19.516
1	123288321	123288540	PGC_005_borad_peak_10432	158	.	4.13426	17.6173	15.8007
1	123289994	123290106	PGC_005_borad_peak_10433	23	.	2.09164	3.7066	2.31491
1	123472554	123472871	PGC_005_borad_peak_10447	102	.	3.42354	11.9757	10.2805
1	123495690	123496110	PGC_005_borad_peak_10453	51	.	2.49194	6.73365	5.19905
1	123654688	123654912	PGC_005_borad_peak_10472	12	.	1.67881	2.57236	1.27622
1	123664824	123665041	PGC_005_borad_peak_10473	62	.	2.85178	7.85189	6.26385
1	123851248	123851393	PGC_005_borad_peak_10478	54	.	2.59004	6.96615	5.4153
1	123852753	123852972	PGC_005_borad_peak_10479	25	.	2.10211	3.97789	2.57236
1	123854925	123855698	PGC_005_borad_peak_10480	146	.	3.84578	16.4235	14.6622
1	124056515	124056808	PGC_005_borad_peak_10501	35	.	2.33899	5.01308	3.55582
1	124070925	124072905	PGC_005_borad_peak_10503	43	.	1.92996	5.78259	4.30159
1	124079634	124079915	PGC_005_borad_peak_10505	21	.	1.92495	3.56467	2.18934
1	124217059	124217420	PGC_005_borad_peak_10522	76	.	3.04055	9.25702	7.63697
1	124228939	124229339	PGC_005_borad_peak_10524	35	.	2.35345	5.06223	3.59957
1	124265642	124265949	PGC_005_borad_peak_10528	30	.	2.2716	4.53409	3.086
1	124308193	124308356	PGC_005_borad_peak_10533	30	.	2.0101	4.43749	3.0012
1	124310259	124310547	PGC_005_borad_peak_10534	82	.	2.71972	9.83824	8.2035
1	124317473	124317715	PGC_005_borad_peak_10535	20	.	2.02491	3.41519	2.04583
1	124381156	124381631	PGC_005_borad_peak_10544	168	.	4.12686	18.5998	16.8088
1	124393569	124393784	PGC_005_borad_peak_10546	31	.	2.27502	4.58504	3.13859
1	124713023	124713419	PGC_005_borad_peak_10577	56	.	2.72805	7.16168	5.60537
1	124747386	124747770	PGC_005_borad_peak_10580	439	.	3.77869	46.1959	43.9246
1	124765954	124766737	PGC_005_borad_peak_10584	265	.	4.98905	28.5901	26.5548
1	124776414	124777860	PGC_005_borad_peak_10585	210	.	3.21162	22.8609	21.0483
1	124803261	124803464	PGC_005_borad_peak_10589	57	.	2.76074	7.30443	5.73729
1	124920325	124920651	PGC_005_borad_peak_10598	59	.	2.80643	7.52034	5.93962
1	124972910	124973418	PGC_005_borad_peak_10601	154	.	4.04991	17.2856	15.4877
1	124988619	124989863	PGC_005_borad_peak_10603	343	.	4.60441	36.3699	34.3858
1	125327936	125328950	PGC_005_borad_peak_10628	21	.	1.97706	3.51344	2.14616
1	125865854	125867306	PGC_005_borad_peak_10660	115	.	2.95656	13.2626	11.597
1	126221457	126221795	PGC_005_borad_peak_10683	28	.	1.92017	4.29426	2.87744
1	126494403	126494572	PGC_005_borad_peak_10698	29	.	2.23075	4.42888	2.99961
1	126876469	126876996	PGC_005_borad_peak_10721	109	.	3.49336	12.6719	10.969
1	126942097	126942795	PGC_005_borad_peak_10725	225	.	4.73856	24.4338	22.5441
1	126959464	126961351	PGC_005_borad_peak_10728	138	.	2.74848	15.5342	13.8458
1	127455747	127456164	PGC_005_borad_peak_10757	45	.	2.5586	6.105	4.58439
1	127472559	127473084	PGC_005_borad_peak_10758	477	.	4.27842	50.0128	47.7091
1	127531430	127531627	PGC_005_borad_peak_10762	35	.	2.34741	5.05661	3.59607
1	127563308	127563922	PGC_005_borad_peak_10764	96	.	3.31202	11.3477	9.68347
1	127897592	127897921	PGC_005_borad_peak_10790	116	.	3.5948	13.3366	11.6126
1	127917340	127917738	PGC_005_borad_peak_10793	74	.	3.00848	9.10281	7.48785
1	128408839	128409025	PGC_005_borad_peak_10832	90	.	3.14205	10.6574	9.04315
1	128572550	128572814	PGC_005_borad_peak_10843	181	.	4.4349	20.0249	18.1511
1	128699589	128700074	PGC_005_borad_peak_10856	302	.	3.87361	32.2688	30.2016
1	128819943	128820203	PGC_005_borad_peak_10869	34	.	2.31009	4.88875	3.43996
1	128946037	128946330	PGC_005_borad_peak_10881	45	.	2.55381	6.05667	4.53594
1	128963316	128963968	PGC_005_borad_peak_10882	99	.	3.32616	11.6463	9.97935
1	129001459	129001799	PGC_005_borad_peak_10886	60	.	2.52187	7.56644	6.03508
1	129087922	129088249	PGC_005_borad_peak_10893	284	.	5.42628	30.4281	28.4072
1	129166132	129166352	PGC_005_borad_peak_10899	79	.	3.01235	9.55647	7.94504
1	129447184	129448120	PGC_005_borad_peak_10927	121	.	3.46064	13.8034	12.1093
1	129806493	129806680	PGC_005_borad_peak_10953	34	.	2.34692	4.90591	3.43621
1	129851562	129851803	PGC_005_borad_peak_10959	107	.	2.20968	12.432	10.7106
1	129916639	129916883	PGC_005_borad_peak_10969	19	.	2.00627	3.32129	1.957
1	129924358	129924680	PGC_005_borad_peak_10971	179	.	3.92042	19.7456	17.9467
1	130032497	130032770	PGC_005_borad_peak_10979	36	.	2.33984	5.13351	3.683
1	130067094	130067332	PGC_005_borad_peak_10982	133	.	3.76223	15.0818	13.3396
1	130102953	130103141	PGC_005_borad_peak_10984	24	.	2.10685	3.81141	2.4167
1	130104595	130104909	PGC_005_borad_peak_10985	31	.	2.21807	4.63056	3.19138
1	130106336	130106621	PGC_005_borad_peak_10986	18	.	1.9319	3.23046	1.87966
1	130396542	130396826	PGC_005_borad_peak_11017	67	.	2.94935	8.36588	6.75149
1	130729434	130729939	PGC_005_borad_peak_11043	250	.	4.30611	27.027	25.0942
1	130736946	130738159	PGC_005_borad_peak_11044	39	.	1.79247	5.45404	3.97845
1	130741490	130741797	PGC_005_borad_peak_11046	591	.	3.80731	61.4965	59.1285
1	130744693	130745250	PGC_005_borad_peak_11047	417	.	3.45285	43.8978	41.7397
1	130747695	130748088	PGC_005_borad_peak_11048	83	.	2.25128	9.98672	8.32814
1	130949084	130949447	PGC_005_borad_peak_11067	82	.	2.78001	9.94925	8.28928
1	131091570	131092338	PGC_005_borad_peak_11077	150	.	3.84674	16.8395	15.0987
1	131107753	131108339	PGC_005_borad_peak_11078	91	.	3.08647	10.8236	9.14121
1	131372106	131372365	PGC_005_borad_peak_11095	42	.	2.23613	5.6934	4.23138
1	131414447	131414619	PGC_005_borad_peak_11102	36	.	2.16058	5.09204	3.62987
1	131742088	131742280	PGC_005_borad_peak_11138	38	.	2.30277	5.32472	3.85167
1	131954860	131955107	PGC_005_borad_peak_11167	57	.	2.39764	7.27773	5.74751
1	132039298	132039485	PGC_005_borad_peak_11174	19	.	1.88933	3.30027	1.94157
1	132068301	132068715	PGC_005_borad_peak_11177	650	.	4.49832	67.3159	65.0115
1	132321281	132322722	PGC_005_borad_peak_11200	199	.	4.18551	21.7927	19.9632
1	132600627	132600829	PGC_005_borad_peak_11224	84	.	2.64728	10.0821	8.44711
1	132829982	132830202	PGC_005_borad_peak_11250	60	.	2.79263	7.58811	6.01815
1	132873338	132873848	PGC_005_borad_peak_11260	32	.	2.28604	4.70768	3.26283
1	132917939	132918346	PGC_005_borad_peak_11267	72	.	2.92753	8.82128	7.23684
1	132944737	132945194	PGC_005_borad_peak_11272	29	.	2.23433	4.43295	2.9971
1	133435100	133435685	PGC_005_borad_peak_11331	96	.	2.80094	11.363	9.66808
1	133463131	133463823	PGC_005_borad_peak_11335	63	.	2.66691	7.95422	6.36763
1	133492332	133492884	PGC_005_borad_peak_11339	305	.	5.17045	32.6111	30.5763
1	133625013	133625845	PGC_005_borad_peak_11350	180	.	3.68123	19.9065	18.0874
1	133627179	133627330	PGC_005_borad_peak_11351	64	.	2.57354	8.00497	6.41929
1	133633396	133633837	PGC_005_borad_peak_11352	58	.	2.57016	7.36667	5.827
1	133683091	133683307	PGC_005_borad_peak_11359	122	.	2.46116	13.9459	12.267
1	133731628	133731803	PGC_005_borad_peak_11369	74	.	2.55488	9.06422	7.43551
1	133870637	133870821	PGC_005_borad_peak_11388	160	.	4.21181	17.9105	16.0704
1	134822424	134822743	PGC_005_borad_peak_11466	68	.	2.38571	8.46655	6.85626
1	134837375	134837614	PGC_005_borad_peak_11468	42	.	2.47942	5.79318	4.29499
1	134843654	134843957	PGC_005_borad_peak_11470	53	.	2.41547	6.85783	5.31432
1	135072086	135072275	PGC_005_borad_peak_11490	44	.	1.60258	5.95375	4.44951
1	135085427	135086674	PGC_005_borad_peak_11494	96	.	1.86662	11.318	9.6573
1	135096915	135097137	PGC_005_borad_peak_11497	169	.	4.28279	18.8466	16.9921
1	135137775	135137966	PGC_005_borad_peak_11503	88	.	3.24143	10.503	8.83564
1	135367518	135368182	PGC_005_borad_peak_11528	169	.	3.42657	18.6985	16.9356
1	135501464	135502190	PGC_005_borad_peak_11547	25	.	2.09891	3.92963	2.54573
1	135705900	135706152	PGC_005_borad_peak_11572	110	.	3.45022	12.709	11.0071
1	135781101	135781590	PGC_005_borad_peak_11577	83	.	3.19276	9.9874	8.32479
1	135898614	135898968	PGC_005_borad_peak_11591	153	.	3.87733	17.0416	15.3053
1	135904590	135904756	PGC_005_borad_peak_11593	129	.	3.79582	14.6805	12.9145
1	135958478	135958671	PGC_005_borad_peak_11597	170	.	4.2927	18.9372	17.0888
1	136264368	136264496	PGC_005_borad_peak_11629	33	.	2.30629	4.83308	3.38897
1	136338526	136338949	PGC_005_borad_peak_11635	72	.	2.93663	8.84021	7.25226
1	136507239	136507412	PGC_005_borad_peak_11663	50	.	2.6258	6.54281	5.00933
1	136673697	136673937	PGC_005_borad_peak_11687	32	.	2.28043	4.69119	3.24888
1	136823400	136824163	PGC_005_borad_peak_11711	17	.	1.83364	3.08733	1.74956
1	136897321	136897470	PGC_005_borad_peak_11719	124	.	2.56194	14.1184	12.4644
1	136936242	136936435	PGC_005_borad_peak_11724	195	.	4.6098	21.4144	19.5085
1	136943901	136944191	PGC_005_borad_peak_11726	21	.	2.05294	3.52552	2.14573
1	136995875	136996151	PGC_005_borad_peak_11732	187	.	4.26999	20.5693	18.7557
1	137031491	137031960	PGC_005_borad_peak_11737	123	.	3.15769	14.0086	12.3326
1	137091059	137091479	PGC_005_borad_peak_11742	99	.	2.74518	11.645	9.99128
1	137311472	137312450	PGC_005_borad_peak_11766	32	.	2.24989	4.7291	3.29698
1	137372428	137373444	PGC_005_borad_peak_11775	142	.	3.91936	16.0565	14.2768
1	137464115	137465882	PGC_005_borad_peak_11787	53	.	1.90284	6.84744	5.34459
1	137477934	137478100	PGC_005_borad_peak_11789	72	.	2.68353	8.8761	7.27553
1	137575195	137576001	PGC_005_borad_peak_11797	20	.	1.95537	3.44813	2.07964
1	137600277	137600792	PGC_005_borad_peak_11801	62	.	2.80122	7.78872	6.21227
1	137684570	137684897	PGC_005_borad_peak_11807	85	.	3.16127	10.1544	8.5093
1	137936308	137936517	PGC_005_borad_peak_11831	47	.	2.05289	6.29159	4.78085
1	137946969	137947445	PGC_005_borad_peak_11833	115	.	3.58529	13.2389	11.5157
1	138054833	138055051	PGC_005_borad_peak_11843	50	.	2.59921	6.55829	5.03941
1	138088760	138089915	PGC_005_borad_peak_11850	80	.	2.86382	9.67421	8.07206
1	138096766	138097107	PGC_005_borad_peak_11852	160	.	3.77862	17.8186	16.0347
1	138138712	138139451	PGC_005_borad_peak_11859	117	.	2.95853	13.4334	11.7142
1	138140586	138140961	PGC_005_borad_peak_11860	226	.	3.88295	24.5067	22.602
1	138342262	138342850	PGC_005_borad_peak_11877	141	.	3.86479	15.9268	14.1701
1	138417880	138418346	PGC_005_borad_peak_11882	100	.	3.34614	11.753	10.0856
1	138533890	138534163	PGC_005_borad_peak_11892	100	.	3.36881	11.7335	10.0549
1	138823267	138823580	PGC_005_borad_peak_11929	24	.	2.1298	3.88153	2.478
1	138927289	138927669	PGC_005_borad_peak_11935	228	.	4.44268	24.8327	22.8978
1	139240909	139241076	PGC_005_borad_peak_11969	26	.	2.15137	4.05011	2.63934
1	139335005	139335237	PGC_005_borad_peak_11976	98	.	2.40384	11.5039	9.86407
1	139881711	139882054	PGC_005_borad_peak_12014	19	.	2.00287	3.29266	1.92823
1	139980523	139981659	PGC_005_borad_peak_12025	153	.	1.8299	17.1618	15.3307
1	140031859	140032119	PGC_005_borad_peak_12040	23	.	1.69981	3.74395	2.3577
1	140053198	140053741	PGC_005_borad_peak_12044	144	.	4.00346	16.2914	14.4849
1	140071422	140071979	PGC_005_borad_peak_12049	224	.	2.53483	24.3651	22.4624
1	140145320	140145394	PGC_005_borad_peak_12065	34	.	1.72132	4.86947	3.43365
1	140149438	140149631	PGC_005_borad_peak_12068	82	.	2.2175	9.91928	8.27795
1	140186446	140186732	PGC_005_borad_peak_12074	25	.	1.74626	3.99201	2.58483
1	140187375	140187424	PGC_005_borad_peak_12075	20	.	1.68456	3.36731	2.00764
1	140192281	140192539	PGC_005_borad_peak_12077	11	.	1.62314	2.39603	1.12312
1	140392170	140392430	PGC_005_borad_peak_12097	145	.	3.94969	16.342	14.5577
1	140593939	140594116	PGC_005_borad_peak_12109	60	.	2.84083	7.63584	6.04241
1	140774733	140774904	PGC_005_borad_peak_12121	48	.	2.58574	6.33138	4.80853
1	140975349	140976010	PGC_005_borad_peak_12135	89	.	3.13804	10.5224	8.90353
1	141138771	141139003	PGC_005_borad_peak_12156	12	.	1.82251	2.5547	1.25454
1	141217656	141217996	PGC_005_borad_peak_12161	43	.	2.48467	5.80791	4.31194
1	141363505	141363684	PGC_005_borad_peak_12169	70	.	3.0172	8.69675	7.0633
1	141606362	141606919	PGC_005_borad_peak_12194	79	.	2.97669	9.56938	7.99034
1	141889158	141889450	PGC_005_borad_peak_12217	88	.	3.20944	10.4689	8.81613
1	141899813	141900275	PGC_005_borad_peak_12219	107	.	3.08365	12.4328	10.7554
1	141940322	141940763	PGC_005_borad_peak_12222	150	.	3.74755	16.7997	15.092
1	141981463	141981763	PGC_005_borad_peak_12225	59	.	2.78159	7.52789	5.95985
1	142182312	142183666	PGC_005_borad_peak_12235	230	.	3.27874	24.8557	23.004
1	142237581	142238110	PGC_005_borad_peak_12240	61	.	2.74122	7.70774	6.1712
1	142769267	142769486	PGC_005_borad_peak_12272	48	.	2.54279	6.32053	4.82059
1	143328287	143328487	PGC_005_borad_peak_12302	52	.	2.68793	6.78626	5.23073
1	143690451	143690904	PGC_005_borad_peak_12328	47	.	2.51736	6.21249	4.72131
1	143845170	143845353	PGC_005_borad_peak_12348	30	.	1.99739	4.52734	3.09481
1	143848035	143848541	PGC_005_borad_peak_12349	173	.	3.1176	19.0569	17.3275
1	143850440	143850918	PGC_005_borad_peak_12350	162	.	3.49065	18.117	16.2885
1	143999373	143999859	PGC_005_borad_peak_12365	46	.	2.51191	6.16968	4.65023
1	144002776	144003094	PGC_005_borad_peak_12367	23	.	2.06145	3.72716	2.33963
1	144121327	144121513	PGC_005_borad_peak_12377	78	.	3.10366	9.4692	7.82731
1	144192960	144193679	PGC_005_borad_peak_12382	56	.	2.33268	7.19644	5.67406
1	144197239	144197647	PGC_005_borad_peak_12383	34	.	1.85932	4.88443	3.43585
1	144219196	144219627	PGC_005_borad_peak_12386	156	.	3.99472	17.3773	15.6018
1	144247970	144248118	PGC_005_borad_peak_12389	22	.	2.05354	3.59019	2.21559
1	144248851	144249234	PGC_005_borad_peak_12390	13	.	1.7894	2.60547	1.31
1	144253199	144253612	PGC_005_borad_peak_12391	93	.	3.28068	10.9773	9.31622
1	144302742	144302991	PGC_005_borad_peak_12398	67	.	1.68684	8.36216	6.78328
1	144370735	144370902	PGC_005_borad_peak_12410	35	.	2.36296	5.01118	3.53844
1	144426666	144426853	PGC_005_borad_peak_12419	69	.	2.5245	8.59009	6.97879
1	144430918	144431252	PGC_005_borad_peak_12421	29	.	2.07762	4.39751	2.9706
1	144450492	144450882	PGC_005_borad_peak_12424	52	.	2.51859	6.75814	5.22605
1	144664203	144664580	PGC_005_borad_peak_12448	89	.	3.14689	10.5681	8.9475
1	144708756	144709376	PGC_005_borad_peak_12452	44	.	2.5017	5.90083	4.40166
1	145058801	145058891	PGC_005_borad_peak_12481	34	.	2.32694	4.94316	3.48807
1	145221402	145221641	PGC_005_borad_peak_12494	110	.	3.50713	12.7522	11.044
1	145278232	145279149	PGC_005_borad_peak_12502	22	.	2.02524	3.67345	2.29224
1	145602605	145602914	PGC_005_borad_peak_12538	32	.	1.81837	4.73932	3.29128
1	145759966	145760307	PGC_005_borad_peak_12548	93	.	3.1623	10.9419	9.32506
1	145801962	145802372	PGC_005_borad_peak_12555	42	.	2.27128	5.71128	4.25089
1	146092425	146092641	PGC_005_borad_peak_12577	57	.	2.78497	7.33903	5.76012
1	146353693	146354242	PGC_005_borad_peak_12606	103	.	2.86441	12.0122	10.3754
1	146358914	146359598	PGC_005_borad_peak_12607	63	.	2.67948	7.92528	6.36402
1	146400859	146401197	PGC_005_borad_peak_12609	81	.	2.94257	9.74001	8.13756
1	146422833	146423521	PGC_005_borad_peak_12613	95	.	1.9592	11.2624	9.58237
1	146474532	146474759	PGC_005_borad_peak_12619	18	.	1.86906	3.2111	1.86163
1	146884990	146885622	PGC_005_borad_peak_12649	403	.	4.5121	42.5333	40.3919
1	146920472	146920969	PGC_005_borad_peak_12651	63	.	2.6628	7.90887	6.37933
1	147136043	147136447	PGC_005_borad_peak_12660	559	.	7.42534	58.3029	55.927
1	147316498	147317029	PGC_005_borad_peak_12678	232	.	4.91145	25.2305	23.2905
1	147548384	147548570	PGC_005_borad_peak_12694	177	.	4.44556	19.6573	17.7688
1	147660041	147660408	PGC_005_borad_peak_12701	86	.	3.09502	10.2236	8.61389
1	147680176	147680645	PGC_005_borad_peak_12705	48	.	2.44512	6.32893	4.81184
1	148067364	148067576	PGC_005_borad_peak_12732	131	.	3.88113	14.9389	13.1464
1	148491947	148492166	PGC_005_borad_peak_12755	27	.	2.20029	4.20639	2.78078
1	148808468	148808976	PGC_005_borad_peak_12784	74	.	3.05134	9.129	7.49585
1	148833088	148833987	PGC_005_borad_peak_12786	95	.	2.15288	11.2128	9.56435
1	148931139	148931422	PGC_005_borad_peak_12796	46	.	2.57731	6.16568	4.63773
1	149008540	149008843	PGC_005_borad_peak_12800	32	.	2.2722	4.65369	3.21364
1	149138664	149139040	PGC_005_borad_peak_12814	25	.	2.14304	3.99848	2.59423
1	149369409	149370577	PGC_005_borad_peak_12831	225	.	4.61413	24.3775	22.5121
1	149816050	149816308	PGC_005_borad_peak_12858	53	.	2.50728	6.92061	5.39354
1	149845347	149845513	PGC_005_borad_peak_12860	57	.	2.76304	7.28517	5.71637
1	149850183	149850658	PGC_005_borad_peak_12861	156	.	4.07606	17.4566	15.6487
1	149997333	149997874	PGC_005_borad_peak_12874	117	.	3.58525	13.5172	11.7975
1	150155246	150155639	PGC_005_borad_peak_12882	26	.	1.89279	4.09836	2.69448
1	150226882	150227488	PGC_005_borad_peak_12886	190	.	4.49757	20.9236	19.0446
1	150354253	150355084	PGC_005_borad_peak_12897	46	.	2.54192	6.14098	4.63123
1	150369313	150369942	PGC_005_borad_peak_12899	129	.	3.70297	14.6862	12.9526
1	150525262	150525556	PGC_005_borad_peak_12903	46	.	2.51226	6.16267	4.64408
1	150667641	150667854	PGC_005_borad_peak_12919	171	.	4.31952	18.97	17.115
1	150705604	150706219	PGC_005_borad_peak_12922	682	.	7.54442	70.6604	68.2379
1	150821469	150823015	PGC_005_borad_peak_12928	115	.	3.29983	13.208	11.5037
1	151083585	151084213	PGC_005_borad_peak_12946	33	.	2.28766	4.77982	3.34279
1	151334811	151335182	PGC_005_borad_peak_12960	27	.	2.20011	4.21162	2.7863
1	151388277	151388694	PGC_005_borad_peak_12964	544	.	4.39188	56.7858	54.4531
1	151390805	151392417	PGC_005_borad_peak_12965	280	.	3.05914	29.9166	28.0247
1	151412736	151412925	PGC_005_borad_peak_12967	96	.	3.39364	11.3512	9.64589
1	151475118	151475633	PGC_005_borad_peak_12968	204	.	4.27666	22.2976	20.4793
1	151632873	151633998	PGC_005_borad_peak_12986	54	.	2.69185	6.98449	5.43702
1	151731368	151731559	PGC_005_borad_peak_12988	32	.	2.29152	4.66785	3.21692
1	151744603	151744872	PGC_005_borad_peak_12989	58	.	2.6388	7.36569	5.85824
1	151955289	151955860	PGC_005_borad_peak_13000	95	.	3.20057	11.1811	9.55475
1	152131855	152132513	PGC_005_borad_peak_13013	112	.	3.58208	12.9662	11.2338
1	152263481	152263577	PGC_005_borad_peak_13023	34	.	2.35412	4.95488	3.48408
1	152655782	152655943	PGC_005_borad_peak_13057	111	.	3.1999	12.8377	11.1222
1	152658059	152658636	PGC_005_borad_peak_13058	395	.	4.92559	41.5781	39.5312
1	152706343	152706558	PGC_005_borad_peak_13061	35	.	2.33897	4.97727	3.51764
1	152982076	152982521	PGC_005_borad_peak_13078	459	.	4.93721	48.2276	45.9882
1	152985469	152985841	PGC_005_borad_peak_13080	390	.	4.97896	41.185	39.0213
1	153010062	153010389	PGC_005_borad_peak_13081	70	.	2.93213	8.62073	7.0276
1	153268732	153269983	PGC_005_borad_peak_13101	85	.	2.90272	10.2547	8.58896
1	153292061	153292790	PGC_005_borad_peak_13104	431	.	5.85431	45.3939	43.1426
1	153449442	153449830	PGC_005_borad_peak_13118	81	.	2.62133	9.77478	8.19681
1	153469445	153470825	PGC_005_borad_peak_13121	210	.	3.82704	22.869	21.0395
1	153487647	153488237	PGC_005_borad_peak_13123	92	.	1.92657	10.9433	9.29506
1	153502510	153504096	PGC_005_borad_peak_13129	77	.	2.4235	9.36733	7.74694
1	153513503	153514704	PGC_005_borad_peak_13130	231	.	4.48235	25.0303	23.1396
1	153724484	153724715	PGC_005_borad_peak_13147	119	.	2.96324	13.5972	11.9195
1	153787976	153788589	PGC_005_borad_peak_13153	90	.	2.49661	10.6023	9.00928
1	153802535	153803612	PGC_005_borad_peak_13157	80	.	2.59392	9.66222	8.05886
1	153890983	153891182	PGC_005_borad_peak_13168	55	.	2.72093	7.07684	5.51936
1	153921100	153921402	PGC_005_borad_peak_13173	42	.	2.50162	5.74413	4.23458
1	154010377	154010937	PGC_005_borad_peak_13181	304	.	4.10362	32.4807	30.4589
1	154185307	154186065	PGC_005_borad_peak_13196	60	.	2.50933	7.65999	6.09208
1	154343987	154344197	PGC_005_borad_peak_13208	43	.	2.49183	5.82309	4.32484
1	154384355	154384605	PGC_005_borad_peak_13214	23	.	1.85835	3.77663	2.39407
1	154710304	154711367	PGC_005_borad_peak_13255	50	.	2.3578	6.46563	5.00639
1	155037066	155037379	PGC_005_borad_peak_13279	17	.	1.95699	3.09789	1.74918
1	155137848	155138080	PGC_005_borad_peak_13289	19	.	1.97972	3.31655	1.96031
1	155168433	155169015	PGC_005_borad_peak_13293	77	.	2.91356	9.32772	7.72652
1	155187785	155188304	PGC_005_borad_peak_13295	176	.	2.72774	19.4781	17.6522
1	155190086	155191581	PGC_005_borad_peak_13296	236	.	3.11903	25.6234	23.6366
1	155277925	155278362	PGC_005_borad_peak_13301	65	.	2.57719	8.15793	6.5891
1	155283803	155284151	PGC_005_borad_peak_13302	35	.	2.3463	4.97427	3.5096
1	155302330	155302938	PGC_005_borad_peak_13306	50	.	2.57127	6.5717	5.05862
1	155305684	155305890	PGC_005_borad_peak_13307	25	.	2.14553	3.9259	2.515
1	155416905	155417264	PGC_005_borad_peak_13315	33	.	2.00759	4.76501	3.31701
1	155468289	155468673	PGC_005_borad_peak_13319	83	.	3.13048	10.0146	8.38108
1	155585022	155585312	PGC_005_borad_peak_13336	36	.	2.1513	5.103	3.64286
1	155655496	155655830	PGC_005_borad_peak_13347	194	.	3.21086	21.3184	19.4321
1	155701288	155701478	PGC_005_borad_peak_13356	18	.	1.73824	3.15547	1.81419
1	155702830	155703525	PGC_005_borad_peak_13357	26	.	1.95888	4.08532	2.67717
1	155793540	155794014	PGC_005_borad_peak_13364	42	.	2.46481	5.77643	4.29041
1	155810371	155811089	PGC_005_borad_peak_13365	30	.	2.25277	4.4873	3.04805
1	156015467	156015781	PGC_005_borad_peak_13383	132	.	3.49459	14.998	13.2905
1	156138583	156138993	PGC_005_borad_peak_13392	18	.	1.9885	3.23736	1.87839
1	156269533	156269998	PGC_005_borad_peak_13408	316	.	4.96413	33.6679	31.6072
1	156280809	156281120	PGC_005_borad_peak_13411	44	.	2.53582	5.99621	4.48231
1	156356683	156357074	PGC_005_borad_peak_13417	56	.	2.68307	7.13588	5.60089
1	156692145	156692310	PGC_005_borad_peak_13442	60	.	2.81431	7.64843	6.07092
1	156698890	156699169	PGC_005_borad_peak_13443	39	.	2.02753	5.40054	3.92155
1	156727801	156728297	PGC_005_borad_peak_13447	45	.	2.5431	6.05091	4.53568
1	156746150	156746342	PGC_005_borad_peak_13448	54	.	2.7168	6.9662	5.40437
1	156984707	156985108	PGC_005_borad_peak_13460	58	.	2.65136	7.4065	5.88055
1	157392587	157392774	PGC_005_borad_peak_13498	39	.	2.417	5.39619	3.91544
1	157438013	157438459	PGC_005_borad_peak_13499	231	.	4.43805	24.9707	23.1845
1	157693569	157694819	PGC_005_borad_peak_13516	303	.	3.68635	32.2694	30.3268
1	157707135	157707420	PGC_005_borad_peak_13517	277	.	5.34054	29.7655	27.7733
1	157805805	157806157	PGC_005_borad_peak_13529	37	.	2.38691	5.18738	3.7118
1	157932999	157933251	PGC_005_borad_peak_13539	38	.	2.38284	5.30914	3.84378
1	158137749	158137893	PGC_005_borad_peak_13551	30	.	2.25043	4.45843	3.01864
1	158269433	158269590	PGC_005_borad_peak_13567	15	.	1.90376	2.87452	1.54422
1	158523538	158523742	PGC_005_borad_peak_13588	34	.	2.32395	4.91167	3.45676
1	158847543	158847782	PGC_005_borad_peak_13618	33	.	2.31917	4.85097	3.39484
1	159445104	159445506	PGC_005_borad_peak_13644	124	.	3.72822	14.1586	12.4018
1	159527381	159527597	PGC_005_borad_peak_13647	59	.	2.78034	7.49534	5.92741
1	159663830	159664292	PGC_005_borad_peak_13654	63	.	2.82128	7.88182	6.30994
1	160081787	160082071	PGC_005_borad_peak_13677	28	.	2.20547	4.27729	2.8534
1	160337836	160338506	PGC_005_borad_peak_13702	35	.	2.33446	5.01104	3.55644
1	160362023	160363214	PGC_005_borad_peak_13704	301	.	4.02389	32.17	30.1822
1	160367211	160367422	PGC_005_borad_peak_13705	20	.	1.76405	3.37349	2.01244
1	160677044	160677347	PGC_005_borad_peak_13724	497	.	5.1092	52.0209	49.7459
1	160679299	160679558	PGC_005_borad_peak_13725	66	.	2.28339	8.20755	6.62088
1	160681286	160681602	PGC_005_borad_peak_13726	307	.	3.89109	32.7116	30.7386
1	160782572	160782956	PGC_005_borad_peak_13732	53	.	2.68763	6.91865	5.37019
1	161056096	161056517	PGC_005_borad_peak_13743	45	.	2.52507	6.02	4.51378
1	161446912	161447201	PGC_005_borad_peak_13769	39	.	2.42509	5.39146	3.90587
1	161866172	161866845	PGC_005_borad_peak_13795	228	.	4.93753	24.7613	22.8109
1	161941021	161941602	PGC_005_borad_peak_13798	290	.	5.14784	31.0983	29.0898
1	161986128	161986523	PGC_005_borad_peak_13804	20	.	2.02742	3.43381	2.06413
1	161989341	161989626	PGC_005_borad_peak_13805	19	.	2.00446	3.32092	1.95777
1	162231502	162231703	PGC_005_borad_peak_13825	52	.	2.40358	6.80153	5.25692
1	162864079	162865189	PGC_005_borad_peak_13853	111	.	2.68261	12.8537	11.1768
1	162866337	162867937	PGC_005_borad_peak_13854	98	.	2.51185	11.4528	9.84917
1	162929582	162929933	PGC_005_borad_peak_13858	65	.	2.87654	8.09896	6.50963
1	163123616	163124054	PGC_005_borad_peak_13874	94	.	3.25558	11.064	9.41718
1	163215362	163215636	PGC_005_borad_peak_13882	47	.	2.57894	6.29254	4.77063
1	163397590	163397813	PGC_005_borad_peak_13894	172	.	4.37778	19.1238	17.2523
1	163718884	163719460	PGC_005_borad_peak_13915	372	.	5.48265	39.2294	37.2504
1	164023394	164023640	PGC_005_borad_peak_13932	65	.	2.81671	8.09126	6.53098
1	164127991	164128177	PGC_005_borad_peak_13941	95	.	3.28681	11.1995	9.54012
1	164171983	164172379	PGC_005_borad_peak_13945	332	.	4.44871	35.3141	33.2573
1	164200446	164200719	PGC_005_borad_peak_13950	92	.	2.77655	10.8817	9.20387
1	164214202	164214571	PGC_005_borad_peak_13952	74	.	2.94606	9.02324	7.44008
1	165427904	165428274	PGC_005_borad_peak_14030	73	.	2.82878	8.91838	7.33351
1	165503976	165504265	PGC_005_borad_peak_14038	25	.	2.1373	3.99948	2.59967
1	165635501	165635663	PGC_005_borad_peak_14053	45	.	2.55728	6.07746	4.55645
1	166153075	166153687	PGC_005_borad_peak_14090	79	.	2.93093	9.56757	7.9446
1	166182442	166182620	PGC_005_borad_peak_14094	124	.	3.69966	14.2255	12.4897
1	166314698	166315099	PGC_005_borad_peak_14101	107	.	3.46546	12.4392	10.7427
1	166511649	166511889	PGC_005_borad_peak_14109	144	.	3.8805	16.1871	14.4294
1	166745136	166745371	PGC_005_borad_peak_14122	41	.	2.49467	5.70184	4.1942
1	166896004	166896546	PGC_005_borad_peak_14128	118	.	3.5916	13.5698	11.8504
1	166924171	166924645	PGC_005_borad_peak_14130	94	.	3.295	11.1062	9.43509
1	166953359	166953578	PGC_005_borad_peak_14134	196	.	4.57329	21.5783	19.6929
1	167289290	167289502	PGC_005_borad_peak_14164	34	.	2.32493	4.8698	3.41152
1	167304561	167305475	PGC_005_borad_peak_14167	327	.	2.98453	34.8204	32.7275
1	167321640	167321923	PGC_005_borad_peak_14170	112	.	2.63266	13.0167	11.2901
1	167530344	167530767	PGC_005_borad_peak_14187	23	.	2.0505	3.72731	2.35035
1	167597277	167597641	PGC_005_borad_peak_14193	34	.	2.34571	4.94334	3.47716
1	167761423	167761627	PGC_005_borad_peak_14209	78	.	2.99103	9.42327	7.83046
1	167785230	167785783	PGC_005_borad_peak_14211	78	.	3.01816	9.49359	7.89297
1	167808494	167809223	PGC_005_borad_peak_14213	18	.	1.83626	3.1905	1.84321
1	168058296	168058496	PGC_005_borad_peak_14230	22	.	2.07437	3.63887	2.25358
1	168149051	168149945	PGC_005_borad_peak_14238	91	.	3.02706	10.6976	9.12405
1	168504872	168505056	PGC_005_borad_peak_14252	14	.	1.87206	2.75537	1.43737
1	169349211	169349508	PGC_005_borad_peak_14338	48	.	1.69199	6.33589	4.81418
1	169373105	169374418	PGC_005_borad_peak_14341	155	.	3.67282	17.298	15.5813
1	169493775	169494024	PGC_005_borad_peak_14351	24	.	2.11112	3.82258	2.43179
1	170038930	170039154	PGC_005_borad_peak_14398	202	.	3.29677	22.1175	20.2384
1	170097968	170098900	PGC_005_borad_peak_14409	122	.	2.97917	13.9506	12.2468
1	170165946	170166445	PGC_005_borad_peak_14420	501	.	5.03557	52.3058	50.116
1	170802035	170802496	PGC_005_borad_peak_14484	109	.	3.51968	12.636	10.9193
1	170948468	170948976	PGC_005_borad_peak_14502	29	.	2.18869	4.41999	2.98596
1	170953418	170953960	PGC_005_borad_peak_14505	64	.	2.52439	7.96931	6.42128
1	170954690	170954705	PGC_005_borad_peak_14506	35	.	2.17729	4.9659	3.51195
1	170976525	170976746	PGC_005_borad_peak_14508	18	.	1.97621	3.17542	1.81975
1	171094888	171095144	PGC_005_borad_peak_14527	34	.	2.05582	4.92558	3.49426
1	171958845	171959034	PGC_005_borad_peak_14590	29	.	2.22568	4.40028	2.97224
1	172049636	172050169	PGC_005_borad_peak_14594	41	.	2.48282	5.7005	4.19974
1	172140411	172140707	PGC_005_borad_peak_14603	29	.	2.22503	4.34494	2.91323
1	172408787	172409422	PGC_005_borad_peak_14631	26	.	2.1531	4.02031	2.61179
1	172464185	172464404	PGC_005_borad_peak_14637	45	.	1.97955	6.00471	4.50079
1	172868251	172868449	PGC_005_borad_peak_14670	18	.	1.91143	3.21319	1.85849
1	173581737	173581965	PGC_005_borad_peak_14712	58	.	2.7602	7.3946	5.83256
1	173666266	173666575	PGC_005_borad_peak_14724	55	.	2.67513	7.09062	5.5594
1	173843475	173843716	PGC_005_borad_peak_14741	115	.	2.3729	13.2466	11.5116
1	174289579	174289818	PGC_005_borad_peak_14785	115	.	3.58855	13.2587	11.5319
1	174770912	174771620	PGC_005_borad_peak_14825	41	.	2.40628	5.60764	4.12897
1	174840119	174840759	PGC_005_borad_peak_14830	29	.	2.22549	4.35331	2.92216
1	174877900	174878899	PGC_005_borad_peak_14834	80	.	2.69661	9.62186	8.00215
1	174913585	174913713	PGC_005_borad_peak_14841	23	.	1.959	3.79418	2.39903
1	175114598	175114992	PGC_005_borad_peak_14869	22	.	1.89599	3.61175	2.24126
1	175117289	175117478	PGC_005_borad_peak_14871	25	.	1.9334	3.91161	2.51924
1	175244627	175245167	PGC_005_borad_peak_14888	26	.	2.08563	4.1051	2.69785
1	175255830	175256049	PGC_005_borad_peak_14890	18	.	1.75601	3.22357	1.87264
1	175304341	175304762	PGC_005_borad_peak_14898	37	.	2.39209	5.19736	3.71945
1	175317028	175318263	PGC_005_borad_peak_14901	25	.	1.83285	3.89866	2.50157
1	175320348	175321487	PGC_005_borad_peak_14902	16	.	1.70494	2.98294	1.65296
1	175936683	175937109	PGC_005_borad_peak_14968	37	.	1.75791	5.20771	3.72949
1	175965698	175966113	PGC_005_borad_peak_14973	38	.	2.37161	5.34046	3.88452
1	175978058	175978690	PGC_005_borad_peak_14975	68	.	2.81088	8.4298	6.85548
1	176377246	176377472	PGC_005_borad_peak_15022	91	.	3.21121	10.7778	9.13691
1	176400520	176400753	PGC_005_borad_peak_15024	47	.	2.58921	6.31923	4.79298
1	176438012	176438497	PGC_005_borad_peak_15028	85	.	2.94271	10.1006	8.50092
1	176447709	176447746	PGC_005_borad_peak_15030	20	.	1.75979	3.37712	2.01596
1	176491405	176491641	PGC_005_borad_peak_15034	93	.	3.32013	10.997	9.31547
1	176739639	176740083	PGC_005_borad_peak_15056	103	.	3.40038	11.9982	10.315
1	176848629	176848878	PGC_005_borad_peak_15066	53	.	2.08655	6.86294	5.33815
1	177276822	177277104	PGC_005_borad_peak_15121	32	.	2.11065	4.67912	3.23275
1	177309046	177309729	PGC_005_borad_peak_15125	254	.	4.06218	27.4196	25.4429
1	177397681	177397973	PGC_005_borad_peak_15132	286	.	5.46166	30.6695	28.6574
1	177687288	177687489	PGC_005_borad_peak_15154	48	.	2.29156	6.40513	4.87826
1	177784010	177784746	PGC_005_borad_peak_15165	51	.	2.59062	6.68287	5.17518
1	177854300	177854622	PGC_005_borad_peak_15171	74	.	2.79321	9.06721	7.46413
1	178051846	178052569	PGC_005_borad_peak_15193	57	.	2.71176	7.28144	5.73524
1	178093969	178094578	PGC_005_borad_peak_15197	151	.	3.52765	16.8309	15.1139
1	178142374	178144035	PGC_005_borad_peak_15201	363	.	3.88209	38.3901	36.3914
1	178475417	178475667	PGC_005_borad_peak_15243	85	.	2.27309	10.2254	8.59055
1	178549407	178549649	PGC_005_borad_peak_15251	38	.	2.27386	5.26265	3.8247
1	178749261	178749551	PGC_005_borad_peak_15269	32	.	1.9966	4.69482	3.25484
1	178800720	178800942	PGC_005_borad_peak_15273	51	.	2.44577	6.72319	5.19237
1	178902316	178902551	PGC_005_borad_peak_15288	55	.	2.7246	7.08076	5.52016
1	179016248	179017059	PGC_005_borad_peak_15296	70	.	2.67423	8.59336	7.04682
1	179024185	179024373	PGC_005_borad_peak_15298	54	.	2.40723	6.96267	5.4096
1	179177919	179178229	PGC_005_borad_peak_15306	27	.	2.18356	4.13261	2.71235
1	179681600	179681833	PGC_005_borad_peak_15369	26	.	2.1572	4.0745	2.66702
1	179853059	179853400	PGC_005_borad_peak_15389	55	.	2.23362	7.11109	5.58962
1	180115369	180115676	PGC_005_borad_peak_15404	23	.	2.08693	3.74384	2.35829
1	180338155	180338551	PGC_005_borad_peak_15422	95	.	3.01177	11.1686	9.51709
1	180408848	180409299	PGC_005_borad_peak_15433	41	.	2.47685	5.67815	4.17956
1	180452663	180452723	PGC_005_borad_peak_15437	56	.	2.71117	7.20009	5.65208
1	180492745	180493112	PGC_005_borad_peak_15441	123	.	3.7209	14.0783	12.3244
1	180520282	180521494	PGC_005_borad_peak_15444	457	.	5.29394	47.9476	45.7674
1	180543139	180543797	PGC_005_borad_peak_15449	41	.	2.43423	5.58998	4.10933
1	180618717	180619876	PGC_005_borad_peak_15460	324	.	4.20961	34.5494	32.4339
1	180655759	180655952	PGC_005_borad_peak_15466	18	.	1.89376	3.19732	1.84842
1	181200909	181201283	PGC_005_borad_peak_15514	23	.	2.1029	3.75914	2.36399
1	181415878	181416368	PGC_005_borad_peak_15532	140	.	3.92644	15.869	14.0815
1	181446678	181447102	PGC_005_borad_peak_15535	161	.	3.52772	17.9331	16.1565
1	181634523	181634755	PGC_005_borad_peak_15547	75	.	3.00701	9.14078	7.52788
1	182211716	182211866	PGC_005_borad_peak_15591	25	.	2.14587	3.96762	2.55991
1	182642582	182643645	PGC_005_borad_peak_15621	290	.	3.72165	30.9398	29.0156
1	182716904	182717108	PGC_005_borad_peak_15630	15	.	1.51869	2.83882	1.52105
1	182734377	182734872	PGC_005_borad_peak_15634	22	.	1.58455	3.64672	2.26242
1	182764941	182765441	PGC_005_borad_peak_15643	78	.	2.14236	9.50293	7.85318
1	182813848	182813857	PGC_005_borad_peak_15653	13	.	1.61333	2.63445	1.33572
1	183463002	183463386	PGC_005_borad_peak_15690	34	.	2.34363	4.91847	3.4517
1	183576712	183577779	PGC_005_borad_peak_15699	74	.	2.60911	8.96275	7.42252
1	183610457	183610742	PGC_005_borad_peak_15702	99	.	2.83648	11.6283	9.96825
1	183660842	183661437	PGC_005_borad_peak_15711	37	.	2.38947	5.24103	3.76737
1	184240838	184241099	PGC_005_borad_peak_15751	52	.	2.70346	6.8542	5.2937
1	184289164	184289437	PGC_005_borad_peak_15756	32	.	2.28604	4.72325	3.27923
1	184367890	184368517	PGC_005_borad_peak_15765	124	.	3.71218	14.218	12.4731
1	184611169	184611415	PGC_005_borad_peak_15781	17	.	1.79705	3.13721	1.794
1	184612546	184612999	PGC_005_borad_peak_15782	157	.	3.37019	17.4758	15.7248
1	184625236	184626339	PGC_005_borad_peak_15785	248	.	3.46953	26.6762	24.8124
1	184641099	184641572	PGC_005_borad_peak_15786	103	.	3.39511	11.9837	10.3016
1	184763964	184765153	PGC_005_borad_peak_15796	425	.	4.52964	44.722	42.555
1	184828232	184828819	PGC_005_borad_peak_15804	90	.	2.5271	10.6527	9.06347
1	184890307	184890488	PGC_005_borad_peak_15815	84	.	2.89835	10.0125	8.41085
1	184904179	184904746	PGC_005_borad_peak_15820	262	.	3.99484	28.2411	26.2761
1	185203506	185203706	PGC_005_borad_peak_15861	121	.	3.51772	13.9147	12.1847
1	185255864	185256180	PGC_005_borad_peak_15868	39	.	2.3837	5.38698	3.9105
1	185415176	185415518	PGC_005_borad_peak_15896	96	.	3.00867	11.3422	9.66397
1	185525105	185525383	PGC_005_borad_peak_15909	40	.	2.4279	5.53929	4.06167
1	185557481	185557738	PGC_005_borad_peak_15915	41	.	2.45264	5.63033	4.14377
1	185599537	185599816	PGC_005_borad_peak_15920	23	.	2.10562	3.76045	2.36357
1	185919479	185919693	PGC_005_borad_peak_15958	17	.	1.80858	3.06057	1.72496
1	186090180	186090427	PGC_005_borad_peak_15974	21	.	2.02828	3.56096	2.1859
1	186149251	186149463	PGC_005_borad_peak_15982	20	.	1.98771	3.43773	2.07435
1	186185548	186185892	PGC_005_borad_peak_15984	26	.	2.15764	4.07343	2.66586
1	186247127	186247944	PGC_005_borad_peak_15993	80	.	2.2648	9.68957	8.09294
1	186251550	186252079	PGC_005_borad_peak_15994	482	.	4.61786	50.5594	48.2891
1	186414686	186414916	PGC_005_borad_peak_16008	39	.	2.44756	5.47538	3.98156
1	186595805	186596030	PGC_005_borad_peak_16032	61	.	2.16909	7.67742	6.11115
1	186600609	186600816	PGC_005_borad_peak_16033	13	.	1.67999	2.6738	1.36737
1	186636464	186637154	PGC_005_borad_peak_16040	291	.	4.00189	31.163	29.146
1	187235599	187235856	PGC_005_borad_peak_16096	128	.	3.77082	14.6249	12.8668
1	188010939	188011143	PGC_005_borad_peak_16140	57	.	2.73449	7.27034	5.71551
1	188060704	188061059	PGC_005_borad_peak_16146	20	.	1.86099	3.38104	2.02799
1	188061919	188062793	PGC_005_borad_peak_16147	201	.	3.93171	22.0095	20.156
1	188135078	188135538	PGC_005_borad_peak_16154	52	.	2.5377	6.7478	5.2272
1	188435628	188436040	PGC_005_borad_peak_16177	33	.	2.18099	4.78575	3.33414
1	188502393	188503107	PGC_005_borad_peak_16182	105	.	3.36891	12.2401	10.5813
1	188672897	188673139	PGC_005_borad_peak_16201	27	.	2.20378	4.22401	2.79741
1	188814976	188815381	PGC_005_borad_peak_16216	179	.	3.43904	19.7589	17.9507
1	188825567	188825786	PGC_005_borad_peak_16218	20	.	2.01982	3.43728	2.07076
1	188880049	188880460	PGC_005_borad_peak_16225	39	.	2.04145	5.42167	3.96182
1	188905685	188906445	PGC_005_borad_peak_16230	51	.	2.2368	6.65289	5.14777
1	188911205	188911390	PGC_005_borad_peak_16231	64	.	2.58295	8.04015	6.4552
1	188931624	188932723	PGC_005_borad_peak_16237	117	.	3.10186	13.4974	11.7867
1	189012040	189012261	PGC_005_borad_peak_16248	16	.	1.86858	2.98244	1.65001
1	189075593	189076093	PGC_005_borad_peak_16259	38	.	1.682	5.33464	3.87646
1	189078841	189079172	PGC_005_borad_peak_16261	87	.	2.23778	10.4486	8.77441
1	189100091	189100405	PGC_005_borad_peak_16265	30	.	2.21215	4.50419	3.07346
1	189215328	189215530	PGC_005_borad_peak_16274	100	.	3.47117	11.7985	10.0764
1	190347862	190348102	PGC_005_borad_peak_16346	38	.	2.42271	5.34507	3.85782
1	190386092	190387064	PGC_005_borad_peak_16351	26	.	2.17268	4.06338	2.64505
1	190644506	190644893	PGC_005_borad_peak_16369	39	.	2.44532	5.48392	3.99214
1	190738620	190738940	PGC_005_borad_peak_16373	190	.	4.20704	20.8014	19.0115
1	190885035	190885272	PGC_005_borad_peak_16385	175	.	4.25518	19.3567	17.5273
1	191158178	191158361	PGC_005_borad_peak_16400	43	.	2.5186	5.8592	4.34698
1	191233925	191234122	PGC_005_borad_peak_16406	92	.	2.96972	10.9229	9.25058
1	191252269	191252513	PGC_005_borad_peak_16407	66	.	2.79832	8.16203	6.61326
1	191367389	191367558	PGC_005_borad_peak_16416	27	.	2.2046	4.21805	2.79037
1	191925588	191926097	PGC_005_borad_peak_16446	197	.	3.42078	21.5075	19.7336
1	192249438	192249654	PGC_005_borad_peak_16469	24	.	1.92805	3.81765	2.42383
1	192251272	192252188	PGC_005_borad_peak_16470	38	.	2.11647	5.35186	3.88641
1	192258139	192259003	PGC_005_borad_peak_16472	227	.	4.0309	24.6607	22.7386
1	192280490	192280938	PGC_005_borad_peak_16473	42	.	2.4221	5.7121	4.21495
1	192303006	192303531	PGC_005_borad_peak_16477	24	.	2.12045	3.86786	2.46954
1	192418206	192418629	PGC_005_borad_peak_16486	81	.	2.17262	9.7365	8.10182
1	192419329	192419627	PGC_005_borad_peak_16487	53	.	1.96034	6.89329	5.34996
1	192420369	192420907	PGC_005_borad_peak_16488	875	.	5.62636	90.0129	87.5229
1	192626629	192626814	PGC_005_borad_peak_16508	72	.	2.99567	8.83105	7.21559
1	192976411	192976593	PGC_005_borad_peak_16540	51	.	2.6207	6.65837	5.13412
1	193124471	193125259	PGC_005_borad_peak_16545	37	.	2.35266	5.18613	3.7311
1	193292639	193293286	PGC_005_borad_peak_16553	149	.	3.98507	16.7598	14.9737
1	193693823	193694077	PGC_005_borad_peak_16563	55	.	2.76046	7.15858	5.58351
1	194013232	194013652	PGC_005_borad_peak_16574	58	.	2.54871	7.42204	5.87684
1	194014430	194014624	PGC_005_borad_peak_16575	18	.	1.85742	3.19328	1.84803
1	194020063	194020273	PGC_005_borad_peak_16577	63	.	2.71865	7.93925	6.3675
1	194026096	194026325	PGC_005_borad_peak_16579	110	.	3.04091	12.8319	11.0776
1	194111670	194111893	PGC_005_borad_peak_16593	118	.	3.00501	13.5766	11.8519
1	194208367	194209952	PGC_005_borad_peak_16607	70	.	2.8252	8.65077	7.06602
1	194216816	194217125	PGC_005_borad_peak_16608	28	.	2.14598	4.274	2.85316
1	194363210	194363269	PGC_005_borad_peak_16636	16	.	1.77143	3.00617	1.67367
1	194497638	194498397	PGC_005_borad_peak_16649	71	.	2.76437	8.71983	7.14119
1	194502039	194502486	PGC_005_borad_peak_16650	27	.	2.09763	4.1431	2.74082
1	194517915	194519267	PGC_005_borad_peak_16651	118	.	3.34363	13.571	11.8635
1	194585352	194585606	PGC_005_borad_peak_16659	38	.	1.97488	5.37076	3.88937
1	194620510	194621083	PGC_005_borad_peak_16665	65	.	2.72726	8.14868	6.56058
1	194622166	194622302	PGC_005_borad_peak_16666	37	.	2.32527	5.22406	3.75158
1	194678793	194679135	PGC_005_borad_peak_16670	185	.	4.57805	20.4455	18.5313
1	194690003	194690204	PGC_005_borad_peak_16672	77	.	2.56033	9.3244	7.70799
1	194765974	194766148	PGC_005_borad_peak_16678	81	.	3.1269	9.75953	8.11874
1	194839959	194840524	PGC_005_borad_peak_16682	215	.	2.85103	23.3395	21.5567
1	194963507	194963837	PGC_005_borad_peak_16697	38	.	2.30676	5.34552	3.85787
1	195142673	195143258	PGC_005_borad_peak_16708	33	.	2.17288	4.84856	3.3949
1	195190917	195191232	PGC_005_borad_peak_16716	97	.	3.42086	11.4232	9.71177
1	195238663	195238782	PGC_005_borad_peak_16720	17	.	1.95307	3.07862	1.73098
1	195299549	195299760	PGC_005_borad_peak_16729	52	.	2.66049	6.78916	5.25002
1	195347977	195348481	PGC_005_borad_peak_16733	31	.	2.26962	4.61781	3.17687
1	195446503	195446688	PGC_005_borad_peak_16744	48	.	2.59075	6.33013	4.80429
1	195468763	195469122	PGC_005_borad_peak_16745	31	.	2.27645	4.58923	3.14197
1	195526678	195527195	PGC_005_borad_peak_16748	104	.	3.30986	12.1021	10.4577
1	195602700	195602951	PGC_005_borad_peak_16750	99	.	3.4186	11.6925	9.99032
1	195653493	195653910	PGC_005_borad_peak_16754	13	.	1.66666	2.63797	1.33647
1	195718357	195718755	PGC_005_borad_peak_16762	38	.	2.1444	5.33958	3.87078
1	195820344	195820612	PGC_005_borad_peak_16778	54	.	1.81051	6.97228	5.42657
1	195850178	195850401	PGC_005_borad_peak_16785	44	.	2.20724	5.9256	4.43467
1	195858286	195858445	PGC_005_borad_peak_16787	19	.	1.80477	3.33866	1.97874
1	195904582	195906139	PGC_005_borad_peak_16792	178	.	2.34863	19.6454	17.8216
1	195932681	195933085	PGC_005_borad_peak_16796	32	.	2.26284	4.68875	3.24014
1	196001475	196001761	PGC_005_borad_peak_16800	28	.	2.18354	4.31755	2.89736
1	196089141	196089377	PGC_005_borad_peak_16806	40	.	2.38837	5.52512	4.03097
1	196115387	196115441	PGC_005_borad_peak_16811	17	.	1.4724	3.10864	1.76963
1	196124220	196125125	PGC_005_borad_peak_16814	63	.	1.90118	7.88161	6.33356
1	196140607	196141131	PGC_005_borad_peak_16818	80	.	2.08872	9.65695	8.03182
1	196412231	196412615	PGC_005_borad_peak_16856	442	.	3.9715	46.2847	44.2197
1	196428858	196429356	PGC_005_borad_peak_16859	622	.	5.28691	64.582	62.294
10	282296	282656	PGC_005_borad_peak_16888	21	.	2.00951	3.47646	2.10634
10	309940	310352	PGC_005_borad_peak_16894	22	.	2.0457	3.61591	2.23832
10	345890	346804	PGC_005_borad_peak_16899	25	.	2.05863	3.99587	2.5914
10	407693	407919	PGC_005_borad_peak_16916	23	.	2.06505	3.78366	2.39941
10	513212	514011	PGC_005_borad_peak_16940	18	.	1.94909	3.21917	1.86421
10	534115	534376	PGC_005_borad_peak_16943	14	.	1.81814	2.72692	1.4193
10	562083	562345	PGC_005_borad_peak_16950	13	.	1.80094	2.63775	1.33158
10	662474	663048	PGC_005_borad_peak_16960	156	.	4.12738	17.514	15.6954
10	748032	748159	PGC_005_borad_peak_16974	29	.	1.99377	4.38196	2.95259
10	754194	754688	PGC_005_borad_peak_16977	41	.	2.05326	5.60493	4.1201
10	765546	770555	PGC_005_borad_peak_16979	90	.	2.12586	10.7229	9.05823
10	924279	925416	PGC_005_borad_peak_16996	168	.	3.51804	18.628	16.8254
10	939114	939326	PGC_005_borad_peak_16998	14	.	1.87469	2.76104	1.44162
10	1376414	1377140	PGC_005_borad_peak_17040	158	.	3.63893	17.5788	15.8042
10	1388341	1388917	PGC_005_borad_peak_17044	146	.	2.43405	16.4725	14.6621
10	1394810	1395042	PGC_005_borad_peak_17046	132	.	2.47806	14.9922	13.2312
10	1406261	1406544	PGC_005_borad_peak_17048	41	.	2.30681	5.67721	4.18616
10	1419942	1420401	PGC_005_borad_peak_17049	70	.	2.5292	8.67948	7.08663
10	1425800	1427039	PGC_005_borad_peak_17050	30	.	1.91058	4.44255	3.01399
10	1529376	1530103	PGC_005_borad_peak_17053	21	.	2.03967	3.51283	2.14106
10	1633715	1634459	PGC_005_borad_peak_17061	34	.	2.01491	4.87756	3.42274
10	1660335	1660627	PGC_005_borad_peak_17065	211	.	2.91978	23.088	21.159
10	1693012	1693192	PGC_005_borad_peak_17068	15	.	1.89478	2.84003	1.51316
10	1716024	1716360	PGC_005_borad_peak_17070	167	.	2.80202	18.6346	16.7977
10	1836519	1836933	PGC_005_borad_peak_17080	48	.	2.57055	6.3995	4.87616
10	2092068	2092350	PGC_005_borad_peak_17098	72	.	2.98519	8.89609	7.28832
10	2140686	2140912	PGC_005_borad_peak_17100	21	.	2.05607	3.53581	2.1547
10	2178537	2178735	PGC_005_borad_peak_17104	66	.	2.86965	8.19652	6.61681
10	2221440	2222204	PGC_005_borad_peak_17107	34	.	2.34001	4.93004	3.46681
10	2257845	2258528	PGC_005_borad_peak_17110	429	.	4.41455	45.0454	42.9132
10	2293055	2293863	PGC_005_borad_peak_17116	62	.	2.34514	7.7901	6.28405
10	2323998	2324520	PGC_005_borad_peak_17119	63	.	2.86338	7.9467	6.35742
10	2346370	2346739	PGC_005_borad_peak_17121	73	.	3.01016	8.99371	7.3782
10	2444473	2444913	PGC_005_borad_peak_17133	53	.	1.9859	6.82701	5.30192
10	2455561	2456126	PGC_005_borad_peak_17135	114	.	2.74828	13.1568	11.4564
10	2553600	2553779	PGC_005_borad_peak_17146	73	.	3.04273	9.01249	7.3813
10	2601815	2602221	PGC_005_borad_peak_17153	30	.	2.01338	4.51465	3.09107
10	2604107	2604145	PGC_005_borad_peak_17154	18	.	1.85162	3.23354	1.87905
10	2605472	2605677	PGC_005_borad_peak_17155	52	.	2.35941	6.79534	5.25217
10	2609843	2610177	PGC_005_borad_peak_17156	18	.	1.82025	3.18258	1.83465
10	2766311	2766472	PGC_005_borad_peak_17178	16	.	1.70095	2.96573	1.63446
10	2794414	2795567	PGC_005_borad_peak_17182	146	.	2.94937	16.4635	14.69
10	2823010	2823150	PGC_005_borad_peak_17187	21	.	2.00995	3.57199	2.1939
10	2863256	2863558	PGC_005_borad_peak_17193	16	.	1.90669	2.97384	1.64667
10	2882192	2882571	PGC_005_borad_peak_17197	15	.	1.85606	2.83342	1.51215
10	3193555	3194109	PGC_005_borad_peak_17216	221	.	4.09431	24.0829	22.1774
10	3280475	3280632	PGC_005_borad_peak_17222	45	.	2.57546	6.11982	4.59006
10	3332503	3333412	PGC_005_borad_peak_17223	100	.	3.19684	11.7048	10.0923
10	3376476	3377327	PGC_005_borad_peak_17228	17	.	1.52583	3.12869	1.78842
10	3390115	3390280	PGC_005_borad_peak_17230	26	.	2.16494	4.03633	2.62105
10	3426528	3426671	PGC_005_borad_peak_17232	32	.	2.31471	4.75049	3.29027
10	3571921	3572161	PGC_005_borad_peak_17238	168	.	3.59623	18.6642	16.8267
10	3671429	3671759	PGC_005_borad_peak_17243	208	.	3.26931	22.7897	20.8662
10	3709674	3710154	PGC_005_borad_peak_17247	34	.	2.2409	4.94265	3.49374
10	3966441	3966507	PGC_005_borad_peak_17261	34	.	2.33794	4.89108	3.4259
10	4109917	4110470	PGC_005_borad_peak_17268	17	.	1.96899	3.14521	1.79205
10	4117461	4118467	PGC_005_borad_peak_17270	332	.	4.25324	35.2358	33.2625
10	4383359	4383646	PGC_005_borad_peak_17287	131	.	3.72411	14.8929	13.1615
10	4718693	4719728	PGC_005_borad_peak_17302	138	.	3.34104	15.6211	13.8903
10	4799553	4799768	PGC_005_borad_peak_17309	49	.	2.45649	6.42335	4.9005
10	4842665	4842938	PGC_005_borad_peak_17314	30	.	2.24636	4.44476	3.0066
10	5143654	5143941	PGC_005_borad_peak_17333	79	.	2.96929	9.56506	7.98848
10	5178265	5178577	PGC_005_borad_peak_17335	61	.	2.85321	7.74851	6.15423
10	5187115	5187700	PGC_005_borad_peak_17337	90	.	3.07969	10.6722	9.07901
10	5245937	5246126	PGC_005_borad_peak_17343	81	.	3.16361	9.83706	8.18141
10	5283926	5284166	PGC_005_borad_peak_17352	123	.	3.26568	14.0338	12.3095
10	5326255	5326360	PGC_005_borad_peak_17365	16	.	1.9115	2.93788	1.612
10	5332119	5332681	PGC_005_borad_peak_17367	123	.	3.30758	14.0598	12.3942
10	5626582	5627148	PGC_005_borad_peak_17381	29	.	2.22029	4.36473	2.93766
10	5995713	5996096	PGC_005_borad_peak_17395	178	.	4.3089	19.696	17.8598
10	6125970	6126278	PGC_005_borad_peak_17403	26	.	2.08362	4.06798	2.66085
10	6179442	6179884	PGC_005_borad_peak_17412	220	.	3.89545	24.0104	22.0987
10	6260005	6260235	PGC_005_borad_peak_17420	125	.	3.72064	14.3072	12.5603
10	6384323	6384624	PGC_005_borad_peak_17425	172	.	4.01514	19.0312	17.2832
10	6444661	6444668	PGC_005_borad_peak_17433	11	.	1.69828	2.47857	1.19689
10	6698055	6698226	PGC_005_borad_peak_17448	51	.	2.6578	6.66269	5.11823
10	6703841	6704043	PGC_005_borad_peak_17450	28	.	2.21881	4.31512	2.88551
10	6860172	6860454	PGC_005_borad_peak_17467	40	.	2.43519	5.52227	4.03876
10	7145135	7145362	PGC_005_borad_peak_17485	26	.	2.16611	4.05387	2.63927
10	7383008	7383186	PGC_005_borad_peak_17496	44	.	2.0568	5.89294	4.40345
10	7685884	7687724	PGC_005_borad_peak_17528	65	.	2.56628	8.058	6.51772
10	7847813	7848013	PGC_005_borad_peak_17545	17	.	1.60944	3.07599	1.73691
10	7856951	7857196	PGC_005_borad_peak_17547	113	.	2.34409	13.036	11.3563
10	7918843	7919221	PGC_005_borad_peak_17557	64	.	2.72562	8.01171	6.48942
10	7961554	7961771	PGC_005_borad_peak_17560	20	.	2.02577	3.41207	2.04176
10	8058037	8059380	PGC_005_borad_peak_17570	242	.	3.55326	26.1046	24.2612
10	8075428	8075967	PGC_005_borad_peak_17572	22	.	1.98002	3.64686	2.26569
10	8158888	8159629	PGC_005_borad_peak_17580	487	.	5.58119	50.8908	48.721
10	8273476	8274389	PGC_005_borad_peak_17583	430	.	5.49375	45.2441	43.016
10	8336672	8337806	PGC_005_borad_peak_17590	302	.	4.73327	32.3277	30.2889
10	8534358	8534575	PGC_005_borad_peak_17602	32	.	2.2833	4.72238	3.27948
10	8558249	8558611	PGC_005_borad_peak_17605	122	.	3.69809	14.0349	12.287
10	8619637	8619773	PGC_005_borad_peak_17619	17	.	1.86156	3.11726	1.77553
10	8656676	8657005	PGC_005_borad_peak_17626	97	.	2.72763	11.412	9.73603
10	8659312	8660419	PGC_005_borad_peak_17627	70	.	2.40276	8.65426	7.04127
10	8672474	8672778	PGC_005_borad_peak_17631	43	.	1.57662	5.85688	4.35021
10	8684841	8685425	PGC_005_borad_peak_17637	229	.	3.37895	24.9361	22.9906
10	8745611	8745946	PGC_005_borad_peak_17649	141	.	3.69815	15.9249	14.1446
10	8979928	8980454	PGC_005_borad_peak_17671	17	.	1.75419	3.09714	1.75732
10	8985265	8985579	PGC_005_borad_peak_17673	36	.	1.97678	5.17071	3.69011
10	9176763	9177030	PGC_005_borad_peak_17700	84	.	2.775	10.148	8.49265
10	9363170	9363727	PGC_005_borad_peak_17711	123	.	3.58087	14.0715	12.3708
10	9464398	9465285	PGC_005_borad_peak_17715	654	.	5.98901	67.7908	65.4213
10	9582934	9583141	PGC_005_borad_peak_17720	45	.	2.54105	6.03566	4.52053
10	9605750	9607054	PGC_005_borad_peak_17722	135	.	3.42828	15.3096	13.5632
10	9701240	9701529	PGC_005_borad_peak_17729	59	.	2.77563	7.46833	5.9012
10	9793622	9793883	PGC_005_borad_peak_17738	85	.	2.71071	10.1293	8.51227
10	9943631	9944014	PGC_005_borad_peak_17757	46	.	2.43302	6.15679	4.63863
10	9969493	9969975	PGC_005_borad_peak_17761	53	.	2.57571	6.95155	5.39891
10	10038624	10039443	PGC_005_borad_peak_17772	74	.	2.5437	8.97367	7.40959
10	10406858	10407146	PGC_005_borad_peak_17801	78	.	2.36188	9.48668	7.8545
10	10582511	10583060	PGC_005_borad_peak_17811	135	.	3.89111	15.3318	13.5461
10	11060595	11061063	PGC_005_borad_peak_17858	73	.	2.97601	8.90305	7.30043
10	11119059	11119339	PGC_005_borad_peak_17862	42	.	2.43393	5.69071	4.20356
10	11202093	11202244	PGC_005_borad_peak_17876	21	.	2.06787	3.56956	2.18299
10	11209318	11209623	PGC_005_borad_peak_17877	19	.	1.99956	3.30125	1.93994
10	11375649	11375995	PGC_005_borad_peak_17901	56	.	2.68622	7.20081	5.66571
10	11387020	11388234	PGC_005_borad_peak_17903	510	.	5.08833	53.2453	51.005
10	11510939	11512038	PGC_005_borad_peak_17914	253	.	4.03695	27.2779	25.3675
10	11867485	11868323	PGC_005_borad_peak_17945	319	.	4.83674	33.9592	31.9998
10	11959601	11960094	PGC_005_borad_peak_17953	36	.	2.06699	5.14803	3.67584
10	11960914	11961222	PGC_005_borad_peak_17954	153	.	3.34996	17.1248	15.3123
10	11973999	11974172	PGC_005_borad_peak_17956	164	.	4.21646	18.3048	16.4728
10	12103187	12103311	PGC_005_borad_peak_17972	21	.	2.04172	3.48091	2.10524
10	12210826	12210880	PGC_005_borad_peak_17981	17	.	1.96217	3.13692	1.78968
10	12229130	12229347	PGC_005_borad_peak_17984	20	.	2.04324	3.46969	2.09197
10	12576656	12577377	PGC_005_borad_peak_18013	29	.	2.12818	4.33091	2.91034
10	12580629	12580862	PGC_005_borad_peak_18014	22	.	2.00247	3.63953	2.25771
10	12755753	12756728	PGC_005_borad_peak_18035	82	.	3.04325	9.88616	8.28573
10	12778314	12779145	PGC_005_borad_peak_18037	266	.	4.01081	28.6446	26.619
10	12801668	12801947	PGC_005_borad_peak_18040	38	.	2.42349	5.37976	3.89405
10	12856501	12857729	PGC_005_borad_peak_18051	153	.	3.91089	17.1027	15.3371
10	12882741	12885397	PGC_005_borad_peak_18054	189	.	2.2505	20.769	18.9531
10	12905823	12906645	PGC_005_borad_peak_18058	36	.	1.70472	5.09375	3.63191
10	12907330	12907630	PGC_005_borad_peak_18059	100	.	2.11203	11.7405	10.026
10	12912384	12915170	PGC_005_borad_peak_18062	35	.	1.56414	5.04092	3.58473
10	12929723	12929910	PGC_005_borad_peak_18066	28	.	2.03482	4.27008	2.85124
10	12946148	12946475	PGC_005_borad_peak_18069	98	.	2.17438	11.5603	9.8736
10	12953856	12954081	PGC_005_borad_peak_18072	21	.	1.4361	3.54381	2.16709
10	12962730	12963696	PGC_005_borad_peak_18075	118	.	2.54305	13.5372	11.819
10	13069151	13069421	PGC_005_borad_peak_18087	89	.	3.28307	10.6659	8.98841
10	13092554	13093554	PGC_005_borad_peak_18090	131	.	3.7141	14.9212	13.1833
10	13103518	13104159	PGC_005_borad_peak_18093	104	.	2.76473	12.1436	10.4295
10	13141672	13143318	PGC_005_borad_peak_18101	88	.	2.1458	10.4977	8.84882
10	13200149	13200203	PGC_005_borad_peak_18109	17	.	1.70474	3.12851	1.78618
10	13216460	13216866	PGC_005_borad_peak_18111	28	.	2.12457	4.23971	2.8194
10	13237301	13238403	PGC_005_borad_peak_18112	253	.	2.62917	27.2531	25.3962
10	13288881	13289345	PGC_005_borad_peak_18121	17	.	1.88307	3.05286	1.71886
10	13293633	13293804	PGC_005_borad_peak_18123	34	.	2.34141	4.91728	3.45173
10	13452387	13452723	PGC_005_borad_peak_18137	44	.	2.21369	5.97118	4.47971
10	13475596	13476135	PGC_005_borad_peak_18140	139	.	3.80339	15.6988	13.9555
10	13558664	13559231	PGC_005_borad_peak_18145	96	.	3.22993	11.2617	9.62889
10	13575746	13576731	PGC_005_borad_peak_18148	51	.	2.44612	6.63302	5.12518
10	13615929	13617290	PGC_005_borad_peak_18149	323	.	4.37165	34.3203	32.3716
10	13667240	13667416	PGC_005_borad_peak_18152	42	.	2.45866	5.7223	4.23684
10	13779590	13779855	PGC_005_borad_peak_18155	247	.	4.54505	26.7043	24.7929
10	13783875	13785033	PGC_005_borad_peak_18156	122	.	3.18587	13.8769	12.2146
10	13869968	13870165	PGC_005_borad_peak_18160	14	.	1.88872	2.81877	1.49439
10	13934186	13934801	PGC_005_borad_peak_18167	119	.	3.62061	13.6974	11.9768
10	13957234	13957553	PGC_005_borad_peak_18169	42	.	2.07605	5.73593	4.23121
10	13982281	13982485	PGC_005_borad_peak_18175	16	.	1.6937	2.93757	1.61105
10	14131997	14132123	PGC_005_borad_peak_18188	29	.	2.23375	4.40636	2.97359
10	14143128	14143669	PGC_005_borad_peak_18189	39	.	2.40041	5.4391	3.97034
10	14193851	14194020	PGC_005_borad_peak_18197	62	.	2.28978	7.81629	6.23719
10	14255066	14255645	PGC_005_borad_peak_18202	367	.	5.03467	38.787	36.736
10	14256686	14257409	PGC_005_borad_peak_18203	35	.	2.10684	4.98109	3.5314
10	14316764	14317716	PGC_005_borad_peak_18216	46	.	2.39826	6.12929	4.61503
10	14416160	14416345	PGC_005_borad_peak_18228	21	.	2.05184	3.52093	2.15025
10	14523423	14523800	PGC_005_borad_peak_18238	158	.	2.88157	17.7307	15.8773
10	14545085	14545884	PGC_005_borad_peak_18241	41	.	2.15143	5.6462	4.15387
10	14548054	14548366	PGC_005_borad_peak_18243	46	.	2.14699	6.17656	4.663
10	14550870	14551015	PGC_005_borad_peak_18244	24	.	1.8964	3.79376	2.40415
10	14580670	14582498	PGC_005_borad_peak_18248	68	.	2.91025	8.45214	6.85727
10	14711937	14712366	PGC_005_borad_peak_18267	74	.	2.34592	9.12177	7.49112
10	14720402	14721219	PGC_005_borad_peak_18269	69	.	2.76675	8.51569	6.92187
10	14727144	14728318	PGC_005_borad_peak_18271	77	.	2.61943	9.30793	7.73387
10	14744866	14745038	PGC_005_borad_peak_18274	22	.	2.07754	3.65159	2.26544
10	14753783	14754025	PGC_005_borad_peak_18276	19	.	1.89794	3.28118	1.92551
10	14766143	14768094	PGC_005_borad_peak_18278	209	.	3.01313	22.8056	20.9647
10	14785600	14786036	PGC_005_borad_peak_18280	62	.	2.50021	7.77501	6.2067
10	14826759	14828044	PGC_005_borad_peak_18282	174	.	3.63155	19.1867	17.4072
10	14830241	14830883	PGC_005_borad_peak_18283	85	.	2.7235	10.2357	8.58047
10	14834521	14835074	PGC_005_borad_peak_18284	41	.	2.29174	5.59301	4.11129
10	14874063	14875023	PGC_005_borad_peak_18289	72	.	2.51085	8.86009	7.28162
10	14876175	14877568	PGC_005_borad_peak_18290	84	.	2.5276	10.0326	8.42104
10	14885702	14886362	PGC_005_borad_peak_18292	91	.	2.83688	10.7824	9.193
10	14890325	14890817	PGC_005_borad_peak_18293	22	.	2.02894	3.62952	2.24755
10	15084401	15084688	PGC_005_borad_peak_18308	77	.	3.08441	9.43147	7.79693
10	15146591	15146848	PGC_005_borad_peak_18312	19	.	1.98083	3.3399	1.98107
10	15168612	15170531	PGC_005_borad_peak_18316	98	.	3.06739	11.4957	9.89316
10	15253278	15254720	PGC_005_borad_peak_18320	220	.	3.01672	23.8378	22.0218
10	15259595	15259880	PGC_005_borad_peak_18321	46	.	2.4914	6.12383	4.60002
10	15266533	15266808	PGC_005_borad_peak_18322	19	.	1.82038	3.31942	1.96025
10	15267860	15268481	PGC_005_borad_peak_18323	248	.	4.1527	26.8638	24.8452
10	15271434	15271837	PGC_005_borad_peak_18324	109	.	2.87948	12.6219	10.9045
10	15293012	15293355	PGC_005_borad_peak_18327	42	.	2.30757	5.69342	4.21659
10	15312427	15313376	PGC_005_borad_peak_18332	519	.	5.48042	54.2019	51.9812
10	15321578	15321717	PGC_005_borad_peak_18334	15	.	1.90744	2.89576	1.56472
10	15346588	15346957	PGC_005_borad_peak_18337	43	.	2.50297	5.86243	4.35939
10	15424401	15424621	PGC_005_borad_peak_18342	109	.	3.54066	12.6485	10.9243
10	15573410	15573893	PGC_005_borad_peak_18353	171	.	3.62476	18.9644	17.1593
10	15576798	15577008	PGC_005_borad_peak_18354	175	.	4.11431	19.4352	17.5884
10	15628534	15628928	PGC_005_borad_peak_18358	45	.	2.24555	6.06278	4.57248
10	15643338	15644820	PGC_005_borad_peak_18360	246	.	4.04804	26.636	24.6616
10	15731872	15732081	PGC_005_borad_peak_18366	174	.	4.305	19.2908	17.4481
10	15739879	15740068	PGC_005_borad_peak_18367	44	.	2.48276	5.89428	4.40425
10	15775149	15775530	PGC_005_borad_peak_18368	88	.	3.26509	10.5095	8.83398
10	15845022	15845180	PGC_005_borad_peak_18372	56	.	1.83358	7.24273	5.67397
10	15856849	15857296	PGC_005_borad_peak_18374	53	.	2.04296	6.93208	5.37031
10	15865743	15866301	PGC_005_borad_peak_18378	282	.	3.10799	30.2069	28.2241
10	15871821	15872068	PGC_005_borad_peak_18379	43	.	1.82866	5.88965	4.39404
10	15875398	15875597	PGC_005_borad_peak_18380	23	.	1.68726	3.71266	2.32428
10	15878482	15878812	PGC_005_borad_peak_18382	47	.	1.93501	6.28094	4.78056
10	15880477	15880917	PGC_005_borad_peak_18383	31	.	1.80607	4.59265	3.15046
10	15906007	15906256	PGC_005_borad_peak_18389	55	.	1.78162	7.14249	5.58955
10	15997709	15998001	PGC_005_borad_peak_18397	40	.	2.4367	5.56816	4.08703
10	16030357	16030564	PGC_005_borad_peak_18398	37	.	2.38279	5.17565	3.70125
10	16069381	16070388	PGC_005_borad_peak_18400	424	.	4.05411	44.4661	42.4738
10	16100680	16100986	PGC_005_borad_peak_18402	393	.	4.54946	41.4369	39.3103
10	16102242	16102919	PGC_005_borad_peak_18403	531	.	5.23093	55.4909	53.1886
10	16119538	16119774	PGC_005_borad_peak_18407	65	.	2.93008	8.20542	6.59318
10	16123373	16123649	PGC_005_borad_peak_18408	223	.	4.84354	24.2418	22.3158
10	16226461	16226676	PGC_005_borad_peak_18416	47	.	2.60279	6.28189	4.74619
10	16255094	16255274	PGC_005_borad_peak_18420	59	.	2.7457	7.49732	5.9469
10	16262412	16262611	PGC_005_borad_peak_18421	123	.	3.47215	14.0267	12.3647
10	16277971	16278379	PGC_005_borad_peak_18424	69	.	2.53136	8.51112	6.9685
10	16282600	16283199	PGC_005_borad_peak_18425	123	.	3.1192	14.0543	12.3287
10	16426632	16426997	PGC_005_borad_peak_18436	20	.	1.90697	3.35901	2.00249
10	16633545	16633730	PGC_005_borad_peak_18451	40	.	2.46627	5.53586	4.03435
10	16770973	16771152	PGC_005_borad_peak_18457	36	.	2.10075	5.11759	3.64879
10	16810384	16810728	PGC_005_borad_peak_18465	148	.	3.48191	16.6826	14.8912
10	16834758	16834923	PGC_005_borad_peak_18470	18	.	1.85083	3.15762	1.8132
10	16850280	16850598	PGC_005_borad_peak_18474	33	.	2.13874	4.77554	3.33338
10	16867600	16868098	PGC_005_borad_peak_18476	47	.	2.46015	6.24031	4.72691
10	17210294	17210502	PGC_005_borad_peak_18498	42	.	2.24073	5.77882	4.28479
10	17269544	17269854	PGC_005_borad_peak_18505	124	.	3.57905	14.1845	12.4911
10	17396275	17398094	PGC_005_borad_peak_18512	25	.	2.15261	4.00074	2.59096
10	17626312	17626995	PGC_005_borad_peak_18528	60	.	1.90393	7.62742	6.06535
10	17838608	17839529	PGC_005_borad_peak_18553	83	.	2.39347	9.904	8.34328
10	17841670	17842801	PGC_005_borad_peak_18554	56	.	2.199	7.19381	5.65827
10	17861642	17861855	PGC_005_borad_peak_18559	23	.	2.10634	3.77595	2.38442
10	17888086	17888682	PGC_005_borad_peak_18563	80	.	3.06329	9.70029	8.06539
10	17908525	17908985	PGC_005_borad_peak_18567	91	.	2.60659	10.7513	9.12132
10	17936048	17936461	PGC_005_borad_peak_18574	42	.	2.03914	5.70983	4.21262
10	17991094	17992785	PGC_005_borad_peak_18579	41	.	2.25252	5.58605	4.12202
10	18008814	18009748	PGC_005_borad_peak_18581	47	.	2.33189	6.26706	4.7693
10	18236291	18236568	PGC_005_borad_peak_18600	89	.	3.24106	10.5916	8.92853
10	18277573	18277769	PGC_005_borad_peak_18601	13	.	1.85844	2.69516	1.38158
10	18283744	18284456	PGC_005_borad_peak_18602	27	.	2.18451	4.17672	2.75914
10	18740515	18740815	PGC_005_borad_peak_18630	24	.	1.88283	3.87282	2.47457
10	18755618	18755857	PGC_005_borad_peak_18633	65	.	2.39316	8.10036	6.50825
10	18767404	18767783	PGC_005_borad_peak_18637	68	.	2.58781	8.4123	6.82761
10	18770510	18770964	PGC_005_borad_peak_18638	87	.	2.91855	10.3552	8.70153
10	18772576	18773082	PGC_005_borad_peak_18639	16	.	1.89557	2.95524	1.62665
10	18779624	18780181	PGC_005_borad_peak_18640	15	.	1.90228	2.86518	1.53508
10	18798014	18798889	PGC_005_borad_peak_18643	326	.	4.63276	34.6198	32.6482
10	18919150	18919357	PGC_005_borad_peak_18661	39	.	2.41035	5.43338	3.95949
10	19073616	19074737	PGC_005_borad_peak_18667	187	.	4.34859	20.6563	18.7493
10	19092952	19093168	PGC_005_borad_peak_18671	11	.	1.40293	2.47158	1.18729
10	19187495	19188154	PGC_005_borad_peak_18682	50	.	2.18265	6.56462	5.07506
10	19271618	19271940	PGC_005_borad_peak_18693	22	.	1.99621	3.65973	2.27725
10	19298664	19298883	PGC_005_borad_peak_18695	134	.	2.903	15.2421	13.4515
10	19357148	19357324	PGC_005_borad_peak_18704	59	.	2.14601	7.45943	5.90983
10	19385600	19386044	PGC_005_borad_peak_18707	13	.	1.78692	2.68101	1.37964
10	19471530	19472472	PGC_005_borad_peak_18716	30	.	1.85162	4.513	3.07936
10	19480838	19481032	PGC_005_borad_peak_18718	20	.	1.86295	3.46035	2.08981
10	19485788	19485972	PGC_005_borad_peak_18720	13	.	1.78571	2.63387	1.33488
10	19551846	19551899	PGC_005_borad_peak_18731	14	.	1.87763	2.77616	1.45598
10	19588029	19588165	PGC_005_borad_peak_18733	19	.	1.99864	3.29696	1.9359
10	19605213	19605513	PGC_005_borad_peak_18736	37	.	2.04922	5.15571	3.70164
10	19786325	19786963	PGC_005_borad_peak_18751	53	.	2.67462	6.89247	5.35028
10	19823312	19823600	PGC_005_borad_peak_18753	108	.	3.53215	12.5963	10.8754
10	19904799	19905071	PGC_005_borad_peak_18761	16	.	1.75961	3.01245	1.67725
10	19911827	19912120	PGC_005_borad_peak_18763	38	.	1.95633	5.32038	3.85116
10	19925873	19926309	PGC_005_borad_peak_18765	17	.	1.67069	3.10042	1.75985
10	19979159	19979321	PGC_005_borad_peak_18771	20	.	1.60956	3.3685	2.00754
10	19982490	19982889	PGC_005_borad_peak_18772	45	.	2.1242	6.0633	4.54247
10	20000260	20000666	PGC_005_borad_peak_18775	54	.	2.13229	6.99465	5.43175
10	20002482	20002624	PGC_005_borad_peak_18776	37	.	1.87282	5.26313	3.78606
10	20015795	20016786	PGC_005_borad_peak_18779	56	.	1.84356	7.19934	5.64006
10	20040381	20040635	PGC_005_borad_peak_18784	24	.	1.50495	3.84097	2.4531
10	20103283	20103674	PGC_005_borad_peak_18794	24	.	1.6282	3.80295	2.41035
10	20123679	20124052	PGC_005_borad_peak_18798	178	.	2.60409	19.6787	17.8721
10	20154318	20154552	PGC_005_borad_peak_18804	38	.	1.57015	5.35979	3.89974
10	20155627	20156351	PGC_005_borad_peak_18805	45	.	1.63493	6.10554	4.59037
10	20160372	20161671	PGC_005_borad_peak_18807	71	.	1.95308	8.7061	7.1262
10	20248900	20249135	PGC_005_borad_peak_18815	32	.	2.28822	4.69629	3.25148
10	20268245	20269520	PGC_005_borad_peak_18819	66	.	2.83603	8.25759	6.69462
11	138860	139036	PGC_005_borad_peak_18836	271	.	5.32441	29.109	27.1107
11	195317	195583	PGC_005_borad_peak_18840	116	.	3.64757	13.3494	11.604
11	338121	339230	PGC_005_borad_peak_18849	31	.	1.91776	4.53139	3.11078
11	380909	382040	PGC_005_borad_peak_18854	34	.	2.31984	4.93764	3.48653
11	414063	414245	PGC_005_borad_peak_18858	61	.	2.20614	7.73309	6.15194
11	423207	423914	PGC_005_borad_peak_18860	298	.	3.29699	31.9188	29.853
11	444910	445065	PGC_005_borad_peak_18865	25	.	1.80416	3.91793	2.52685
11	516694	517684	PGC_005_borad_peak_18873	43	.	2.21607	5.8195	4.31429
11	524283	524995	PGC_005_borad_peak_18874	45	.	1.76133	6.05421	4.56732
11	602196	602464	PGC_005_borad_peak_18886	41	.	2.44412	5.6547	4.1552
11	724218	725280	PGC_005_borad_peak_18893	120	.	2.60309	13.7165	12.086
11	744188	744490	PGC_005_borad_peak_18897	85	.	2.20725	10.2246	8.57954
11	983431	985433	PGC_005_borad_peak_18924	112	.	3.02885	12.9489	11.2994
11	1050992	1051859	PGC_005_borad_peak_18930	55	.	2.67494	7.06245	5.5296
11	1083278	1085293	PGC_005_borad_peak_18935	30	.	1.80699	4.51373	3.08717
11	1088697	1088716	PGC_005_borad_peak_18936	17	.	1.6423	3.13748	1.79374
11	1091931	1092236	PGC_005_borad_peak_18938	103	.	2.69366	12.1014	10.396
11	1096859	1097701	PGC_005_borad_peak_18940	136	.	2.85824	15.3367	13.6291
11	1217664	1218294	PGC_005_borad_peak_18957	109	.	2.31177	12.6089	10.9355
11	1277592	1277910	PGC_005_borad_peak_18966	83	.	2.15325	9.99093	8.35327
11	1351240	1351587	PGC_005_borad_peak_18974	124	.	2.94854	14.1513	12.4488
11	1355802	1355938	PGC_005_borad_peak_18975	25	.	1.98859	3.99323	2.58806
11	1552846	1553076	PGC_005_borad_peak_18993	19	.	2.001	3.29365	1.93067
11	1575960	1576224	PGC_005_borad_peak_18994	28	.	2.19297	4.30612	2.89226
11	1606498	1607187	PGC_005_borad_peak_18997	45	.	2.50989	6.05793	4.56105
11	1648882	1649277	PGC_005_borad_peak_19000	25	.	2.13792	3.94534	2.54098
11	2003665	2003867	PGC_005_borad_peak_19029	26	.	1.77221	4.06516	2.66268
11	2040370	2040769	PGC_005_borad_peak_19030	58	.	2.7688	7.37653	5.80837
11	2102556	2103203	PGC_005_borad_peak_19037	38	.	2.29585	5.33212	3.86359
11	2107382	2107876	PGC_005_borad_peak_19038	78	.	2.82625	9.42092	7.83181
11	2199824	2200008	PGC_005_borad_peak_19048	49	.	2.58254	6.47222	4.95881
11	2251861	2252139	PGC_005_borad_peak_19053	27	.	2.10064	4.16083	2.74304
11	2302278	2303444	PGC_005_borad_peak_19061	42	.	2.42769	5.74395	4.24596
11	2307739	2308470	PGC_005_borad_peak_19062	34	.	2.28994	4.89578	3.45966
11	2316159	2316606	PGC_005_borad_peak_19065	67	.	2.78378	8.28256	6.71979
11	2378645	2378895	PGC_005_borad_peak_19073	57	.	2.46362	7.27963	5.71332
11	2380324	2380660	PGC_005_borad_peak_19074	269	.	4.26351	29.033	26.9915
11	2721539	2721703	PGC_005_borad_peak_19102	21	.	1.83546	3.49302	2.12331
11	2734505	2734697	PGC_005_borad_peak_19105	40	.	1.93184	5.57522	4.08655
11	2766846	2767061	PGC_005_borad_peak_19110	55	.	2.39368	7.0986	5.55344
11	2817496	2818258	PGC_005_borad_peak_19116	22	.	1.89628	3.63283	2.2555
11	2823766	2824430	PGC_005_borad_peak_19118	27	.	1.97327	4.17894	2.77053
11	2829987	2830632	PGC_005_borad_peak_19120	40	.	2.14714	5.56913	4.08819
11	2836177	2836842	PGC_005_borad_peak_19122	24	.	1.87334	3.81371	2.42375
11	2842338	2843045	PGC_005_borad_peak_19124	26	.	1.95588	4.01665	2.61148
11	2845508	2846182	PGC_005_borad_peak_19125	20	.	1.8424	3.36376	2.00123
11	2848545	2849317	PGC_005_borad_peak_19126	30	.	2.00747	4.48912	3.05678
11	2851657	2852351	PGC_005_borad_peak_19127	28	.	1.94674	4.29024	2.87352
11	3590847	3590914	PGC_005_borad_peak_19190	19	.	1.99904	3.27177	1.90825
11	3699515	3700307	PGC_005_borad_peak_19198	547	.	6.07419	57.0802	54.7551
11	3749614	3749965	PGC_005_borad_peak_19206	132	.	3.86393	15.0676	13.287
11	3897282	3898092	PGC_005_borad_peak_19227	36	.	2.35897	5.10758	3.64359
11	3917970	3918184	PGC_005_borad_peak_19229	35	.	2.3492	4.98324	3.51726
11	3946981	3947432	PGC_005_borad_peak_19234	46	.	2.36454	6.19131	4.68632
11	3972005	3972365	PGC_005_borad_peak_19238	26	.	2.1501	4.02773	2.62163
11	3994370	3995410	PGC_005_borad_peak_19241	66	.	2.46578	8.23531	6.65376
11	4052021	4052269	PGC_005_borad_peak_19245	52	.	2.47159	6.71931	5.24919
11	4074019	4074317	PGC_005_borad_peak_19251	73	.	2.83482	8.92154	7.34212
11	4142767	4142985	PGC_005_borad_peak_19267	51	.	2.35973	6.62767	5.10344
11	4233195	4233452	PGC_005_borad_peak_19287	105	.	3.40724	12.2292	10.5512
11	4277493	4277961	PGC_005_borad_peak_19295	120	.	3.41622	13.7954	12.0967
11	4709546	4709845	PGC_005_borad_peak_19315	55	.	2.66103	7.12157	5.59836
11	4792506	4793631	PGC_005_borad_peak_19324	161	.	3.88378	17.8843	16.1529
11	4881683	4882443	PGC_005_borad_peak_19331	272	.	4.87814	29.2379	27.2711
11	4905693	4906218	PGC_005_borad_peak_19333	49	.	2.53603	6.5006	4.96866
11	4908145	4908325	PGC_005_borad_peak_19334	32	.	2.23617	4.66351	3.21885
11	5002759	5003085	PGC_005_borad_peak_19339	34	.	2.30415	4.87897	3.43662
11	5066344	5066849	PGC_005_borad_peak_19347	41	.	2.31606	5.6047	4.11501
11	5069039	5069743	PGC_005_borad_peak_19348	91	.	2.93228	10.7246	9.10321
11	5430558	5431193	PGC_005_borad_peak_19362	162	.	3.87521	18.0417	16.248
11	5447174	5447399	PGC_005_borad_peak_19366	24	.	2.12825	3.88568	2.48339
11	5458539	5458753	PGC_005_borad_peak_19367	26	.	2.17148	4.10162	2.68671
11	5489629	5491018	PGC_005_borad_peak_19370	265	.	4.29997	28.4585	26.529
11	5529321	5530338	PGC_005_borad_peak_19375	267	.	4.63313	28.6618	26.7246
11	5615946	5616190	PGC_005_borad_peak_19388	39	.	2.44499	5.41362	3.91723
11	5867940	5869009	PGC_005_borad_peak_19412	74	.	2.90988	9.04872	7.43756
11	6052224	6053096	PGC_005_borad_peak_19429	107	.	2.63637	12.4196	10.7523
11	6219788	6220080	PGC_005_borad_peak_19449	53	.	1.94837	6.83289	5.32107
11	6316644	6316950	PGC_005_borad_peak_19459	82	.	3.07065	9.86536	8.25563
11	6324265	6325389	PGC_005_borad_peak_19461	260	.	3.40826	28.0824	26.093
11	6349550	6350286	PGC_005_borad_peak_19466	28	.	2.00262	4.2406	2.82087
11	6353402	6353763	PGC_005_borad_peak_19467	44	.	2.20183	5.97315	4.46261
11	6403881	6404200	PGC_005_borad_peak_19482	82	.	2.49101	9.88577	8.27257
11	6408309	6408658	PGC_005_borad_peak_19483	116	.	2.68028	13.3837	11.6677
11	6504891	6505217	PGC_005_borad_peak_19500	50	.	2.38033	6.54717	5.03649
11	6699476	6699774	PGC_005_borad_peak_19521	25	.	2.06292	3.9098	2.5175
11	6729729	6731116	PGC_005_borad_peak_19523	89	.	3.05063	10.622	8.99696
11	6757197	6757538	PGC_005_borad_peak_19530	46	.	2.58393	6.15735	4.62493
11	6778069	6778457	PGC_005_borad_peak_19531	56	.	2.74331	7.24664	5.68586
11	6982431	6982637	PGC_005_borad_peak_19544	79	.	3.12077	9.62077	7.97816
11	7110038	7110293	PGC_005_borad_peak_19553	142	.	3.73287	15.9587	14.2472
11	7114518	7114695	PGC_005_borad_peak_19554	54	.	2.71424	7.00681	5.449
11	7248599	7248919	PGC_005_borad_peak_19561	320	.	5.74837	34.0702	32.02
11	7643162	7643429	PGC_005_borad_peak_19586	61	.	2.76925	7.69293	6.1372
11	7895324	7895663	PGC_005_borad_peak_19611	112	.	3.40566	12.9492	11.2907
11	7982341	7982635	PGC_005_borad_peak_19624	27	.	1.95476	4.16132	2.7584
11	8133031	8133302	PGC_005_borad_peak_19641	37	.	2.18804	5.23377	3.78151
11	8170186	8170406	PGC_005_borad_peak_19646	100	.	3.43706	11.7125	10.0041
11	8397977	8398275	PGC_005_borad_peak_19680	96	.	3.16709	11.2647	9.61752
11	8573129	8573425	PGC_005_borad_peak_19704	45	.	2.10377	6.02398	4.52483
11	8643869	8644713	PGC_005_borad_peak_19714	143	.	3.72628	16.1067	14.3027
11	8813728	8814324	PGC_005_borad_peak_19743	201	.	3.51798	21.991	20.1522
11	8829495	8829794	PGC_005_borad_peak_19744	54	.	2.32748	7.03397	5.48925
11	8830746	8831452	PGC_005_borad_peak_19745	159	.	3.22012	17.704	15.9532
11	8832426	8832829	PGC_005_borad_peak_19746	100	.	2.82747	11.7172	10.0052
11	8984678	8985350	PGC_005_borad_peak_19770	267	.	4.53531	28.7318	26.7459
11	9298138	9298330	PGC_005_borad_peak_19779	23	.	1.95293	3.76384	2.37011
11	9318793	9319059	PGC_005_borad_peak_19781	87	.	3.18925	10.3984	8.74955
11	9350984	9351300	PGC_005_borad_peak_19787	45	.	2.23623	6.03053	4.51462
11	9903576	9903915	PGC_005_borad_peak_19837	25	.	2.02046	3.99532	2.59169
11	9933032	9933227	PGC_005_borad_peak_19845	40	.	1.95135	5.52544	4.03452
11	10015077	10015686	PGC_005_borad_peak_19851	69	.	2.89173	8.54369	6.96341
[truncated: 9,755 more rows]

## Sheet: S.T. DEG results for -activin
Differential expression analysis was performed comparing differentiated samples with cultured PGCs. A positive log2 fold-change (log2FC > 0) indicates upregulation in differentiation samples, while a negative log2 fold-change (log2FC < 0) indicates upregulation in cultured PGCs. Independent filtering was applied to exclude genes with low mean normalized counts (total read count < 1 across all sam…	as they provide little evidence for differential expression. Consequently	these genes are reported with a 'NA' in the adjusted p-value (padj) column.
gene_name	baseMean	log2FoldChange	lfcSE	stat	pvalue	padj
DAVISGALG000000018	0.113291	0.344481	3.87333	0.0889366	0.929132
DAVISGALG000000020	0.198138	1.02409	3.78907	0.270275	0.786949
DAVISGALG000000025	0.116835	-1.0982	3.87468	-0.28343	0.776847
DAVISGALG000000026	0.751737	-3.18222	3.28136	-0.969789	0.332152
DAVISGALG000000029	2.60983	0.4223	1.69195	0.249594	0.802901	0.872025
DAVISGALG000000032	0.210433	1.02409	3.78907	0.270275	0.786949
DAVISGALG000000094	0.530251	-2.38961	3.73918	-0.639073	0.522775
DAVISGALG000000096	0.210433	1.02409	3.78907	0.270275	0.786949
DAVISGALG000000110	1.02799	3.32764	2.93202	1.13493	0.256404
DAVISGALG000000112	15.2172	0.953476	0.625625	1.52404	0.1275	0.218854
DAVISGALG000000113	42.5058	1.26806	0.40918	3.09902	0.00194163	0.00598363
DAVISGALG000000114	0.916758	3.16916	3.50054	0.905336	0.365287
DAVISGALG000000115	83.1876	1.73021	0.429334	4.02999	5.57803e-05	0.000228559
DAVISGALG000000116	7.5687	1.13723	0.915056	1.2428	0.213942	0.330585
DAVISGALG000000120	0.113291	0.344481	3.87333	0.0889366	0.929132
DAVISGALG000000137	0.425543	0.915682	3.30468	0.277086	0.781714
DAVISGALG000000152	2.90447	0.0792274	1.2784	0.0619737	0.950584	0.969433
DAVISGALG000000155	21.0772	-0.613243	0.607781	-1.00899	0.312981	0.443661
DAVISGALG000000156	2.56479	4.64204	2.1756	2.13368	0.0328687	0.0718378
DAVISGALG000000157	1.2229	0.706707	2.10693	0.33542	0.737308
DAVISGALG000000158	3.41128	4.2901	1.97634	2.17073	0.0299516	0.0665296
DAVISGALG000000166	2.91707	1.12395	1.35372	0.830269	0.406386	0.539076
DAVISGALG000000169	15.9508	-2.88322	0.718233	-4.01433	5.96151e-05	0.000242787
DAVISGALG000000172	15.3862	-0.0323204	0.956481	-0.033791	0.973044	0.982902
DAVISGALG000000174	75.1549	-1.66026	0.29535	-5.62133	1.89488e-08	1.18889e-07
DAVISGALG000000175	0.116835	-1.0982	3.87468	-0.28343	0.776847
DAVISGALG000000179	0.44878	-1.52848	3.59753	-0.42487	0.670931
DAVISGALG000000182	361.07	-0.495989	0.174683	-2.83936	0.00452042	0.0127326
DAVISGALG000000183	21.8278	-1.39344	0.625333	-2.22832	0.0258594	0.0586659
DAVISGALG000000190	26.1319	-1.19539	0.469739	-2.54479	0.0109342	0.0278838
DAVISGALG000000192	15.077	2.41677	1.08328	2.23098	0.0256824	0.0583202
DAVISGALG000000200	5.40427	3.36484	1.83179	1.83691
DAVISGALG000000202	0.265125	-1.0982	3.87468	-0.28343	0.776847
DAVISGALG000000207	0.215111	-0.37686	3.72829	-0.101081	0.919486
DAVISGALG000000208	1.07108	0.90437	2.72199	0.332246	0.739703
DAVISGALG000000212	0.0892741	0.344481	3.87333	0.0889366	0.929132
DAVISGALG000000218	4.01997	0.373524	0.991636	0.376675	0.706415	0.801597
DAVISGALG000000232	0.691878	1.77658	2.87092	0.618821	0.536035
DAVISGALG000000236	0.0892741	0.344481	3.87333	0.0889366	0.929132
DAVISGALG000000241	0.108864	0.344481	3.87333	0.0889366	0.929132
DAVISGALG000000253	1.14817	1.10258	2.15538	0.511551	0.608965
DAVISGALG000000285	12.0885	0.225334	0.924358	0.243773	0.807406	0.875073
DAVISGALG000000286	67.7932	-0.0162282	0.454249	-0.0357254	0.971501	0.981986
DAVISGALG000000287	2.60951	1.06315	1.73318	0.613409	0.539606	0.664143
DAVISGALG000000290	14.68	1.25952	0.885549	1.42231	0.154937	0.255777
DAVISGALG000000291	145.5	1.06402	0.380807	2.79411	0.00520436	0.0144493
DAVISGALG000000293	22.6256	1.45679	0.931485	1.56394	0.117831	0.205195
DAVISGALG000000294	1.9366	0.796843	1.66607	0.478276	0.632454
DAVISGALG000000295	47.3154	1.85761	0.640713	2.89928	0.0037402	0.0107651
DAVISGALG000000296	0.108864	0.344481	3.87333	0.0889366	0.929132
DAVISGALG000000309	0.674124	0.657776	2.80381	0.234601	0.814518
DAVISGALG000000310	1.58953	3.95878	2.69006	1.47163	0.141121
DAVISGALG000000311	13.7759	0.13834	0.603955	0.229057	0.818825	0.882914
DAVISGALG000000312	0.605042	-2.90659	3.46034	-0.839971	0.400924
DAVISGALG000000315	2.30584	-0.595416	2.31689	-0.256989	0.797187	0.86826
DAVISGALG000000316	0.726756	-2.32443	3.54985	-0.654795	0.5126
DAVISGALG000000317	6.05577	5.13429	3.18416	1.61245	0.106865	0.189665
DAVISGALG000000321	0.843035	-2.44432	2.71294	-0.900983	0.367597
DAVISGALG000000325	0.350504	-2.28195	3.74669	-0.609058	0.542486
DAVISGALG000000329	96.4993	-0.531389	0.30107	-1.765	0.0775639	0.146405
DAVISGALG000000331	1.15964	2.61256	2.51132	1.04032	0.298193
DAVISGALG000000334	0.70058	1.36205	3.56307	0.382269	0.702262
DAVISGALG000000336	17.7674	0.134414	0.752348	0.178659	0.858206	0.910064
DAVISGALG000000339	5.03041	4.12145	1.44554	2.85115	0.00435615	0.01232
DAVISGALG000000350	6.43347	0.0204744	0.921359	0.0222219	0.982271	0.988966
DAVISGALG000000352	1.9866	0.919623	1.54378	0.595696	0.551378
DAVISGALG000000365	3.25244	0.0772635	1.50715	0.0512647	0.959115	0.974456
DAVISGALG000000366	59.1368	2.17078	0.377526	5.75001	8.92369e-09	5.7562e-08
DAVISGALG000000367	5.54533	5.75072	1.91361	3.00518	0.00265426	0.0079151
DAVISGALG000000368	0.363476	1.80498	3.72933	0.483997	0.628388
DAVISGALG000000370	1.74608	4.08497	2.32478	1.75714	0.0788938
DAVISGALG000000371	4.32421	5.39249	2.2106	2.43938	0.0147124	0.0361976
DAVISGALG000000372	3.71236	5.17137	2.10284	2.45923	0.0139235	0.0345209
DAVISGALG000000373	8.26157	4.73478	1.29865	3.64592	0.000266435	0.000970304
DAVISGALG000000375	55.9633	3.99552	0.475437	8.4039	4.31909e-17	5.09665e-16
DAVISGALG000000377	2.17276	4.39621	2.3024	1.90941	0.0562097
DAVISGALG000000378	45.4071	5.85247	0.729035	8.02769	9.93279e-16	1.07661e-14
DAVISGALG000000379	11.051	3.33462	0.848661	3.92927	8.52039e-05	0.000338524
DAVISGALG000000380	17.1187	4.681	0.972482	4.81345	1.48343e-06	7.54293e-06
DAVISGALG000000381	2.02956	4.29891	2.29962	1.8694	0.0615666
DAVISGALG000000383	2.43927	3.78132	2.11284	1.78969	0.0735045	0.140012
DAVISGALG000000384	1.15613	2.62263	2.21139	1.18596	0.235637
DAVISGALG000000386	22.7722	2.83111	0.840097	3.36998	0.000751738	0.00252148
DAVISGALG000000389	3.63233	3.08757	1.52281	2.02755	0.0426066	0.0891354
DAVISGALG000000390	3.065	4.89646	2.07364	2.36129	0.0182113	0.0434493
DAVISGALG000000391	0.339873	1.71889	3.73448	0.460275	0.645319
DAVISGALG000000392	0.319296	1.63697	3.73967	0.437731	0.661581
DAVISGALG000000393	7.56622	4.19498	1.17763	3.56223	0.000367714	0.00130831
DAVISGALG000000394	10.9285	6.73339	1.76205	3.82133	0.000132731	0.000510345
DAVISGALG000000395	5.52641	5.74676	1.92317	2.98818	0.00280646	0.00832387
DAVISGALG000000396	1.4225	2.10472	2.53215	0.8312	0.405861
DAVISGALG000000397	5.33084	4.20139	1.42985	2.93835	0.00329963	0.0096316
DAVISGALG000000398	2.09383	4.34584	2.22496	1.95322	0.0507932
DAVISGALG000000399	5.29647	5.68738	1.89072	3.00806	0.00262925	0.00784867
DAVISGALG000000400	14.8338	4.20029	0.956758	4.39013	1.13282e-05	5.13271e-05
DAVISGALG000000402	2.62879	4.67332	2.38582	1.95879	0.0501375	0.101939
DAVISGALG000000403	42.4618	1.6249	0.502818	3.2316	0.001231	0.00394463
DAVISGALG000000404	0.113291	0.344481	3.87333	0.0889366	0.929132
DAVISGALG000000405	10.3482	3.92872	1.05101	3.73806	0.000185448	0.000695536
DAVISGALG000000406	1.69977	4.05033	2.46933	1.64026	0.100952
DAVISGALG000000407	0.450685	0.980739	3.58492	0.273574	0.784412
DAVISGALG000000408	16.5714	2.23243	0.935237	2.38702	0.0169857	0.0409795
DAVISGALG000000409	5.36695	1.80151	1.16398	1.54773	0.121688	0.210715
DAVISGALG000000410	0.0892741	0.344481	3.87333	0.0889366	0.929132
DAVISGALG000000413	73.8866	4.84822	2.08802	2.32193
DAVISGALG000000414	2.5102	3.72986	2.10592	1.77113	0.0765383	0.144843
DAVISGALG000000415	2.09711	4.34884	2.26088	1.92352	0.054415
DAVISGALG000000416	1.01436	3.29881	3.01122	1.09551	0.273295
DAVISGALG000000417	4.02793	2.8235	1.39743	2.02049	0.0433324	0.0903855
DAVISGALG000000418	0.940594	3.19749	3.44511	0.928123	0.353344
DAVISGALG000000419	0.763606	2.89235	2.89035	1.00069	0.316975
DAVISGALG000000420	0.376686	1.89323	3.72434	0.508339	0.611215
DAVISGALG000000421	17.3883	3.86581	0.862696	4.48108	7.42654e-06	3.45209e-05
DAVISGALG000000422	16.0504	4.52289	0.817314	5.53384	3.13294e-08	1.92068e-07
DAVISGALG000000425	15.116	7.19956	1.75328	4.10633	4.01999e-05	0.000168324
DAVISGALG000000426	5.59534	2.96105	1.23023	2.4069	0.0160887	0.0390767
DAVISGALG000000427	8.49823	4.9061	1.27928	3.83505	0.000125537	0.000485194
DAVISGALG000000428	0.40857	1.99787	3.71881	0.537234	0.591106
DAVISGALG000000430	2.39656	1.959	1.99639	0.981271	0.326459	0.458129
DAVISGALG000000431	6.89974	0.92701	0.971454	0.95425	0.339957	0.472434
DAVISGALG000000432	1.41032	2.94375	2.34876	1.25332	0.210088
DAVISGALG000000433	0.472443	1.05538	3.58019	0.294784	0.768159
DAVISGALG000000434	5.54994	5.00347	1.73017	2.89189	0.00382932	0.0109847
DAVISGALG000000435	0.452177	2.13268	3.71223	0.574501	0.565629
DAVISGALG000000436	0.267822	1.41755	3.75508	0.377503	0.7058
DAVISGALG000000438	4.27081	2.6195	1.29523	2.02242	0.0431334	0.0900268
DAVISGALG000000439	5.29484	2.0705	1.0237	2.02256	0.0431185	0.0900062
DAVISGALG000000440	0.63958	2.63908	3.38083	0.780601	0.435037
DAVISGALG000000442	0.121159	0.344481	3.87333	0.0889366	0.929132
DAVISGALG000000443	27.0318	5.35106	0.825993	6.47834	9.27393e-11	7.11255e-10
DAVISGALG000000444	3.10988	4.15751	1.78122	2.33409	0.0195913	0.0462746
DAVISGALG000000446	28.6624	3.17378	0.572005	5.54852	2.88097e-08	1.77298e-07
DAVISGALG000000448	8.24981	5.58462	1.52701	3.65723	0.000254951	0.000932198
DAVISGALG000000450	9.1009	1.78055	1.1536	1.54347	0.122716	0.212239
DAVISGALG000000451	1.41959	2.95374	2.37477	1.2438	0.213572
DAVISGALG000000452	8.44177	3.89422	1.18314	3.29142	0.000996821	0.00325655
DAVISGALG000000454	0.431807	-0.413591	3.54625	-0.116628	0.907155
DAVISGALG000000455	19.0514	0.964805	0.577396	1.67096	0.0947294	0.171888
DAVISGALG000000456	0.121159	0.344481	3.87333	0.0889366	0.929132
DAVISGALG000000459	0.113291	0.344481	3.87333	0.0889366	0.929132
DAVISGALG000000460	15.7112	-0.957467	0.744872	-1.28541	0.198648	0.311566
DAVISGALG000000463	3.19639	4.95345	2.12276	2.3335	0.019622	0.0463254
DAVISGALG000000464	0.113291	0.344481	3.87333	0.0889366	0.929132
DAVISGALG000000465	2.77013	4.74975	2.14714	2.21213	0.0269575	0.0607488
DAVISGALG000000466	4.61858	4.72823	2.14739	2.20185	0.0276762	0.0621557
DAVISGALG000000467	0.93192	3.19197	3.44649	0.92615	0.354368
DAVISGALG000000468	17.5938	1.67855	0.822124	2.04172	0.0411793	0.0866683
DAVISGALG000000470	1.33506	3.69708	2.77766	1.331	0.183188
DAVISGALG000000472	2.76644	1.02616	1.62899	0.629938	0.528735	0.654384
DAVISGALG000000476	9.66517	0.0136919	0.938246	0.0145931	0.988357	0.992735
DAVISGALG000000477	1.15103	3.48899	2.90426	1.20133	0.229622
DAVISGALG000000478	1.80418	0.627291	2.43769	0.25733	0.796924
DAVISGALG000000479	0.44637	2.14209	3.7118	0.577105	0.563869
DAVISGALG000000480	1.41246	2.93588	2.41269	1.21685	0.223662
DAVISGALG000000481	0.776888	2.91604	3.24659	0.898185	0.369087
DAVISGALG000000482	1.34194	3.70207	2.48117	1.49207	0.135681
DAVISGALG000000505	4.23235	-0.453444	0.963517	-0.470613	0.637917	0.747872
DAVISGALG000000507	13.0692	-1.66273	0.629829	-2.63997	0.00829143	0.0218069
DAVISGALG000000513	3.79872	-2.82918	1.9989	-1.41537	0.15696	0.258481
DAVISGALG000000514	37.2679	0.294334	0.351142	0.83822	0.401907	0.534847
DAVISGALG000000515	64.9437	1.22743	0.339041	3.6203	0.000294261	0.00106517
DAVISGALG000000517	42.3801	-0.393377	0.444405	-0.885178	0.376061	0.509118
DAVISGALG000000519	350.063	-0.641847	0.230928	-2.77942	0.00544558	0.0150349
DAVISGALG000000524	37.74	-1.19882	0.505767	-2.3703	0.0177737	0.0425619
DAVISGALG000000525	3.11828	-2.24983	1.58216	-1.422	0.155028	0.255885
DAVISGALG000000527	0.566041	2.45598	3.53377	0.695001	0.487055
DAVISGALG000000529	2.81578	-1.20429	1.23797	-0.972793	0.330656	0.462633
DAVISGALG000000532	10.2368	1.20956	0.729795	1.65739	0.0974404	0.175843
DAVISGALG000000534	11.0458	0.730069	0.74109	0.985127	0.324561	0.455999
DAVISGALG000000536	13.8382	1.62855	1.1987	1.35859	0.174277	0.280648
DAVISGALG000000541	5.39174	3.30296	1.40763	2.34647	0.0189521	0.0449605
DAVISGALG000000543	0.314972	0.302748	3.64068	0.0831571	0.933727
DAVISGALG000000544	0.0892741	0.344481	3.87333	0.0889366	0.929132
DAVISGALG000000545	10.4888	2.63457	1.23094	2.14029	0.032331	0.0708901
DAVISGALG000000547	0.113291	0.344481	3.87333	0.0889366	0.929132
DAVISGALG000000559	78.0088	8.13792	1.06099	7.67015	1.71793e-14	1.70857e-13
DAVISGALG000000562	59.3798	4.46094	0.593053	7.522	5.39442e-14	5.16681e-13
DAVISGALG000000563	36.7498	4.93404	0.675528	7.30396	2.79411e-13	2.56143e-12
DAVISGALG000000564	0.888619	3.11128	3.48359	0.893126	0.37179
DAVISGALG000000565	26.9625	3.23174	0.581049	5.5619	2.66846e-08	1.64876e-07
DAVISGALG000000566	35.0636	2.31661	0.483785	4.7885	1.68029e-06	8.4742e-06
DAVISGALG000000567	31.7957	5.58758	0.767129	7.28375	3.24659e-13	2.96204e-12
DAVISGALG000000568	129.693	5.25441	0.37339	14.0722	5.63025e-45	2.05845e-43
DAVISGALG000000569	2.55511	0.239576	1.5026	0.159441	0.873321	0.920446
DAVISGALG000000570	69.6846	7.96568	1.04327	7.63531	2.25284e-14	2.22625e-13
DAVISGALG000000571	30.084	5.50362	0.825963	6.66328	2.67791e-11	2.13574e-10
DAVISGALG000000572	51.5871	5.66673	1.17294	4.83122	1.357e-06	6.92635e-06
DAVISGALG000000573	11.1411	6.02303	1.4692	4.09954	4.13976e-05	0.000172852
DAVISGALG000000575	0.566041	2.45598	3.53377	0.695001	0.487055
DAVISGALG000000576	1.38016	3.74946	2.53691	1.47796	0.139418
DAVISGALG000000577	0.727294	2.82784	3.26115	0.867128	0.385872
DAVISGALG000000579	15.53	4.54103	0.981892	4.62478	3.75005e-06	1.81168e-05
DAVISGALG000000581	4.67206	5.5059	1.92813	2.85557	0.00429601	0.0121722
DAVISGALG000000582	25.6227	2.33006	0.598126	3.89561	9.79537e-05	0.000385098
DAVISGALG000000583	2.49799	4.60712	2.2392	2.05749	0.0396391	0.0840252
DAVISGALG000000584	4.78475	4.04318	1.40445	2.87883	0.0039915	0.0113962
DAVISGALG000000585	0.0892741	0.344481	3.87333	0.0889366	0.929132
DAVISGALG000000586	2.91051	0.390198	1.2843	0.303822	0.761264	0.842935
DAVISGALG000000587	0.876116	1.21	2.57343	0.47019	0.638219
DAVISGALG000000590	1.20842	3.56119	3.19539	1.11448	0.265075
DAVISGALG000000591	1.50444	3.03439	2.09502	1.44838	0.14751
DAVISGALG000000592	58.3504	5.17723	1.47823	3.50231	0.00046125	0.00161101
DAVISGALG000000593	5.01956	1.64966	1.02607	1.60774	0.107892	0.191066
DAVISGALG000000594	86.97	3.91886	0.450098	8.7067	3.12862e-18	3.99073e-17
DAVISGALG000000595	0.597926	2.53137	3.69597	0.684899	0.493408
DAVISGALG000000596	4.01934	2.48744	1.22322	2.03351	0.0420005	0.0880742
DAVISGALG000000597	36.5704	6.06458	0.872595	6.95005	3.65163e-12	3.10261e-11
DAVISGALG000000599	0.335446	1.70208	3.73552	0.455647	0.648644
DAVISGALG000000600	54.1877	3.32264	0.539909	6.15407	7.55178e-10	5.3695e-09
DAVISGALG000000601	17.7759	2.16664	0.696594	3.11033	0.00186878	0.00578265
DAVISGALG000000602	0.113291	0.344481	3.87333	0.0889366	0.929132
DAVISGALG000000603	3.38284	5.04655	2.04812	2.46399	0.0137401	0.0341357
DAVISGALG000000604	42.0284	4.20715	0.504745	8.33521	7.73628e-17	8.95545e-16
DAVISGALG000000605	2.61225	4.66659	2.12249	2.19864	0.0279036	0.0625931
DAVISGALG000000608	1.92738	-0.649687	1.78412	-0.364151	0.715746
DAVISGALG000000609	29.5957	0.805163	0.506465	1.58977	0.111887	0.196806
DAVISGALG000000611	47.1702	0.350023	0.473913	0.738582	0.460161	0.590127
DAVISGALG000000612	41.842	1.15293	0.498178	2.3143	0.0206514	0.0483523
DAVISGALG000000613	81.3606	0.83648	0.350484	2.38664	0.0170031	0.0410148
DAVISGALG000000614	44.6934	0.462016	0.489058	0.944705	0.34481	0.477476
DAVISGALG000000615	4.40282	1.24136	1.50443	0.825135	0.409295	0.542075
DAVISGALG000000619	1.78088	-4.51571	2.87541	-1.57046	0.116309
DAVISGALG000000621	6.78366	-0.725449	1.10131	-0.658713	0.51008	0.637124
DAVISGALG000000622	2.21296	4.43667	2.25234	1.96981	0.0488603	0.099792
DAVISGALG000000624	2.74954	2.2462	1.65894	1.354	0.175737	0.282523
DAVISGALG000000625	9.53122	2.21151	0.809855	2.73075	0.00631898	0.0171656
DAVISGALG000000626	109.714	0.757896	0.302434	2.50599	0.012211	0.0307342
DAVISGALG000000633	1.95497	1.16411	2.11215	0.551152	0.581529
DAVISGALG000000637	0.198138	1.02409	3.78907	0.270275	0.786949
DAVISGALG000000652	0.455113	0.997547	3.58383	0.278347	0.780746
DAVISGALG000000657	11.8105	6.84347	1.77214	3.8617	0.000112599	0.000438693
DAVISGALG000000661	20.3113	6.89932	1.42556	4.83973	1.30014e-06	6.64455e-06
DAVISGALG000000662	1.11366	2.5829	2.26375	1.14098	0.253878
DAVISGALG000000665	0.202565	1.02409	3.78907	0.270275	0.786949
DAVISGALG000000666	0.66765	-3.11561	3.30879	-0.941613	0.346391
DAVISGALG000000667	3.78096	-2.01414	1.56259	-1.28898	0.197407	0.309945
DAVISGALG000000668	4.81591	-5.15795	1.68868	-3.05442	0.00225497	0.00683964
DAVISGALG000000670	4.62692	-0.159725	1.08412	-0.147331	0.882871	0.926918
DAVISGALG000000672	150.877	1.23023	0.295403	4.16458	3.11928e-05	0.000132529
DAVISGALG000000680	5.04031	3.45653	1.31008	2.6384	0.00832987	0.0218955
DAVISGALG000000695	1.40634	-3.32097	3.01427	-1.10175	0.270571
DAVISGALG000000699	0.333653	-1.00143	3.64575	-0.274684	0.783559
DAVISGALG000000700	0.721033	1.82767	3.54303	0.51585	0.605959
DAVISGALG000000701	3.16574	2.42611	1.60942	1.50744	0.131698	0.224724
DAVISGALG000000702	8.01176	3.32024	0.997628	3.32813	0.000874303	0.00289037
DAVISGALG000000707	1.34669	-0.108102	1.79631	-0.0601799	0.952012
DAVISGALG000000708	0.317805	0.302748	3.64068	0.0831571	0.933727
DAVISGALG000000710	2.13591	-0.301048	1.3306	-0.226249	0.821008
DAVISGALG000000711	2.38757	-1.42907	1.75473	-0.81441	0.41541	0.547611
DAVISGALG000000712	31.4207	-0.0905407	0.522092	-0.173419	0.862322	0.912681
DAVISGALG000000715	1.78074	-0.502418	1.48322	-0.338736	0.734809
DAVISGALG000000719	0.233669	-1.81454	3.7861	-0.479265	0.63175
DAVISGALG000000720	32.0907	-0.500223	0.436689	-1.14549	0.252006	0.375286
DAVISGALG000000730	63.7069	0.999977	0.323689	3.08931	0.0020062	0.00616606
DAVISGALG000000732	2.61828	4.66707	2.72574	1.71222	0.0868561	0.160351
DAVISGALG000000741	39.9511	1.68977	0.524442	3.22204	0.00127282	0.0040676
DAVISGALG000000742	0.242317	1.16546	3.77582	0.308665	0.757576
DAVISGALG000000744	34.4228	2.88897	0.655925	4.40442	1.06069e-05	4.82874e-05
DAVISGALG000000750	0.780711	-2.4326	3.53708	-0.687743	0.491614
DAVISGALG000000751	2.46049	0.463214	1.49255	0.310352	0.756294	0.839518
DAVISGALG000000756	19.3621	2.59136	0.658712	3.93397	8.35527e-05	0.000332424
DAVISGALG000000758	2.61353	-1.05915	1.66105	-0.63764	0.523708	0.649723
DAVISGALG000000759	19.4621	1.65663	0.563637	2.93918	0.00329079	0.00960999
DAVISGALG000000760	4.16073	0.434849	1.45755	0.298342	0.765442	0.845741
DAVISGALG000000762	8.88026	1.73062	0.909795	1.9022	0.0571447	0.113746
DAVISGALG000000763	0.809273	2.98583	2.84143	1.05082	0.293341
DAVISGALG000000772	0.460045	2.15529	3.71119	0.580755	0.561406
DAVISGALG000000785	5.97893	5.11148	1.54005	3.31903	0.000903314	0.00297672
DAVISGALG000000787	2.40491	1.63951	2.02609	0.809198	0.418401	0.550579
DAVISGALG000000795	0.719084	2.79904	3.68728	0.759108	0.447788
DAVISGALG000000796	0.767046	2.89883	3.22083	0.900026	0.368106
DAVISGALG000000797	0.108864	0.344481	3.87333	0.0889366	0.929132
DAVISGALG000000798	9.71319	5.07116	1.25221	4.04976	5.12691e-05	0.000211062
DAVISGALG000000799	0.336269	0.405314	3.63054	0.11164	0.911109
DAVISGALG000000801	2.62677	1.77528	1.39429	1.27325	0.20293	0.316908
DAVISGALG000000804	0.764179	2.89226	2.8898	1.00085	0.3169
DAVISGALG000000805	0.430212	-0.405639	3.25296	-0.124698	0.900762
DAVISGALG000000813	520.685	1.61043	0.208497	7.72398	1.1275e-14	1.14113e-13
DAVISGALG000000815	12.3419	0.839959	0.59139	1.42031	0.155517	0.256576
DAVISGALG000000817	22.15	0.22586	0.564368	0.4002	0.689009	0.788325
DAVISGALG000000831	2.25995	1.1794	1.56911	0.751638	0.452269	0.582852
DAVISGALG000000832	0.108864	0.344481	3.87333	0.0889366	0.929132
DAVISGALG000000834	0.871931	-1.53503	2.95644	-0.519216	0.60361
DAVISGALG000000835	1.93302	4.24467	2.40521	1.76478	0.0776008
DAVISGALG000000836	0.178548	0.966373	3.79485	0.254654	0.79899
DAVISGALG000000837	1.67678	2.16335	1.84017	1.17562	0.239745
DAVISGALG000000838	0.747978	-0.898589	3.48681	-0.257711	0.79663
DAVISGALG000000841	5.41957	0.937215	0.948789	0.987802	0.32325	0.454577
DAVISGALG000000843	15.2446	-0.293603	0.696986	-0.421246	0.673575	0.776169
DAVISGALG000000845	34.5655	0.361014	0.417939	0.863795	0.3877	0.520701
DAVISGALG000000846	6.6135	1.56603	0.859475	1.82207	0.0684437	0.13212
DAVISGALG000000847	4.81647	0.486749	0.971751	0.500899	0.616442	0.730057
DAVISGALG000000848	0.339916	-2.24983	3.74903	-0.600109	0.548434
DAVISGALG000000850	1329.56	0.182427	0.191093	0.954652	0.339754	0.472249
DAVISGALG000000851	1.71232	0.881024	2.19717	0.400982	0.688434
DAVISGALG000000854	6.11055	1.04193	0.900019	1.15767	0.246999	0.369294
DAVISGALG000000866	23.1031	0.434827	0.449803	0.966703	0.333692	0.465935
DAVISGALG000000871	14.3346	-1.11744	0.673277	-1.6597	0.096975	0.175169
DAVISGALG000000872	7.4424	-0.397958	1.37863	-0.288661	0.772841	0.850714
DAVISGALG000000873	2.18475	-0.393708	1.39241	-0.282752	0.777367	0.854104
DAVISGALG000000875	10.0786	-0.443903	0.692841	-0.640699	0.521718	0.647895
DAVISGALG000000877	14.7567	0.65751	0.833248	0.789093	0.430058	0.561599
DAVISGALG000000879	0.0892741	0.344481	3.87333	0.0889366	0.929132
DAVISGALG000000880	0.315856	1.62375	3.74054	0.434095	0.664219
DAVISGALG000000889	0.0892741	0.344481	3.87333	0.0889366	0.929132
DAVISGALG000000892	7.5394	-0.50753	0.756796	-0.670629	0.502457	0.63007
DAVISGALG000000896	1.12031	0.616306	2.7696	0.222525	0.823905
DAVISGALG000000900	19.1573	0.976858	0.749052	1.30413	0.192191	0.303418
DAVISGALG000000903	2.89543	2.38216	1.62298	1.46777	0.142167	0.238768
DAVISGALG000000904	194.069	1.39937	0.263603	5.30863	1.10455e-07	6.3848e-07
DAVISGALG000000905	47.2576	1.00653	0.473825	2.12426	0.0336482	0.0732427
DAVISGALG000000909	1.10192	3.4224	3.29307	1.03927	0.298679
DAVISGALG000000911	10.0458	0.964366	1.14809	0.839977	0.400921	0.533853
DAVISGALG000000912	4.48811	0.662183	1.02409	0.646607	0.517886	0.644411
DAVISGALG000000913	152.735	0.991238	0.225549	4.39478	1.10884e-05	5.03427e-05
DAVISGALG000000915	8.77388	4.4279	1.49537	2.96108	0.00306562	0.00901402
DAVISGALG000000916	0.906766	-0.0248318	2.56966	-0.00966344	0.99229
DAVISGALG000000921	21.8192	-1.27211	0.537985	-2.36459	0.0180502	0.0431264
DAVISGALG000000925	0.116835	-1.0982	3.87468	-0.28343	0.776847
DAVISGALG000000927	0.198138	1.02409	3.78907	0.270275	0.786949
DAVISGALG000000929	0.354828	-1.0932	3.63614	-0.300648	0.763683
DAVISGALG000000936	614.19	3.2323	0.222836	14.5053	1.12204e-47	4.50386e-46
DAVISGALG000000938	4.24867	0.478681	1.10216	0.434312	0.664062	0.768447
DAVISGALG000000940	2.2826	1.10912	1.47115	0.753917	0.450899	0.581538
DAVISGALG000000941	26.174	-1.46623	0.494988	-2.96215	0.00305502	0.00898679
DAVISGALG000000942	4.04877	0.128085	1.62172	0.0789811	0.937048	0.961248
DAVISGALG000000943	5.10697	1.29775	1.15978	1.11897	0.263154	0.387934
DAVISGALG000000946	1.41073	0.928327	1.74878	0.530842	0.595528
DAVISGALG000000947	0.350504	-2.28195	3.74669	-0.609058	0.542486
DAVISGALG000000948	0.56161	1.42075	3.56018	0.399067	0.689844
DAVISGALG000000950	1.27817	3.63802	2.48124	1.46621	0.14259
DAVISGALG000000952	127.909	3.9644	1.67838	2.36203
DAVISGALG000000953	1.12559	2.56895	2.2397	1.147	0.25138
DAVISGALG000000954	0.23445	1.15295	3.77694	0.305261	0.760167
DAVISGALG000000971	3.00474	-0.325501	1.29525	-0.251304	0.801579	0.871225
DAVISGALG000000972	4.75129	-0.188368	0.95116	-0.19804	0.843013	0.89931
DAVISGALG000000975	0.373989	-0.37686	3.72829	-0.101081	0.919486
DAVISGALG000000977	6.47993	1.60038	1.00409	1.59386	0.110968	0.195449
DAVISGALG000000978	1.09508	-1.2684	2.78498	-0.455441	0.648792
DAVISGALG000000982	14.6227	0.542539	0.626617	0.865822	0.386588	0.519673
DAVISGALG000000983	21.9178	1.39039	0.537722	2.58571	0.00971781	0.0251117
DAVISGALG000000984	6.90995	3.66853	1.08626	3.37721	0.000732256	0.00246107
DAVISGALG000000985	0.461855	1.05538	3.58019	0.294784	0.768159
DAVISGALG000000986	1.07366	3.39488	2.94314	1.15349	0.24871
DAVISGALG000000992	120.147	0.815245	0.412464	1.97652	0.0480957	0.0985107
DAVISGALG000000993	45.6263	0.408987	0.432367	0.945925	0.344187	0.476762
DAVISGALG000000997	0.439882	2.09664	3.71393	0.564534	0.572391
DAVISGALG000000999	2.44466	4.56534	2.32788	1.96116	0.0498602	0.101473
DAVISGALG000001002	3.69852	1.55577	1.19454	1.3024	0.19278	0.304065
DAVISGALG000001006	1.25993	0.167895	2.10501	0.0797596	0.936428
DAVISGALG000001009	0.202565	1.02409	3.78907	0.270275	0.786949
DAVISGALG000001020	37.3512	-0.190734	0.530318	-0.359659	0.719102	0.81173
DAVISGALG000001021	1.07656	-1.93451	3.14547	-0.615016	0.538544
DAVISGALG000001027	57.5281	0.363686	0.445185	0.816932	0.413967	0.546228
DAVISGALG000001028	25.328	0.178655	0.415075	0.430415	0.666894	0.770676
DAVISGALG000001030	28.4785	-0.23093	0.499011	-0.462775	0.643525	0.752199
DAVISGALG000001038	0.0892741	0.344481	3.87333	0.0889366	0.929132
DAVISGALG000001044	2.29957	2.90844	1.8137	1.6036	0.108803	0.192424
DAVISGALG000001046	9.28612	6.49543	1.83142	3.54665	0.000390155	0.00138033
DAVISGALG000001048	15.1804	2.78624	0.709022	3.92969	8.50557e-05	0.000338035
DAVISGALG000001049	10.0421	2.05252	0.983773	2.08638	0.0369446	0.0792206
DAVISGALG000001050	1.24473	3.60353	2.58133	1.396	0.162715
DAVISGALG000001051	12.2909	0.381876	1.01093	0.377746	0.70562	0.800989
DAVISGALG000001052	3.17437	-0.430939	1.36508	-0.315688	0.752239	0.836932
DAVISGALG000001053	17.5002	2.65861	0.628779	4.2282	2.35565e-05	0.000101961
DAVISGALG000001057	0.121159	0.344481	3.87333	0.0889366	0.929132
DAVISGALG000001064	32.6867	1.91535	0.560631	3.41642	0.000634511	0.00215672
DAVISGALG000001065	8.98004	0.628242	0.756017	0.830989	0.40598	0.538661
DAVISGALG000001067	20.738	-1.56679	0.543096	-2.88493	0.00391504	0.0112082
DAVISGALG000001070	0.484635	2.22438	3.70809	0.599871	0.548592
DAVISGALG000001072	1.40251	1.44305	2.20677	0.653921	0.513163
DAVISGALG000001080	5.34741	1.08588	1.23552	0.878885	0.379464	0.512481
DAVISGALG000001085	2.57958	-2.36241	1.47645	-1.60006	0.109585	0.193535
DAVISGALG000001087	13.046	-2.14428	0.841325	-2.54869	0.0108129	0.0276181
DAVISGALG000001093	4.47583	5.45048	2.04855	2.66066	0.00779885	0.0206878
DAVISGALG000001094	2.42524	-0.171447	1.26655	-0.135366	0.892323	0.933054
DAVISGALG000001095	2.80173	2.2042	1.46779	1.50171	0.133172	0.226644
DAVISGALG000001096	5.68159	1.96131	1.13026	1.73528	0.082692	0.154079
DAVISGALG000001098	24.9835	2.23907	0.637892	3.51011	0.000447927	0.00156775
DAVISGALG000001099	3.40784	2.05906	1.36784	1.50533	0.132238	0.225418
DAVISGALG000001100	6.98419	0.358107	0.838143	0.427263	0.669188	0.772421
DAVISGALG000001101	34.5361	1.52115	0.631038	2.41055	0.0159284	0.0387458
DAVISGALG000001102	8.19146	0.0907046	1.06235	0.0853813	0.931958	0.958019
DAVISGALG000001103	0.113291	0.344481	3.87333	0.0889366	0.929132
DAVISGALG000001104	4.51601	1.87204	1.18916	1.57426	0.115428	0.201789
DAVISGALG000001106	0.212494	-1.72277	3.79532	-0.45392	0.649887
DAVISGALG000001107	26.9408	0.913491	0.574379	1.5904	0.111745	0.196616
DAVISGALG000001108	0.331018	1.68512	3.73659	0.450979	0.652005
DAVISGALG000001109	3.56937	0.207992	1.3512	0.153932	0.877664	0.923518
DAVISGALG000001126	202.871	1.03889	0.320148	3.24504	0.00117434	0.00378085
DAVISGALG000001127	29.7152	1.17933	0.549944	2.14444	0.0319973	0.0703079
DAVISGALG000001128	209.34	-0.354663	0.241502	-1.46858	0.141948	0.238459
DAVISGALG000001129	181.803	0.202877	0.239271	0.847893	0.396497	0.529243
DAVISGALG000001130	1.78506	0.583333	2.3811	0.244985	0.806468
DAVISGALG000001131	411.471	0.949436	0.212258	4.47303	7.71195e-06	3.57565e-05
DAVISGALG000001132	2.02199	1.32878	1.59199	0.834669	0.403904
DAVISGALG000001134	0.223082	-1.7693	3.79058	-0.466763	0.64067
DAVISGALG000001136	77.9145	0.45	0.303909	1.48071	0.138684	0.234014
DAVISGALG000001138	48.7454	0.330679	0.474003	0.69763	0.485408	0.613981
DAVISGALG000001141	2.06728	-1.27766	1.49852	-0.852617	0.393872
DAVISGALG000001142	25.0167	-0.597879	0.458813	-1.3031	0.19254	0.303804
DAVISGALG000001143	2.12571	-1.29109	1.57361	-0.820462	0.411953
DAVISGALG000001151	0.5688	-2.88243	3.49575	-0.824553	0.409626
DAVISGALG000001152	0.691157	1.75446	3.23792	0.541846	0.587925
DAVISGALG000001156	20.7556	2.01448	0.578607	3.48161	0.000498417	0.00173059
DAVISGALG000001157	1.17594	1.82159	1.91551	0.95097	0.34162
DAVISGALG000001164	0.230479	-1.80119	3.7874	-0.475575	0.634377
DAVISGALG000001170	5.22602	1.39589	1.06575	1.30977	0.190275	0.300994
DAVISGALG000001173	2.60946	1.19274	1.45886	0.817578	0.413598	0.545849
DAVISGALG000001174	6.32825	0.158949	0.957113	0.166071	0.868101	0.916672
DAVISGALG000001175	18.6499	0.0850544	0.544789	0.156124	0.875935	0.922285
DAVISGALG000001176	3.42634	0.91815	1.20496	0.761975	0.446075	0.577017
DAVISGALG000001177	471.928	-1.17626	0.205921	-5.71218	1.11536e-08	7.13847e-08
DAVISGALG000001181	1.64525	4.0012	3.06396	1.30589	0.19159
DAVISGALG000001184	147.188	-0.883397	0.240067	-3.67979	0.000233429	0.000859609
DAVISGALG000001188	7.11685	2.15739	0.881373	2.44776	0.0143748	0.0354823
DAVISGALG000001191	5.62187	0.465158	1.42305	0.326874	0.743763	0.830607
DAVISGALG000001196	4.10346	4.56064	1.7022	2.67926	0.00737855	0.0197121
DAVISGALG000001197	121.077	3.38678	0.305362	11.091	1.38682e-28	2.85025e-27
DAVISGALG000001198	2.00095	4.28119	2.39716	1.78594	0.0741082
DAVISGALG000001204	16.1536	-0.0335231	0.697489	-0.0480626	0.961666	0.976022
DAVISGALG000001206	37.8522	-0.583647	0.584565	-0.99843	0.318071	0.449244
DAVISGALG000001209	0.556613	-1.89938	3.57222	-0.531709	0.594928
DAVISGALG000001224	39.7177	0.124176	0.387415	0.320525	0.748571	0.83426
DAVISGALG000001228	12.36	-1.37604	0.729468	-1.88635	0.0592472	0.117153
DAVISGALG000001231	0.930319	-0.814257	2.53489	-0.32122	0.748043
DAVISGALG000001233	1.06041	-2.06325	2.8087	-0.734592	0.462588
DAVISGALG000001234	1.56805	-1.88842	1.89955	-0.994138	0.320156
DAVISGALG000001239	7.44292	0.419966	0.77829	0.539601	0.589472	0.707332
DAVISGALG000001242	2.76965	4.75378	2.08844	2.27624	0.0228318	0.0527141
DAVISGALG000001244	28.4322	-2.72927	0.719367	-3.794	0.000148243	0.00056539
DAVISGALG000001248	7.66817	0.246726	1.1196	0.22037	0.825583	0.887032
DAVISGALG000001254	17.4056	3.05534	1.15118	2.6541	0.00795192	0.0210313
DAVISGALG000001259	3.84021	2.17389	1.2917	1.68296	0.0923824	0.168502
DAVISGALG000001260	28.2657	0.374541	0.578429	0.647514	0.517299	0.64382
DAVISGALG000001261	5.28998	1.45179	1.02237	1.42001	0.155604	0.256688
DAVISGALG000001266	8.04757	0.340217	0.753215	0.451687	0.651494	0.758557
DAVISGALG000001267	5.68967	0.379689	1.0895	0.348499	0.727465	0.818411
DAVISGALG000001273	12.1552	-0.0560628	0.948427	-0.0591114	0.952863	0.970902
DAVISGALG000001274	0.780254	-0.604642	2.69106	-0.224685	0.822224
DAVISGALG000001278	1.34712	-0.464709	1.96946	-0.235957	0.813466
DAVISGALG000001279	16.1238	-1.8182	0.621923	-2.92352	0.003461	0.0100515
DAVISGALG000001280	1.55813	1.7566	2.19326	0.800906	0.423186
DAVISGALG000001281	3.07814	-0.0381239	1.35272	-0.0281831	0.977516	0.986037
DAVISGALG000001285	5.20179	-0.979575	1.15655	-0.846979	0.397007	0.529746
DAVISGALG000001286	39.7127	0.341495	0.403172	0.84702	0.396984	0.529734
DAVISGALG000001295	1.49605	2.1822	2.07916	1.04956	0.293921
DAVISGALG000001298	1.3409	2.8513	2.6766	1.06527	0.286755
DAVISGALG000001300	2.18306	1.46382	1.4678	0.997292	0.318623	0.449736
DAVISGALG000001303	57.5027	0.722606	0.336928	2.14469	0.031978	0.0702694
DAVISGALG000001304	0.561968	0.317512	2.98066	0.106524	0.915167
DAVISGALG000001305	6.24858	-4.21978	1.33432	-3.16251	0.00156418	0.00491659
DAVISGALG000001306	0.619525	-1.66827	3.58727	-0.465054	0.641893
DAVISGALG000001307	0.299707	1.55568	3.74512	0.415389	0.677857
DAVISGALG000001322	11.2078	3.4997	1.09015	3.2103	0.00132598	0.00422338
DAVISGALG000001324	10.6819	1.04477	0.871488	1.19883	0.230594	0.350386
DAVISGALG000001326	10.8211	0.29438	0.929062	0.316857	0.751352	0.836293
DAVISGALG000001327	0.795376	-3.24995	3.69496	-0.879561	0.379097
DAVISGALG000001328	3.18482	-0.194682	1.68243	-0.115715	0.907878	0.943208
DAVISGALG000001339	10.7867	1.80432	1.10195	1.63738	0.101551	0.182102
DAVISGALG000001341	0.116835	-1.0982	3.87468	-0.28343	0.776847
DAVISGALG000001342	55.1054	0.428174	0.359336	1.19157	0.23343	0.353782
DAVISGALG000001353	0.178548	0.966373	3.79485	0.254654	0.79899
DAVISGALG000001354	4.67132	-0.715594	1.27864	-0.559653	0.575716	0.695791
DAVISGALG000001356	0.733782	2.84901	3.68583	0.772961	0.439545
DAVISGALG000001357	4.56422	5.47974	1.98175	2.76511	0.00569038	0.0156313
DAVISGALG000001360	1.44794	3.81367	2.70207	1.41139	0.15813
DAVISGALG000001362	1.58691	3.13769	2.30792	1.35953	0.173978
DAVISGALG000001364	30.278	8.20188	1.69992	4.82487	1.40092e-06	7.14146e-06
DAVISGALG000001365	0.400703	1.97315	3.72008	0.530406	0.595831
DAVISGALG000001366	2.14845	3.47885	1.95599	1.77856	0.0753111
DAVISGALG000001367	3.1573	2.41803	1.58018	1.53022	0.125962	0.216678
DAVISGALG000001369	2.26748	3.6663	1.83759	1.99517	0.0460242	0.0950187
DAVISGALG000001370	1.02265	3.30821	2.70237	1.22419	0.220881
DAVISGALG000001372	3.47731	2.24427	1.76434	1.27202	0.203367	0.317431
DAVISGALG000001374	1.86477	4.17788	2.90167	1.43982	0.14992
DAVISGALG000001376	0.323974	0.392828	3.63174	0.108165	0.913865
DAVISGALG000001378	8.37331	3.3308	0.991592	3.35904	0.000782142	0.00261364
DAVISGALG000001380	2.15278	4.38898	2.46212	1.7826	0.0746514
DAVISGALG000001382	0.178548	0.966373	3.79485	0.254654	0.79899
DAVISGALG000001383	0.531235	-2.78856	3.71555	-0.750509	0.452948
DAVISGALG000001385	0.113291	0.344481	3.87333	0.0889366	0.929132
DAVISGALG000001388	1.98705	0.839087	1.50118	0.558951	0.576195
DAVISGALG000001389	0.113291	0.344481	3.87333	0.0889366	0.929132
DAVISGALG000001390	0.210433	1.02409	3.78907	0.270275	0.786949
DAVISGALG000001403	0.740162	2.85011	3.23915	0.879894	0.378916
DAVISGALG000001404	1.35691	-0.0994703	2.60152	-0.0382355	0.9695
DAVISGALG000001407	0.596717	0.962305	3.37975	0.284726	0.775854
DAVISGALG000001420	0.432838	0.946669	3.58716	0.263905	0.791853
DAVISGALG000001430	3.36279	0.285696	1.67844	0.170216	0.864841	0.91437
DAVISGALG000001431	2.77805	-0.30558	1.95819	-0.156052	0.875992	0.922285
DAVISGALG000001435	4.72726	0.717265	1.23425	0.581134	0.56115	0.68345
DAVISGALG000001440	44.36	-0.00242036	0.441856	-0.00547771	0.995629	0.997193
DAVISGALG000001441	2.02862	-0.082545	1.43551	-0.0575022	0.954145
DAVISGALG000001442	1.02865	0.816071	2.82488	0.288887	0.772668
DAVISGALG000001443	0.42472	2.04962	3.71621	0.551534	0.581268
DAVISGALG000001445	3.52379	-0.287993	1.11399	-0.258523	0.796004	0.867464
DAVISGALG000001449	9.57049	1.27932	0.80139	1.59637	0.110406	0.194686
DAVISGALG000001458	1.39105	3.75926	2.73415	1.37493	0.169154
DAVISGALG000001461	63.3879	2.54783	0.441711	5.76809	8.01762e-09	5.19342e-08
DAVISGALG000001462	1.32374	0.349809	1.96721	0.17782	0.858864
DAVISGALG000001463	322.608	1.72936	0.264957	6.52695	6.71235e-11	5.2046e-10
DAVISGALG000001470	0.464148	-2.61331	3.72518	-0.701526	0.482975
DAVISGALG000001472	1.12414	3.45684	2.86696	1.20575	0.227913
DAVISGALG000001478	21.9254	0.58738	0.613386	0.957602	0.338263	0.470666
DAVISGALG000001482	0.54992	-0.540536	3.43695	-0.157272	0.87503
DAVISGALG000001483	90.877	-0.802295	0.266698	-3.00825	0.00262756	0.00784422
DAVISGALG000001484	11.3098	-0.89977	0.71445	-1.25939	0.20789	0.323172
DAVISGALG000001485	1.8681	1.26112	2.34533	0.537716	0.590773
DAVISGALG000001489	0.311429	1.60606	3.74171	0.429231	0.667755
DAVISGALG000001500	2.20584	1.11611	1.70054	0.656327	0.511614	0.638484
DAVISGALG000001504	6.51819	3.97905	1.26	3.15798	0.00158869	0.00498738
DAVISGALG000001505	0.664098	2.70337	3.69021	0.73258	0.463815
DAVISGALG000001506	1.86472	4.18672	2.28287	1.83397	0.066658
DAVISGALG000001507	8.48657	3.96115	1.10922	3.57111	0.00035547	0.00126845
DAVISGALG000001508	0.328402	0.405314	3.63054	0.11164	0.911109
DAVISGALG000001509	3.32977	5.01463	2.04799	2.44856	0.0143429	0.0354166
DAVISGALG000001521	0.210433	1.02409	3.78907	0.270275	0.786949
DAVISGALG000001522	6.76684	0.161949	0.917959	0.176422	0.859962	0.911085
DAVISGALG000001526	0.113291	0.344481	3.87333	0.0889366	0.929132
DAVISGALG000001531	719.413	-1.01199	0.151067	-6.69892	2.09959e-11	1.68926e-10
DAVISGALG000001544	16.1242	-0.152636	0.692824	-0.22031	0.82563	0.887032
DAVISGALG000001546	0.212494	-1.72277	3.79532	-0.45392	0.649887
DAVISGALG000001547	4.6085	5.48552	2.23139	2.45834	0.013958	0.0345831
DAVISGALG000001553	7.91947	1.3397	0.782534	1.712	0.0868969	0.16039
DAVISGALG000001558	0.782743	1.07378	2.71047	0.39616	0.691987
DAVISGALG000001559	0.224103	-0.37686	3.72829	-0.101081	0.919486
DAVISGALG000001564	10.3228	-0.578383	1.00622	-0.574805	0.565423	0.687009
DAVISGALG000001566	14.3086	-1.71879	0.614374	-2.79764	0.00514781	0.0143003
DAVISGALG000001567	41.2453	-0.849038	0.36022	-2.357	0.0184234	0.0438673
DAVISGALG000001569	38.1731	-1.05801	0.465527	-2.27273	0.0230426	0.0531335
DAVISGALG000001572	199.3	-0.983988	0.258527	-3.80613	0.000141156	0.000539951
DAVISGALG000001574	16.6225	-0.578755	0.578442	-1.00054	0.317049	0.448057
DAVISGALG000001582	2.6046	0.00689122	1.33474	0.00516298	0.995881	0.997305
DAVISGALG000001585	9.62766	0.0899632	0.814841	0.110406	0.912088	0.945777
DAVISGALG000001588	6.65782	-0.424339	1.08251	-0.391994	0.695063	0.793002
DAVISGALG000001591	10.5842	-2.78908	0.986144	-2.82827	0.00468008	0.0131161
DAVISGALG000001597	0.226582	1.14912	3.77728	0.304219	0.760961
DAVISGALG000001598	6.74415	-0.400284	1.41334	-0.283218	0.77701	0.853922
DAVISGALG000001600	112.303	0.35854	0.267972	1.33798	0.180904	0.289222
DAVISGALG000001602	0.714766	0.947893	2.75424	0.344158	0.730728
DAVISGALG000001605	80.0617	0.222952	0.372607	0.598357	0.549602	0.673413
DAVISGALG000001607	0.113291	0.344481	3.87333	0.0889366	0.929132
DAVISGALG000001623	144.759	-0.866	0.228458	-3.79064	0.000150261	0.00057249
DAVISGALG000001624	0.115239	-1.0982	3.87468	-0.28343	0.776847
DAVISGALG000001625	24.285	-0.377939	0.579967	-0.651656	0.514623	0.641304
DAVISGALG000001626	46.1425	0.090524	0.513994	0.176119	0.860201	0.91114
DAVISGALG000001629	9.56928	-0.32025	0.83699	-0.382621	0.702001	0.798121
DAVISGALG000001632	2.63611	4.67974	2.20005	2.1271	0.0334115	0.0728182
DAVISGALG000001637	0.115239	-1.0982	3.87468	-0.28343	0.776847
DAVISGALG000001638	9.58727	-0.493158	0.915005	-0.538967	0.58991	0.707751
DAVISGALG000001639	0.837162	0.527069	2.93118	0.179815	0.857298
DAVISGALG000001640	35.8339	1.57583	0.529164	2.97796	0.00290175	0.00858053
DAVISGALG000001641	1.18468	1.77896	2.12488	0.837204	0.402478
DAVISGALG000001642	6.36173	1.01881	1.12114	0.908732	0.363492	0.496114
DAVISGALG000001643	4.56218	0.511923	1.10087	0.465018	0.641918	0.751055
DAVISGALG000001644	27.4821	0.0571892	0.404363	0.14143	0.88753	0.930173
DAVISGALG000001645	4.37638	1.97821	1.38912	1.42407	0.154426	0.255206
DAVISGALG000001647	1.99089	-0.323937	1.81431	-0.178545	0.858295
DAVISGALG000001649	10.5447	1.68753	0.776899	2.17214	0.0298452	0.0663293
DAVISGALG000001650	4.92406	0.593211	0.93835	0.632186	0.527265	0.652973
DAVISGALG000001652	2.37005	-1.75527	1.92541	-0.911633	0.361962	0.494698
DAVISGALG000001653	96.4486	1.52219	0.402167	3.78498	0.00015372	0.000584725
DAVISGALG000001654	2.12246	2.23845	1.65979	1.34864	0.177453
DAVISGALG000001656	4.96488	1.65851	1.13511	1.4611	0.143989	0.241293
DAVISGALG000001657	0.797551	2.96398	3.18002	0.932061	0.351305
DAVISGALG000001658	3.74904	1.17223	1.22043	0.960506	0.336801	0.46907
DAVISGALG000001659	91.17	1.03412	0.243624	4.24473	2.18854e-05	9.51373e-05
DAVISGALG000001660	2.26341	1.84998	1.46407	1.26359	0.206377	0.321168
DAVISGALG000001661	2.58585	-1.1262	2.03482	-0.553464	0.579946	0.699304
DAVISGALG000001662	0.376686	1.89323	3.72434	0.508339	0.611215
DAVISGALG000001663	0.108864	0.344481	3.87333	0.0889366	0.929132
DAVISGALG000001664	0.106247	-1.0982	3.87468	-0.28343	0.776847
DAVISGALG000001665	0.468016	1.03909	3.5812	0.29015	0.771701
DAVISGALG000001666	8.67437	2.97581	0.897722	3.31485	0.000916928	0.00301812
DAVISGALG000001667	0.287412	1.50479	3.74868	0.401419	0.688112
DAVISGALG000001669	1.09813	2.53376	2.25673	1.12276	0.261541
DAVISGALG000001670	8.26267	1.84926	0.767582	2.4092	0.0159874	0.0388635
DAVISGALG000001671	1.09941	0.414935	2.11197	0.196468	0.844244
DAVISGALG000001673	3.99861	-2.70089	1.64332	-1.64356	0.100268	0.180226
DAVISGALG000001674	14.9461	-2.03089	0.65896	-3.08196	0.00205645	0.0063011
DAVISGALG000001675	1.35684	-2.37026	1.94541	-1.21839	0.223076
DAVISGALG000001677	16.396	-1.62953	0.655078	-2.48753	0.0128634	0.0321905
DAVISGALG000001682	21.7741	0.403385	0.69277	0.582278	0.560379	0.682905
DAVISGALG000001683	0.546702	1.37364	3.05611	0.449475	0.653089
DAVISGALG000001684	78.4293	-0.7685	0.282671	-2.71871	0.00655368	0.0177265
DAVISGALG000001687	16.9418	1.22687	0.684177	1.79321	0.0729392	0.139146
DAVISGALG000001688	35.0509	0.34946	0.540639	0.646383	0.518032	0.644512
DAVISGALG000001689	1.97646	2.09881	1.52726	1.37424	0.169369
DAVISGALG000001690	0.178548	0.966373	3.79485	0.254654	0.79899
DAVISGALG000001692	0.0892741	0.344481	3.87333	0.0889366	0.929132
DAVISGALG000001693	1.28029	1.60291	2.15995	0.742106	0.458023
DAVISGALG000001694	14.9419	1.24984	0.601077	2.07933	0.0375871	0.080358
DAVISGALG000001695	1.17954	2.65307	2.24498	1.18178	0.237294
DAVISGALG000001697	1.4672	2.21086	1.99922	1.10586	0.268786
DAVISGALG000001698	40.2963	1.86949	0.531656	3.51636	0.000437507	0.00153421
DAVISGALG000001699	11.6758	2.37578	0.747076	3.18011	0.00147219	0.00464891
DAVISGALG000001700	4.41033	3.91815	1.51174	2.59182	0.009547	0.024726
DAVISGALG000001702	43.4751	3.5948	0.496858	7.23505	4.6535e-13	4.19608e-12
DAVISGALG000001703	0.339873	1.71889	3.73448	0.460275	0.645319
DAVISGALG000001704	26.7454	2.55868	0.645845	3.96175	7.4402e-05	0.000298559
DAVISGALG000001705	15.8586	1.95322	0.570932	3.42112	0.000623643	0.00212356
DAVISGALG000001706	19.0478	1.44741	0.56238	2.57372	0.0100612	0.0259074
DAVISGALG000001707	70.6097	3.16277	0.390937	8.09021	5.95615e-16	6.53339e-15
DAVISGALG000001708	5.99724	3.47625	1.15865	3.00027	0.00269741	0.00803306
DAVISGALG000001709	33.7928	2.56251	0.51491	4.97662	6.47056e-07	3.42313e-06
DAVISGALG000001720	0.440455	2.09669	3.71393	0.564548	0.572381
DAVISGALG000001722	1244.74	6.62076	0.249697	26.5152	6.48086e-155	1.9579e-152
DAVISGALG000001723	21.3995	7.70089	1.71114	4.50044	6.78128e-06	3.17529e-05
DAVISGALG000001724	2.07129	3.52187	2.13907	1.64645	0.0996717
DAVISGALG000001726	8.62695	3.66989	1.15141	3.1873	0.00143608	0.00454523
DAVISGALG000001727	10.6243	6.69141	1.77181	3.7766	0.000158981	0.000602799
DAVISGALG000001728	30.9804	8.23546	1.7271	4.76839	1.85704e-06	9.31068e-06
DAVISGALG000001739	171.633	5.13499	0.406178	12.6422	1.23509e-36	3.45205e-35
DAVISGALG000001741	0.50422	1.21245	3.54056	0.342447	0.732014
DAVISGALG000001742	0.580982	0.902725	3.40366	0.265222	0.790839
DAVISGALG000001743	48.7223	2.20209	0.515552	4.27132	1.94318e-05	8.49585e-05
DAVISGALG000001744	3.6589	3.15597	1.59104	1.98359	0.0473017	0.097152
DAVISGALG000001745	48.2686	5.55556	0.692877	8.01811	1.07381e-15	1.16107e-14
DAVISGALG000001746	208.693	4.53788	0.292415	15.5187	2.59418e-54	1.25583e-52
DAVISGALG000001752	1.71934	1.38379	1.65461	0.836326	0.402972
DAVISGALG000001753	0.981121	0.134751	2.22808	0.0604784	0.951775
DAVISGALG000001755	2.92777	-0.122473	1.4962	-0.0818561	0.934761	0.959704
DAVISGALG000001756	8.12743	0.273564	1.08983	0.251015	0.801803	0.87135
DAVISGALG000001757	0.415059	-0.321822	3.5561	-0.0904985	0.927891
DAVISGALG000001758	1.6866	-1.59396	1.73437	-0.919042	0.358074
DAVISGALG000001759	36.8694	1.01518	0.496861	2.04319	0.0410334	0.0864407
DAVISGALG000001765	0.108864	0.344481	3.87333	0.0889366	0.929132
DAVISGALG000001766	1.44403	1.03922	2.29874	0.452083	0.651209
DAVISGALG000001767	8.06551	0.120781	0.796613	0.151618	0.879488	0.924711
DAVISGALG000001768	0.750194	0.186566	2.67307	0.0697947	0.944357
DAVISGALG000001770	5.36242	1.31599	0.947172	1.38939	0.164715	0.268282
DAVISGALG000001779	0.0892741	0.344481	3.87333	0.0889366	0.929132
DAVISGALG000001780	2.48394	-0.0665306	1.36943	-0.0485825	0.961252	0.975704
DAVISGALG000001783	0.552537	0.785322	3.44968	0.22765	0.819918
DAVISGALG000001784	0.435455	2.08339	3.71457	0.560872	0.574885
DAVISGALG000001785	44.0421	-0.417546	0.415372	-1.00523	0.314785	0.445633
DAVISGALG000001786	1.13271	-0.150769	1.96341	-0.0767892	0.938791
DAVISGALG000001787	4.56319	-1.88921	1.34832	-1.40117	0.161165	0.263782
DAVISGALG000001788	17.5005	0.518794	0.533904	0.971699	0.3312	0.463293
DAVISGALG000001789	90.2359	0.138246	0.276533	0.499927	0.617126	0.730588
DAVISGALG000001793	11.0728	-1.52189	0.713321	-2.13353	0.0328809	0.0718566
DAVISGALG000001799	22.0892	-0.586234	0.567831	-1.03241	0.30188	0.43181
DAVISGALG000001800	3.13808	2.41987	1.60093	1.51154	0.130652	0.223329
DAVISGALG000001801	0.23445	1.15295	3.77694	0.305261	0.760167
DAVISGALG000001807	2.90376	4.0458	1.75192	2.30935	0.0209241	0.0489094
DAVISGALG000001808	1.37393	2.88237	2.18448	1.31948	0.18701
DAVISGALG000001809	0.202565	1.02409	3.78907	0.270275	0.786949
DAVISGALG000001821	2.72329	-0.371645	1.80737	-0.205628	0.837081	0.895172
DAVISGALG000001822	3.87377	-1.76429	1.3534	-1.30359	0.192372	0.303594
DAVISGALG000001823	0.610844	-2.92464	3.70881	-0.788566	0.430366
DAVISGALG000001824	0.267822	1.41755	3.75508	0.377503	0.7058
DAVISGALG000001826	18.8625	-0.59822	0.601633	-0.994327	0.320064	0.451265
DAVISGALG000001830	2.9485	-1.57504	1.88726	-0.834566	0.403962	0.536782
DAVISGALG000001835	4.34784	-2.09213	1.13525	-1.84287	0.0653477	0.127151
DAVISGALG000001843	1.65346	-2.83101	2.18376	-1.29639	0.194841
DAVISGALG000001846	0.267822	1.41755	3.75508	0.377503	0.7058
DAVISGALG000001854	1.15897	3.48918	2.86926	1.21606	0.223964
DAVISGALG000001861	2.34421	0.307456	1.58394	0.194109	0.846091	0.901653
DAVISGALG000001864	6.18899	0.138108	1.10843	0.124598	0.900842	0.938397
DAVISGALG000001865	0.436131	0.915687	3.28009	0.279165	0.780118
DAVISGALG000001869	5.46534	-0.445008	1.53693	-0.289544	0.772165	0.85036
DAVISGALG000001871	2.20794	1.81897	2.29186	0.793667	0.427389	0.559019
DAVISGALG000001872	1.24945	-2.30602	1.94336	-1.18661	0.23538
DAVISGALG000001873	71.5521	-4.26622	0.369073	-11.5593	6.62522e-31	1.50057e-29
DAVISGALG000001874	13.832	-1.78721	0.72559	-2.46312	0.0137735	0.0341997
DAVISGALG000001875	1.13291	3.46128	3.67154	0.942732	0.345818
DAVISGALG000001876	1.64231	-1.41703	1.60398	-0.883451	0.376993
DAVISGALG000001878	1.9916	0.272366	1.60398	0.169806	0.865163
DAVISGALG000001883	1.43501	-0.798718	1.61192	-0.495507	0.620243
DAVISGALG000001886	1.77498	1.90967	1.98911	0.96006	0.337025
DAVISGALG000001901	0.335446	1.70208	3.73552	0.455647	0.648644
DAVISGALG000001905	1.52455	2.21757	2.02116	1.09718	0.272563
DAVISGALG000001907	4.98828	0.119106	0.995383	0.119658	0.904754	0.941178
DAVISGALG000001908	0.0892741	0.344481	3.87333	0.0889366	0.929132
DAVISGALG000001909	3.57908	-0.951538	1.48213	-0.642005	0.52087	0.647121
DAVISGALG000001920	1.25444	-3.17371	2.42829	-1.30697	0.191222
DAVISGALG000001921	14.1627	-2.55981	0.921549	-2.77773	0.00547401	0.0151062
DAVISGALG000001922	194.459	-1.56479	0.272764	-5.73679	9.64897e-09	6.21207e-08
DAVISGALG000001923	0.983498	2.37027	2.58523	0.916851	0.359221
DAVISGALG000001924	2.71907	-1.25962	1.40979	-0.893479	0.371601	0.504491
DAVISGALG000001925	93.3124	-1.4586	0.353302	-4.12848	3.65176e-05	0.000153674
DAVISGALG000001926	33.122	0.601476	0.425797	1.41259	0.157776	0.259463
DAVISGALG000001927	14.1979	-2.08848	0.613028	-3.40683	0.000657221	0.00222713
DAVISGALG000001928	101.95	-2.3184	0.383151	-6.05089	1.44051e-09	1.00155e-08
DAVISGALG000001929	50.6358	-1.70578	0.388916	-4.38598	1.15463e-05	5.22737e-05
DAVISGALG000001931	1.57419	0.232446	2.53493	0.0916972	0.926939
DAVISGALG000001933	184.476	-0.572319	0.260304	-2.19866	0.0279022	0.0625931
DAVISGALG000001936	101.943	-0.399475	0.347718	-1.14885	0.250618	0.373538
DAVISGALG000001937	92.7012	-0.395261	0.310023	-1.27494	0.20233	0.316094
DAVISGALG000001942	2.09127	0.624812	1.60809	0.388542	0.697615
DAVISGALG000001943	1.69543	0.115237	1.69751	0.067886	0.945876
DAVISGALG000001946	5.30825	0.072076	1.06741	0.067524	0.946165	0.967091
DAVISGALG000001947	0.116835	-1.0982	3.87468	-0.28343	0.776847
DAVISGALG000001948	4.9968	-0.741244	1.1764	-0.630092	0.528634	0.6543
DAVISGALG000001949	0.783911	-2.42174	2.71011	-0.893592	0.37154
DAVISGALG000001950	15.6201	-1.45511	0.652143	-2.23127	0.0256632	0.0582866
DAVISGALG000001951	128.256	-1.5889	0.321814	-4.93732	7.92016e-07	4.14959e-06
DAVISGALG000001952	92.8532	-0.409021	0.327568	-1.24866	0.21179	0.327941
DAVISGALG000001956	7.23259	-0.248329	0.967399	-0.256697	0.797412	0.868328
DAVISGALG000001957	0.371372	-1.88621	3.77926	-0.499095	0.617712
DAVISGALG000001959	3.4791	1.0199	1.23093	0.82856	0.407353	0.540109
DAVISGALG000001963	0.473931	1.10366	3.57725	0.308523	0.757684
DAVISGALG000001965	0.116835	-1.0982	3.87468	-0.28343	0.776847
DAVISGALG000001966	7.66227	1.2874	1.03767	1.24066	0.214732	0.331474
DAVISGALG000001972	0.325785	-1.00143	3.64575	-0.274684	0.783559
DAVISGALG000001974	0.335446	1.70208	3.73552	0.455647	0.648644
DAVISGALG000001975	1.65754	-2.72197	2.10431	-1.29352	0.195832
DAVISGALG000001976	0.467339	-2.62072	3.72475	-0.703598	0.481683
DAVISGALG000001979	4.79485	1.03154	1.37277	0.751429	0.452394	0.582958
DAVISGALG000001980	8.14935	-0.921129	1.10685	-0.832208	0.405291	0.538014
DAVISGALG000001981	5.92069	-1.92472	1.07013	-1.79858	0.0720854	0.137786
DAVISGALG000001982	3.49804	-3.32056	1.43485	-2.31422	0.0206555	0.048359
DAVISGALG000001983	0.108864	0.344481	3.87333	0.0889366	0.929132
DAVISGALG000001984	1.0131	-1.74852	3.24324	-0.539126	0.5898
DAVISGALG000001986	0.455156	-2.59203	3.72642	-0.695582	0.486691
DAVISGALG000001988	0.178548	0.966373	3.79485	0.254654	0.79899
DAVISGALG000001989	0.426	-1.51875	3.59828	-0.422077	0.672969
DAVISGALG000001990	1.68235	-1.54507	1.80555	-0.855736	0.392144
DAVISGALG000001991	1.29192	0.24175	2.07427	0.116547	0.907219
DAVISGALG000001992	0.334777	-1.04111	3.64153	-0.285899	0.774955
DAVISGALG000001993	0.113291	0.344481	3.87333	0.0889366	0.929132
DAVISGALG000001994	0.345718	-2.26764	3.74773	-0.60507	0.545132
DAVISGALG000002005	7.38533	2.7211	1.05917	2.56908	0.0101968	0.0262256
DAVISGALG000002006	3.50594	5.08851	2.15335	2.36307	0.0181244	0.0432805
DAVISGALG000002007	3.14698	4.9372	2.34487	2.10553	0.0352449	0.0761898
DAVISGALG000002008	2.96594	2.74758	1.86772	1.47109	0.141268	0.237513
DAVISGALG000002009	7.06952	5.32655	1.59696	3.33543	0.000851687	0.0028228
DAVISGALG000002010	0.881825	3.10893	3.47849	0.893759	0.371451
DAVISGALG000002011	0.992068	3.27082	3.43937	0.950994	0.341608
DAVISGALG000002012	0.363476	1.80498	3.72933	0.483997	0.628388
DAVISGALG000002014	1.14776	2.59838	2.51577	1.03284	0.301681
DAVISGALG000002018	3.47098	0.169889	1.2074	0.140707	0.888102	0.930591
DAVISGALG000002019	22.3211	-0.424818	0.436455	-0.973337	0.330386	0.462372
DAVISGALG000002020	9.16145	0.297489	0.693849	0.428752	0.668104	0.771765
DAVISGALG000002021	2.15182	0.136993	1.49941	0.0913649	0.927203
DAVISGALG000002022	3.40946	0.922298	1.1755	0.784602	0.432687	0.564258
DAVISGALG000002023	8.04375	0.287409	0.745026	0.38577	0.699667	0.796323
DAVISGALG000002024	25.4809	0.715851	0.47476	1.50782	0.131601	0.224628
DAVISGALG000002025	0.956222	-3.62031	3.68245	-0.983124	0.325547
DAVISGALG000002026	2.65302	-0.476452	1.25047	-0.38102	0.703189	0.798976
DAVISGALG000002027	10.0315	-1.39723	0.885771	-1.57741	0.1147	0.200786
DAVISGALG000002029	14.7184	0.309784	0.853465	0.362972	0.716626	0.809594
DAVISGALG000002030	123.124	-0.0253956	0.22535	-0.112694	0.910273	0.94467
DAVISGALG000002031	482.969	0.211419	0.211307	1.00053	0.317052	0.448057
DAVISGALG000002032	0.0892741	0.344481	3.87333	0.0889366	0.929132
DAVISGALG000002033	0.696969	2.76854	3.68819	0.75065	0.452863
DAVISGALG000002035	0.63313	-0.384678	3.22016	-0.119459	0.904911
DAVISGALG000002037	107.033	1.08547	0.330593	3.28339	0.00102568	0.00334076
DAVISGALG000002042	8.66529	-1.14951	0.793293	-1.44904	0.147326	0.245657
DAVISGALG000002043	0.338989	0.405314	3.63054	0.11164	0.911109
DAVISGALG000002047	0.226582	1.14912	3.77728	0.304219	0.760961
DAVISGALG000002049	0.94697	2.30012	2.93733	0.783064	0.433589
DAVISGALG000002050	0.650211	-0.349286	3.19623	-0.109281	0.91298
DAVISGALG000002052	0.314972	0.302748	3.64068	0.0831571	0.933727
DAVISGALG000002061	0.421219	-0.368145	3.27383	-0.112451	0.910466
DAVISGALG000002062	1.23379	1.86015	2.11633	0.878951	0.379428
DAVISGALG000002063	0.108864	0.344481	3.87333	0.0889366	0.929132
DAVISGALG000002067	9.19162	2.13578	0.948962	2.25065	0.0244079	0.0558395
DAVISGALG000002068	0.210433	1.02409	3.78907	0.270275	0.786949
DAVISGALG000002069	6.65542	3.26953	1.09901	2.97496	0.00293023	0.00865329
DAVISGALG000002070	39.3296	0.844482	0.407758	2.07104	0.0383555	0.0817053
DAVISGALG000002071	1.6764	4.02368	2.37126	1.69686	0.0897237
DAVISGALG000002072	2.28235	-2.19407	2.10375	-1.04293	0.29698	0.42644
DAVISGALG000002073	1.80284	1.64921	1.673	0.985778	0.324242
DAVISGALG000002074	0.797551	2.96398	3.18002	0.932061	0.351305
DAVISGALG000002076	962.164	2.015	0.157768	12.7719	2.35298e-37	6.70991e-36
DAVISGALG000002077	19.299	2.83972	0.588599	4.82455	1.40321e-06	7.15131e-06
DAVISGALG000002081	2.21374	2.29417	1.53508	1.49449	0.135048	0.229283
DAVISGALG000002083	0.774444	1.95605	3.1369	0.623562	0.532915
DAVISGALG000002084	0.42816	2.05987	3.71571	0.554369	0.579326
DAVISGALG000002085	2.04501	1.73984	1.71735	1.0131	0.311012
DAVISGALG000002086	0.116835	-1.0982	3.87468	-0.28343	0.776847
DAVISGALG000002087	6.75343	1.4577	0.975908	1.49369	0.135257	0.229581
DAVISGALG000002088	5.03114	1.88591	1.06211	1.77562	0.0757948	0.143639
DAVISGALG000002090	1.68506	-1.18158	1.87793	-0.62919	0.529224
DAVISGALG000002093	7.74892	0.896397	0.886265	1.01143	0.311809	0.442453
DAVISGALG000002094	36.7298	1.09378	0.385711	2.83576	0.0045717	0.0128518
DAVISGALG000002097	10.5455	0.80495	0.716445	1.12353	0.261211	0.385877
DAVISGALG000002099	0.351181	1.76043	3.73196	0.471717	0.637129
DAVISGALG000002100	2.41418	1.26058	1.36793	0.921524	0.356777	0.48941
DAVISGALG000002102	301.53	0.884916	0.246343	3.59222	0.000327875	0.00117804
DAVISGALG000002103	144.444	0.38419	0.288883	1.32991	0.183547	0.292527
DAVISGALG000002104	64.0169	-0.22485	0.301334	-0.746183	0.455557	0.585887
DAVISGALG000002105	1.11472	-0.100383	1.80694	-0.0555541	0.955697
DAVISGALG000002107	178.704	-2.5741	0.306128	-8.40858	4.14992e-17	4.90856e-16
DAVISGALG000002109	11.4197	0.26458	0.977078	0.270787	0.786555	0.861021
DAVISGALG000002110	3.15604	-3.17913	1.57389	-2.01992	0.0433917	0.090469
DAVISGALG000002111	62.5291	0.450995	0.387719	1.1632	0.244747	0.366699
DAVISGALG000002112	10.6331	-1.1291	0.82273	-1.37238	0.169946	0.275018
DAVISGALG000002114	1.73587	-0.678927	1.59798	-0.424866	0.670934
DAVISGALG000002116	0.517434	2.33676	3.59656	0.64972	0.515873
DAVISGALG000002117	8.91568	2.38118	1.16282	2.04777	0.0405821	0.0856896
DAVISGALG000002121	0.265125	-1.0982	3.87468	-0.28343	0.776847
DAVISGALG000002123	36.9984	2.11691	0.534972	3.95705	7.58812e-05	0.0003041
DAVISGALG000002125	0.121159	0.344481	3.87333	0.0889366	0.929132
DAVISGALG000002126	0.108864	0.344481	3.87333	0.0889366	0.929132
DAVISGALG000002128	0.376686	1.89323	3.72434	0.508339	0.611215
DAVISGALG000002129	1.04226	1.21198	2.51058	0.482748	0.629274
DAVISGALG000002131	6.04759	0.399029	1.00042	0.398863	0.689994	0.788946
DAVISGALG000002133	0.996564	2.37549	2.34073	1.01485	0.310176
DAVISGALG000002134	3.46571	-0.388799	1.17663	-0.330434	0.741072	0.828707
DAVISGALG000002135	77.218	-3.41072	0.36808	-9.26625	1.92812e-20	2.77578e-19
DAVISGALG000002136	42.2648	-2.15938	0.392657	-5.49941	3.81071e-08	2.31465e-07
DAVISGALG000002137	4.8708	-3.79043	1.24486	-3.04486	0.00232791	0.00703909
DAVISGALG000002138	6.25296	-2.37643	1.38729	-1.713	0.0867127	0.16016
DAVISGALG000002139	103.506	-2.57517	0.308078	-8.3588	6.3359e-17	7.37475e-16
DAVISGALG000002140	0.339916	-2.24983	3.74903	-0.600109	0.548434
DAVISGALG000002141	15.7745	-2.09238	0.710627	-2.94441	0.00323569	0.00946217
DAVISGALG000002145	4.15166	1.34492	1.3136	1.02384	0.305912	0.436072
DAVISGALG000002146	2.24779	0.190542	1.52886	0.12463	0.900816	0.938397
DAVISGALG000002147	2.0573	3.5362	2.15821	1.63849	0.101319
DAVISGALG000002148	16.0613	3.35231	0.711304	4.71292	2.44197e-06	1.20586e-05
DAVISGALG000002149	47.6389	2.94064	0.558759	5.2628	1.41877e-07	8.10325e-07
DAVISGALG000002150	1.2807	3.63104	2.64951	1.37046	0.170544
DAVISGALG000002152	63.761	0.594999	0.393492	1.5121	0.130508	0.223113
DAVISGALG000002162	4.8086	1.72454	1.63479	1.0549	0.291472	0.420253
DAVISGALG000002164	3.16971	4.10479	1.73782	2.36204	0.0181748	0.0433751
DAVISGALG000002165	5.16908	0.421174	0.948426	0.444077	0.656987	0.762974
DAVISGALG000002167	6.26379	1.79678	1.35999	1.32117	0.186444	0.29617
DAVISGALG000002175	70.8065	0.260423	0.279457	0.931891	0.351393	0.48399
DAVISGALG000002176	16.7995	-1.14348	0.699737	-1.63416	0.102225	0.183088
DAVISGALG000002177	0.388981	1.93357	3.72216	0.519474	0.60343
DAVISGALG000002187	18.2839	2.40133	0.720623	3.3323	0.000861303	0.00285208
DAVISGALG000002189	39.6474	4.13908	1.74164	2.37654	0.0174759	0.041968
DAVISGALG000002191	0.679746	2.7227	3.6896	0.737938	0.460552
DAVISGALG000002192	2.23121	4.43663	2.79342	1.58824	0.112231	0.197255
DAVISGALG000002196	14.6973	1.80657	0.698164	2.58761	0.00966454	0.0249981
DAVISGALG000002197	37.729	-1.79715	0.441012	-4.07506	4.60016e-05	0.000190688
DAVISGALG000002200	3.78101	-0.864276	1.12044	-0.771369	0.440488	0.571649
DAVISGALG000002202	0.978984	-0.310138	2.82339	-0.109846	0.912531
DAVISGALG000002205	16.6094	0.526243	0.98014	0.536906	0.591332	0.70878
DAVISGALG000002208	8.70116	0.824825	0.776606	1.06209	0.288195	0.416745
DAVISGALG000002212	0.121159	0.344481	3.87333	0.0889366	0.929132
DAVISGALG000002213	6.2454	5.92235	1.89992	3.11716	0.00182603	0.00565951
DAVISGALG000002216	13.1349	1.95079	0.840109	2.32207	0.0202291	0.0475088
DAVISGALG000002217	4.87562	0.0888923	0.97468	0.0912016	0.927332	0.954849
DAVISGALG000002222	42.2647	3.05383	0.654927	4.66285	3.11858e-06	1.52013e-05
DAVISGALG000002223	62.6363	1.55109	0.424152	3.65691	0.000255274	0.000933105
DAVISGALG000002225	10.1753	1.17941	1.07112	1.1011	0.270851	0.396777
DAVISGALG000002227	65.8938	-1.52734	0.348713	-4.37994	1.18712e-05	5.36901e-05
DAVISGALG000002229	1.64427	-1.3205	1.90588	-0.692855	0.4884
DAVISGALG000002230	0.55319	-0.656163	3.39463	-0.193295	0.846728
DAVISGALG000002231	0.949165	-3.57901	2.77511	-1.28968	0.197161
DAVISGALG000002232	1.03385	-0.254359	2.75237	-0.0924145	0.926369
DAVISGALG000002233	55.2542	-1.77476	0.377995	-4.6952	2.66351e-06	1.30847e-05
DAVISGALG000002234	75.0545	-1.26896	0.287324	-4.41647	1.00325e-05	4.5792e-05
DAVISGALG000002235	179.96	-2.51932	0.306055	-8.23158	1.84765e-16	2.08068e-15
DAVISGALG000002236	300.351	-2.11307	0.280542	-7.5321	4.99293e-14	4.79369e-13
DAVISGALG000002239	2.33836	2.35402	1.80498	1.30418	0.192173	0.303411
DAVISGALG000002242	5.97739	1.95543	1.13005	1.73039	0.0835599	0.155387
DAVISGALG000002244	2.46443	-2.1032	1.7713	-1.18738	0.23508	0.355816
DAVISGALG000002249	11.3378	1.57323	0.849845	1.85119	0.0641422	0.125127
DAVISGALG000002254	12.0245	-1.41204	0.724076	-1.95013	0.0511611	0.103742
DAVISGALG000002255	1.92362	-1.21573	1.72473	-0.704882	0.480883
DAVISGALG000002256	34.8154	-0.359297	0.522381	-0.687806	0.491575	0.619674
DAVISGALG000002257	7.03891	-0.985105	0.815982	-1.20726	0.227331	0.346503
DAVISGALG000002259	15.8578	-0.6945	0.705248	-0.98476	0.324742	0.456165
DAVISGALG000002263	30.4377	-0.382132	0.421013	-0.90765	0.364063	0.496737
DAVISGALG000002265	0.544318	2.40553	3.70063	0.650032	0.515672
DAVISGALG000002271	182.557	-0.601582	0.254946	-2.35965	0.0182924	0.0436039
DAVISGALG000002272	12.6454	-2.79622	0.746157	-3.7475	0.000178603	0.000671371
DAVISGALG000002273	3.00398	-0.0768037	1.47579	-0.0520423	0.958495	0.974167
DAVISGALG000002274	13.7089	-1.66711	0.644482	-2.58675	0.00968857	0.0250491
DAVISGALG000002275	0.698598	-1.10724	2.75591	-0.40177	0.687853
DAVISGALG000002277	20.214	-0.78943	0.55577	-1.42042	0.155484	0.256533
DAVISGALG000002278	0.116835	-1.0982	3.87468	-0.28343	0.776847
DAVISGALG000002279	1.15846	2.61615	2.78724	0.938619	0.347927
DAVISGALG000002285	0.113291	0.344481	3.87333	0.0889366	0.929132
DAVISGALG000002286	0.439214	-0.271422	3.54261	-0.0766164	0.938929
DAVISGALG000002289	4.16594	0.543809	1.26715	0.429158	0.667808	0.771515
DAVISGALG000002290	5.0154	0.928434	1.54263	0.601853	0.547272	0.671423
DAVISGALG000002295	0.573585	-2.88896	3.71052	-0.778585	0.436224
DAVISGALG000002297	0.116835	-1.0982	3.87468	-0.28343	0.776847
DAVISGALG000002298	5.44535	0.686732	1.28655	0.533777	0.593496	0.710674
DAVISGALG000002299	28.319	-0.969467	0.640871	-1.51273	0.130347	0.222886
DAVISGALG000002300	23.4049	2.37838	0.597013	3.9838	6.78208e-05	0.000273984
DAVISGALG000002303	0.121159	0.344481	3.87333	0.0889366	0.929132
DAVISGALG000002305	1.58375	0.728351	2.16903	0.335796	0.737025
DAVISGALG000002308	0.106247	-1.0982	3.87468	-0.28343	0.776847
DAVISGALG000002310	98.2934	1.32439	0.244589	5.41475	6.13758e-08	3.64373e-07
DAVISGALG000002324	0.913415	1.28487	3.34174	0.384491	0.700615
DAVISGALG000002325	8.05585	-0.590592	0.795526	-0.742392	0.45785	0.587989
DAVISGALG000002327	46.7972	-0.241023	0.369815	-0.651741	0.514569	0.641259
DAVISGALG000002329	31.2427	-1.00266	0.549087	-1.82605	0.0678421	0.131173
DAVISGALG000002330	2.47586	2.00278	1.39632	1.43433	0.151477	0.251284
DAVISGALG000002332	0.343313	1.73147	3.73371	0.463741	0.642833
DAVISGALG000002333	0.800831	-0.510105	3.42211	-0.149061	0.881505
DAVISGALG000002334	4.76788	1.56274	1.43809	1.08668	0.277178	0.403837
DAVISGALG000002336	0.872784	-2.47983	3.012	-0.823317	0.410327
DAVISGALG000002338	9.96929	0.658479	0.777569	0.846842	0.397083	0.529831
DAVISGALG000002345	0.449801	-0.31685	3.53777	-0.0895622	0.928635
DAVISGALG000002347	6.8442	5.31563	1.60367	3.31467	0.00091752	0.00301982
DAVISGALG000002348	0.108864	0.344481	3.87333	0.0889366	0.929132
DAVISGALG000002353	7.26963	-0.830179	0.859887	-0.965451	0.334319	0.46647
DAVISGALG000002354	3.75777	0.200057	1.14109	0.175321	0.860827	0.911608
DAVISGALG000002355	18.448	-2.37078	0.693664	-3.41776	0.000631381	0.00214693
DAVISGALG000002356	153.485	-1.3253	0.319724	-4.14514	3.39611e-05	0.000143623
DAVISGALG000002357	40.4202	0.273688	0.413196	0.662367	0.507736	0.634887
DAVISGALG000002358	2.43084	0.932001	1.49043	0.625323	0.531759	0.657166
DAVISGALG000002360	42.5717	-0.419108	0.412517	-1.01598	0.30964	0.440159
DAVISGALG000002370	18.0214	-0.32035	0.568927	-0.563077	0.573382	0.693868
DAVISGALG000002372	0.783454	-0.508562	2.3735	-0.214266	0.830339
DAVISGALG000002373	2.38052	3.75262	1.85444	2.02359	0.0430126	0.0898298
DAVISGALG000002375	4.66894	4.74738	1.63027	2.91202	0.00359104	0.0103917
DAVISGALG000002376	4.59213	3.98066	1.38083	2.8828	0.00394155	0.0112745
DAVISGALG000002383	0.532948	0.696213	3.60529	0.193109	0.846874
DAVISGALG000002384	17.7564	-0.5523	0.624901	-0.883821	0.376793	0.509817
DAVISGALG000002385	8.32508	0.198744	0.831684	0.238966	0.811132	0.877689
DAVISGALG000002386	1.59419	3.95634	2.99014	1.32313	0.185792
DAVISGALG000002387	35.0821	-0.754872	0.442332	-1.70658	0.087901	0.161886
DAVISGALG000002393	1.39097	-1.1242	1.71262	-0.656421	0.511553
DAVISGALG000002395	13.5883	-0.455853	0.77522	-0.588031	0.556512	0.679404
DAVISGALG000002400	2.6965	4.71144	2.42541	1.94253	0.0520725	0.105303
DAVISGALG000002405	3.05076	0.149399	1.5015	0.0995001	0.920741	0.95072
DAVISGALG000002407	0.108864	0.344481	3.87333	0.0889366	0.929132
DAVISGALG000002408	0.628601	1.08364	3.57846	0.302823	0.762025
DAVISGALG000002409	0.202565	1.02409	3.78907	0.270275	0.786949
DAVISGALG000002410	7.75882	-1.18896	1.21581	-0.977919	0.328115	0.460002
DAVISGALG000002411	1.54907	2.25178	2.14993	1.04737	0.294927
DAVISGALG000002415	98.5168	-0.189644	0.336389	-0.563765	0.572914	0.693409
DAVISGALG000002416	0.867236	3.08537	3.51627	0.877457	0.380238
DAVISGALG000002421	13.6986	1.50527	0.977539	1.53986	0.123595	0.21341
DAVISGALG000002422	8.65395	-0.163926	0.702452	-0.233363	0.815479	0.880574
DAVISGALG000002424	3.93323	0.454667	1.04195	0.43636	0.662576	0.767213
DAVISGALG000002426	14.2766	-0.0727355	0.761727	-0.0954876	0.923928	0.95286
DAVISGALG000002427	2.88167	1.0412	1.25866	0.827231	0.408106	0.540784
DAVISGALG000002429	0.772568	-0.847283	3.48175	-0.24335	0.807734
DAVISGALG000002434	0.751737	-3.18222	3.28136	-0.969789	0.332152
DAVISGALG000002435	66.3408	-1.22378	0.436793	-2.80174	0.00508274	0.0141351
DAVISGALG000002439	0.116835	-1.0982	3.87468	-0.28343	0.776847
DAVISGALG000002442	16.438	0.637037	0.872639	0.730012	0.465383	0.595379
DAVISGALG000002443	29.1107	1.56669	0.469424	3.33746	0.000845474	0.00280406
DAVISGALG000002444	0.757799	2.89588	3.25591	0.889424	0.373775
DAVISGALG000002445	20.5356	0.970088	0.483875	2.00483	0.0449808	0.0931981
DAVISGALG000002446	11.3338	1.10846	0.673946	1.64473	0.100025	0.179854
DAVISGALG000002447	0.223082	-1.7693	3.79058	-0.466763	0.64067
DAVISGALG000002448	8.83635	0.0706977	0.792507	0.0892078	0.928917	0.955963
DAVISGALG000002449	12.2229	-2.46073	0.743772	-3.30845	0.000938139	0.00308213
DAVISGALG000002452	9.30976	2.20269	0.875644	2.51551	0.011886	0.0300156
DAVISGALG000002453	1.86371	2.59963	1.93822	1.34124	0.179841
DAVISGALG000002465	24.344	0.761806	0.5085	1.49814	0.134096	0.227975
DAVISGALG000002470	1.09431	2.52733	2.48036	1.01894	0.308233
DAVISGALG000002471	4.78129	3.74784	1.72805	2.16883	0.0300953	0.0667714
DAVISGALG000002472	17.245	1.12879	0.558297	2.02184	0.0431926	0.0901359
DAVISGALG000002475	19.7544	0.591571	0.733936	0.806026	0.420228	0.552458
DAVISGALG000002476	26.3872	-0.296709	0.45788	-0.648005	0.516982	0.643564
DAVISGALG000002477	2.64443	-1.45218	1.65184	-0.879128	0.379332	0.512356
DAVISGALG000002478	16.421	-0.488257	0.518423	-0.941811	0.346289	0.478839
DAVISGALG000002481	1.27296	1.91015	2.04808	0.932655	0.350998
DAVISGALG000002483	1.75465	0.95475	1.85552	0.514545	0.606871
DAVISGALG000002484	0.842005	0.597575	2.65424	0.225139	0.821871
DAVISGALG000002485	23.0071	-0.326919	0.473725	-0.690104	0.490129	0.618394
DAVISGALG000002486	10.1098	-2.10496	0.899941	-2.339	0.0193353	0.0457372
DAVISGALG000002488	7.41411	1.19192	1.05478	1.13002	0.258467	0.382668
DAVISGALG000002489	3.68797	-2.52987	1.26203	-2.00461	0.0450045	0.0932393
DAVISGALG000002492	0.540227	-2.81041	3.71443	-0.756618	0.449279
DAVISGALG000002494	0.322943	-1.0932	3.63614	-0.300648	0.763683
DAVISGALG000002495	17.3247	-0.576936	0.804186	-0.717417	0.473117	0.602779
DAVISGALG000002496	21.0035	-1.92381	0.491826	-3.91157	9.16967e-05	0.000362457
DAVISGALG000002497	7.90672	-1.25592	0.798541	-1.57277	0.115773	0.202281
DAVISGALG000002500	2.64805	-0.120892	1.97027	-0.0613582	0.951074	0.969755
DAVISGALG000002501	30.7265	-0.756227	0.641024	-1.17972	0.238113	0.359122
DAVISGALG000002507	81.3406	0.656475	0.266199	2.46611	0.0136591	0.033957
DAVISGALG000002509	2.21591	1.89725	1.5797	1.20102	0.229744	0.349451
DAVISGALG000002511	0.242317	1.16546	3.77582	0.308665	0.757576
DAVISGALG000002512	13.2646	0.413868	0.625421	0.661742	0.508137	0.63525
DAVISGALG000002513	3.06757	0.801052	1.44131	0.555782	0.57836	0.698041
DAVISGALG000002514	2.14219	-0.563547	2.09634	-0.268824	0.788065
DAVISGALG000002515	2.67712	-0.34743	1.26423	-0.274816	0.783458	0.858683
DAVISGALG000002517	155.792	0.980934	0.30959	3.1685	0.00153229	0.00482429
DAVISGALG000002518	109.65	0.36024	0.306642	1.17479	0.240079	0.361476
DAVISGALG000002519	15.5716	0.306016	0.605878	0.505077	0.613504	0.727673
DAVISGALG000002520	74.1169	0.797889	0.359646	2.21854	0.0265183	0.059917
DAVISGALG000002521	86.5963	0.460369	0.389805	1.18102	0.237594	0.358486
DAVISGALG000002522	19.9748	0.340668	0.559938	0.608403	0.54292	0.667213
DAVISGALG000002523	47.0997	0.713524	0.438222	1.62823	0.103477	0.184787
DAVISGALG000002526	24.0194	0.829141	0.490588	1.6901	0.0910093	0.166489
DAVISGALG000002527	0.116835	-1.0982	3.87468	-0.28343	0.776847
DAVISGALG000002528	22.6411	1.11003	0.759975	1.46062	0.144121	0.241484
DAVISGALG000002529	0.116835	-1.0982	3.87468	-0.28343	0.776847
DAVISGALG000002531	12.5419	0.38072	0.645998	0.589351	0.555626	0.678653
DAVISGALG000002533	9.69222	1.1564	0.740516	1.56162	0.118378	0.205986
DAVISGALG000002535	25.2246	0.389274	0.785267	0.495722	0.620091	0.733039
DAVISGALG000002536	7.02033	1.63533	0.960783	1.70208	0.0887412	0.163082
DAVISGALG000002543	0.680991	1.30193	3.24646	0.40103	0.688398
DAVISGALG000002544	412.157	0.416545	0.18376	2.2668	0.0234027	0.053831
DAVISGALG000002545	77.1322	2.89309	0.359664	8.04388	8.70377e-16	9.45438e-15
DAVISGALG000002550	20.1717	0.516521	0.574288	0.899411	0.368434	0.501452
DAVISGALG000002551	10.6831	0.883161	0.632182	1.397	0.162412	0.265381
DAVISGALG000002552	2.45258	0.969143	1.62489	0.596435	0.550885	0.674484
DAVISGALG000002553	133.776	1.1819	0.276667	4.27194	1.9378e-05	8.47512e-05
DAVISGALG000002554	17.0326	0.197863	0.662934	0.298465	0.765348	0.84571
DAVISGALG000002556	3.46377	0.647698	1.44275	0.448932	0.653481	0.760143
DAVISGALG000002559	34.1316	-3.32179	0.457819	-7.25567	3.99679e-13	3.62345e-12
DAVISGALG000002561	0.987257	0.805382	2.27688	0.353721	0.723548
DAVISGALG000002562	1.58751	-2.66304	2.00467	-1.32841	0.184041
DAVISGALG000002563	0.327733	-2.21204	3.75185	-0.589587	0.555468
DAVISGALG000002564	8.39325	-3.54117	0.971703	-3.6443	0.000268123	0.000976009
DAVISGALG000002565	0.748138	1.05586	3.46187	0.304996	0.760369
DAVISGALG000002566	38.1195	-4.40991	0.559709	-7.87893	3.30206e-15	3.46686e-14
DAVISGALG000002568	4.27449	-3.10442	1.44804	-2.14388	0.0320422	0.0703922
DAVISGALG000002569	65.6699	-1.96891	0.334169	-5.89196	3.8164e-09	2.54892e-08
DAVISGALG000002571	16.4436	-1.11051	0.764762	-1.45209	0.146476	0.244572
DAVISGALG000002572	69.9303	-2.69489	0.370411	-7.27539	3.45429e-13	3.14523e-12
DAVISGALG000002573	142.622	-2.74246	0.26563	-10.3244	5.46866e-25	9.667e-24
DAVISGALG000002574	8.6791	-2.71873	1.11134	-2.44636	0.0144308	0.0355856
DAVISGALG000002575	266.992	-1.91905	0.270921	-7.08343	1.40631e-12	1.22785e-11
DAVISGALG000002576	1.25315	-3.05505	2.47435	-1.23469	0.216946
DAVISGALG000002577	234.293	-1.64732	0.299059	-5.50835	3.62206e-08	2.20507e-07
DAVISGALG000002582	81.541	-2.3674	0.365699	-6.47364	9.56691e-11	7.32606e-10
DAVISGALG000002583	107.861	-1.63961	0.353847	-4.63368	3.5923e-06	1.73965e-05
DAVISGALG000002584	7.18072	-6.4923	1.87631	-3.46013	0.000539905	0.00186449
DAVISGALG000002586	21.5033	-3.62718	0.709428	-5.11282	3.17384e-07	1.74048e-06
DAVISGALG000002596	8.80879	1.19365	0.765506	1.5593	0.118925	0.206795
DAVISGALG000002597	151.24	0.385392	0.231032	1.66813	0.0952896	0.172707
DAVISGALG000002600	0.195521	-0.37686	3.72829	-0.101081	0.919486
DAVISGALG000002603	19.311	2.81337	1.07678	2.61277	0.00898122	0.0233903
DAVISGALG000002606	2.95496	3.30924	1.6298	2.03046	0.0423101	0.0886349
DAVISGALG000002607	78.5454	0.811686	0.321431	2.52522	0.0115625	0.0292871
DAVISGALG000002618	56.0146	-0.131565	0.350672	-0.375179	0.707528	0.802497
DAVISGALG000002623	5.79421	-0.933739	1.43419	-0.651057	0.51501	0.641713
DAVISGALG000002630	13.1954	0.645732	0.901557	0.716241	0.473843	0.603345
DAVISGALG000002642	1.2954	3.66322	2.78412	1.31576	0.188256
DAVISGALG000002648	0.820189	1.22196	2.96615	0.41197	0.680361
DAVISGALG000002649	2.1044	1.32363	1.78856	0.740052	0.459269
DAVISGALG000002658	0.116835	-1.0982	3.87468	-0.28343	0.776847
DAVISGALG000002664	0.108864	0.344481	3.87333	0.0889366	0.929132
DAVISGALG000002665	2.59953	2.57671	1.46106	1.76359	0.0778011	0.146742
DAVISGALG000002666	19.1439	0.887947	0.621324	1.42912	0.15297	0.253227
DAVISGALG000002673	3.8219	3.14326	1.31783	2.38518	0.0170706	0.041158
DAVISGALG000002674	41.5299	3.69878	0.685675	5.39436	6.87665e-08	4.0615e-07
DAVISGALG000002676	4.20747	-1.87486	1.20274	-1.55882	0.119038	0.206964
DAVISGALG000002677	0.116835	-1.0982	3.87468	-0.28343	0.776847
DAVISGALG000002678	3.74913	3.11816	1.58688	1.96496	0.0494191	0.10078
DAVISGALG000002680	4.50299	-0.177331	1.035	-0.171334	0.863961	0.913838
DAVISGALG000002686	82.8919	-0.947857	0.305392	-3.10374	0.00191089	0.00589568
DAVISGALG000002687	0.121159	0.344481	3.87333	0.0889366	0.929132
DAVISGALG000002689	1.16427	0.533734	2.4257	0.220033	0.825846
DAVISGALG000002690	0.121159	0.344481	3.87333	0.0889366	0.929132
DAVISGALG000002691	0.466524	-0.282781	3.17575	-0.0890441	0.929047
DAVISGALG000002692	2.19024	4.41294	2.31127	1.90931	0.0562216	0.112164
DAVISGALG000002693	13.78	1.59298	0.938088	1.69812	0.089486	0.16424
DAVISGALG000002694	7.41295	0.669864	1.0036	0.667462	0.504477	0.631836
DAVISGALG000002701	5.91236	-0.728534	1.01489	-0.717845	0.472853	0.602557
DAVISGALG000002702	55.1007	0.985345	0.450363	2.18789	0.0286776	0.0641181
DAVISGALG000002705	0.823056	3.01423	3.60302	0.836583	0.402827
DAVISGALG000002706	1.20448	3.55059	2.87077	1.23681	0.216159
DAVISGALG000002708	0.307001	1.5882	3.7429	0.424324	0.67133
DAVISGALG000002709	177.238	-0.138259	0.297577	-0.464615	0.642207	0.751227
DAVISGALG000002711	119.995	0.656041	0.267144	2.45576	0.0140589	0.0348093
DAVISGALG000002712	0.116835	-1.0982	3.87468	-0.28343	0.776847
DAVISGALG000002714	2.56468	0.440657	1.92491	0.228923	0.818928	0.882941
DAVISGALG000002717	61.8684	-0.849641	0.441698	-1.92358	0.0544072	0.1092
DAVISGALG000002718	10.6406	-1.46783	0.663006	-2.21391	0.0268352	0.0605066
DAVISGALG000002719	1241.61	-1.0631	0.163749	-6.49224	8.45673e-11	6.49697e-10
DAVISGALG000002720	29.897	-0.554282	0.428838	-1.29252	0.196177	0.308387
DAVISGALG000002727	6.72119	3.30604	1.05359	3.13789	0.00170168	0.00530727
DAVISGALG000002729	31.6393	-0.762338	0.408541	-1.866	0.0620413	0.121607
DAVISGALG000002730	500.95	-0.0367459	0.216115	-0.170029	0.864987	0.914386
DAVISGALG000002734	1.38093	-3.30216	3.02771	-1.09065	0.275428
DAVISGALG000002739	36.6202	-1.31628	0.731801	-1.79868	0.072069	0.137767
DAVISGALG000002740	2.13033	-3.06246	1.84391	-1.66085	0.0967435
DAVISGALG000002741	10.099	2.30016	0.919501	2.50153	0.0123659	0.0310829
DAVISGALG000002742	0.230022	1.12666	3.77933	0.29811	0.765619
DAVISGALG000002746	3.27953	-1.42626	1.48049	-0.96337	0.335362	0.467584
DAVISGALG000002747	39.1805	-0.668916	0.600192	-1.1145	0.265063	0.390275
DAVISGALG000002748	0.210433	1.02409	3.78907	0.270275	0.786949
DAVISGALG000002750	1.2448	2.74442	2.21004	1.2418	0.214312
DAVISGALG000002753	0.975527	3.25709	3.00908	1.08242	0.279067
DAVISGALG000002754	37.4535	6.55133	0.931321	7.03445	2.00046e-12	1.72783e-11
DAVISGALG000002758	0.668275	1.72613	3.26857	0.5281	0.59743
DAVISGALG000002760	58.9246	0.0379077	0.343997	0.110198	0.912252	0.945841
DAVISGALG000002761	101.54	0.793042	0.252843	3.13649	0.00170981	0.00532864
DAVISGALG000002762	1.34163	2.8494	2.41743	1.17869	0.238521
DAVISGALG000002765	14.3749	0.120054	0.747944	0.160512	0.872478	0.919892
DAVISGALG000002768	0.210433	1.02409	3.78907	0.270275	0.786949
DAVISGALG000002777	2.98901	3.1788	1.76595	1.80005	0.0718521	0.137425
DAVISGALG000002782	0.556613	2.43521	3.6995	0.658254	0.510375
DAVISGALG000002793	85.7754	9.70678	1.65334	5.871	4.3318e-09	2.8807e-08
DAVISGALG000002802	17.1989	1.12558	0.566835	1.98573	0.0470634	0.0967712
DAVISGALG000002803	8.20473	3.33734	1.2632	2.64197	0.00824252	0.0216985
DAVISGALG000002807	1.40139	3.77572	2.7729	1.36165	0.173308
DAVISGALG000002809	1.79453	-1.09671	1.67639	-0.654211	0.512976
DAVISGALG000002813	0.178548	0.966373	3.79485	0.254654	0.79899
DAVISGALG000002814	0.355608	1.77672	3.73098	0.476207	0.633927
DAVISGALG000002815	4.05662	2.19215	1.62868	1.34597	0.178312	0.285829
DAVISGALG000002816	0.318741	-2.18346	3.75403	-0.581631	0.560815
DAVISGALG000002817	0.87272	2.1773	3.04275	0.715568	0.474258
DAVISGALG000002818	14.7231	1.01931	0.851892	1.19652	0.231493	0.351433
DAVISGALG000002819	0.484635	2.22438	3.70809	0.599871	0.548592
DAVISGALG000002822	3.03484	-0.162081	1.17674	-0.137737	0.890448	0.931923
DAVISGALG000002823	0.648936	2.67211	3.6912	0.723914	0.469119
DAVISGALG000002824	1.39081	-1.02613	2.56562	-0.399954	0.68919
DAVISGALG000002826	0.121159	0.344481	3.87333	0.0889366	0.929132
DAVISGALG000002827	0.780004	-0.624831	2.63346	-0.237266	0.81245
DAVISGALG000002828	0.106247	-1.0982	3.87468	-0.28343	0.776847
DAVISGALG000002832	7.12327	-2.08879	1.12218	-1.86138	0.062691	0.122707
DAVISGALG000002833	18.7178	-3.91183	0.675814	-5.78832	7.10943e-09	4.63503e-08
DAVISGALG000002834	0.23445	1.15295	3.77694	0.305261	0.760167
DAVISGALG000002835	175.86	-3.26234	0.344186	-9.47842	2.58172e-21	3.86632e-20
DAVISGALG000002837	144.422	10.4575	1.64886	6.34225	2.26437e-10	1.68174e-09
DAVISGALG000002838	2.42314	1.59158	1.49272	1.06623	0.286321	0.414363
DAVISGALG000002841	3.16153	4.94975	2.60629	1.89915	0.0575446	0.114383
DAVISGALG000002842	8.13683	6.31234	1.82435	3.46005	0.000540079	0.00186477
DAVISGALG000002843	19.9005	3.82713	0.928568	4.12154	3.76345e-05	0.000158175
DAVISGALG000002852	1.00347	3.28525	3.05761	1.07445	0.282621
DAVISGALG000002855	0.452634	-0.297676	3.53724	-0.0841547	0.932933
DAVISGALG000002860	2.60362	1.79494	1.72141	1.04272	0.29708	0.426538
DAVISGALG000002861	2.61697	3.1198	2.11042	1.47828	0.139332	0.234919
DAVISGALG000002864	0.217727	1.11417	3.78048	0.294717	0.76821
DAVISGALG000002865	0.326591	1.66801	3.73767	0.44627	0.655402
DAVISGALG000002869	0.23445	1.15295	3.77694	0.305261	0.760167
DAVISGALG000002870	0.121159	0.344481	3.87333	0.0889366	0.929132
DAVISGALG000002871	1.92371	2.00985	1.65037	1.21781	0.223295
DAVISGALG000002872	0.420865	2.03599	3.71689	0.547769	0.583851
DAVISGALG000002873	6.07601	3.50931	1.41601	2.47831	0.0132007	0.0329341
DAVISGALG000002874	3.86508	5.23138	2.04872	2.55349	0.0106649	0.0272819
DAVISGALG000002876	2.72083	2.19545	1.4423	1.52218	0.127963	0.219518
DAVISGALG000002877	0.108864	0.344481	3.87333	0.0889366	0.929132
DAVISGALG000002878	2.56457	2.59919	1.62816	1.5964	0.110399	0.194682
DAVISGALG000002879	0.108864	0.344481	3.87333	0.0889366	0.929132
DAVISGALG000002885	447.401	-3.16784	0.285322	-11.1027	1.21695e-28	2.50497e-27
DAVISGALG000002888	9153.73	-3.45524	0.129644	-26.6518	1.70729e-156	5.31776e-154
DAVISGALG000002895	39.2756	0.708855	0.448927	1.579	0.114337	0.20022
DAVISGALG000002897	0.178548	0.966373	3.79485	0.254654	0.79899
DAVISGALG000002898	2.03903	1.01874	2.06386	0.493608	0.621583
DAVISGALG000002900	0.222155	1.12666	3.77933	0.29811	0.765619
DAVISGALG000002901	5.96801	1.99985	1.04556	1.91271	0.0557852	0.111454
DAVISGALG000002903	0.116835	-1.0982	3.87468	-0.28343	0.776847
DAVISGALG000002905	0.323974	0.392828	3.63174	0.108165	0.913865
DAVISGALG000002906	0.650686	-2.10046	3.25604	-0.645098	0.518864
DAVISGALG000002907	6.73026	0.370543	0.821681	0.450957	0.65202	0.758971
DAVISGALG000002908	0.224103	-0.37686	3.72829	-0.101081	0.919486
DAVISGALG000002913	2.3882	-0.240842	1.80624	-0.133339	0.893926	0.934146
DAVISGALG000002916	1.80531	0.227131	1.68612	0.134706	0.892844
DAVISGALG000002918	5.04452	1.50393	1.07909	1.3937	0.163408	0.266607
DAVISGALG000002919	64.1546	-3.2336	0.352202	-9.18109	4.26738e-20	6.00783e-19
DAVISGALG000002920	36.8033	0.13563	0.399484	0.339513	0.734223	0.82363
DAVISGALG000002921	10.6555	0.745649	0.856465	0.870612	0.383966	0.517224
DAVISGALG000002922	17.4798	1.17664	0.580741	2.0261	0.0427542	0.0893789
DAVISGALG000002923	5.08138	0.170051	1.12511	0.151141	0.879864	0.924889
DAVISGALG000002924	2.7464	0.473162	1.32654	0.35669	0.721324	0.813506
DAVISGALG000002925	0.115239	-1.0982	3.87468	-0.28343	0.776847
DAVISGALG000002926	7.0728	-1.9856	0.908723	-2.18505	0.0288855	0.0644967
DAVISGALG000002927	21.4842	1.47612	0.63177	2.33648	0.0194663	0.0460109
DAVISGALG000002930	33.0675	0.309308	0.402282	0.768883	0.441963	0.573118
DAVISGALG000002931	0.121159	0.344481	3.87333	0.0889366	0.929132
DAVISGALG000002932	3.4442	1.13438	1.44317	0.786034	0.431848	0.563475
DAVISGALG000002933	1.91339	-0.107398	1.66158	-0.064636	0.948464
DAVISGALG000002934	10.3101	-0.0175169	0.680233	-0.0257513	0.979456	0.987246
DAVISGALG000002935	216.279	0.276339	0.264205	1.04593	0.295595	0.424831
DAVISGALG000002936	114.549	0.853222	0.28499	2.99386	0.00275471	0.00818427
DAVISGALG000002937	10.8919	1.5693	0.953028	1.64664	0.0996311	0.179241
DAVISGALG000002939	1.14997	2.62802	2.19022	1.19989	0.230183
DAVISGALG000002940	26.2015	-0.529541	0.599022	-0.884008	0.376692	0.509749
DAVISGALG000002941	2.53372	-0.542757	2.05322	-0.264345	0.791514	0.86426
DAVISGALG000002942	3.67514	0.529895	1.30348	0.406525	0.684357	0.784499
DAVISGALG000002945	105.059	-0.611057	0.303381	-2.01416	0.0439931	0.0914882
DAVISGALG000002948	0.741667	-1.39631	3.09236	-0.451536	0.651603
DAVISGALG000002949	74.0363	-0.718316	0.3565	-2.01491	0.0439139	0.091366
DAVISGALG000002953	2.58426	2.53813	1.46271	1.73522	0.0827011	0.154086
DAVISGALG000002955	25.8569	0.605952	0.529619	1.14413	0.252571	0.375975
DAVISGALG000002957	1.63817	-0.190402	1.96119	-0.0970847	0.922659
DAVISGALG000002958	2.70685	1.14642	1.40183	0.817804	0.413469	0.545768
DAVISGALG000002960	4.27521	5.37707	1.96904	2.73081	0.00631792	0.0171646
DAVISGALG000002961	0.950022	3.21137	2.70171	1.18865	0.234579
DAVISGALG000002962	3.48751	3.08362	1.61209	1.91281	0.0557726	0.111434
DAVISGALG000002963	1.04578	2.44516	2.52888	0.966892	0.333598
DAVISGALG000002964	6.34991	5.94552	1.94036	3.06413	0.00218306	0.0066456
DAVISGALG000002965	15.0502	4.52004	0.969182	4.66376	3.10478e-06	1.51396e-05
DAVISGALG000002966	2.17276	4.39621	2.3024	1.90941	0.0562097
DAVISGALG000002967	14.912	5.21197	1.07356	4.85487	1.20467e-06	6.18498e-06
DAVISGALG000002969	8.86893	4.44566	1.12393	3.95545	7.63906e-05	0.00030602
DAVISGALG000002970	14.6328	6.4246	1.40605	4.56926	4.89445e-06	2.33285e-05
DAVISGALG000002980	3.82923	5.21359	2.12465	2.45386	0.0141333	0.0349699
DAVISGALG000002981	13.7433	4.08189	0.856846	4.76386	1.89927e-06	9.51411e-06
DAVISGALG000002987	5.34754	0.218216	1.20484	0.181117	0.856276	0.908654
DAVISGALG000002988	1.84457	2.57485	1.68637	1.52686	0.126796
DAVISGALG000002989	1.01173	2.39936	2.56878	0.934047	0.350279
DAVISGALG000002990	0.237993	-0.37686	3.72829	-0.101081	0.919486
DAVISGALG000002991	1.30243	-0.923254	2.32228	-0.397564	0.690952
DAVISGALG000002992	25.1523	0.623616	0.706357	0.882863	0.37731	0.510242
DAVISGALG000002993	0.484635	2.22438	3.70809	0.599871	0.548592
DAVISGALG000002994	2.52699	-0.233918	1.97833	-0.11824	0.905878	0.941883
DAVISGALG000002996	0.476767	2.20265	3.70905	0.593857	0.552608
DAVISGALG000002997	0.113291	0.344481	3.87333	0.0889366	0.929132
DAVISGALG000002998	5.30321	4.20081	1.456	2.88517	0.00391206	0.0112012
DAVISGALG000002999	2.63387	2.17404	1.63769	1.32751	0.184342	0.293573
DAVISGALG000003002	9.58995	0.742785	0.978492	0.759112	0.447786	0.578615
DAVISGALG000003004	2.11765	0.965704	1.73538	0.556481	0.577882
DAVISGALG000003005	1.31495	-0.288843	1.92276	-0.150223	0.880589
DAVISGALG000003006	1.84093	1.13974	1.83865	0.619879	0.535337
DAVISGALG000003007	3.60943	1.35483	1.51506	0.894244	0.371191	0.504037
DAVISGALG000003008	1.55123	3.91353	2.44498	1.60064	0.109456
DAVISGALG000003009	3.66092	3.35422	1.569	2.1378	0.0325326	0.0712607
DAVISGALG000003010	7.10851	0.686824	1.12455	0.610752	0.541364	0.665871
DAVISGALG000003011	3.04173	3.34595	1.74291	1.91975	0.0548898	0.109966
DAVISGALG000003012	0.217727	1.11417	3.78048	0.294717	0.76821
DAVISGALG000003017	9.6835	1.70618	0.787209	2.16738	0.0302059	0.066976
DAVISGALG000003018	7.94371	-0.881841	0.873782	-1.00922	0.312867	0.443531
DAVISGALG000003019	7.99234	-0.083573	1.0994	-0.0760168	0.939406	0.962645
DAVISGALG000003021	1076.71	-1.49284	0.222479	-6.71001	1.94605e-11	1.56949e-10
DAVISGALG000003028	61.7068	-0.0595505	0.311222	-0.191344	0.848256	0.90317
DAVISGALG000003031	0.108864	0.344481	3.87333	0.0889366	0.929132
DAVISGALG000003032	17.0978	0.667425	0.564405	1.18253	0.236995	0.357911
DAVISGALG000003033	15.8897	-0.0292248	0.592652	-0.0493118	0.960671	0.975398
DAVISGALG000003035	0.0892741	0.344481	3.87333	0.0889366	0.929132
DAVISGALG000003042	17.9285	-0.675953	0.616518	-1.0964	0.272902	0.399141
DAVISGALG000003043	0.233669	-1.81454	3.7861	-0.479265	0.63175
DAVISGALG000003045	8.32223	0.0307158	0.884897	0.0347112	0.97231	0.982437
DAVISGALG000003046	1.13603	2.36244	3.22469	0.732611	0.463796
DAVISGALG000003047	12.5372	-1.90316	0.666006	-2.85757	0.00426899	0.0121033
DAVISGALG000003051	5.76223	-1.33897	1.21944	-1.09802	0.272195	0.398306
DAVISGALG000003052	85.8178	-2.52001	0.4382	-5.75083	8.88078e-09	5.73036e-08
DAVISGALG000003053	0.695407	-1.08453	3.16045	-0.343157	0.731481
DAVISGALG000003055	26.219	2.21409	0.572794	3.86541	0.000110901	0.000432327
DAVISGALG000003057	0.291839	1.52343	3.74736	0.406534	0.68435
DAVISGALG000003060	4.03305	-0.946752	1.39824	-0.677104	0.49834	0.626217
DAVISGALG000003063	20.4049	-2.66839	0.684678	-3.89729	9.72771e-05	0.000382633
DAVISGALG000003064	3.51145	-3.40345	1.43826	-2.36636	0.0179642	0.042946
DAVISGALG000003066	50.6133	-1.76009	0.354321	-4.9675	6.78232e-07	3.57862e-06
DAVISGALG000003067	0.69017	1.74917	2.84626	0.614551	0.538851
DAVISGALG000003068	6.38196	-1.63744	0.956627	-1.71168	0.0869562	0.160462
DAVISGALG000003074	15.1875	2.10287	0.685867	3.06601	0.00216936	0.00660841
DAVISGALG000003080	28.3919	-0.00898789	0.459639	-0.0195542	0.984399	0.990537
DAVISGALG000003089	0.108864	0.344481	3.87333	0.0889366	0.929132
DAVISGALG000003096	26.4208	-0.606077	0.535224	-1.13238	0.257475	0.381493
DAVISGALG000003097	2.49611	-2.4037	1.97854	-1.21488	0.22441	0.343066
DAVISGALG000003098	4.20839	1.97379	1.41555	1.39436	0.163208	0.266368
DAVISGALG000003100	0.396276	1.95894	3.72082	0.526481	0.598554
DAVISGALG000003105	0.849976	-3.45308	3.68772	-0.936373	0.349081
DAVISGALG000003107	0.212494	-1.72277	3.79532	-0.45392	0.649887
DAVISGALG000003111	2.47293	-0.89688	1.7772	-0.504658	0.613799	0.727806
DAVISGALG000003112	19.6953	1.49964	0.663125	2.26147	0.02373	0.0544873
DAVISGALG000003121	5.14656	5.65147	1.91862	2.9456	0.00322333	0.00943081
DAVISGALG000003124	6.46786	2.09348	0.991116	2.11225	0.0346654	0.0751109
DAVISGALG000003128	0.579034	-1.89826	3.38016	-0.561589	0.574396
DAVISGALG000003129	8.55302	0.644355	1.17337	0.549151	0.582902	0.701837
DAVISGALG000003130	0.116835	-1.0982	3.87468	-0.28343	0.776847
DAVISGALG000003131	1.84682	-2.23274	2.0016	-1.11548	0.264646
DAVISGALG000003136	2.53038	4.62927	2.17133	2.132	0.0330068	0.0720651
DAVISGALG000003137	9.28773	6.49779	1.82414	3.56211	0.000367891	0.00130871
DAVISGALG000003138	16.5524	2.91751	0.778916	3.7456	0.000179965	0.000676301
DAVISGALG000003139	0.630725	2.62126	3.03022	0.865039	0.387018
DAVISGALG000003140	0.0892741	0.344481	3.87333	0.0889366	0.929132
DAVISGALG000003141	4.01301	-0.557591	1.4333	-0.389025	0.697258	0.794707
DAVISGALG000003142	1.36557	-1.0571	1.98973	-0.531278	0.595226
DAVISGALG000003143	11.1464	-0.287538	0.673557	-0.426895	0.669456	0.772646
DAVISGALG000003144	12.782	0.190588	0.816544	0.233408	0.815445	0.880574
DAVISGALG000003145	227.45	-0.00401855	0.232625	-0.0172748	0.986217	0.991475
DAVISGALG000003146	11.8522	1.14537	0.916352	1.24992	0.211329	0.327352
DAVISGALG000003147	59.8394	0.424362	0.367254	1.1555	0.247885	0.370234
DAVISGALG000003148	81.2795	0.415597	0.288862	1.43874	0.150224	0.249659
DAVISGALG000003151	3.1799	-0.0947562	1.32336	-0.0716027	0.942918	0.964744
DAVISGALG000003163	43.5826	2.21222	0.442252	5.00218	5.66859e-07	3.02194e-06
DAVISGALG000003164	0.116835	-1.0982	3.87468	-0.28343	0.776847
DAVISGALG000003167	1.24176	0.266564	2.02021	0.131949	0.895025
DAVISGALG000003174	0.791745	1.15945	2.67602	0.433274	0.664816
DAVISGALG000003178	8.53541	3.39826	1.35999	2.49874	0.0124635	0.031295
DAVISGALG000003187	1691.4	0.0611451	0.201845	0.30293	0.761943	0.843356
DAVISGALG000003189	9.85847	5.15851	1.36201	3.78743	0.000152216	0.000579611
DAVISGALG000003194	143.639	-0.913808	0.264864	-3.45011	0.00056036	0.00192735
DAVISGALG000003198	4.69355	-1.70992	1.07558	-1.58977	0.111888	0.196806
DAVISGALG000003201	0.969269	3.2313	3.67622	0.878975	0.379415
DAVISGALG000003207	65.5811	1.77045	0.366196	4.8347	1.33346e-06	6.80881e-06
DAVISGALG000003212	145.112	0.452085	0.39095	1.15638	0.247528	0.369906
DAVISGALG000003224	940	-0.838461	0.199651	-4.19963	2.67351e-05	0.000114767
DAVISGALG000003225	1.59821	3.13268	2.34504	1.33588	0.18159
DAVISGALG000003227	0.988804	-0.764684	2.30661	-0.331519	0.740252
DAVISGALG000003228	8.50428	-2.75737	0.892146	-3.09072	0.00199673	0.00613839
DAVISGALG000003230	5.45556	-0.821228	0.894137	-0.918459	0.358379	0.49097
DAVISGALG000003231	10.1501	-0.669254	0.723189	-0.925421	0.354747	0.487465
DAVISGALG000003233	1.12818	0.627596	2.79617	0.224448	0.822408
DAVISGALG000003234	1.72358	0.138196	1.74647	0.0791287	0.93693
DAVISGALG000003235	0.815004	-1.49331	2.40881	-0.619936	0.5353
DAVISGALG000003236	0.335446	1.70208	3.73552	0.455647	0.648644
DAVISGALG000003240	24.0999	-0.838862	0.505757	-1.65863	0.0971911	0.175477
DAVISGALG000003241	3.39417	-0.269527	1.09944	-0.245148	0.806342	0.874416
DAVISGALG000003242	10.7644	-1.03869	0.869665	-1.19436	0.232339	0.352438
DAVISGALG000003244	4.67728	1.83848	1.15948	1.58561	0.112828	0.198078
DAVISGALG000003245	2.54122	0.782642	1.32224	0.591905	0.553914	0.677059
DAVISGALG000003246	3.40347	-1.61452	1.37332	-1.17563	0.239742	0.361051
DAVISGALG000003248	30.5631	-0.568789	0.603848	-0.941941	0.346223	0.47879
DAVISGALG000003250	0.232074	-1.80788	3.78675	-0.477423	0.633061
DAVISGALG000003260	20.5117	-0.12658	0.492997	-0.256756	0.797367	0.868328
DAVISGALG000003261	3.27171	-0.89958	1.56578	-0.574525	0.565612	0.687177
DAVISGALG000003262	13.0213	-1.15295	0.732538	-1.57391	0.115508	0.201884
DAVISGALG000003263	3.5301	-2.22172	1.34871	-1.64729	0.0994993	0.179085
DAVISGALG000003264	0.373989	-0.37686	3.72829	-0.101081	0.919486
DAVISGALG000003265	5.83696	0.0914866	1.07374	0.085204	0.932099	0.958041
DAVISGALG000003268	10.9866	0.262734	0.760784	0.345346	0.729834	0.820318
DAVISGALG000003273	4.37448	2.06967	1.21426	1.70446	0.0882948	0.162492
DAVISGALG000003274	5.33613	-0.758005	0.930279	-0.814815	0.415178	0.547341
DAVISGALG000003275	19.9849	0.0681234	0.831861	0.0818928	0.934732	0.959704
DAVISGALG000003284	8.95004	-0.37773	1.04537	-0.361337	0.717847	0.810632
DAVISGALG000003288	60.2721	-1.03497	0.333684	-3.10166	0.00192441	0.0059342
DAVISGALG000003294	1.26372	1.90309	2.64251	0.720181	0.471414
DAVISGALG000003296	19.3011	2.12786	0.727197	2.92611	0.00343228	0.00997751
DAVISGALG000003297	0.198138	1.02409	3.78907	0.270275	0.786949
DAVISGALG000003301	4.23786	2.91133	1.42638	2.04106	0.0412447	0.086786
DAVISGALG000003302	14.1572	2.20612	0.769586	2.86663	0.00414869	0.0118014
DAVISGALG000003304	8.88409	0.0596978	0.711375	0.083919	0.933121	0.958552
DAVISGALG000003310	0.226582	1.14912	3.77728	0.304219	0.760961
DAVISGALG000003311	0.337394	0.405314	3.63054	0.11164	0.911109
DAVISGALG000003313	27.7449	1.38691	0.44172	3.13979	0.00169068	0.00527583
DAVISGALG000003314	9.46329	3.78959	0.992235	3.81924	0.000133862	0.000514177
DAVISGALG000003316	1.29655	2.61368	2.16937	1.20481	0.228277
DAVISGALG000003317	35.0418	3.26174	1.296	2.51676	0.0118438	0.0299148
DAVISGALG000003318	0.242317	1.16546	3.77582	0.308665	0.757576
DAVISGALG000003320	1.31313	1.95898	2.04005	0.96026	0.336925
DAVISGALG000003321	16.8973	2.4019	0.599038	4.0096	6.08222e-05	0.000247227
DAVISGALG000003322	18.869	0.976498	0.578767	1.6872	0.091564	0.167366
DAVISGALG000003323	0.655315	2.67101	3.36043	0.794841	0.426706
DAVISGALG000003324	0.121159	0.344481	3.87333	0.0889366	0.929132
DAVISGALG000003328	7.50025	1.86609	0.980803	1.90261	0.0570909	0.113661
DAVISGALG000003329	0.0892741	0.344481	3.87333	0.0889366	0.929132
DAVISGALG000003331	7.24876	0.863193	1.04903	0.822852	0.410592	0.543202
DAVISGALG000003336	2.70838	-0.780267	1.27892	-0.610099	0.541796	0.6663
DAVISGALG000003341	0.647447	2.6551	3.3475	0.793161	0.427684
DAVISGALG000003343	10.4395	0.622061	0.735667	0.845575	0.39779	0.530581
DAVISGALG000003346	0.600651	1.55597	3.33079	0.467147	0.640395
DAVISGALG000003347	15.5672	-0.0260571	0.628135	-0.0414832	0.966911	0.979171
DAVISGALG000003352	20.9303	-0.190992	0.583962	-0.327063	0.74362	0.830533
DAVISGALG000003354	338.434	-0.26738	0.217217	-1.23094	0.218347	0.33579
DAVISGALG000003357	0.318741	-2.18346	3.75403	-0.581631	0.560815
DAVISGALG000003362	85.1086	0.233805	0.32137	0.727527	0.466903	0.596724
DAVISGALG000003363	31.1006	-0.0548505	0.458865	-0.119535	0.904851	0.941192
DAVISGALG000003364	0.484635	2.22438	3.70809	0.599871	0.548592
DAVISGALG000003366	32.1029	1.50654	0.52052	2.8943	0.00380001	0.0109138
DAVISGALG000003367	23.5872	0.416139	0.52772	0.78856	0.430369	0.561856
DAVISGALG000003368	5.27663	0.358056	1.19966	0.298464	0.765349	0.84571
DAVISGALG000003378	2.02761	0.956737	1.86641	0.51261	0.608224
DAVISGALG000003379	49.4083	0.00675822	0.376409	0.0179544	0.985675	0.991191
DAVISGALG000003380	6.61613	-1.18454	0.931012	-1.27231	0.203262	0.31734
DAVISGALG000003381	77.2166	0.676107	0.448197	1.5085	0.131425	0.224404
DAVISGALG000003382	90.3649	-0.0582439	0.291827	-0.199584	0.841806	0.898469
DAVISGALG000003383	13.5727	-0.725448	0.67154	-1.08027	0.28002	0.407077
DAVISGALG000003384	202.65	-0.726964	0.211771	-3.43278	0.00059742	0.00204101
DAVISGALG000003385	79.1552	-1.16909	0.36183	-3.23106	0.00123334	0.00395149
DAVISGALG000003386	5.63266	-1.69763	1.00566	-1.68806	0.0913989	0.167095
DAVISGALG000003387	4.74749	0.183668	1.59712	0.115	0.908445	0.943553
DAVISGALG000003389	1319.28	-0.407643	0.154751	-2.63419	0.00843371	0.022125
DAVISGALG000003390	215.932	0.407854	0.239542	1.70264	0.0886355	0.162955
DAVISGALG000003392	8.62529	-0.124866	0.734143	-0.170084	0.864944	0.914381
DAVISGALG000003393	134.57	0.18297	0.250043	0.731755	0.464318	0.594358
DAVISGALG000003398	1.20934	2.49593	2.52029	0.990332	0.322012
DAVISGALG000003399	0.484635	2.22438	3.70809	0.599871	0.548592
DAVISGALG000003404	0.501491	-0.0201311	3.50991	-0.0057355	0.995424
DAVISGALG000003405	11.6806	-0.510155	0.811419	-0.62872	0.529532	0.655169
DAVISGALG000003407	5.09288	0.611613	1.64522	0.371753	0.710077	0.804526
DAVISGALG000003416	0.265125	-1.0982	3.87468	-0.28343	0.776847
DAVISGALG000003417	1.37393	2.88237	2.18448	1.31948	0.18701
DAVISGALG000003419	13.7431	0.894634	0.82805	1.08041	0.27996	0.407004
DAVISGALG000003430	7.2511	1.63009	1.30393	1.25013	0.211252	0.327259
DAVISGALG000003437	1.83232	-1.07003	1.59475	-0.670972	0.502238
DAVISGALG000003441	0.346857	0.405314	3.63054	0.11164	0.911109
DAVISGALG000003447	7.65247	-0.591608	0.842179	-0.702473	0.482384	0.611407
DAVISGALG000003449	2.89036	-1.7029	1.51741	-1.12224	0.261762	0.386406
DAVISGALG000003451	9.21526	-0.0330966	0.795911	-0.0415833	0.966831	0.979137
DAVISGALG000003452	8.52807	-0.620494	1.06924	-0.580316	0.561702	0.683912
DAVISGALG000003454	0.444309	2.10979	3.71331	0.568169	0.56992
DAVISGALG000003464	7.65562	1.6512	0.853993	1.9335	0.0531741	0.107103
DAVISGALG000003473	0.326591	1.66801	3.73767	0.44627	0.655402
DAVISGALG000003476	4.04418	0.883644	1.13637	0.7776	0.436805	0.568264
DAVISGALG000003477	13.7398	-0.8592	0.603303	-1.42416	0.1544	0.255174
DAVISGALG000003478	90.1011	0.169147	0.300952	0.56204	0.574089	0.694514
DAVISGALG000003479	38.2605	0.270343	0.47123	0.573697	0.566173	0.687567
DAVISGALG000003481	57.555	0.711115	0.331119	2.14761	0.0317449	0.0698297
DAVISGALG000003482	8.61448	-0.221478	1.27874	-0.1732	0.862494	0.912736
DAVISGALG000003483	1.14493	-0.180228	2.18193	-0.0826001	0.934169
DAVISGALG000003485	0.121159	0.344481	3.87333	0.0889366	0.929132
DAVISGALG000003495	9.07676	-2.5497	0.924686	-2.75737	0.00582688	0.015967
DAVISGALG000003497	0.106247	-1.0982	3.87468	-0.28343	0.776847
DAVISGALG000003501	2.73296	3.95127	2.3081	1.71192	0.0869117	0.160409
DAVISGALG000003502	58.7278	2.90098	0.476796	6.08432	1.16984e-09	8.20032e-09
DAVISGALG000003503	63.4356	1.79888	0.367066	4.9007	9.5496e-07	4.95932e-06
DAVISGALG000003504	3.88502	2.39882	1.39878	1.71494	0.0863563	0.159626
DAVISGALG000003505	16.0064	1.34482	0.663286	2.02751	0.0426106	0.0891391
DAVISGALG000003509	1.57207	-0.440144	2.45001	-0.17965	0.857427
DAVISGALG000003510	21.6808	-0.455894	0.577059	-0.790029	0.429511	0.561118
DAVISGALG000003511	1.74833	2.20687	2.00725	1.09945	0.271571
DAVISGALG000003512	30.7756	0.366893	0.514972	0.712453	0.476184	0.605515
DAVISGALG000003513	46.6609	0.0875821	0.395923	0.22121	0.824929	0.886627
DAVISGALG000003514	28.9137	0.386941	0.599868	0.645044	0.518898	0.64541
DAVISGALG000003515	22.7272	-0.3945	0.488344	-0.807833	0.419187	0.551339
DAVISGALG000003534	381.21	-2.41032	0.307394	-7.84114	4.46469e-15	4.63543e-14
DAVISGALG000003538	83.0571	0.381675	0.609224	0.626494
DAVISGALG000003542	72.4144	0.805579	0.428889	1.87829	0.0603409	0.118912
DAVISGALG000003543	4.14965	-0.0359212	1.03502	-0.0347058	0.972314	0.982437
DAVISGALG000003549	0.108864	0.344481	3.87333	0.0889366	0.929132
DAVISGALG000003550	2.5276	3.08465	1.84713	1.66997	0.0949254	0.17221
DAVISGALG000003551	1.01917	-3.71222	3.3357	-1.11288	0.265762
DAVISGALG000003553	10.1526	-2.19255	1.44675	-1.5155	0.129647	0.221906
DAVISGALG000003554	1.33911	3.71331	3.5948	1.03297	0.301619
DAVISGALG000003560	2975.81	0.464501	0.133441	3.48095	0.000499635	0.00173437
DAVISGALG000003562	88.7222	-0.239643	0.31272	-0.766318	0.443487	0.574594
DAVISGALG000003563	2.01143	-2.34117	1.6909	-1.38457	0.166185
DAVISGALG000003564	3.35381	0.0665379	1.21353	0.0548298	0.956274	0.972916
DAVISGALG000003566	7.96294	-3.24552	1.49907	-2.16502	0.0303865	0.0673133
DAVISGALG000003567	89.0081	-1.17767	0.327629	-3.59453	0.000324977	0.00116825
DAVISGALG000003568	140.532	-1.51259	0.268069	-5.64254	1.67558e-08	1.05657e-07
DAVISGALG000003569	0.116835	-1.0982	3.87468	-0.28343	0.776847
DAVISGALG000003575	54.7295	0.75296	0.450595	1.67103	0.0947148	0.171874
DAVISGALG000003577	5.99638	5.11778	1.55504	3.29109	0.000997999	0.00325907
DAVISGALG000003579	12.6672	2.8639	0.850371	3.36783	0.000757626	0.00253996
DAVISGALG000003587	0.970457	-2.6919	2.93397	-0.917496	0.358883
DAVISGALG000003621	684.365	-1.21952	0.254754	-4.78704	1.6926e-06	8.52883e-06
DAVISGALG000003622	111.487	-2.09073	0.301754	-6.92859	4.25044e-12	3.59391e-11
DAVISGALG000003624	6.44747	-2.2494	0.994423	-2.26202	0.0236962	0.0544128
DAVISGALG000003628	15.0352	-0.621646	0.992052	-0.626627	0.530904	0.65632
DAVISGALG000003629	1.062	-0.394057	2.767	-0.142413	0.886754
DAVISGALG000003630	1.75754	-2.92989	2.15514	-1.35949	0.173991
DAVISGALG000003631	1.74863	1.45758	2.49538	0.584112	0.559145
DAVISGALG000003633	12.4688	0.411554	0.782863	0.525703	0.599094	0.715501
DAVISGALG000003634	0.0892741	0.344481	3.87333	0.0889366	0.929132
DAVISGALG000003647	1.9832	0.52029	1.8157	0.286551	0.774456
DAVISGALG000003653	1.92724	-2.22613	1.8657	-1.19318	0.232798
DAVISGALG000003659	0.774866	0.16928	3.03242	0.0558233	0.955483
DAVISGALG000003662	18.227	0.99118	0.860274	1.15217	0.249252	0.371943
DAVISGALG000003672	17.9016	-1.27376	0.612524	-2.07953	0.0375689	0.0803363
DAVISGALG000003676	1.3136	1.98421	1.93968	1.02296	0.306329
DAVISGALG000003677	13.0824	2.32226	0.865972	2.68168	0.00732535	0.019583
DAVISGALG000003688	3.34716	-2.00124	1.63599	-1.22326	0.221231	0.339226
DAVISGALG000003705	26.8548	-0.740973	0.529207	-1.40016	0.161466	0.264179
DAVISGALG000003710	3.24818	0.794948	1.97566	0.40237	0.687412	0.787155
DAVISGALG000003715	0.210433	1.02409	3.78907	0.270275	0.786949
DAVISGALG000003722	1.57315	-0.112802	2.51516	-0.0448488	0.964228
DAVISGALG000003724	0.519486	0.0807819	3.03903	0.0265815	0.978794
DAVISGALG000003725	0.113291	0.344481	3.87333	0.0889366	0.929132
DAVISGALG000003729	13.9767	5.55842	1.21543	4.57323	4.80266e-06	2.29263e-05
DAVISGALG000003730	0.202565	1.02409	3.78907	0.270275	0.786949
DAVISGALG000003731	17.5473	-1.43996	0.822282	-1.75118	0.0799158	0.149935
DAVISGALG000003734	1.58998	-2.66457	2.25697	-1.18059	0.237764
DAVISGALG000003735	5.11142	1.87973	1.00125	1.87739	0.0604651	0.119116
DAVISGALG000003736	0.113291	0.344481	3.87333	0.0889366	0.929132
DAVISGALG000003737	5.3943	0.690599	1.14747	0.601846	0.547277	0.671423
DAVISGALG000003739	45.2458	-1.57024	0.470149	-3.33987	0.000838161	0.00278256
DAVISGALG000003741	32.724	0.497212	0.490519	1.01365	0.310752	0.441343
DAVISGALG000003743	0.113291	0.344481	3.87333	0.0889366	0.929132
DAVISGALG000003745	0.619525	-1.66827	3.58727	-0.465054	0.641893
DAVISGALG000003746	10.288	0.516946	0.712365	0.725676	0.468037	0.597862
DAVISGALG000003754	0.230479	-1.80119	3.7874	-0.475575	0.634377
DAVISGALG000003755	34.6544	-0.0616379	0.437651	-0.140838	0.887998	0.930517
DAVISGALG000003756	0.973827	0.724369	2.85279	0.253916	0.79956
DAVISGALG000003758	1.97974	-0.974504	1.63919	-0.594503	0.552175
DAVISGALG000003760	0.901996	-0.753686	2.27591	-0.331157	0.740526
DAVISGALG000003761	14.4113	-0.157555	0.57683	-0.273139	0.784746	0.859747
DAVISGALG000003762	2.34209	1.94464	2.60624	0.746149	0.455577	0.585894
DAVISGALG000003763	29.8762	-0.590536	0.464408	-1.27159	0.203519	0.317606
DAVISGALG000003768	1.67791	2.37594	2.22899	1.06592	0.286458
DAVISGALG000003769	2.04535	1.40268	1.74727	0.802786	0.422098
DAVISGALG000003770	0.942171	0.78341	2.49732	0.313701	0.753748
DAVISGALG000003771	131.068	-0.283772	0.274105	-1.03527	0.300543	0.430266
DAVISGALG000003772	10.4478	1.39975	0.905419	1.54597	0.122112	0.211321
DAVISGALG000003773	5.10746	0.619491	0.952616	0.650305	0.515495	0.642191
DAVISGALG000003774	0.115239	-1.0982	3.87468	-0.28343	0.776847
DAVISGALG000003775	2.60127	1.40681	1.54766	0.908991	0.363355	0.495994
DAVISGALG000003776	68.4972	0.158491	0.321507	0.492962	0.622039	0.73465
DAVISGALG000003777	1.91705	0.599833	2.33329	0.257076	0.79712
DAVISGALG000003778	3.84712	-1.21377	1.02971	-1.17874	0.238501	0.359624
DAVISGALG000003779	150.561	-0.0634419	0.246924	-0.256929	0.797234	0.868264
DAVISGALG000003781	104.268	0.0524413	0.290527	0.180504	0.856757	0.909066
DAVISGALG000003784	9.89734	-0.359501	0.819692	-0.43858	0.660966	0.766137
DAVISGALG000003785	43.5016	0.193299	0.486945	0.396963	0.691395	0.789952
DAVISGALG000003786	18.5373	-0.491071	0.663632	-0.739975	0.459315	0.589343
DAVISGALG000003787	10.6201	-0.512467	0.847372	-0.604772	0.545331	0.669377
DAVISGALG000003788	12.9873	-0.0446738	0.715288	-0.0624556	0.9502	0.969257
DAVISGALG000003789	170.451	-0.10025	0.259026	-0.387025	0.698737	0.795672
DAVISGALG000003790	5.46723	1.22341	1.17977	1.03698	0.299744	0.42932
DAVISGALG000003791	1.1196	-0.73842	2.42324	-0.304724	0.760576
DAVISGALG000003797	2.67742	4.70039	2.20705	2.12972	0.033195	0.0724249
DAVISGALG000003800	27.1596	0.217321	0.453671	0.479027	0.631919	0.742847
DAVISGALG000003802	57.0901	1.03693	0.384677	2.69558	0.00702669	0.0188586
DAVISGALG000003803	1.54489	2.26294	1.99243	1.13577	0.256053
DAVISGALG000003804	9.11216	2.01146	0.802176	2.5075	0.0121589	0.0306221
DAVISGALG000003805	1.00947	1.61069	2.46791	0.652654	0.513979
DAVISGALG000003806	4.24835	0.0719982	1.38089	0.0521388	0.958418	0.974128
DAVISGALG000003807	5.36751	2.99562	1.37246	2.18267	0.0290602	0.0648076
DAVISGALG000003808	30.6701	2.82879	0.512486	5.51974	3.39506e-08	2.07567e-07
DAVISGALG000003810	1.45505	-1.39524	2.2412	-0.622543	0.533585
DAVISGALG000003814	118.232	1.66027	0.809285	2.05152	0.040216	0.0850508
DAVISGALG000003820	1.83149	-0.864501	1.70127	-0.508152	0.611347
DAVISGALG000003822	23.4732	-1.59765	0.570158	-2.80211	0.00507691	0.0141209
DAVISGALG000003823	5.3162	3.07916	1.2195	2.52494	0.0115719	0.0293053
DAVISGALG000003824	1.57617	-1.65859	1.95916	-0.846581	0.397229
DAVISGALG000003825	12.1486	-1.66368	0.765923	-2.17212	0.0298465	0.0663293
DAVISGALG000003828	99.7769	-0.893248	0.306982	-2.90977	0.00361695	0.0104561
DAVISGALG000003829	5.14604	1.88741	1.27326	1.48234	0.138249	0.233407
DAVISGALG000003830	0.222155	1.12666	3.77933	0.29811	0.765619
DAVISGALG000003836	1.28518	-4.03729	3.60106	-1.12114	0.262228
DAVISGALG000003839	8.09501	0.883485	1.39033	0.635452	0.525134	0.65105
DAVISGALG000003841	10.0951	0.341652	0.646052	0.52883	0.596923	0.71363
DAVISGALG000003842	0.567529	2.47795	3.6979	0.670097	0.502796
DAVISGALG000003853	0.858337	0.459697	2.56951	0.178904	0.858013
DAVISGALG000003856	1.28699	-1.01899	2.34535	-0.434474	0.663945
DAVISGALG000003863	1.51531	-0.478808	1.80293	-0.265572	0.790569
DAVISGALG000003864	22.4141	-1.35846	0.664411	-2.0446	0.0408939	0.0862301
DAVISGALG000003865	0.108864	0.344481	3.87333	0.0889366	0.929132
DAVISGALG000003866	2.64456	-0.527362	1.50453	-0.350516	0.725952	0.817097
DAVISGALG000003869	2.7051	-0.0976706	1.29335	-0.0755175	0.939803	0.962979
DAVISGALG000003872	1.17343	0.685638	2.10166	0.326236	0.744246
DAVISGALG000003873	0.363476	1.80498	3.72933	0.483997	0.628388
DAVISGALG000003875	3.48338	2.34636	1.84568	1.27127	0.203632	0.317757
DAVISGALG000003876	0.267822	1.41755	3.75508	0.377503	0.7058
DAVISGALG000003879	6.13575	-1.55739	1.04956	-1.48386	0.137846	0.232932
DAVISGALG000003887	0.467339	-2.62072	3.72475	-0.703598	0.481683
DAVISGALG000003892	0.985224	-2.03131	3.24401	-0.626172	0.531202
DAVISGALG000003894	4.2021	-1.13346	1.10374	-1.02693	0.304455	0.434442
DAVISGALG000003898	1.04315	3.34752	2.91424	1.14868	0.250689
DAVISGALG000003901	39.612	0.875115	0.55139	1.58711	0.112489	0.197604
DAVISGALG000003911	14.6709	-0.482338	0.608953	-0.792079	0.428315	0.560011
DAVISGALG000003913	11.6334	0.653423	0.822366	0.794564	0.426867	0.558637
DAVISGALG000003917	0.530251	-2.38961	3.73918	-0.639073	0.522775
DAVISGALG000003918	1.06603	2.23522	2.90141	0.77039	0.441069
DAVISGALG000003919	0.293788	0.245032	3.64669	0.0671929	0.946428
DAVISGALG000003920	0.994578	-0.844734	3.19967	-0.264007	0.791775
DAVISGALG000003923	10.8288	0.887252	0.932502	0.951475	0.341363	0.473847
DAVISGALG000003924	2.86051	1.91305	1.45871	1.31147	0.189699	0.300201
DAVISGALG000003926	5.0441	1.88677	1.309	1.44139	0.149475	0.248683
DAVISGALG000003927	42.0188	1.37914	0.522784	2.63806	0.00833811	0.02191
DAVISGALG000003928	9.32545	-1.38331	0.769556	-1.79754	0.0722498	0.138041
DAVISGALG000003929	0.178548	0.966373	3.79485	0.254654	0.79899
DAVISGALG000003930	2.49866	1.63463	1.49312	1.09477	0.273616	0.399913
DAVISGALG000003931	1.05068	3.34685	3.02995	1.10459	0.269338
DAVISGALG000003932	3.36372	3.53309	1.59311	2.21773	0.026573	0.0600137
DAVISGALG000003933	1.63795	-0.433922	2.43558	-0.17816	0.858597
DAVISGALG000003937	9.8635	1.10561	0.697339	1.58547	0.112859	0.198125
DAVISGALG000003938	0.709653	1.82144	3.16184	0.576069	0.564568
DAVISGALG000003939	14.3574	0.188875	0.751269	0.251408	0.801498	0.871184
DAVISGALG000003946	2.21167	1.79587	1.61127	1.11457	0.265035	0.390249
DAVISGALG000003947	2.37035	0.283641	1.75809	0.161335	0.87183	0.91945
DAVISGALG000003962	0.63542	-1.12092	3.24314	-0.345628	0.729622
DAVISGALG000003963	0.930892	2.25674	2.63588	0.856164	0.391907
DAVISGALG000003968	0.311429	1.60606	3.74171	0.429231	0.667755
DAVISGALG000003969	1.59445	0.0990214	2.16143	0.0458129	0.963459
DAVISGALG000003970	10.0044	1.50884	0.772201	1.95394	0.0507079	0.102927
DAVISGALG000003972	1.41271	2.76489	2.34888	1.17711	0.239151
DAVISGALG000003974	0.827164	0.333292	2.62217	0.127105	0.898857
DAVISGALG000003977	0.108864	0.344481	3.87333	0.0889366	0.929132
DAVISGALG000003981	0.768645	-1.47064	2.66673	-0.551476	0.581307
DAVISGALG000003982	22.0523	-1.11571	0.547278	-2.03865	0.041485	0.0872111
DAVISGALG000003983	62.2809	-1.45746	0.336883	-4.32631	1.51631e-05	6.74401e-05
DAVISGALG000003985	0.752721	-3.28045	3.66261	-0.895658	0.370435
DAVISGALG000003987	13.3739	-1.38752	0.603598	-2.29875	0.0215191	0.0501073
DAVISGALG000003988	15.7672	-2.12246	0.641787	-3.30711	0.000942635	0.00309538
DAVISGALG000003989	0.464929	-0.271377	3.53469	-0.0767754	0.938802
DAVISGALG000003994	12.4017	-0.858582	0.698019	-1.23003	0.218687	0.336171
DAVISGALG000003995	13.1344	-1.06009	0.820413	-1.29214	0.196309	0.308547
DAVISGALG000003996	50.2458	0.194952	0.49007	0.397804	0.690774	0.789468
DAVISGALG000004009	27.8738	0.982949	0.747334	1.31527	0.188418	0.298668
DAVISGALG000004010	11.3326	1.75804	0.676235	2.59974	0.00932939	0.0242107
DAVISGALG000004011	11.8767	5.36471	1.19099	4.50443	6.65524e-06	3.11955e-05
DAVISGALG000004015	46.8859	1.44205	0.51708	2.78883	0.0052899	0.0146615
DAVISGALG000004016	1.85677	3.36059	2.26885	1.48119	0.138556
DAVISGALG000004017	3.18198	4.17922	1.72631	2.4209	0.0154823	0.0378279
DAVISGALG000004018	0.242317	1.16546	3.77582	0.308665	0.757576
DAVISGALG000004020	0.217727	1.11417	3.78048	0.294717	0.76821
DAVISGALG000004021	101.512	0.932537	0.379218	2.4591	0.0139284	0.0345288
DAVISGALG000004023	9.10842	6.46857	1.87801	3.44437	0.000572382	0.00196315
DAVISGALG000004025	1.25952	-3.94154	2.8384	-1.38865	0.16494
DAVISGALG000004027	0.453164	2.13579	3.71209	0.57536	0.565048
DAVISGALG000004028	0.121159	0.344481	3.87333	0.0889366	0.929132
DAVISGALG000004029	1.62913	0.768168	1.66992	0.460004	0.645513
DAVISGALG000004030	5.90539	0.332312	1.27872	0.259878	0.794958	0.866713
DAVISGALG000004031	0.796934	1.03454	3.45086	0.299793	0.764335
DAVISGALG000004032	3.97096	0.534667	1.21711	0.439294	0.660449	0.765743
DAVISGALG000004037	1.90429	-1.89033	1.63954	-1.15296	0.248928
DAVISGALG000004039	9.35816	5.76967	1.45465	3.96637	7.29754e-05	0.000293186
DAVISGALG000004040	4.31388	4.62879	1.67597	2.76185	0.00574744	0.0157708
DAVISGALG000004041	0.226582	1.14912	3.77728	0.304219	0.760961
DAVISGALG000004042	11.9118	6.85366	1.80881	3.78905	0.000151222	0.000575934
DAVISGALG000004044	1.0065	3.28681	2.72288	1.20711	0.22739
DAVISGALG000004045	0.468899	2.18063	3.71003	0.587767	0.556689
DAVISGALG000004047	8.57358	3.83287	1.18343	3.23878	0.00120044	0.00385653
DAVISGALG000004048	4.00463	2.80431	1.2216	2.2956	0.0216988	0.0504578
DAVISGALG000004051	1.9278	-0.592379	1.82619	-0.324379	0.745651
DAVISGALG000004052	0.336726	-2.2401	3.74975	-0.597398	0.550241
DAVISGALG000004055	592.024	-0.58066	0.192142	-3.02203	0.00251083	0.00752988
DAVISGALG000004057	8.76089	-0.0485304	0.977121	-0.0496667	0.960388	0.975218
DAVISGALG000004065	5.44691	1.16251	1.1656	0.997351	0.318594	0.44973
DAVISGALG000004066	7.00849	0.827872	1.04301	0.793732	0.427352	0.559006
DAVISGALG000004068	0.115239	-1.0982	3.87468	-0.28343	0.776847
DAVISGALG000004069	22.0193	2.56635	0.595405	4.31027	1.63057e-05	7.21784e-05
DAVISGALG000004070	1.18891	-3.88533	2.85093	-1.36283	0.172937
DAVISGALG000004071	0.824435	-0.418785	3.39635	-0.123304	0.901866
DAVISGALG000004072	2.52777	0.456032	1.57371	0.289781	0.771984	0.850312
DAVISGALG000004073	0.210433	1.02409	3.78907	0.270275	0.786949
DAVISGALG000004074	3.25201	0.371406	1.24098	0.299284	0.764723	0.845251
DAVISGALG000004075	7.15301	3.73123	1.23916	3.0111	0.00260301	0.00778019
DAVISGALG000004079	0.206109	-0.37686	3.72829	-0.101081	0.919486
DAVISGALG000004081	2.50381	2.48185	1.87762	1.3218	0.186234	0.295906
DAVISGALG000004083	0.108864	0.344481	3.87333	0.0889366	0.929132
DAVISGALG000004084	0.331591	1.68456	3.73662	0.450824	0.652116
DAVISGALG000004086	3.49071	2.60531	1.39258	1.87085	0.061366	0.12056
DAVISGALG000004087	1.94636	-2.10858	2.44948	-0.860831	0.389331
DAVISGALG000004091	0.121159	0.344481	3.87333	0.0889366	0.929132
DAVISGALG000004092	0.970706	0.251341	2.58567	0.0972055	0.922563
DAVISGALG000004093	0.265125	-1.0982	3.87468	-0.28343	0.776847
DAVISGALG000004094	0.408015	-1.46212	3.60274	-0.405835	0.684864
DAVISGALG000004096	1.54346	3.07289	2.33558	1.31568	0.18828
DAVISGALG000004097	0.657505	-0.317194	3.18677	-0.0995346	0.920714
DAVISGALG000004101	0.323724	1.65439	3.73855	0.442522	0.658111
DAVISGALG000004102	0.774692	1.59933	2.75935	0.579604	0.562182
DAVISGALG000004104	5.21441	5.66287	1.95718	2.89339	0.00381111	0.0109394
DAVISGALG000004105	0.905914	3.13551	3.07935	1.01824	0.308565
DAVISGALG000004106	0.460045	2.15529	3.71119	0.580755	0.561406
DAVISGALG000004108	1.14599	1.03048	2.34964	0.438569	0.660974
DAVISGALG000004110	2.89522	4.8138	2.66891	1.80366	0.0712847	0.136535
DAVISGALG000004111	2.71205	3.1608	1.63412	1.93425	0.0530821	0.106947
DAVISGALG000004112	1.21422	3.56184	2.93675	1.21285	0.225187
DAVISGALG000004113	18.7492	5.57163	1.03547	5.38077	7.41684e-08	4.36004e-07
DAVISGALG000004114	10.9033	6.72831	1.83128	3.6741	0.00023869	0.000877453
DAVISGALG000004115	15.9338	5.85195	1.16188	5.03664	4.73783e-07	2.55148e-06
DAVISGALG000004118	8.69342	6.4059	1.81247	3.53435	0.000408772	0.00144125
DAVISGALG000004119	40.7198	8.63173	1.67232	5.16155	2.4492e-07	1.36093e-06
DAVISGALG000004120	1.20372	3.54372	3.28525	1.07868	0.280732
DAVISGALG000004121	15.7435	7.2583	1.77112	4.09815	4.16461e-05	0.000173799
DAVISGALG000004122	16.6407	3.29885	0.714686	4.6158	3.91589e-06	1.88793e-05
DAVISGALG000004123	41.0251	8.64153	1.67937	5.1457	2.66529e-07	1.4755e-06
DAVISGALG000004124	34.4207	7.66228	1.32646	5.77649	7.62769e-09	4.95202e-08
DAVISGALG000004125	7.85648	2.06304	0.928741	2.22133	0.0263286	0.0595876
DAVISGALG000004126	0.719999	2.81513	2.92366	0.962881	0.335607
DAVISGALG000004127	4.61221	1.80328	1.29465	1.39287	0.163658	0.266913
DAVISGALG000004128	36.4769	3.21248	0.512596	6.26707	3.67906e-10	2.67944e-09
DAVISGALG000004130	13.5282	5.59356	1.18211	4.73183	2.2251e-06	1.10581e-05
DAVISGALG000004131	80.8064	3.63195	0.525494	6.9115	4.79551e-12	4.03949e-11
DAVISGALG000004132	10.0824	3.19143	0.986442	3.23529	0.00121518	0.00389954
DAVISGALG000004133	6.61246	3.60528	1.45252	2.48209	0.0130614	0.0326291
DAVISGALG000004134	19.8365	6.08857	1.1799	5.16025	2.46617e-07	1.36998e-06
DAVISGALG000004135	17.2462	3.2281	0.787059	4.10147	4.10537e-05	0.000171541
DAVISGALG000004136	2.12029	2.78556	2.00551	1.38896	0.164846
DAVISGALG000004137	65.2329	2.77341	0.558895	4.96231	6.96609e-07	3.66886e-06
DAVISGALG000004139	80.4357	3.33476	0.432027	7.71888	1.17357e-14	1.18388e-13
DAVISGALG000004140	0.0892741	0.344481	3.87333	0.0889366	0.929132
DAVISGALG000004141	23.3539	4.88196	0.802028	6.08701	1.15036e-09	8.07502e-09
DAVISGALG000004143	41.554	5.29626	0.731194	7.24331	4.37877e-13	3.9581e-12
DAVISGALG000004144	35.5905	1.09514	0.555856	1.97019	0.0488166	0.0997146
DAVISGALG000004145	9.01363	6.4573	1.85493	3.48116	0.000499252	0.00173334
DAVISGALG000004146	20.2724	2.96731	0.909209	3.26362	0.00109999	0.0035626
DAVISGALG000004147	41.6778	3.60701	0.685178	5.26434	1.40694e-07	8.03794e-07
DAVISGALG000004148	21.3753	7.70179	1.71303	4.496	6.92426e-06	3.23658e-05
DAVISGALG000004149	5.64009	5.77525	1.98499	2.90945	0.0036206	0.0104639
DAVISGALG000004150	16.774	3.10318	0.736608	4.2128	2.5222e-05	0.000108545
DAVISGALG000004151	27.5372	4.01065	0.644164	6.22614	4.78076e-10	3.45487e-09
DAVISGALG000004152	8.3729	6.35246	1.85052	3.4328	0.000597388	0.00204101
DAVISGALG000004153	22.7579	5.82518	0.951705	6.12079	9.31145e-10	6.57067e-09
DAVISGALG000004154	2.03459	4.31605	2.54801	1.69389	0.0902863
DAVISGALG000004155	1.84937	1.06582	1.8216	0.5851	0.558481
DAVISGALG000004156	23.7085	4.04958	0.737839	5.48844	4.05492e-08	2.45445e-07
DAVISGALG000004157	0.113291	0.344481	3.87333	0.0889366	0.929132
DAVISGALG000004158	4.16229	2.88207	1.53381	1.87903	0.060241	0.118773
DAVISGALG000004161	18.0861	-0.621486	0.591107	-1.05139	0.293078	0.421999
DAVISGALG000004178	2.0601	4.33383	2.84553	1.52303	0.127751
DAVISGALG000004185	61.8761	1.7485	0.563204	3.10455	0.00190566	0.00588317
DAVISGALG000004187	1.17884	2.43976	2.4733	0.98644	0.323917
DAVISGALG000004192	629.04	0.387617	0.199341	1.94449	0.0518367	0.104901
DAVISGALG000004194	12.1001	-0.958511	0.785769	-1.21984	0.222526	0.340827
DAVISGALG000004196	36.7765	0.588845	0.478636	1.23026	0.218601	0.336065
DAVISGALG000004200	0.222155	1.12666	3.77933	0.29811	0.765619
DAVISGALG000004201	2.60424	1.80427	2.04127	0.883898	0.376751	0.509795
DAVISGALG000004202	5.37329	1.0248	0.963315	1.06383	0.287406	0.415739
DAVISGALG000004203	1.16499	2.6332	2.20922	1.19192	0.233294
DAVISGALG000004204	18.7768	0.627933	0.5523	1.13694	0.255563	0.379371
DAVISGALG000004213	2.10304	-0.339645	1.4419	-0.235554	0.813779
DAVISGALG000004217	58.6016	0.168084	0.343977	0.488649	0.625091	0.737392
DAVISGALG000004218	6.95317	0.103991	1.11231	0.0934914	0.925513	0.953809
DAVISGALG000004220	1.98965	3.46615	2.46396	1.40674	0.159504
DAVISGALG000004223	1.29356	-4.00798	2.58455	-1.55074	0.120963
DAVISGALG000004225	9.12022	-1.13071	0.869905	-1.29981	0.193666	0.305228
DAVISGALG000004226	5.18246	1.39091	1.05418	1.31943	0.187025	0.296939
DAVISGALG000004227	43.9083	0.498512	0.674927	0.738616	0.46014	0.590119
DAVISGALG000004228	1.33821	-1.22793	2.28237	-0.538009	0.590571
DAVISGALG000004230	3.05682	0.00900918	1.12093	0.00803722	0.993587	0.996017
DAVISGALG000004231	3.71309	-1.2317	1.43291	-0.859577	0.390022	0.522892
DAVISGALG000004232	7.26224	0.443328	1.26292	0.351034	0.725562	0.816842
DAVISGALG000004233	1.80328	-1.23732	2.73884	-0.451767	0.651437
DAVISGALG000004238	3.33694	-0.864254	1.24243	-0.695618	0.486668	0.615071
DAVISGALG000004239	12.3347	-1.17941	0.655741	-1.79859	0.0720831	0.137786
DAVISGALG000004240	1.25086	0.192647	1.84689	0.104309	0.916924
DAVISGALG000004241	0.82011	-1.3809	2.98	-0.463389	0.643086
DAVISGALG000004242	17.0305	-0.794448	0.666281	-1.19236	0.23312	0.353409
DAVISGALG000004243	13.9287	0.940414	0.600406	1.5663	0.117279	0.204401
DAVISGALG000004246	2.05922	1.70092	1.77788	0.956708	0.338714
DAVISGALG000004247	30.9011	-0.535889	0.469047	-1.14251	0.253244	0.376808
DAVISGALG000004248	0.573124	-1.86587	3.3889	-0.550583	0.58192
DAVISGALG000004249	41.3097	-0.561948	0.453584	-1.23891	0.21538	0.332209
DAVISGALG000004250	272.014	-0.746963	0.218133	-3.42435	0.000616281	0.00210131
DAVISGALG000004251	150.684	-0.041744	0.236683	-0.176371	0.860003	0.911085
DAVISGALG000004252	14.0846	-0.637788	0.592133	-1.0771	0.281435	0.40872
DAVISGALG000004253	53.5459	-0.144103	0.291784	-0.493869	0.621398	0.734109
DAVISGALG000004254	57.4173	-0.936347	0.317711	-2.94717	0.00320701	0.00938579
DAVISGALG000004255	5.30371	-0.377484	1.03223	-0.365699	0.71459	0.807907
DAVISGALG000004256	21.2442	-0.24147	0.629551	-0.383559	0.701306	0.797512
DAVISGALG000004257	9.80498	-1.14127	0.74581	-1.53024	0.125957	0.216678
DAVISGALG000004258	0.431807	-0.413591	3.54625	-0.116628	0.907155
DAVISGALG000004259	0.121159	0.344481	3.87333	0.0889366	0.929132
DAVISGALG000004260	19.2958	0.113183	0.56436	0.200551	0.84105	0.897948
DAVISGALG000004261	0.307001	1.5882	3.7429	0.424324	0.67133
DAVISGALG000004262	16.0973	-0.524857	0.649384	-0.808238	0.418954	0.551143
DAVISGALG000004263	117.865	-1.35665	0.228326	-5.94173	2.82034e-09	1.90648e-08
DAVISGALG000004264	0.388981	1.93357	3.72216	0.519474	0.60343
DAVISGALG000004265	16.5905	-0.248551	0.682446	-0.364206	0.715704	0.808803
DAVISGALG000004266	0.0892741	0.344481	3.87333	0.0889366	0.929132
DAVISGALG000004267	6.59164	1.59938	0.873463	1.83108	0.0670883	0.130009
DAVISGALG000004268	0.217727	1.11417	3.78048	0.294717	0.76821
DAVISGALG000004269	12.9095	0.915097	0.81965	1.11645	0.26423	0.389249
DAVISGALG000004270	0.460045	2.15529	3.71119	0.580755	0.561406
DAVISGALG000004271	17.3436	1.47103	0.549011	2.67941	0.00737516	0.0197057
DAVISGALG000004274	0.313377	0.302748	3.64068	0.0831571	0.933727
DAVISGALG000004275	36.0684	0.0741775	0.461051	0.160888	0.872182	0.919749
DAVISGALG000004277	33.3285	2.03038	0.447296	4.53924	5.64575e-06	2.66721e-05
DAVISGALG000004279	0.46769	0.302748	3.64068	0.0831571	0.933727
DAVISGALG000004280	1.96915	4.26527	2.27072	1.87838	0.0603293
DAVISGALG000004283	0.901233	1.3337	2.9734	0.448545	0.65376
DAVISGALG000004286	1.4581	3.82227	2.45993	1.55381	0.120229
DAVISGALG000004287	0.376686	1.89323	3.72434	0.508339	0.611215
DAVISGALG000004289	1.36466	-1.08485	2.01426	-0.538586	0.590173
DAVISGALG000004290	0.809273	2.98583	2.84143	1.05082	0.293341
DAVISGALG000004293	7.82242	-0.85298	0.916476	-0.930717	0.352	0.484645
DAVISGALG000004294	12.5217	-0.655028	0.689546	-0.949942	0.342142	0.474735
DAVISGALG000004296	4.78565	1.51508	1.16321	1.30249	0.192748	0.304044
DAVISGALG000004297	9.23105	-0.339553	0.744998	-0.455777	0.64855	0.756225
DAVISGALG000004298	0.351181	1.76043	3.73196	0.471717	0.637129
DAVISGALG000004299	1.16477	1.76623	2.32754	0.758839	0.447949
DAVISGALG000004304	35.5158	0.354776	0.353901	1.00247	0.316115	0.447205
DAVISGALG000004337	0.267822	1.41755	3.75508	0.377503	0.7058
DAVISGALG000004339	0.230022	1.12666	3.77933	0.29811	0.765619
DAVISGALG000004342	2.81778	3.9156	1.85986	2.10532	0.0352632	0.0762167
DAVISGALG000004343	1.00241	0.141997	2.22856	0.063717	0.949196
DAVISGALG000004345	6.57142	3.98123	1.22231	3.25712	0.00112548	0.00363752
DAVISGALG000004348	0.315856	1.62375	3.74054	0.434095	0.664219
DAVISGALG000004350	0.108864	0.344481	3.87333	0.0889366	0.929132
DAVISGALG000004351	0.883204	3.10294	3.54492	0.87532	0.3814
DAVISGALG000004352	0.448737	2.12283	3.71269	0.571778	0.567473
DAVISGALG000004353	1.15988	-0.0124412	2.65846	-0.00467984	0.996266
DAVISGALG000004354	0.460605	-1.55108	3.59581	-0.431358	0.666208
DAVISGALG000004356	2.63634	4.67732	2.43606	1.92003	0.0548538	0.10991
DAVISGALG000004360	21.3634	0.807713	0.585958	1.37845	0.168065	0.272699
DAVISGALG000004361	8.32854	-0.284737	0.904453	-0.314816	0.752901	0.837344
DAVISGALG000004363	0.661829	0.623195	2.81597	0.221307	0.824853
DAVISGALG000004366	0.388981	1.93357	3.72216	0.519474	0.60343
DAVISGALG000004367	13.0599	0.432264	0.734044	0.588879	0.555942	0.678897
DAVISGALG000004368	5.31762	1.87708	1.13487	1.654	0.0981281	0.176933
DAVISGALG000004369	0.648187	-0.137352	3.24095	-0.0423801	0.966196
DAVISGALG000004370	0.446831	0.963219	3.58606	0.268601	0.788237
DAVISGALG000004371	1.11025	-0.167024	1.7857	-0.0935344	0.925479
DAVISGALG000004372	16.6183	0.249097	0.635111	0.39221	0.694903	0.792935
DAVISGALG000004373	17.1448	0.440508	0.567023	0.776878	0.43723	0.568707
DAVISGALG000004375	0.530251	-2.38961	3.73918	-0.639073	0.522775
DAVISGALG000004376	0.198138	1.02409	3.78907	0.270275	0.786949
DAVISGALG000004377	3.58662	3.60271	1.51715	2.37465	0.0175656	0.0421439
DAVISGALG000004378	0.381113	1.90795	3.72354	0.512403	0.608369
DAVISGALG000004379	2.41612	0.0529852	1.64088	0.0322907	0.97424	0.983789
DAVISGALG000004380	1.1336	1.68988	2.41702	0.699156	0.484454
DAVISGALG000004381	5.03515	2.89992	1.35422	2.14139	0.032243	0.0707317
DAVISGALG000004384	5.25403	1.15101	1.08221	1.06357	0.287524	0.415864
DAVISGALG000004385	5.54049	0.295613	1.01205	0.292093	0.770216	0.849033
DAVISGALG000004393	3.05958	2.36138	1.5555	1.51809	0.128993	0.221018
DAVISGALG000004395	0.884557	1.22489	2.56811	0.476962	0.633389
DAVISGALG000004396	5.82467	3.88536	1.56798	2.47794	0.0132142	0.0329618
DAVISGALG000004397	17.8153	2.47835	0.671962	3.68823	0.000225817	0.000833946
DAVISGALG000004398	114.831	1.55515	0.235923	6.59177	4.34609e-11	3.416e-10
DAVISGALG000004404	0.108864	0.344481	3.87333	0.0889366	0.929132
DAVISGALG000004412	3.52308	-0.382117	1.35334	-0.28235	0.777675	0.854326
DAVISGALG000004413	7.48449	-0.270941	0.811496	-0.333879	0.738471	0.826788
DAVISGALG000004414	101.177	-0.157255	0.295882	-0.53148	0.595086	0.712006
DAVISGALG000004416	3.51894	2.22181	1.38607	1.60295	0.108945	0.192591
DAVISGALG000004420	11.7794	-1.19606	0.615816	-1.94224	0.0521083	0.10536
DAVISGALG000004421	1.0254	0.215172	2.46274	0.0873709	0.930377
DAVISGALG000004422	0.106247	-1.0982	3.87468	-0.28343	0.776847
DAVISGALG000004423	29.8183	-0.234067	0.417334	-0.560862	0.574892	0.695135
DAVISGALG000004424	5.18962	-0.245608	0.903294	-0.271902	0.785697	0.860481
DAVISGALG000004435	7.65285	0.369284	0.789082	0.467992	0.63979	0.749438
DAVISGALG000004439	16.1265	0.077039	0.728833	0.105702	0.915819	0.947952
DAVISGALG000004440	7.09034	-0.236579	1.03771	-0.227981	0.819661	0.883399
DAVISGALG000004444	5.76597	0.367519	0.947582	0.38785	0.698127	0.795135
DAVISGALG000004448	42.6569	1.63311	0.366442	4.45668	8.32377e-06	3.84115e-05
DAVISGALG000004461	1.63316	1.74851	2.45307	0.712784	0.475979
DAVISGALG000004462	10.2653	1.91484	0.774287	2.47304	0.0133971	0.0333681
DAVISGALG000004464	1.73244	1.35906	1.86619	0.728251	0.46646
DAVISGALG000004468	10.5783	-0.646551	0.736183	-0.878247	0.37981	0.51276
DAVISGALG000004470	0.326591	1.66801	3.73767	0.44627	0.655402
DAVISGALG000004473	0.436234	-0.413591	3.54625	-0.116628	0.907155
DAVISGALG000004476	1.99799	4.27889	2.36266	1.81105	0.0701337
DAVISGALG000004480	0.341822	0.42778	3.62841	0.117897	0.906149
DAVISGALG000004489	0.725595	-0.00209787	2.7153	-0.000772608	0.999384
DAVISGALG000004494	27.3414	-0.129774	0.532253	-0.243819	0.807371	0.875058
DAVISGALG000004495	52.017	-0.825048	0.381789	-2.161	0.0306951	0.0678511
DAVISGALG000004496	281.878	-0.959825	0.211584	-4.53638	5.7229e-06	2.70239e-05
DAVISGALG000004497	36.6593	-0.212911	0.408238	-0.521537	0.601993	0.717939
DAVISGALG000004498	11.7789	-0.0320737	0.774087	-0.0414343	0.96695	0.979183
DAVISGALG000004499	2.78358	0.677851	1.33856	0.506403	0.612574	0.726973
DAVISGALG000004500	14.8881	-0.503487	0.631076	-0.797824	0.424973	0.556764
DAVISGALG000004502	7.27152	1.08322	0.788513	1.37375	0.169519	0.274493
DAVISGALG000004503	2.06754	1.01358	1.6318	0.62114	0.534508
DAVISGALG000004504	78.1657	0.770367	0.324736	2.37228	0.0176786	0.0423729
DAVISGALG000004505	4.62134	0.564168	0.973985	0.579236	0.56243	0.684469
DAVISGALG000004507	0.869029	3.08024	3.10714	0.991342	0.321519
DAVISGALG000004508	1.34586	-0.401869	2.05364	-0.195686	0.844856
DAVISGALG000004509	1.15103	-0.0343374	1.93695	-0.0177275	0.985856
DAVISGALG000004510	0.116835	-1.0982	3.87468	-0.28343	0.776847
DAVISGALG000004511	19.1493	0.048882	0.592798	0.0824597	0.934281	0.9594
DAVISGALG000004512	6.67092	0.0243897	0.988278	0.024679	0.980311	0.987685
DAVISGALG000004513	0.0892741	0.344481	3.87333	0.0889366	0.929132
DAVISGALG000004514	13.3918	0.120669	0.677559	0.178094	0.858649	0.910174
DAVISGALG000004515	0.453164	2.13579	3.71209	0.57536	0.565048
DAVISGALG000004516	0.108864	0.344481	3.87333	0.0889366	0.929132
DAVISGALG000004517	30.1102	0.916295	0.524293	1.74768	0.08052	0.150766
DAVISGALG000004518	5.69743	2.51325	1.06092	2.36894	0.0178394	0.0427065
DAVISGALG000004519	0.265125	-1.0982	3.87468	-0.28343	0.776847
DAVISGALG000004520	108.854	0.507442	0.309376	1.64021	0.100961	0.181285
DAVISGALG000004521	6.15371	1.02545	0.852604	1.20273	0.229082	0.348669
DAVISGALG000004522	17.859	1.4768	0.85157	1.73421	0.0828807	0.154359
DAVISGALG000004523	0.178548	0.966373	3.79485	0.254654	0.79899
DAVISGALG000004524	2.04426	-0.165698	2.107	-0.0786417	0.937318
DAVISGALG000004525	0.121159	0.344481	3.87333	0.0889366	0.929132
DAVISGALG000004526	0.452177	2.13268	3.71223	0.574501	0.565629
DAVISGALG000004527	0.113291	0.344481	3.87333	0.0889366	0.929132
DAVISGALG000004528	3.22554	0.153184	1.29585	0.118211	0.9059	0.941883
DAVISGALG000004531	0.198138	1.02409	3.78907	0.270275	0.786949
DAVISGALG000004532	7.80176	1.63276	1.00122	1.63076	0.10294	0.184082
DAVISGALG000004534	9.73918	-2.63646	0.926729	-2.84491	0.00444244	0.0125349
DAVISGALG000004535	100.603	-1.07097	0.522909	-2.04809	0.0405509	0.0856328
DAVISGALG000004539	1.95269	2.10947	1.83589	1.14902	0.250547
DAVISGALG000004544	3.74317	-1.62469	1.57464	-1.03179	0.302172	0.432073
DAVISGALG000004547	113.491	0.0863437	0.288406	0.299383	0.764648	0.845203
DAVISGALG000004548	68.5217	1.37757	0.365271	3.77135	0.000162365	0.000614759
DAVISGALG000004549	1.71687	-0.876268	1.852	-0.473146	0.636109
DAVISGALG000004550	0.901874	-0.924306	2.30885	-0.400333	0.688912
DAVISGALG000004551	2.33296	4.50376	2.54269	1.77126	0.0765181	0.144825
DAVISGALG000004552	4.30799	0.858607	1.17489	0.7308	0.464901	0.594934
DAVISGALG000004553	8.04001	-0.524804	0.913871	-0.574264	0.565789	0.687329
DAVISGALG000004555	1.5992	0.319355	1.91535	0.166735	0.867579
DAVISGALG000004556	1.04433	-0.369214	2.19378	-0.1683	0.866347
DAVISGALG000004557	12.9087	2.33095	1.27424	1.82929	0.0673568	0.130407
DAVISGALG000004562	3.50567	0.762403	1.44213	0.528663	0.597039	0.713747
DAVISGALG000004568	2.94128	1.03767	1.30108	0.797546	0.425134	0.556921
DAVISGALG000004578	0.226582	1.14912	3.77728	0.304219	0.760961
DAVISGALG000004581	26.8227	0.352271	0.532268	0.66183	0.50808	0.635199
DAVISGALG000004587	8.52869	2.73077	0.874147	3.12392	0.00178459	0.0055426
DAVISGALG000004588	44.7178	3.47898	0.479037	7.26245	3.8015e-13	3.45263e-12
DAVISGALG000004590	41.4271	4.8189	0.590263	8.16399	3.24139e-16	3.60673e-15
DAVISGALG000004591	0.753372	2.88493	3.65706	0.788866	0.43019
DAVISGALG000004594	30.8753	3.48347	0.686868	5.07153	3.94635e-07	2.14334e-06
DAVISGALG000004596	6.20434	1.87154	1.11191	1.68317	0.0923428	0.168437
DAVISGALG000004598	13.5594	3.76808	0.990001	3.80614	0.000141152	0.000539951
DAVISGALG000004599	14.7299	1.79227	0.700415	2.55887	0.0105012	0.0269163
DAVISGALG000004600	66.3439	2.96879	0.498049	5.96084	2.50948e-09	1.70495e-08
DAVISGALG000004601	16.0736	1.1062	0.596523	1.85441	0.0636809	0.124396
DAVISGALG000004602	56.9422	2.15639	0.454674	4.74273	2.10857e-06	1.05049e-05
DAVISGALG000004604	5.21366	2.71408	1.34413	2.01921	0.0434659	0.0906047
DAVISGALG000004605	1.84348	3.35726	2.17821	1.54129	0.123246
DAVISGALG000004606	0.637482	-3.04577	3.7033	-0.822447	0.410823
DAVISGALG000004608	0.482853	0.392828	3.63174	0.108165	0.913865
DAVISGALG000004609	2.98273	0.0676721	1.36211	0.0496817	0.960376	0.975218
DAVISGALG000004610	18.3191	2.78105	0.732255	3.79793	0.000145908	0.000557016
DAVISGALG000004611	1.42032	3.78855	2.80626	1.35004	0.177004
DAVISGALG000004612	43.0633	2.06563	0.520256	3.97041	7.17504e-05	0.00028864
DAVISGALG000004616	1.3526	0.350056	1.84903	0.189318	0.849843
DAVISGALG000004617	1.15995	3.49064	2.90139	1.20309	0.228941
DAVISGALG000004618	0.386284	-0.37686	3.72829	-0.101081	0.919486
DAVISGALG000004619	0.113291	0.344481	3.87333	0.0889366	0.929132
DAVISGALG000004620	0.267822	1.41755	3.75508	0.377503	0.7058
DAVISGALG000004621	131.128	2.43924	1.14668	2.12722
DAVISGALG000004622	8.26553	0.857198	0.885176	0.968393	0.332848	0.465016
DAVISGALG000004623	0.955022	3.21732	3.02801	1.06252	0.288
DAVISGALG000004625	0.537127	1.31573	3.06644	0.429074	0.667869
DAVISGALG000004626	1.31448	3.67485	2.50691	1.46589	0.142678
DAVISGALG000004627	2.90653	1.60663	1.65323	0.971817	0.331142	0.463227
DAVISGALG000004629	0.751311	2.8715	3.23639	0.887255	0.374942
DAVISGALG000004630	7.1144	2.43635	0.948609	2.56834	0.0102186	0.0262623
DAVISGALG000004631	1.09088	3.42009	3.34901	1.02122	0.307148
DAVISGALG000004633	0.206109	-0.37686	3.72829	-0.101081	0.919486
DAVISGALG000004634	0.178548	0.966373	3.79485	0.254654	0.79899
DAVISGALG000004635	2.15026	-4.74417	2.24353	-2.1146	0.0344641
DAVISGALG000004637	0.0892741	0.344481	3.87333	0.0889366	0.929132
DAVISGALG000004638	32.9614	8.3244	1.69435	4.91304	8.96733e-07	4.67325e-06
DAVISGALG000004639	0.566041	2.45598	3.53377	0.695001	0.487055
DAVISGALG000004640	18.1396	6.73189	1.38921	4.84585	1.26069e-06	6.45114e-06
DAVISGALG000004641	0.113291	0.344481	3.87333	0.0889366	0.929132
DAVISGALG000004642	10.8019	4.34917	0.984416	4.41801	9.96117e-06	4.5487e-05
DAVISGALG000004645	0.226582	1.14912	3.77728	0.304219	0.760961
DAVISGALG000004646	0.575284	1.43298	3.3907	0.42262	0.672572
DAVISGALG000004647	0.376686	1.89323	3.72434	0.508339	0.611215
DAVISGALG000004648	0.495228	1.2123	3.5615	0.340389	0.733563
DAVISGALG000004653	1.07405	0.311077	2.40296	0.129456	0.896997
DAVISGALG000004654	0.686419	0.693869	3.16586	0.219172	0.826516
DAVISGALG000004655	0.695096	0.163667	2.54703	0.0642578	0.948765
DAVISGALG000004656	0.359152	0.444126	3.62688	0.122454	0.902539
DAVISGALG000004657	21.7019	0.263817	0.464726	0.567684	0.57025	0.691139
DAVISGALG000004658	1.33913	1.35419	2.59099	0.522653	0.601216
DAVISGALG000004659	0.354399	-0.37686	3.72829	-0.101081	0.919486
DAVISGALG000004660	3.97907	-3.04409	1.26214	-2.41185	0.0158718	0.0386246
DAVISGALG000004662	3.92684	1.62066	1.28721	1.25905	0.208012	0.323243
DAVISGALG000004663	0.518421	2.3392	3.70326	0.631661	0.527608
DAVISGALG000004669	0.334777	-1.04111	3.64153	-0.285899	0.774955
DAVISGALG000004670	9.71804	0.82797	0.815348	1.01548	0.309877	0.440364
DAVISGALG000004671	0.0892741	0.344481	3.87333	0.0889366	0.929132
DAVISGALG000004672	51.9149	1.77191	0.462979	3.82719	0.000129614	0.000499558
DAVISGALG000004673	1.45518	-1.08486	1.96807	-0.551229	0.581477
DAVISGALG000004675	21.1328	1.37692	0.726635	1.89492	0.0581023	0.115281
DAVISGALG000004679	6.93566	2.52789	1.01043	2.5018	0.0123562	0.0310625
DAVISGALG000004680	1.37308	-0.600379	2.00622	-0.29926	0.764742
DAVISGALG000004682	4.81008	2.7786	1.15678	2.40201	0.0163053	0.0395405
DAVISGALG000004683	79.7357	1.08894	0.384461	2.83238	0.00462035	0.0129686
DAVISGALG000004686	4.67618	4.00868	1.45888	2.74777	0.00600018	0.0163871
DAVISGALG000004697	0.463263	0.302748	3.64068	0.0831571	0.933727
DAVISGALG000004698	9.48093	0.419967	0.741822	0.566129	0.571306	0.692022
DAVISGALG000004699	2.63519	0.825035	1.30598	0.631735	0.52756	0.653252
DAVISGALG000004700	6.84005	0.103789	0.950417	0.109204	0.913041	0.94634
DAVISGALG000004701	280.377	-0.0321672	0.236128	-0.136228	0.891641	0.932608
DAVISGALG000004703	0.202565	1.02409	3.78907	0.270275	0.786949
DAVISGALG000004704	5.11481	0.236854	1.05906	0.223645	0.823033	0.885276
DAVISGALG000004705	1.01946	2.42318	2.54272	0.952985	0.340598
DAVISGALG000004706	0.704201	-0.959823	3.13523	-0.306142	0.759497
DAVISGALG000004707	0.661575	-0.268533	3.1821	-0.0843885	0.932748
DAVISGALG000004708	4.34077	1.43634	1.02206	1.40534	0.15992	0.262247
DAVISGALG000004709	14.1734	1.35007	0.61771	2.1856	0.0288449	0.0644168
DAVISGALG000004710	5.75579	-2.38105	1.10908	-2.14687	0.0318039	0.0699366
DAVISGALG000004711	0.121159	0.344481	3.87333	0.0889366	0.929132
DAVISGALG000004713	32.9915	1.001	0.569191	1.75864	0.0786391	0.147969
DAVISGALG000004714	0.295383	0.245032	3.64669	0.0671929	0.946428
DAVISGALG000004715	0.573909	2.47515	3.698	0.66932	0.503291
DAVISGALG000004716	0.550556	1.38813	3.43466	0.404152	0.686101
DAVISGALG000004717	40.3292	1.19777	0.445149	2.69072	0.0071297	0.0191044
DAVISGALG000004719	2.84735	-0.380046	1.38907	-0.273597	0.784394	0.859522
DAVISGALG000004720	4.7037	4.75404	1.62891	2.91855	0.00351666	0.0101962
DAVISGALG000004721	15.5619	0.263193	0.594084	0.443022	0.65775	0.763611
DAVISGALG000004722	24.5362	1.11786	0.474798	2.35438	0.0185534	0.0441372
DAVISGALG000004723	5.18335	1.15473	1.16777	0.988828	0.322747	0.454061
DAVISGALG000004724	29.9445	0.812739	0.500833	1.62278	0.104637	0.186411
DAVISGALG000004725	220.211	0.679194	0.194178	3.49778	0.000469143	0.00163658
DAVISGALG000004726	39.8341	0.841647	0.469367	1.79315	0.0729485	0.139157
DAVISGALG000004727	2.20272	-0.453431	1.36794	-0.33147	0.74029	0.82804
DAVISGALG000004728	27.7451	1.04962	0.601666	1.74453	0.0810665	0.151585
DAVISGALG000004729	3.68596	1.78512	1.21477	1.46951	0.141694	0.238093
DAVISGALG000004730	11.2707	-0.247828	0.596969	-0.415144	0.678036	0.779589
DAVISGALG000004731	2.81202	1.86439	1.2523	1.48877	0.136547	0.231232
DAVISGALG000004732	5.71265	2.45692	1.1322	2.17003	0.0300045	0.0666217
DAVISGALG000004734	3.63035	-1.22595	1.65311	-0.741601	0.458329	0.58836
DAVISGALG000004735	4.3381	0.0186076	1.11499	0.0166886	0.986685	0.991695
DAVISGALG000004737	1.49705	3.86513	2.73273	1.41439	0.157248
DAVISGALG000004738	1.29072	2.80517	2.11864	1.32405	0.185488
DAVISGALG000004741	3.52207	0.796451	1.12415	0.708494	0.478639	0.60779
DAVISGALG000004742	1.02881	2.45346	2.27904	1.07653	0.28169
DAVISGALG000004743	2.58782	0.463242	1.61281	0.287227	0.773939	0.851619
DAVISGALG000004744	5.40083	1.32613	1.04498	1.26905	0.204425	0.318771
DAVISGALG000004745	0.892741	3.13167	3.67849	0.851346	0.394577
DAVISGALG000004746	45.0344	1.24488	0.391994	3.17575	0.0014945	0.00471416
DAVISGALG000004747	4.51011	2.10476	1.36133	1.5461	0.12208	0.211293
DAVISGALG000004748	1.71488	3.23833	2.04477	1.58372	0.113258
DAVISGALG000004749	0.461032	2.15835	3.71105	0.581602	0.560835
DAVISGALG000004750	28.9319	2.59414	0.757306	3.42549
DAVISGALG000004751	17.5837	1.51015	0.555314	2.71945	0.00653896	0.0176952
DAVISGALG000004752	8.13673	0.32949	1.1084	0.297267	0.766263	0.846365
DAVISGALG000004753	5.08375	1.42026	1.06202	1.33733	0.181116	0.289514
DAVISGALG000004755	93.0813	1.56611	0.348465	4.49432	6.97922e-06	3.26e-05
DAVISGALG000004756	18.879	0.425229	0.592054	0.718226	0.472618	0.602315
DAVISGALG000004757	4.97271	-0.532802	1.22038	-0.436588	0.66241	0.767066
DAVISGALG000004758	23.2662	1.8697	0.547196	3.41688	0.000633439	0.00215345
DAVISGALG000004759	0.616306	1.03691	3.35168	0.309371	0.75704
DAVISGALG000004760	1.84616	3.35148	1.95918	1.71066	0.0871445
DAVISGALG000004761	10.9039	2.45577	1.2716	1.93125	0.0534521	0.107552
DAVISGALG000004762	2.57348	0.776917	1.7502	0.443901	0.657114	0.763066
DAVISGALG000004763	1.86092	-3.76353	2.43963	-1.54267	0.122912
DAVISGALG000004765	1.76822	0.38466	2.17772	0.176634	0.859796
DAVISGALG000004767	38.5659	0.126579	0.502614	0.251842	0.801164	0.870938
DAVISGALG000004768	1.86891	0.349832	1.69107	0.206871	0.836111
DAVISGALG000004769	2.16385	1.3646	1.98484	0.687511	0.491761
DAVISGALG000004771	0.202565	1.02409	3.78907	0.270275	0.786949
DAVISGALG000004774	51.9301	-0.219413	0.363855	-0.603023	0.546493	0.67064
DAVISGALG000004775	48.8221	-0.567515	0.352069	-1.61194	0.106974	0.189833
DAVISGALG000004779	5.36277	-0.697065	0.980428	-0.710981	0.477096	0.60633
DAVISGALG000004780	7.10374	1.76311	0.907372	1.9431	0.0520044	0.105187
DAVISGALG000004781	8.01187	-1.36241	0.736081	-1.85089	0.0641853	0.125192
DAVISGALG000004782	21.2631	-0.648522	0.570981	-1.1358	0.256039	0.37994
DAVISGALG000004783	7.63673	-0.894452	0.921779	-0.970354	0.33187	0.464004
DAVISGALG000004785	3.638	-1.13836	1.38261	-0.823345	0.410312	0.542938
DAVISGALG000004786	29.8731	-0.838458	0.631147	-1.32847	0.184024	0.293207
DAVISGALG000004787	6.56655	-2.04759	0.858132	-2.3861	0.0170282	0.041063
DAVISGALG000004788	1.37934	2.71408	2.41003	1.12616	0.260098
DAVISGALG000004789	0.577792	-2.89869	3.71005	-0.781307	0.434622
DAVISGALG000004791	0.650888	2.66201	3.36608	0.790836	0.42904
DAVISGALG000004792	3.60963	-0.880386	1.36798	-0.643565	0.519857	0.646143
DAVISGALG000004793	0.195521	-0.37686	3.72829	-0.101081	0.919486
DAVISGALG000004794	5.49743	-1.26675	1.6636	-0.761453	0.446386	0.577327
DAVISGALG000004795	0.116835	-1.0982	3.87468	-0.28343	0.776847
DAVISGALG000004796	26.915	-2.47755	0.570746	-4.34089	1.41909e-05	6.33966e-05
DAVISGALG000004797	0.335446	1.70208	3.73552	0.455647	0.648644
DAVISGALG000004798	23.8954	-1.43868	0.472825	-3.04273	0.00234446	0.00708221
DAVISGALG000004799	24.8632	-1.65813	0.544856	-3.04324	0.00234043	0.00707216
DAVISGALG000004800	1.36307	-1.48026	2.1726	-0.68133	0.495663
DAVISGALG000004806	8.93586	-0.15562	0.839568	-0.185357	0.852949	0.906629
DAVISGALG000004808	20.0117	2.19962	1.08013	2.03644
DAVISGALG000004809	0.0892741	0.344481	3.87333	0.0889366	0.929132
DAVISGALG000004811	0.717875	1.40936	3.20466	0.439786	0.660092
DAVISGALG000004813	1.71115	-1.12048	1.69862	-0.659638	0.509486
[truncated: 64,314 more rows]
