# Supplementary material for: ATAC-seq of low-input and cryopreserved primordial germ cells reveals functional enhancers
Source: Development. 2026 May 12;153(9):dev205214. doi: 10.1242/dev.205214 (PMC13245901; doi:10.1242/dev.205214)
Supplement: Table S12. Identification of PGC-specific ACRs associated with E2-high genes [file develop-153-205214-TableS12.xlsx]

## Sheet: Sheet1
A total of 309 peak-gene pairs were identified within a 2.5 kb window. These pairs comprise 291 independent ACRs, with 18 instances where a single ACR is positioned near two or more E2-high genes, and these are potential regulatory elements of bystander and neighboring loci.
Chr.	Start	End	ACRs	fold_change	p-value	q-value	Chr.	Start	End	GeneID_near_the_ACR
1	402999	403350	PGC_borad_peak_82	2.39101	31.0867	29.1054	1	396279	417775	LOC124418405
1	3865789	3866125	PGC_borad_peak_380	3.13153	28.5246	26.583	1	3856597	3968684	ENSGALG00010007769
1	9423940	9424389	PGC_borad_peak_821	2.90369	8.27885	6.68434	1	9421470	9422822	DAVISGALG000003982
1	32292020	32292162	PGC_borad_peak_2744	2.54192	6.04282	4.52781	1	32292065	32295533	ENSGALG00010014283
1	43333995	43334309	PGC_borad_peak_3727	2.19408	7.47364	5.9336	1	43333391	43338699	INRAGALG00000100608
1	43362765	43363207	PGC_borad_peak_3733	3.77202	21.3045	19.48	1	43346397	43368911	LOC101751742
1	50241508	50241754	PGC_borad_peak_4395	5.80602	32.6838	30.597	1	50237016	50240049	DAVISGALG000006043
1	56415433	56416086	PGC_borad_peak_4901	2.5372	7.93162	6.35991	1	56417718	56419311	INRAGALG00000100681
1	56420738	56420974	PGC_borad_peak_4902	2.3094	4.80528	3.35099	1	56417718	56419311	INRAGALG00000100681
1	59759037	59759236	PGC_borad_peak_5181	2.53213	6.35457	4.83292	1	59752076	59904086	TMTC1
1	59767388	59767981	PGC_borad_peak_5183	2.38528	5.85513	4.34959	1	59752076	59904086	TMTC1
1	59819628	59820210	PGC_borad_peak_5191	3.19474	14.3955	12.6727	1	59752076	59904086	TMTC1
1	59867140	59868300	PGC_borad_peak_5199	2.26983	6.15122	4.64631	1	59752076	59904086	TMTC1
1	59889117	59889235	PGC_borad_peak_5203	2.06546	3.93393	2.54033	1	59752076	59904086	TMTC1
1	68425528	68425735	PGC_borad_peak_5963	2.49179	6.89942	5.35052	1	68418476	68438666	A4GALT
1	93154492	93154978	PGC_borad_peak_7926	2.35704	8.51425	6.91845	1	93119254	93214875	VGLL3
1	93155638	93156360	PGC_borad_peak_7927	4.44187	36.592	34.5055	1	93119254	93214875	VGLL3
1	93190570	93190821	PGC_borad_peak_7929	2.64597	6.72282	5.18728	1	93119254	93214875	VGLL3
1	99792404	99793125	PGC_borad_peak_8412	6.01585	40.9189	38.8419	1	99792346	99793012	INRAGALG00000001102
1	100936099	100936717	PGC_borad_peak_8472	3.3531	32.1165	30.1485	1	100554108	101139722	ENSGALG00010007049
1	101872371	101872882	PGC_borad_peak_8527	2.81814	7.70856	6.13067	1	101868669	101872643	ENSGALG00010013881
1	108152263	108152731	PGC_borad_peak_9029	2.80381	20.0915	18.2022	1	108135244	108168120	B3GALT5
1	108153558	108153745	PGC_borad_peak_9030	1.57437	3.33148	1.97134	1	108135244	108168120	B3GALT5
1	108156041	108156474	PGC_borad_peak_9031	2.22862	6.9466	5.41114	1	108135244	108168120	B3GALT5
1	117453439	117453982	PGC_borad_peak_9820	3.7017	14.1147	12.369	1	117320357	117526839	ENSGALG00010003536
1	117467528	117467922	PGC_borad_peak_9823	2.32294	4.96565	3.51501	1	117320357	117526839	ENSGALG00010003536
1	117479724	117479901	PGC_borad_peak_9827	2.12766	3.87781	2.47722	1	117320357	117526839	ENSGALG00010003536
1	117511564	117512020	PGC_borad_peak_9829	4.09314	18.3161	16.5285	1	117320357	117526839	ENSGALG00010003536
1	120174811	120175234	PGC_borad_peak_10124	3.22028	11.9016	10.2354	1	120161395	120180877	DAVISGALG000009728
1	125865854	125867306	PGC_borad_peak_10660	2.95656	13.2626	11.597	1	125866027	125867639	DAVISGALG000009901
1	125865854	125867306	PGC_borad_peak_10660	2.95656	13.2626	11.597	1	125834573	125965264	ANOS1
1	127472559	127473084	PGC_borad_peak_10758	4.27842	50.0128	47.7091	1	127472377	127621552	INRAGALG00000002296
1	127531430	127531627	PGC_borad_peak_10762	2.34741	5.05661	3.59607	1	127472377	127621552	INRAGALG00000002296
1	127563308	127563922	PGC_borad_peak_10764	3.31202	11.3477	9.68347	1	127472377	127621552	INRAGALG00000002296
1	133492332	133492884	PGC_borad_peak_11339	5.17045	32.6111	30.5763	1	133481595	133531573	TBC1D8
1	148833088	148833987	PGC_borad_peak_12786	2.15288	11.2128	9.56435	1	148834925	148835327	TAGAGALG000000002322
1	148833088	148833987	PGC_borad_peak_12786	2.15288	11.2128	9.56435	1	148831801	148834730	LOC107051465
1	150369313	150369942	PGC_borad_peak_12899	3.70297	14.6862	12.9526	1	150369861	150370144	TAGAGALG000000033213
1	150705604	150706219	PGC_borad_peak_12922	7.54442	70.6604	68.2379	1	150705467	151011119	INRAGALG00000002601
1	150821469	150823015	PGC_borad_peak_12928	3.29983	13.208	11.5037	1	150705467	151011119	INRAGALG00000002601
1	151388277	151388694	PGC_borad_peak_12964	4.39188	56.7858	54.4531	1	151389947	151391496	LOC107055200
1	151388277	151388694	PGC_borad_peak_12964	4.39188	56.7858	54.4531	1	151369999	151389554	ENSGALG00010006214
1	151390805	151392417	PGC_borad_peak_12965	3.05914	29.9166	28.0247	1	151389947	151391496	LOC107055200
1	151390805	151392417	PGC_borad_peak_12965	3.05914	29.9166	28.0247	1	151369999	151389554	ENSGALG00010006214
1	160677044	160677347	PGC_borad_peak_13724	5.1092	52.0209	49.7459	1	160678320	160681647	INRAGALG00000019186
1	160679299	160679558	PGC_borad_peak_13725	2.28339	8.20755	6.62088	1	160678320	160681647	INRAGALG00000019186
1	160681286	160681602	PGC_borad_peak_13726	3.89109	32.7116	30.7386	1	160678320	160681647	INRAGALG00000019186
1	163397590	163397813	PGC_borad_peak_13894	4.37778	19.1238	17.2523	1	163340460	163427198	PCDH17
1	164200446	164200719	PGC_borad_peak_13950	2.77655	10.8817	9.20387	1	164176656	164237999	ENSGALG00010004360
1	164214202	164214571	PGC_borad_peak_13952	2.94606	9.02324	7.44008	1	164176656	164237999	ENSGALG00010004360
1	196001475	196001761	PGC_borad_peak_16800	2.18354	4.31755	2.89736	1	195999966	196001592	HBE
1	196001475	196001761	PGC_borad_peak_16800	2.18354	4.31755	2.89736	1	196000586	196006042	ENSGALG00010003371
12	1255782	1257443	PGC_borad_peak_20791	2.90415	12.181	10.5059	12	1230072	1298856	LOC107054352
12	1258771	1259042	PGC_borad_peak_20791	2.90415	12.181	10.5059	12	1230072	1298856	LOC107054352
12	1277996	1278670	PGC_borad_peak_20796	1.98399	8.90193	7.32327	12	1230072	1298856	LOC107054352
12	6692220	6692924	PGC_borad_peak_21375	3.50788	14.8495	13.1449	12	6650621	6757409	WNK2
12	6728679	6729069	PGC_borad_peak_21380	2.70256	8.43552	6.86548	12	6650621	6757409	WNK2
12	8778438	8778622	PGC_borad_peak_21568	3.22566	19.082	17.2134	12	8730983	8781607	IL17RD
12	8784052	8784507	PGC_borad_peak_21570	2.88564	9.24886	7.63981	12	8730983	8781607	IL17RD
12	18714657	18715144	PGC_borad_peak_22620	3.03321	9.04984	7.42434	12	18584389	18735101	ITPR1
12	18737023	18737398	PGC_borad_peak_22624	2.17239	4.8932	3.4343	12	18584389	18735101	ITPR1
13	10939129	10939467	PGC_borad_peak_23936	3.12613	10.164	8.53425	13	10925517	10955716	ADAM19
13	11936758	11936944	PGC_borad_peak_24006	2.39313	5.59994	4.14176	13	11927647	12037559	GRIA1
13	12016872	12017057	PGC_borad_peak_24011	2.09141	3.69185	2.29915	13	11927647	12037559	GRIA1
13	17722777	17723530	PGC_borad_peak_24685	3.81619	16.0496	14.307	13	17724336	17737021	GFRA3
14	6452723	6453421	PGC_borad_peak_25365	1.71755	4.75577	3.32612	14	6449660	6480256	CASKIN1
14	6457055	6457441	PGC_borad_peak_25366	1.75257	5.72632	4.22945	14	6449660	6480256	CASKIN1
14	6465595	6466162	PGC_borad_peak_25367	1.77363	4.98484	3.53374	14	6449660	6480256	CASKIN1
14	6468498	6469276	PGC_borad_peak_25368	1.81736	5.43135	3.95309	14	6449660	6480256	CASKIN1
14	15103356	15104096	PGC_borad_peak_26259	3.55235	31.9311	30.0489	14	15103657	15104335	INRAGALG00000020272
14	15106288	15106547	PGC_borad_peak_26260	2.21714	8.66176	7.08219	14	15103657	15104335	INRAGALG00000020272
17	64872	65971	PGC_borad_peak_27962	2.317	8.02957	6.48957	17	60995	76233	INRAGALG00000023734
18	4930491	4931413	PGC_borad_peak_29720	2.81483	20.7643	18.9145	18	4933912	4940436	ST6GALNAC2
18	4939829	4940221	PGC_borad_peak_29722	1.61628	3.30854	1.95242	18	4933912	4940436	ST6GALNAC2
2	26293050	26293318	PGC_borad_peak_33897	2.86982	9.50793	7.89171	2	26158856	26431659	THSD7A
2	29975581	29975799	PGC_borad_peak_34171	2.36448	6.31339	4.81543	2	29974277	30012159	ABCB5
2	51678575	51678793	PGC_borad_peak_36131	2.30601	14.0213	12.2691	2	51680664	51682213	DAVISGALG000015589
2	58437655	58437873	PGC_borad_peak_36645	2.58384	6.21821	4.68957	2	58439031	58445606	ENSGALG00010008626
2	63023678	63023685	PGC_borad_peak_37062	1.64832	6.21698	4.68871	2	63017676	63033999	TFAP2A
2	68374130	68374309	PGC_borad_peak_37517	2.16282	4.05824	2.64589	2	68324181	68437591	CDH20
2	70730788	70731221	PGC_borad_peak_37708	1.98447	3.23254	1.87596	2	70720017	70844211	ENSGALG00010000825
2	70735082	70735538	PGC_borad_peak_37709	4.14416	18.1948	16.3853	2	70720017	70844211	ENSGALG00010000825
2	70756071	70756994	PGC_borad_peak_37711	2.09393	4.20275	2.78458	2	70720017	70844211	ENSGALG00010000825
2	70757928	70758151	PGC_borad_peak_37712	4.39854	22.6783	20.7709	2	70720017	70844211	ENSGALG00010000825
2	70806600	70806909	PGC_borad_peak_37716	2.85803	12.8108	11.0821	2	70720017	70844211	ENSGALG00010000825
2	70812185	70812743	PGC_borad_peak_37717	1.80285	2.71485	1.40923	2	70720017	70844211	ENSGALG00010000825
2	70814787	70815495	PGC_borad_peak_37718	5.31481	32.4933	30.472	2	70720017	70844211	ENSGALG00010000825
2	70839031	70839253	PGC_borad_peak_37723	2.15147	4.41579	2.99262	2	70720017	70844211	ENSGALG00010000825
2	70843272	70843807	PGC_borad_peak_37724	3.51581	15.6642	13.9628	2	70720017	70844211	ENSGALG00010000825
2	71078439	71079070	PGC_borad_peak_37741	4.70643	26.3612	24.4143	2	71078341	71304403	ENSGALG00010000830
2	71131341	71131882	PGC_borad_peak_37747	3.89423	17.994	16.1982	2	71078341	71304403	ENSGALG00010000830
2	71134268	71134673	PGC_borad_peak_37748	3.77887	15.5578	13.8186	2	71078341	71304403	ENSGALG00010000830
2	71251043	71251489	PGC_borad_peak_37759	3.88354	16.7089	14.9436	2	71078341	71304403	ENSGALG00010000830
2	71254058	71254562	PGC_borad_peak_37760	3.30619	11.1117	9.44054	2	71078341	71304403	ENSGALG00010000830
2	71260249	71260541	PGC_borad_peak_37761	2.13948	3.93467	2.52852	2	71078341	71304403	ENSGALG00010000830
2	71269538	71270067	PGC_borad_peak_37763	2.16073	5.00394	3.55311	2	71263718	71270905	ENSGALG00010000835
2	71269538	71270067	PGC_borad_peak_37763	2.16073	5.00394	3.55311	2	71078341	71304403	ENSGALG00010000830
2	71271244	71271594	PGC_borad_peak_37764	2.51997	7.00469	5.43935	2	71263718	71270905	ENSGALG00010000835
2	71271244	71271594	PGC_borad_peak_37764	2.51997	7.00469	5.43935	2	71078341	71304403	ENSGALG00010000830
2	71274283	71274793	PGC_borad_peak_37765	2.83144	7.68996	6.1044	2	71078341	71304403	ENSGALG00010000830
2	71295529	71295835	PGC_borad_peak_37767	4.53135	26.0198	24.0425	2	71078341	71304403	ENSGALG00010000830
2	71298071	71298333	PGC_borad_peak_37768	2.46884	6.0383	4.52514	2	71078341	71304403	ENSGALG00010000830
2	71304100	71304971	PGC_borad_peak_37769	4.34098	34.8034	32.8243	2	71078341	71304403	ENSGALG00010000830
2	71444764	71445182	PGC_borad_peak_37784	4.36339	77.4116	75.0708	2	71444217	71448890	TAGAGALG000000003454
2	71448522	71449260	PGC_borad_peak_37786	3.45437	38.6621	36.5197	2	71444217	71448890	TAGAGALG000000003454
2	71619288	71619590	PGC_borad_peak_37797	2.35396	7.06633	5.51752	2	71512567	71643029	TAGAGALG000000010632
2	71642077	71642829	PGC_borad_peak_37800	2.87754	8.59132	7.01515	2	71512567	71643029	TAGAGALG000000010632
2	72391198	72392161	PGC_borad_peak_37866	2.08969	4.06751	2.66006	2	72391204	72392353	DAVISGALG000016396
2	73751555	73752371	PGC_borad_peak_37947	5.23061	51.3028	49.168	2	73753602	73756640	ENSGALG00010000847
2	90126348	90126662	PGC_borad_peak_39203	5.0461	26.723	24.7413	2	90091374	90199666	MBP
2	92620396	92621135	PGC_borad_peak_39392	3.8899	22.6334	20.7442	2	92610422	92621157	TAGAGALG000000008958
2	93969977	93970503	PGC_borad_peak_39506	2.13228	6.34094	4.84431	2	93968442	93972071	ERNI
2	94182957	94183496	PGC_borad_peak_39521	4.25767	32.35	30.4901	2	94137890	94194717	ENSGALG00010002061
2	94918471	94918847	PGC_borad_peak_39573	2.29995	4.73218	3.27979	2	94918441	94919124	INRAGALG00000007603
2	120214277	120214669	PGC_borad_peak_42079	3.64857	13.7387	12.0072	2	120214084	120230272	ENSGALG00010005090
2	120229720	120230401	PGC_borad_peak_42084	4.17314	41.7819	39.6395	2	120214084	120230272	ENSGALG00010005090
2	132228135	132228637	PGC_borad_peak_43229	4.22778	18.6656	16.8383	2	132228243	132246612	ENSGALG00010010189
2	142487610	142488600	PGC_borad_peak_44185	2.4248	5.28898	3.79633	2	142482612	142486290	ENSGALG00010009911
20	6877223	6877796	PGC_borad_peak_45527	3.73653	27.8283	25.9654	20	6860185	6969322	KCNB1
20	6913896	6914248	PGC_borad_peak_45537	2.41392	7.21954	5.67062	20	6860185	6969322	KCNB1
20	9082671	9082767	PGC_borad_peak_45739	2.09702	3.70876	2.31354	20	9072327	9120573	NKAIN4
20	9090243	9090629	PGC_borad_peak_45740	3.47649	12.6827	10.984	20	9072327	9120573	NKAIN4
20	9108628	9109552	PGC_borad_peak_45743	3.67441	16.5613	14.8174	20	9072327	9120573	NKAIN4
21	2748883	2749754	PGC_borad_peak_46629	4.03904	23.8342	21.9081	21	2701836	2765473	AGRN
22	2796515	2797175	PGC_borad_peak_47285	2.71264	11.4362	9.76794	22	2784671	2834497	ANK1
22	2804587	2805801	PGC_borad_peak_47286	3.54426	26.1141	24.1555	22	2784671	2834497	ANK1
22	2811821	2811988	PGC_borad_peak_47287	3.88762	15.7047	13.924	22	2784671	2834497	ANK1
22	2832288	2832538	PGC_borad_peak_47290	1.98144	3.2111	1.85486	22	2784671	2834497	ANK1
23	555970	558062	PGC_borad_peak_47530	2.59496	22.5707	20.7605	23	549149	560450	LIN28A
24	930817	931008	PGC_borad_peak_48257	1.87018	2.73835	1.42011	24	929813	999589	ETS1
24	968629	968795	PGC_borad_peak_48261	1.59061	3.30625	1.94858	24	929813	999589	ETS1
24	969538	970798	PGC_borad_peak_48262	2.56524	17.6979	15.9133	24	929813	999589	ETS1
24	3195108	3195338	PGC_borad_peak_48473	2.7648	7.46662	5.9047	24	3191172	3247753	UBASH3B
26	1400542	1401097	PGC_borad_peak_49467	2.16064	7.86293	6.30479	26	1402299	1420681	KCNC4
26	1527281	1527488	PGC_borad_peak_49484	2.12478	5.69969	4.19487	26	1517628	1530124	KCNA3
26	1991324	1992488	PGC_borad_peak_49544	3.92721	17.4017	15.6482	26	1935800	2012617	NFASC
27	3932602	3933158	PGC_borad_peak_50369	1.79027	4.21562	2.80885	27	3934839	3941671	LOC107055293
28	4478931	4479649	PGC_borad_peak_51148	1.70998	4.09532	2.68393	28	4466357	4484583	MAST3
28	4485912	4486100	PGC_borad_peak_51151	1.62994	5.23697	3.76054	28	4466357	4484583	MAST3
29	79791	79978	PGC_borad_peak_51252	2.23485	6.94072	5.38719	29	81303	82654	INRAGALG00000019280
3	18428	18644	PGC_borad_peak_51329	2.93748	35.2572	33.1376	3	17872	22447	INRAGALG00000007475
3	18428	18644	PGC_borad_peak_51329	2.93748	35.2572	33.1376	3	19154	20627	TAGAGALG000000084566
3	19616	19828	PGC_borad_peak_51330	1.48783	3.69387	2.30515	3	17872	22447	INRAGALG00000007475
3	19616	19828	PGC_borad_peak_51330	1.48783	3.69387	2.30515	3	19154	20627	TAGAGALG000000084566
3	21886	22386	PGC_borad_peak_51331	3.18019	34.1721	32.0793	3	17872	22447	INRAGALG00000007475
3	21886	22386	PGC_borad_peak_51331	3.18019	34.1721	32.0793	3	19154	20627	TAGAGALG000000084566
3	59035	59224	PGC_borad_peak_51340	1.99581	10.8189	9.14853	3	56493	68665	LOC112530748
3	61106	61448	PGC_borad_peak_51341	2.32615	18.5153	16.7224	3	56493	68665	LOC112530748
3	62761	63025	PGC_borad_peak_51342	3.4216	38.6456	36.5167	3	56493	68665	LOC112530748
3	3188635	3189241	PGC_borad_peak_51674	2.09914	3.99424	2.60008	3	3189988	3194135	ENSGALG00010019521
3	3195795	3195993	PGC_borad_peak_51675	2.87279	13.9046	12.1767	3	3189988	3194135	ENSGALG00010019521
3	13637514	13637707	PGC_borad_peak_52589	2.31005	5.48469	4.02384	3	13639281	13652695	LAMP5
3	13642819	13643079	PGC_borad_peak_52590	1.99325	3.65139	2.27253	3	13639281	13652695	LAMP5
3	14153597	14154310	PGC_borad_peak_52628	2.38093	5.21755	3.74676	3	14154707	14157299	DAVISGALG000020393
3	14274334	14274717	PGC_borad_peak_52650	3.10056	9.85083	8.22655	3	14267914	14273161	TAGAGALG000000055167
3	15400550	15401164	PGC_borad_peak_52767	2.64909	8.45395	6.91409	3	15392328	15457489	SYNDIG1
3	15431306	15431544	PGC_borad_peak_52770	2.27467	4.54916	3.09997	3	15392328	15457489	SYNDIG1
3	15436560	15436805	PGC_borad_peak_52772	2.31644	4.80773	3.35066	3	15392328	15457489	SYNDIG1
3	19937330	19937601	PGC_borad_peak_53154	3.74698	14.8372	13.0917	3	19933442	19936647	DAVISGALG000021414
3	28042046	28043204	PGC_borad_peak_54000	2.78277	8.68362	7.0746	3	28043686	28046191	DAVISGALG000021109
3	28047881	28048005	PGC_borad_peak_54002	2.81333	8.02305	6.44253	3	28043686	28046191	DAVISGALG000021109
3	49523239	49523965	PGC_borad_peak_55957	2.45577	5.78738	4.30147	3	49522255	49535498	LOC124417829
3	49526998	49527604	PGC_borad_peak_55958	2.13673	4.31962	2.89666	3	49522255	49535498	LOC124417829
3	49539815	49540511	PGC_borad_peak_55961	6.04352	72.2513	69.9355	3	49534291	49537811	ENSGALG00010006797
3	49834103	49834377	PGC_borad_peak_55997	3.11549	10.2139	8.59648	3	49827228	49839412	ENSGALG00010007134
3	58472109	58472349	PGC_borad_peak_56904	2.63893	6.96271	5.42755	3	58472870	58474222	DAVISGALG000023114
3	58472109	58472349	PGC_borad_peak_56904	2.63893	6.96271	5.42755	3	58474110	58477406	DAVISGALG000023115
3	59915415	59915831	PGC_borad_peak_57097	2.86376	14.9022	13.1507	3	59898235	60415797	NKAIN2
3	60332702	60333057	PGC_borad_peak_57119	3.72318	14.454	12.6837	3	59898235	60415797	NKAIN2
3	60342822	60343272	PGC_borad_peak_57121	2.42502	5.41952	3.93588	3	59898235	60415797	NKAIN2
3	60399128	60400661	PGC_borad_peak_57131	3.9843	30.4156	28.4913	3	60395738	60397506	DAVISGALG000023323
3	60399128	60400661	PGC_borad_peak_57131	3.9843	30.4156	28.4913	3	59898235	60415797	NKAIN2
3	60406480	60407738	PGC_borad_peak_57132	3.31685	13.6138	11.9087	3	59898235	60415797	NKAIN2
3	61581844	61582470	PGC_borad_peak_57243	2.63627	16.0858	14.3121	3	61582711	61585315	LOC107051510
3	62939249	62939929	PGC_borad_peak_57378	3.87531	17.8754	16.0771	3	62938498	62939936	DAVISGALG000023196
3	67482120	67482179	PGC_borad_peak_57806	1.87484	2.86817	1.5497	3	67484386	67485744	DAVISGALG000023432
3	81431178	81431639	PGC_borad_peak_58964	3.12451	10.5002	8.88258	3	81431166	81432717	DAVISGALG000024074
3	81431178	81431639	PGC_borad_peak_58964	3.12451	10.5002	8.88258	3	81413130	81455647	LOC124418357
3	82997981	82998221	PGC_borad_peak_59090	4.908	24.0862	22.1354	3	82944210	83395436	ADGRB3
3	83245725	83246025	PGC_borad_peak_59105	2.35277	5.97491	4.46433	3	82944210	83395436	ADGRB3
3	83326663	83326854	PGC_borad_peak_59109	4.02536	23.5067	21.5804	3	82944210	83395436	ADGRB3
3	83354065	83354378	PGC_borad_peak_59112	3.53574	13.2472	11.5419	3	82944210	83395436	ADGRB3
3	83439301	83439725	PGC_borad_peak_59120	1.82848	3.29205	1.93854	3	83441038	83455583	LOC100858869
3	93128201	93128525	PGC_borad_peak_59951	1.88833	3.35383	1.9996	3	93063067	93252061	LOC107053144
3	93143815	93143850	PGC_borad_peak_59953	1.89825	2.85756	1.52977	3	93063067	93252061	LOC107053144
3	93156797	93157819	PGC_borad_peak_59955	2.25987	5.02539	3.56422	3	93063067	93252061	LOC107053144
3	93164245	93164736	PGC_borad_peak_59957	2.74289	7.95415	6.37971	3	93063067	93252061	LOC107053144
3	93172390	93173329	PGC_borad_peak_59959	3.40232	17.1826	15.3648	3	93063067	93252061	LOC107053144
3	93189353	93189573	PGC_borad_peak_59964	1.96583	3.13203	1.77999	3	93063067	93252061	LOC107053144
3	93233954	93234195	PGC_borad_peak_59971	2.12976	4.11232	2.70241	3	93063067	93252061	LOC107053144
3	98781442	98782069	PGC_borad_peak_60477	3.381	35.3338	33.219	3	98780458	98802486	ENSGALG00010003639
3	98783987	98784325	PGC_borad_peak_60479	1.72924	5.01837	3.55258	3	98780458	98802486	ENSGALG00010003639
3	98785179	98785823	PGC_borad_peak_60480	2.98473	27.9573	26.0099	3	98780458	98802486	ENSGALG00010003639
3	98792826	98793047	PGC_borad_peak_60482	2.0287	3.40181	2.02851	3	98780458	98802486	ENSGALG00010003639
33	114138	114549	PGC_borad_peak_61976	2.93376	8.53533	6.93852	33	112420	114853	ENSGALG00010001272
4	4501291	4501591	PGC_borad_peak_63662	1.65472	6.3129	4.77744	4	4503208	4515919	ZIC3
4	4507633	4508490	PGC_borad_peak_63665	1.66256	4.5333	3.10589	4	4503208	4515919	ZIC3
4	4509506	4509836	PGC_borad_peak_63666	2.02911	6.89025	5.33598	4	4503208	4515919	ZIC3
4	4895738	4895970	PGC_borad_peak_63701	3.17971	10.5479	8.91306	4	4893801	4895803	DAVISGALG000025548
4	8455579	8456484	PGC_borad_peak_63943	2.18511	4.2591	2.84676	4	8455014	8457956	DAVISGALG000025723
4	10719891	10720181	PGC_borad_peak_64174	2.62073	8.79852	7.1995	4	10701993	10764037	GABRA3
4	10724762	10725788	PGC_borad_peak_64175	2.63722	16.166	14.3977	4	10701993	10764037	GABRA3
4	10742547	10742750	PGC_borad_peak_64179	3.19443	10.3055	8.65674	4	10701993	10764037	GABRA3
4	10765748	10766604	PGC_borad_peak_64182	2.6426	7.06516	5.50636	4	10701993	10764037	GABRA3
4	11562730	11563037	PGC_borad_peak_64275	2.54535	20.4353	18.543	4	11562989	11565401	ENSGALG00010011920
4	14697643	14698712	PGC_borad_peak_64588	4.74932	49.4101	47.2121	4	14636626	15483477	TENM1
4	14812536	14812712	PGC_borad_peak_64594	2.43937	5.55335	4.06927	4	14636626	15483477	TENM1
4	15256129	15256555	PGC_borad_peak_64634	3.81481	15.1083	13.3455	4	14636626	15483477	TENM1
4	15262556	15262840	PGC_borad_peak_64635	3.2706	10.8385	9.17265	4	14636626	15483477	TENM1
4	15264102	15264298	PGC_borad_peak_64636	2.62401	6.49133	4.95561	4	14636626	15483477	TENM1
4	15279182	15279314	PGC_borad_peak_64640	2.16903	4.54822	3.11373	4	14636626	15483477	TENM1
4	15368146	15368296	PGC_borad_peak_64652	2.2301	4.3699	2.93665	4	14636626	15483477	TENM1
4	15468666	15469019	PGC_borad_peak_64663	2.2795	5.4057	3.94202	4	14636626	15483477	TENM1
4	33513279	33513964	PGC_borad_peak_66178	1.80424	6.15439	4.64833	4	33507302	33540545	FHDC1
4	33517434	33518097	PGC_borad_peak_66179	4.96166	74.6249	72.1654	4	33507302	33540545	FHDC1
4	33518743	33518864	PGC_borad_peak_66180	1.62926	3.48603	2.11717	4	33507302	33540545	FHDC1
4	37021503	37021735	PGC_borad_peak_66473	2.83133	7.84305	6.26685	4	36925585	37225302	COL25A1
4	37027226	37027510	PGC_borad_peak_66475	2.54199	6.02487	4.50944	4	36925585	37225302	COL25A1
4	37065384	37065735	PGC_borad_peak_66478	3.06248	10.2364	8.57784	4	36925585	37225302	COL25A1
4	37070485	37070792	PGC_borad_peak_66481	2.30453	6.05981	4.56776	4	36925585	37225302	COL25A1
4	37082423	37083276	PGC_borad_peak_66482	3.95035	20.9508	19.1498	4	36925585	37225302	COL25A1
4	37091352	37091596	PGC_borad_peak_66484	3.46169	11.8939	10.1822	4	36925585	37225302	COL25A1
4	40715267	40715964	PGC_borad_peak_66779	5.59929	60.1081	57.7703	4	40715367	40732060	ENSGALG00010004527
4	40730813	40731009	PGC_borad_peak_66782	2.17517	4.7446	3.2969	4	40715367	40732060	ENSGALG00010004527
4	43676463	43676915	PGC_borad_peak_67031	2.60161	6.59558	5.07788	4	43671832	43681306	ENSGALG00010004631
4	58310650	58311410	PGC_borad_peak_68490	4.23255	57.2369	54.9584	4	58307412	58311607	DAVISGALG000027981
4	58336112	58336387	PGC_borad_peak_68497	2.67038	9.14529	7.59494	4	58331730	58334515	DAVISGALG000027984
4	71408838	71409342	PGC_borad_peak_69607	2.30952	4.80884	3.35614	4	71404371	71419171	ENSGALG00010011693
4	71416805	71417393	PGC_borad_peak_69609	1.96467	3.13705	1.78631	4	71416128	71416742	DAVISGALG000028705
4	71416805	71417393	PGC_borad_peak_69609	1.96467	3.13705	1.78631	4	71404371	71419171	ENSGALG00010011693
4	79645314	79645581	PGC_borad_peak_70444	2.61282	6.51761	4.98988	4	79514425	80049418	SORCS2
4	80051497	80051874	PGC_borad_peak_70472	2.251	4.45119	3.01045	4	79514425	80049418	SORCS2
5	4773747	4774030	PGC_borad_peak_71842	3.11752	17.6497	15.8157	5	4768600	4789168	ENSGALG00010024028
5	4859259	4859471	PGC_borad_peak_71852	2.24032	4.86336	3.41535	5	4861290	4862218	DAVISGALG000029906
5	4859259	4859471	PGC_borad_peak_71852	2.24032	4.86336	3.41535	5	4799798	4981524	MPPED2
5	4877676	4877912	PGC_borad_peak_71854	1.67377	3.12689	1.78253	5	4875434	4876826	DAVISGALG000029909
5	4877676	4877912	PGC_borad_peak_71854	1.67377	3.12689	1.78253	5	4799798	4981524	MPPED2
5	4879290	4879806	PGC_borad_peak_71855	4.95297	48.7124	46.4048	5	4875434	4876826	DAVISGALG000029909
5	4879290	4879806	PGC_borad_peak_71855	4.95297	48.7124	46.4048	5	4799798	4981524	MPPED2
5	4890498	4891629	PGC_borad_peak_71859	3.1499	37.9807	35.8777	5	4799798	4981524	MPPED2
5	4897485	4897772	PGC_borad_peak_71861	2.44776	13.199	11.4656	5	4799798	4981524	MPPED2
5	10115896	10116075	PGC_borad_peak_72326	3.72872	14.0584	12.3003	5	10110683	10113991	DAVISGALG000030193
5	17150452	17150912	PGC_borad_peak_73003	3.5775	22.5748	20.6649	5	17143348	17149008	FGF4
5	21659222	21659348	PGC_borad_peak_73331	2.73325	7.18008	5.6199	5	21661475	21709782	TSPAN18
5	21683462	21683719	PGC_borad_peak_73336	1.6701	4.17557	2.75978	5	21661475	21709782	TSPAN18
5	21691475	21692777	PGC_borad_peak_73339	3.03246	18.8584	17.0714	5	21661475	21709782	TSPAN18
5	23010031	23010263	PGC_borad_peak_73437	1.63773	2.3026	1.0352	5	22986185	23011877	ARHGAP1
5	41739875	41740939	PGC_borad_peak_75006	3.23587	12.0088	10.3377	5	41742921	41743741	DAVISGALG000032094
5	50297770	50298503	PGC_borad_peak_75848	2.8068	8.38998	6.84223	5	50213253	50313241	KIF26A
5	52924933	52925026	PGC_borad_peak_76084	1.91162	2.91318	1.58071	5	52925561	52956281	LOC107053572
6	11838818	11839726	PGC_borad_peak_77644	4.89735	28.6983	26.8244	6	11836730	11853373	LOC121111221
6	12504173	12504338	PGC_borad_peak_77719	1.76458	3.36624	2.00557	6	12474899	12505789	UNC5B
6	12751834	12752802	PGC_borad_peak_77752	4.78731	30.9754	28.9907	6	12720155	12850321	LOC101749404
6	12768892	12769149	PGC_borad_peak_77758	1.63656	4.80282	3.35157	6	12720155	12850321	LOC101749404
6	12815059	12815986	PGC_borad_peak_77765	4.82197	30.9709	29.1445	6	12720155	12850321	LOC101749404
6	12827146	12827324	PGC_borad_peak_77768	1.52659	3.68505	2.29818	6	12720155	12850321	LOC101749404
6	12828766	12829153	PGC_borad_peak_77769	1.74651	6.93727	5.40589	6	12720155	12850321	LOC101749404
6	12830901	12831167	PGC_borad_peak_77770	1.821	8.0914	6.50527	6	12720155	12850321	LOC101749404
6	12833018	12833321	PGC_borad_peak_77771	1.87183	9.32881	7.70826	6	12720155	12850321	LOC101749404
6	12834584	12834908	PGC_borad_peak_77772	1.94343	10.2845	8.62459	6	12720155	12850321	LOC101749404
6	12836727	12836984	PGC_borad_peak_77773	1.98628	10.3181	8.65375	6	12720155	12850321	LOC101749404
6	26830354	26831068	PGC_borad_peak_79018	2.23011	9.26857	7.69832	6	26825202	26919050	RBM20
6	28632532	28632925	PGC_borad_peak_79187	3.91222	16.691	14.9301	6	28606106	28788420	ABLIM1
6	31920652	31920814	PGC_borad_peak_79519	1.92783	4.75069	3.30573	6	31881625	31997288	TACC2
6	31933149	31933337	PGC_borad_peak_79521	1.96416	3.47119	2.10718	6	31881625	31997288	TACC2
6	34380070	34381329	PGC_borad_peak_79774	4.56966	39.2514	37.1079	6	34376107	34389371	LOC101749271
6	35009092	35009268	PGC_borad_peak_79822	2.60007	6.35799	4.82799	6	34940429	35060617	EBF3
6	35048114	35048484	PGC_borad_peak_79828	1.95431	5.84596	4.34832	6	34940429	35060617	EBF3
6	35056445	35056805	PGC_borad_peak_79832	1.86181	7.92019	6.34453	6	34940429	35060617	EBF3
7	12705702	12707066	PGC_borad_peak_81106	3.62479	15.4268	13.6716	7	12705770	12708623	DAVISGALG000035882
7	16828527	16828785	PGC_borad_peak_81552	2.41581	5.32628	3.8421	7	16821421	16845094	TAGAGALG000000007642
7	18372412	18372564	PGC_borad_peak_81681	2.10018	5.23748	3.75868	7	18369857	18371378	DAVISGALG000036022
7	23065773	23065933	PGC_borad_peak_82042	2.03986	3.48001	2.10556	7	23012789	23097859	2026-03-04
7	23082351	23082529	PGC_borad_peak_82044	2.00394	3.29738	1.93262	7	23012789	23097859	2026-03-04
8	3884615	3885159	PGC_borad_peak_83404	1.8277	3.42575	2.06699	8	3885574	3904931	TMEM121
8	3906021	3906931	PGC_borad_peak_83408	1.77206	7.10461	5.5595	8	3885574	3904931	TMEM121
8	5717500	5717855	PGC_borad_peak_83588	2.22339	5.00529	3.5629	8	5707541	5792345	CACNA1E
8	5734977	5735530	PGC_borad_peak_83592	2.32494	5.46559	4.00134	8	5707541	5792345	CACNA1E
8	5766815	5767028	PGC_borad_peak_83595	2.94374	10.7901	9.13142	8	5707541	5792345	CACNA1E
8	5781251	5781641	PGC_borad_peak_83599	2.50308	11.1874	9.53853	8	5707541	5792345	CACNA1E
8	5792093	5792974	PGC_borad_peak_83600	2.19053	8.59723	7.02238	8	5707541	5792345	CACNA1E
8	8609128	8610053	PGC_borad_peak_83851	3.18448	11.4671	9.84975	8	8609171	8662200	ENSGALG00010014601
8	9836730	9837385	PGC_borad_peak_83961	4.16391	22.9188	21.0763	8	9809380	9878080	TAGAGALG000000040299
8	9841458	9842329	PGC_borad_peak_83962	2.32951	6.04661	4.53257	8	9843255	9844705	DAVISGALG000037624
8	9841458	9842329	PGC_borad_peak_83962	2.32951	6.04661	4.53257	8	9809380	9878080	TAGAGALG000000040299
8	9859605	9859958	PGC_borad_peak_83967	3.1298	18.0304	16.2067	8	9809380	9878080	TAGAGALG000000040299
8	9863099	9863898	PGC_borad_peak_83968	3.52653	24.3594	22.4927	8	9809380	9878080	TAGAGALG000000040299
8	29000813	29001088	PGC_borad_peak_85825	2.19876	4.62646	3.19391	8	28998856	29001927	DAVISGALG000038725
9	11921217	11921667	PGC_borad_peak_87101	2.32774	4.95675	3.50209	9	11902199	12053594	LOC121111543
9	11931096	11932024	PGC_borad_peak_87104	3.20094	15.8883	14.1511	9	11902199	12053594	LOC121111543
9	11983456	11984231	PGC_borad_peak_87114	2.86834	7.85758	6.26178	9	11902199	12053594	LOC121111543
9	12006678	12007125	PGC_borad_peak_87120	4.83191	29.7821	27.8376	9	11902199	12053594	LOC121111543
9	12041765	12042056	PGC_borad_peak_87124	4.21912	17.8225	15.977	9	11902199	12053594	LOC121111543
9	12055817	12056067	PGC_borad_peak_87129	2.85508	14.936	13.2258	9	11902199	12053594	LOC121111543
JAENSK010000606.1	22927	23869	PGC_borad_peak_88867	2.88575	14.4771	12.73	JAENSK010000606.1	24450	25158	INRAGALG00000001774
Z	5924792	5925612	PGC_borad_peak_90415	4.01648	18.3579	16.5881	Z	5925294	5925609	TAGAGALG000000051501
Z	30299061	30299825	PGC_borad_peak_91484	2.96454	16.9337	15.1302	Z	30299322	30299989	INRAGALG00000007601
Z	30307861	30308016	PGC_borad_peak_91487	2.10246	3.74674	2.35217	Z	30302620	30785594	ENSGALG00010013126
Z	30439427	30439627	PGC_borad_peak_91489	6.80474	43.4666	41.2404	Z	30302620	30785594	ENSGALG00010013126
Z	30465672	30466336	PGC_borad_peak_91490	5.87087	36.6524	34.5992	Z	30302620	30785594	ENSGALG00010013126
Z	30713457	30713854	PGC_borad_peak_91494	2.5654	6.73682	5.2449	Z	30302620	30785594	ENSGALG00010013126
Z	30728339	30728765	PGC_borad_peak_91495	5.61414	36.1634	34.1977	Z	30302620	30785594	ENSGALG00010013126
Z	30785310	30785830	PGC_borad_peak_91496	2.65095	6.70205	5.16197	Z	30302620	30785594	ENSGALG00010013126
Z	45067739	45067928	PGC_borad_peak_92091	2.3047	4.87669	3.43076	Z	45067323	45077559	ENSGALG00010010730
Z	45076035	45076531	PGC_borad_peak_92094	3.26709	17.8117	15.9651	Z	45067323	45077559	ENSGALG00010010730
Z	45205935	45206181	PGC_borad_peak_92100	4.58515	21.6332	19.7453	Z	45203111	45204734	DAVISGALG000002235
Z	48727287	48727474	PGC_borad_peak_92249	2.78381	7.71836	6.14872	Z	48726387	48730015	DAVISGALG000002507
Z	48852146	48852392	PGC_borad_peak_92259	5.55609	30.1807	28.1261	Z	48854635	48857040	DAVISGALG000002531
Z	48853498	48853679	PGC_borad_peak_92260	2.9062	8.3404	6.74766	Z	48854635	48857040	DAVISGALG000002531
